# Supplementary material for: Immune Checkpoint Blockade Augments Changes Within Oncolytic Virus-induced Cancer MHC-I Peptidome, Creating Novel Antitumor CD8 T Cell Reactivities
Source: Mol Cell Proteomics. 2021 Dec 16;21(2):100182. doi: 10.1016/j.mcpro.2021.100182 (PMC8864471; doi:10.1016/j.mcpro.2021.100182)
Supplement: Supplemental Table S1 [file mmc1.xlsx]

## Sheet: B22_Tumor_PeptideGroups
Checked	Confidence	Sequence	Modifications	Qvality PEP	Qvality q-value	SVM_Score	Number of Protein Groups	Number of Proteins	Number of PSMs	Master Protein Accessions	Number of Missed Cleavages	Theo MHplus in Da	Abundance F72 na Sample (NT_1)	Abundance F73 na Sample (NT_2)	Abundance F78 na Sample (REO_1)	Abundance F79 na Sample (REO_2)	Quan Info	Confidence by Search Engine Sequest HT	Charge by Search Engine Sequest HT	Delta Score by Search Engine Sequest HT	Delta Cn by Search Engine Sequest HT	mz in Da by Search Engine Sequest HT	Delta M in ppm by Search Engine Sequest HT	Delta mz in Da by Search Engine Sequest HT	RT in min by Search Engine Sequest HT	Percolator q-Value by Search Engine Sequest HT	Percolator PEP by Search Engine Sequest HT	Percolator SVMScore by Search Engine Sequest HT	XCorr by Search Engine Sequest HT	Top Apex RT in min
FALSE	High	AAAKNGTSL		0.00383295	0	0.636	1	1	4	40353_sw_O88811	0	832.452	55644.2	42104.4	32663.5	30348.4		High	2	0.2711	0	416.73	-0.06	-3e-05	31.1633	0	0.0008755	0.512	2.84	31.85
FALSE	High	SAAENAEKI		0.00048815	0	0.938	1	1	4	44001_tr_E9Q9T1	0	932.468	778498	602637	416515	372626		High	2	0.4212	0	466.738	-0.37	-0.00017	36.0932	0	2.768e-05	0.893	3.11	37.28
FALSE	High	SAGPSHVAAM	1xOxidation [M10]	0.00816474	0	0.525	1	1	2	52229_sw_Q9EPU0	0	943.43	16104.3	14650.2	13438	800.22		High	2	0.4036	0	472.219	-0.16	-8e-05	30.4451	0	0.0007781	0.525	2.8	30.82
FALSE	High	SAHQNYAEWL		0.00580906	0	0.575	1	1	2	54228_tr_A2AVJ7	0	1218.55	1.74052e+06	6230.15	1.55039e+06	11774.1		High	2	0.3814	0	609.781	0.86	0.00052	57.1748	0	0.0004924	0.575	2.36	57.92
FALSE	High	SALENAENHV		0.00217594	0	0.719	1	1	4	43227_sw_Q32P12	0	1083.51	369149	233451	181189	112491		High	2	0.5916	0	542.256	-1.02	-0.00055	43.6288	0	0.0001342	0.719	3.11	44.31
FALSE	High	SALENLKIQM	1xOxidation [M10]	0.00293774	0	0.675	1	2	1	56473_sw_Q6ZWR6	0	1162.61	52219.6	6653.35	6284.03	4087.67	NotUnique	High	2	0.3785	0	581.81	-0.37	-0.00021	51.0992	0	0.0001986	0.675	2.51	51.37
FALSE	High	SAIENMAEKL		0.00206034	0	0.727	1	1	4	50402_tr_G3UYK2	0	1105.56	182184	152436	177225	161140		High	2	0.1719	0	553.282	0.04	2e-05	56.1458	0	0.0001249	0.727	2.85	56.96
FALSE	High	SAIENMAEKL	1xOxidation [M6]	0.0032765	0	0.659	1	1	3	50402_tr_G3UYK2	0	1121.55	324860	192350	91378	75458.9		High	2	0.3311	0	561.28	2.18	0.00122	45.1058	0	0.0007212	0.533	2.93	45.8
FALSE	High	SAIFNFQSL		0.000985954	0	0.835	1	1	6	4149_sw_Q9CR64_	0	1026.53	1.36293e+06	1.24252e+06	1.17834e+06	10861.2		High	2	0.3417	0	513.764	-4.43	-0.00228	73.6423	0	0.000658	0.543	3.6	74.18
FALSE	High	SAIHNSTKV		0.00267015	0	0.689	1	1	8	55885_tr_L7N451	0	956.516	2.71297e+06	2564498	15801.2	1.80568e+06		High	2	0.388	0	478.762	0.14	6e-05	29.8901	0	0.0003371	0.617	2.99	29.96
FALSE	High	SALILRTKL		0.00898035	0	0.511	1	1	1	48819_sw_Q8CD92	0	1014.67	140483	98695.1	77331	56514		High	2	0.252	0	507.838	1.55	0.00079	48.4873	0	0.0008819	0.511	2.5	49.27
FALSE	High	SAILNGRNL		0.00810938	0	0.526	1	1	4	55815_sw_Q8VHY0	0	957.548	290128	244716	217421	131444		High	2	0.1374	0	479.277	-0.07	-4e-05	47.3598	0	0.0007654	0.526	2.62	48.03
FALSE	High	SAIINLFHLI		0.00463916	0	0.608	1	1	1	56304_tr_E9QLK7	0	1140.68	114611	111757	114815	11536.4		High	2	0.4793	0	570.844	3.19	0.00182	77.1448	0	0.0003659	0.608	3.38	78.22
FALSE	High	RVYYFNHI		0.00557639	0	0.581	1	1	7	15090_sw_Q9QUR7	0	1111.57	1.13818e+06	862171	785042	616892		High	2	0.3333	0	556.289	1.49	0.00083	47.7449	0.0009421	0.005615	0.306	2.52	48.59
FALSE	High	SAIMNPASKVI		0.00280076	0	0.682	1	1	8	54836_sw_Q68FD5	0	1130.62	1.58698e+06	1.24823e+06	1.55428e+06	1.06009e+06		High	2	0.4225	0	565.815	-0.95	-0.00054	51.8783	0	0.0001868	0.682	2.58	52.48
FALSE	High	SALQLHERI		0.0104285	0	0.489	1	1	4	40612_tr_Q9DC47	0	1066.6	101976	10867.6	65613.9	40511.8		High	2	0.3188	0	533.804	0.71	0.00038	44.0407	0.0003692	0.001338	0.465	3.2	44.42
FALSE	High	SALQNAESDRL		0.000611463	0	0.905	1	1	7	55920_tr_E9QKK1	0	1203.6	4.25488e+06	2.89918e+06	2.25234e+06	1.7199e+06		High	2	0.5714	0	602.301	-1.56	-0.00094	46.3882	0	2.482e-05	0.905	3.5	46.91
FALSE	High	SALQNAHQQKL		0.000715394	0	0.882	1	1	5	55416_tr_E9Q512	0	1237.66	54848.4	43949.7	31796.9	30025.5		High	3	0.4163	0	413.226	0.08	3e-05	34.8067	0	3.04e-05	0.882	2.21	35.98
FALSE	High	SAIQSISHV		0.00546356	0	0.584	1	1	4	46315_tr_G3UZ13	0	941.505	397160	257967	225777	156239		High	2	0.2757	0	471.257	0.89	0.00042	46.1391	0	0.0006583	0.543	2.43	46.9
FALSE	High	SAIRGQAEV		0.00757595	0	0.536	1	1	3	54421_sw_P59598	0	930.5					NoQuanValues	High	2	0.3557	0	465.754	-0.56	-0.00026	36.0361	0.0007601	0.003244	0.367	2.53	37.06
FALSE	High	SAIRNGTDM		0.00112246	0	0.816	1	1	4	30297_sw_Q6NZQ0	0	964.452	121438	86661.3	104249	89791.2		High	2	0.4615	0	482.729	-0.07	-3e-05	35.5439	0	0.0005224	0.569	2.73	36.73
FALSE	High	SALSDADHM	1xOxidation [M9]	0.00109972	0	0.819	1	1	3	52828_tr_Q3LR78	0	962.388	174113	160887	88660.4	79210.7		High	2	0.5	0	481.698	-0.42	-0.0002	36.7299	0	5.414e-05	0.819	3.12	37.41
FALSE	High	SALTNHQRI		0.00596953	0	0.571	1	1	5	38768_tr_A0A087	0	1039.56	397882	309296	200083	298780		High	2	0.1076	0	520.286	-0.18	-9e-05	35.1959	0.0003692	0.001271	0.47	2.88	35.8
FALSE	High	SALVFTRL		0.00605141	0	0.569	1	1	2	34393_sw_Q9JHJ3	0	906.541	413099	417973	389649	17409.9		High	2	0.2595	0	453.775	1.24	0.00056	58.3493	0	0.0005196	0.569	2.89	59.18
FALSE	High	SAMENLNEM	2xOxidation [M3; M9]	0.00580906	0	0.575	1	1	4	39110_tr_E9PZ53	0	1070.41					NoQuanValues	High	2	0.3321	0	535.71	-0.11	-6e-05	36.9836	0	0.0005201	0.569	2.62	37.64
FALSE	High	SAMSNPRAM		0.00634691	0	0.562	1	1	2	42539_sw_Q8R317	0	964.434	37840.1	25917.4	34904.1	35846.3		High	2	0.2129	0	482.721	-0.14	-7e-05	37.1063	0	0.0005551	0.562	2.63	38.25
FALSE	High	SAMSNPRAM	1xOxidation [M]	0.000825641	0	0.861	1	1	5	42539_sw_Q8R317	0	980.429	68122	51944.2	34800.5	41356.6		High	2	0.1902	0	490.718	-0.05	-3e-05	31.4533	0	3.685e-05	0.861	3.47	32.13
FALSE	High	SAIMNPASKVI	1xOxidation [M4]	0.00448371	0	0.613	1	1	12	54836_sw_Q68FD5	0	1146.62	2389008	1.72957e+06	1031965	740773		High	2	0.4806	0	573.814	1.05	0.0006	48.4922	0	0.000348	0.613	2.83	48.85
FALSE	High	SAMVFSAM	2xOxidation [M3; M8]	0.00214644	0	0.721	1	1	7	14024_sw_P63082	0	875.364	3.64166e+06	2932871	1.12073e+06	968682		High	2	0.5221	0	438.185	-0.69	-0.0003	46.9597	0	0.0001777	0.688	2.72	47.56
FALSE	High	RVYEFLDKL		0.00280076	0	0.682	1	1	3	40665_sw_P14685	0	1182.65	699867	17510.4	553327	5448.7		High	2	0.2647	0	591.83	0.66	0.00039	57.4863	0	0.000802	0.521	2.72	57.82
FALSE	High	RVVANSEEI		0.00375533	0	0.639	1	1	2	39501_tr_A2ALN0	0	1016.54	167765	81681	58876.8	47571.1		High	2	0.2667	0	508.772	-0.24	-0.00012	39.5719	0	0.0002766	0.639	2.4	40.6
FALSE	High	RSLENRVTF		0.010149	0	0.493	1	1	10	47883_sw_Q99KC8	0	1121.61	2.34979e+06	1.5415e+06	1363777	1.04506e+06		High	3	0.4048	0	374.54	0.35	0.00013	43.4012	0	0.001069	0.489	2.1	43.82
FALSE	High	RSLESRDHL		0.00747353	0	0.538	1	1	5	54301_sw_Q4QRL3	0	1112.58	202597	130286	95030.4	97719.3		High	2	0.1024	0	556.793	-1.28	-0.00071	32.947	0.005255	0.04418	0.074	2.05	33.57
FALSE	High	RSLGNDVKSYL		0.000559546	0	0.918	1	1	7	33843_sw_Q9CYI0	0	1251.67	667698	705831	440883	475730		High	2	0.4371	0	626.339	1.71	0.00107	49.0266	0	0.0003361	0.617	3.18	49.79
FALSE	High	RSIGNKNTI		0.00148487	0	0.775	1	1	4	38759_sw_P70187	0	1002.57	179917	163542	94217.6	104870		High	2	0.3231	0	501.788	-0.9	-0.00045	31.3931	0	0.000782	0.524	2.6	32.45
FALSE	High	RSLKFYSL		0.00517369	0	0.592	1	1	8	39522_sw_Q99KP6	0	1013.58	2861236	2.267e+06	1.99114e+06	1.68163e+06		High	2	0.3462	0	507.293	-0.1	-5e-05	49.8045	0	0.0008108	0.52	2.34	50.39
FALSE	High	RSIKNVTEL		0.00862133	0	0.517	1	1	8	27621_sw_Q99K95	0	1059.62	8637254	6.53146e+06	4293829	3.64365e+06		High	2	0.3207	0	530.311	-1.53	-0.00081	41.0314	0.00143	0.009002	0.253	2.37	41.6
FALSE	High	RSLLLLAPL		0.00375533	0	0.639	1	1	4	46537_sw_Q9R0E2	0	995.661	1.67515e+06	1.3907e+06	1.20043e+06	1635.24		High	2	0.3298	0	498.335	1.6	0.00079	67.7203	0	0.0003905	0.601	1.88	68.8
FALSE	High	RSLLNKQETL		0.00102717	0	0.829	1	1	3	43015_sw_Q8BP00	0	1201.69	101315	69923.8	44549.8	31213.7		High	2	0.4367	0	601.349	0.88	0.00053	42.2356	0	4.919e-05	0.829	3	42.78
FALSE	High	RSLLNWRTKL		0.00306047	0	0.669	1	1	5	48681_sw_Q9DBE9	0	1286.77	584030	588215	489052	487861		High	2	0.4286	0	643.889	1.37	0.00088	49.0832	0	0.001045	0.492	2.87	49.83
FALSE	High	RSISFSNM	1xOxidation [M8]	0.00323211	0	0.661	1	1	1	50014_sw_O35242	0	957.446	76263.3	63610.4	24492.2	28484.7		High	2	0.2451	0	479.227	0.77	0.00037	41.5927	0	0.0002268	0.661	2.57	42.12
FALSE	High	RSITSKVAM		0.00445324	0	0.614	1	2	16	34530_tr_E9Q0R4	0	992.556	166944	145956	118040	131695	NotUnique	High	2	0	0	496.781	-0.45	-0.00022	37.445	0	0.0003473	0.614	2.57	38
FALSE	High	RSITSKVAM	1xOxidation [M9]	0.000333089	0	0.994	1	2	16	34530_tr_E9Q0R4	0	1008.55	284290	226579	101084	120120	NotUnique	High	2	0	0	504.779	-0.18	-9e-05	31.2649	0	6.244e-05	0.803	2.64	31.9
FALSE	High	RVVDNLQHL		0.00244354	0	0.702	1	1	5	54127_sw_Q80TM9	0	1093.61	515482	359625	289502	183009		High	2	0.4605	0	547.309	-0.91	-0.0005	44.5379	0	0.0001928	0.679	2.91	45.03
FALSE	High	RSLVNHQKI		0.000771171	0	0.871	1	1	6	43382_tr_Q8BKP2	0	1094.64	117081	95350.8	57598.8	61289.6		High	3	0.2756	0	365.552	-0.4	-0.00015	31.6893	0	3.383e-05	0.871	2.54	32.33
FALSE	High	RSNENLDKI		0.000512038	0	0.931	1	1	3	29001_sw_Q91Z49	0	1088.57	62594.4	64140.4	39551.2	29754.5		High	2	0.3299	0	544.788	-0.3	-0.00016	36.3435	0	7.125e-05	0.788	2.88	37.22
FALSE	High	RSPENPPSKEL		7.78385e-05	0	1.207	1	1	17	16761_sw_Q9CQA0	0	1253.65	1.11244e+06	691615	490248	449145		High	2	0.6023	0	627.328	-0.45	-0.00028	33.7	0	6.318e-05	0.802	3.52	35.1
FALSE	High	RSPGNSPTPM	1xOxidation [M10]	0.00463916	0	0.608	1	1	6	37123_sw_Q8CI61	0	1059.49	5732.62	35828.6	16366	31610.8		High	2	0.4834	0	530.248	-0.3	-0.00016	29.2667	0.0003692	0.001333	0.465	2.11	29.74
FALSE	High	RSPVFSAM	1xOxidation [M8]	0.00433345	0	0.618	1	1	2	32781_sw_Q6ZWS8	0	910.445	38595.1	26508.4	11074.4	10656		High	2	0.3122	0	455.726	-1	-0.00046	40.9869	0	0.0003344	0.618	2.21	41.66
FALSE	High	RTISNPEVVM	1xOxidation [M10]	0.00110725	0	0.818	1	2	4	55102_sw_Q9QZQ1	0	1161.59	179111	102287	66757.3	45345.5	NotUnique	High	2	0.3736	0	581.3	-0.46	-0.00027	40.7032	0	5.461e-05	0.818	2.73	41.29
FALSE	High	RTPENHENL		0.00698174	0	0.548	1	1	5	52228_sw_Q6ZPY7	0	1109.53	36402.2	31921.2	16883.2	24078.5		High	2	0.4244	0	555.27	-0.25	-0.00014	31.0282	0.0005983	0.001634	0.443	2.38	31.39
FALSE	High	RTVENIFHV		0.00688732	0	0.55	1	1	4	33191_tr_G3XA30	0	1114.6	1.19629e+06	1.00042e+06	815680	713018		High	2	0.5199	0	557.804	1.22	0.00068	51.2119	0	0.0006155	0.55	2.77	52.07
FALSE	High	RTYTYEKL		0.00291777	0	0.676	1	1	22	43317_tr_E9Q6A9	0	1073.56	82148525	5.8629e+07	3.92032e+07	34963831		High	3	0.2459	0	358.526	-0.22	-8e-05	39.6992	0.001576	0.009972	0.242	2.44	40.31
FALSE	High	RVHENEITKL		0.000603173	0	0.907	1	1	2	31597_sw_P28654	0	1238.69	18219.9	8806.1	9584.12	6571.93		High	3	0.3671	0	413.566	-0.25	-0.0001	36.1176	0	2.424e-05	0.907	3.46	37.27
FALSE	High	RVLIFSQM		0.0077322	0	0.533	1	2	4	49453_sw_Q9CXF7	0	993.555	293866	275054	351626	15865.9	NotUnique	High	2	0	0	497.282	0.84	0.00042	59.8357	0	0.0007366	0.531	2.08	60.7
FALSE	High	RVLIFSQM	1xOxidation [M8]	0.000871975	0	0.853	1	2	22	49453_sw_Q9CXF7	0	1009.55	1.19739e+06	1807535	545493	354750	NotUnique	High	2	0	0	505.279	0.18	9e-05	53.0911	0	7.839e-05	0.778	2.79	53.53
FALSE	High	RVMEYINRL		0.00737248	0	0.54	1	1	3	54836_sw_Q68FD5	0	1193.65	217765	169932	188317	132000		High	2	0.479	0	597.326	-0.63	-0.00037	49.1696	0.0005983	0.002061	0.417	2.86	49.81
FALSE	High	RSLYNTTQM	1xOxidation [M9]	0.00737248	0	0.54	1	1	4	55833_tr_E9Q411	0	1129.53	53543.9	36861.5	17850.1	18037.1		High	2	0.3209	0	565.27	1.99	0.00113	37.5769	0	0.0007222	0.533	2.96	38.24
FALSE	High	SAPASQANL		0.00231374	0	0.71	1	1	5	46828_tr_F6ZQA3	0	858.432					NoQuanValues	High	2	0.4698	0	429.719	-0.36	-0.00016	41.5146	0	0.000559	0.561	2.98	42.41
FALSE	High	SAPENAVRM		0.00506899	0	0.595	1	1	14	10759_sw_O35127	0	974.472	23148318	16218692	15898410	12636844		High	2	0.549	0	487.739	-1.24	-0.00061	40.957	0.0003692	0.001276	0.47	2.55	41.29
FALSE	High	SAPLGDFRHTL		0.00647792	0	0.559	1	1	14	13413_sw_Q9Z0X0	0	1213.63	4.44308e+06	3.34109e+06	2.91628e+06	2.34782e+06		High	2	0.6087	0	607.319	-1.13	-0.00068	50.2791	0.009447	0.07825	0.006	2.53	50.72
FALSE	High	SGYEFIHKL		0.00538961	0	0.586	1	1	4	37841_sw_Q8BYL4	0	1093.57					NoQuanValues	High	2	0.3565	0	547.288	1.45	0.0008	51.0388	0	0.001028	0.494	3.17	51.45
FALSE	High	SGYKYVGM		0.000890013	0	0.85	1	1	8	26488_sw_Q91XB7	0	904.423	972487	611198	806554	590399		High	2	0.3836	0	452.715	-0.12	-6e-05	45.7085	0	4.077e-05	0.85	3.05	46.24
FALSE	High	SGYKYVGM	1xOxidation [M8]	0.000231985	0	1.047	1	1	8	26488_sw_Q91XB7	0	920.418	1.74039e+06	1.27842e+06	614610	490383		High	2	0.3438	0	460.712	-1.09	-0.0005	38.0072	0	5.035e-05	0.827	3.49	39.23
FALSE	High	SGYSFTHI		0.0114684	0	0.475	1	1	3	34001_sw_Q9D864	0	911.426	225338	187266	176936	125758		High	2	0.313	0	456.216	-0.66	-0.0003	51.7942	0	0.001218	0.475	2.3	52.56
FALSE	High	SHHINVVTM	1xOxidation [M9]	0.00127787	0	0.797	1	1	5	30599_tr_Q9JIZ5	0	1053.51	387485	275092	136250	136492		High	2	0.1863	0	527.261	-0.25	-0.00013	34.146	0	6.569e-05	0.797	2.63	34.77
FALSE	High	SHIGKLRDFL		0.00451438	0	0.612	1	1	9	27711_sw_Q8VDS8	0	1185.67	413610	354237	328533	187362		High	2	0.4708	0	593.341	0.73	0.00043	48.8708	0	0.0003517	0.612	2.74	49.23
FALSE	High	SHYDFGLRAL		0.00150528	0	0.773	1	2	3	56386_sw_Q9JHU4	0	1178.6	321711	154904	161456	110193	NotUnique	High	2	0.4046	0	589.801	0.19	0.00011	55.0049	0	8.176e-05	0.773	2.62	55.76
FALSE	High	SIAAFIQRL		0.00134039	0	0.79	1	1	6	52203_tr_G3UZT6	0	1018.6	1082083	954083	768878	12035.7		High	2	0.4805	0	509.806	-0.63	-0.00032	66.9451	0	7.035e-05	0.79	3.33	67.46
FALSE	High	SIIKATNL		0.00348393	0	0.65	1	1	3	53445_sw_Q80X82	0	859.525					NoQuanValues	High	2	0.0446	0	430.266	0.81	0.00035	47.7146	0	0.0006746	0.54	2.69	48.19
FALSE	High	SLIILKQVM	1xOxidation [M9]	0.00193762	0	0.736	1	1	9	22742_sw_Q9Z2U1	0	1060.64	3.13746e+06	2.46673e+06	1.56248e+06	1.12309e+06		High	2	0.1733	0	530.825	-0.23	-0.00012	55.5984	0	0.0002062	0.671	2.77	56.01
FALSE	High	SIINFIERL		0.00131323	0	0.793	1	1	6	46238_tr_Q80YS3	0	1104.64	372291	299680	290302	11729.2		High	2	0.1833	0	552.824	-1	-0.00055	74.8506	0	0.0002008	0.674	3	75.53
FALSE	High	SLITNKVVM	1xOxidation [M9]	0.000333089	0	0.994	1	1	7	26191_tr_Q543K9	0	1020.58	1951722	1.57883e+06	979268	737008		High	2	0.2588	0	510.791	-0.42	-0.00021	46.023	0	1.893e-05	0.935	3.13	46.55
FALSE	High	SGYDFENRL		0.00263397	0	0.691	1	1	8	40306_tr_E9PV21	0	1100.5	3.05908e+06	2.64888e+06	2.05128e+06	1.70626e+06		High	2	0.4897	0	550.754	-0.27	-0.00015	53.2667	0	0.000173	0.691	3.41	53.99
FALSE	High	SITKFLNRI		0.00325423	0	0.66	1	1	4	53813_sw_Q7TNB8	0	1091.66	156645	85974.6	93109.6	83718.7		High	2	0.3146	0	546.332	-1.23	-0.00067	52.4234	0	0.0002275	0.66	2.67	53.26
FALSE	High	SLVKNVAHM	1xOxidation [M9]	0.00343673	0	0.652	1	1	5	38100_sw_Q91VY9	0	1014.54	105896	86219.3	44376.7	56401		High	2	0.4936	0	507.773	-0.65	-0.00033	34.4005	0	0.001231	0.474	3.12	35.69
FALSE	High	SIWLFQANL		0.00868016	0	0.516	1	1	3	19128_tr_E0CXR0	0	1091.59	65355.7	41040.6	30150.5	12414.4		High	2	0.2461	0	546.297	-2.33	-0.00127	79.1647	0	0.0008415	0.516	2.56	79.82
FALSE	High	SIYAPARL		0.00170201	0	0.755	1	1	4	47525_sw_P51944	0	890.509	1.48127e+06	1.1061e+06	860584	543606		High	2	0.3653	0	445.758	-0.6	-0.00027	48.8799	0	0.0005424	0.564	2.19	49.48
FALSE	High	SMGKNPTDEYL		0.000803406	0	0.865	1	1	11	15817_tr_Q6ZWQ9	0	1254.57	6320955	5.169e+06	5685471	4.53322e+06		High	2	0.5123	0	627.787	0.38	0.00024	48.7956	0	6.542e-05	0.798	3.65	49.36
FALSE	High	SMGKNPTDEYL	1xOxidation [M2]	0.00493266	0	0.599	1	1	13	15817_tr_Q6ZWQ9	0	1270.56	12225985	9622818	6050739	4393023		High	2	0.4788	0	635.786	1.4	0.00089	46.1706	0.0007601	0.0037	0.352	3.3	46.68
FALSE	High	SMHNNIEKL	1xOxidation [M2]	0.00626105	0	0.564	1	1	7	47360_tr_Q0VBD0	0	1101.54	184959	158539	82163.9	75064.9		High	2	0.3494	0	551.271	-0.58	-0.00032	35.3592	0	0.0005455	0.564	2.69	35.89
FALSE	High	SMIRLSESM	2xOxidation [M2; M9]	0.00613441	0	0.567	1	1	1	48369_sw_P97311	0	1085.5	78046.5	50141.7	16450.6	18267.5		High	2	0.3754	0	543.251	-1.06	-0.00057	40.7931	0	0.0005275	0.567	2.85	41.36
FALSE	High	SMVQNRVFL	1xOxidation [M2]	0.00639029	0	0.561	1	1	2	55140_sw_Q8C3J5	0	1109.58	319283	266412	158115	142395		High	2	0.3889	0	555.292	-0.77	-0.00042	50.1633	0	0.0005613	0.561	2.52	50.87
FALSE	High	SMYVPGKL	1xOxidation [M2]	0.0013043	0	0.794	1	1	8	13943_sw_Q9WU28	0	910.47	351970	265001	158210	111893		High	2	0.3023	0	455.74	1.81	0.00082	45.3568	0	0.0007034	0.536	2.15	45.97
FALSE	High	SNIQYRSL		0.0072728	0	0.542	1	1	4	55115_sw_Q8CH77	0	980.516	345411	332982	242612	199620		High	2	0.3979	0	490.762	1.13	0.00055	44.0495	0	0.001203	0.476	2.84	44.91
FALSE	High	SNVVNQANL		0.00929086	0	0.506	1	1	4	30708_sw_Q8BTG7	0	958.495	156666	130329	92290.8	80285.6		High	2	0.3069	0	479.751	0.12	6e-05	48.2321	0.0003692	0.001473	0.454	2.77	48.69
FALSE	High	SNYHFYSSI		0.00199124	0	0.732	1	1	7	43031_sw_Q60795	0	1117.49	1.10768e+06	901937	784894	593546		High	2	0.2587	0	559.251	-0.64	-0.00036	52.7756	0	0.000119	0.732	2.86	53.52
FALSE	High	SLVKNVAHM		0.00535301	0	0.587	1	1	2	38100_sw_Q91VY9	0	998.545					NoQuanValues	High	2	0.3992	0	499.776	-0.74	-0.00037	41.1747	0	0.0004431	0.587	2.53
FALSE	High	SGVSNPHVI		0.000619867	0	0.903	1	1	4	54037_sw_Q3TUF7	0	909.479	484982	377500	247426	189115		High	2	0.5156	0	455.244	1.09	0.00049	41.7042	0	6.298e-05	0.802	2.89	42.32
FALSE	High	SGPTNASAF		0.00129543	0	0.795	1	1	4	52216_tr_A0A0B4	0	851.389	493440	346375	343106	179625		High	2	0.6127	0	426.199	1.53	0.00065	45.9794	0	6.735e-05	0.795	2.84	46.79
FALSE	High	SGPQNTRSSHL		0.00573045	0	0.577	1	1	8	56040_sw_Q9Z2U2	0	1183.58	233723	194585	11039.6	117914		High	2	0.3683	0	592.294	-0.58	-0.00034	29.8328	0	0.001236	0.473	3.15	30.19
FALSE	High	SAPLGDFRHTM		0.00528055	0	0.589	1	1	8	18201_tr_A2A6Q2	0	1231.59	346733	287643	334946	241559		High	2	0.6533	0	616.297	-1.01	-0.00062	47.1253	0	0.0004342	0.589	3.23	47.72
FALSE	High	SAPLGDFRHTM	1xOxidation [M11]	0.00588875	0	0.573	1	1	9	18201_tr_A2A6Q2	0	1247.58	657067	521444	252391	185260		High	2	0.6921	0	624.295	-0.25	-0.00016	41.6681	0.0005983	0.002075	0.416	3.02	42.22
FALSE	High	SAPNSPMAM	2xOxidation [M7; M9]	0.00439294	0	0.616	1	1	4	40502_tr_Q3U2D2	0	937.375	21236.5	17434.6	3950.72	7714.71		High	2	0.4122	0	469.191	-0.16	-7e-05	31.9009	0	0.0003396	0.616	2.62	32.64
FALSE	High	SAPRNFVENF		0.00833307	0	0.522	1	1	14	46834_sw_Q91WG4	0	1180.57	12725773	10028211	9623217	5.74761e+06		High	2	0.4238	0	590.792	2.04	0.0012	54.9598	0.001576	0.01042	0.237	2.69	55.19
FALSE	High	SAPSADAPM		0.0109362	0	0.482	1	1	8	25647_tr_S4R257	0	846.366	110833	95889.2	112639	71272.2		High	2	0.5585	0	423.687	1.01	0.00043	42.7593	0.002902	0.01852	0.173	2.65	43.24
FALSE	High	SAPSADAPM	1xOxidation [M9]	0.000540773	0	0.923	1	1	16	25647_tr_S4R257	0	862.361	529600	428952	214518	212355		High	2	0.7572	0	431.684	-0.05	-2e-05	34.7745	0	2.657e-05	0.897	2.76	35.4
FALSE	High	SAPTARVFM	1xOxidation [M9]	0.00370446	0	0.641	1	2	4	50298_sw_Q91YR7	0	995.498	474527	399248	196293	137452	NotUnique	High	2	0.5179	0	498.253	-0.09	-4e-05	43.546	0	0.0002712	0.641	2.8	43.99
FALSE	High	SAPTGSGKTL		0.00102018	0	0.83	1	1	9	43043_sw_Q8K301	0	918.489	589675	432132	289286	253300		High	2	0.5591	0	459.748	0.11	5e-05	33.0666	0	0.0002012	0.674	2.54	34.34
FALSE	High	SAPTNTGSTGL		0.0010701	0	0.823	1	1	8	11544_tr_F6UKR5	0	1005.48	517130	422256	310580	263686		High	2	0.5995	0	503.246	0.61	0.0003	42.7965	0	5.199e-05	0.823	3.82	43.38
FALSE	High	SASVNKEPI		0.00941802	0	0.504	1	1	4	52772_tr_F6TFN2	0	944.505	230684	179263	113716	108038		High	2	0.1923	0	472.756	-0.25	-0.00012	37.3012	0	0.0009346	0.504	2.34	37.99
FALSE	High	SAVENKQQI		0.00862133	0	0.517	1	1	5	45437_sw_P53351	0	1016.54	2545657	1.87094e+06	1.23885e+06	1.12753e+06		High	2	0.2155	0	508.772	-0.48	-0.00025	34.7342	0.00143	0.009284	0.25	2.83	35.21
FALSE	High	SAVENILEHL		0.000814448	0	0.863	1	1	5	10660_sw_P58064	0	1124.59	489036	414938	393937	6408.7		High	2	0.4747	0	562.798	-4.63	-0.00261	70.0337	0	0.000564	0.56	3.16	70.81
FALSE	High	SAVENLNEM	1xOxidation [M9]	0.000508555	0	0.932	1	1	6	49202_tr_G3X8Y3	0	1022.45	753937	758539	482127	356128		High	2	0.6057	0	511.726	-0.59	-0.0003	42.5625	0	1.937e-05	0.932	3.5	43.11
FALSE	High	SAVENVVKL		0.00407554	0	0.627	1	1	8	37047_sw_Q8VI78	0	958.557	2.4516e+06	2.32711e+06	1.60221e+06	1.44715e+06		High	2	0.2997	0	479.782	0.49	0.00023	51.7089	0	0.0003074	0.627	3.07	52.38
FALSE	High	SAVHNKPSL		0.0100803	0	0.494	1	1	4	53122_sw_Q6ZQ73	0	952.521	48084.8	43454	23970.1	29106.8		High	2	0.4908	0	476.764	-0.33	-0.00016	31.8283	0.0005983	0.001944	0.423	2.71	32.87
FALSE	High	SAVKNDYEM		0.0072728	0	0.542	1	1	5	43827_sw_Q8VEE4	0	1056.47	1.2281e+06	835143	909317	661493		High	2	0.293	0	528.737	-0.73	-0.00038	40.4427	0.0005983	0.001775	0.433	2.56	41.29
FALSE	High	SAVKNDYEM	1xOxidation [M9]	0.000222677	0	1.053	1	1	9	43827_sw_Q8VEE4	0	1072.46	1.55139e+06	1.09063e+06	589407	591156		High	2	0.5572	0	536.734	-0.53	-0.00028	33.3658	0	1.054e-05	0.999	3.32	33.81
FALSE	High	SAVIFRTL		0.0114684	0	0.475	1	1	1	40348_tr_F6Q3G7	0	906.541	411352	433808	309365	389257		High	2	0.2157	0	453.774	0.71	0.00032	55.9434	0	0.001218	0.475	2.04	56.87
FALSE	High	SAVQFSHI		0.00372981	0	0.64	1	1	1	53598_tr_D3YWB9	0	888.457	83441.2	66333.6	43167.6	34362.6		High	2	0.2437	0	444.733	0.88	0.00039	48.8275	0	0.0002734	0.64	2.38	49.21
FALSE	High	SAVTNKAYVF		0.00308142	0	0.668	1	1	4	38205_sw_O35114	0	1099.58	133794	88625.5	85138.3	50257.9		High	2	0.4064	0	550.293	0.05	3e-05	50.0287	0	0.0002212	0.663	2.83	50.36
FALSE	High	SGLKYVNV		0.00810938	0	0.526	1	1	4	1344_tr_A0A087W	0	879.493	860883	732335	544244	432488		High	2	0.3135	0	440.25	-0.26	-0.00012	48.1	0	0.001091	0.487	2.52	48.78
FALSE	High	SGIINFIHF		0.00167894	0	0.757	1	1	3	37417_sw_Q99P69	0	1047.56	63712.9	59617.5	59740.2	3743.04		High	2	0.4452	0	524.286	1.74	0.00091	70.6889	0	0.0002254	0.661	3.01	71.94
FALSE	High	SGLNYKKL		0.00656675	0	0.557	1	1	2	55833_tr_E9Q411	0	922.536	64573.9	60275.6	36187.8	37709		High	2		0.013	461.771	-0.74	-0.00034	39.9242	0	0.000578	0.557	2.28	40.3
FALSE	High	SGIRNISFM	1xOxidation [M9]	0.00289793	0	0.677	1	1	7	47002_sw_O35598	0	1040.52	1353419	1.00454e+06	609725	449737		High	2	0.2681	0	520.763	0.23	0.00012	49.6763	0	0.001186	0.478	2.76	50.26
FALSE	High	SGLSGHTTL		0.00312374	0	0.666	1	1	6	50215_tr_E9PZ43	0	872.447	577136	448357	320901	249094		High	2	0.3636	0	436.727	-0.59	-0.00026	41.8962	0.0009421	0.005466	0.309	2.75	42.21
FALSE	High	SGISNGPSV		0.000730193	0	0.879	1	1	4	43876_tr_A0A0R4	0	817.405	134043	93158.9	71929.1	60072.3		High	2	0.4586	0	409.206	-0.38	-0.00016	44.7229	0	3.141e-05	0.879	2.66	45.34
FALSE	High	SGLTNRDTL		0.00747353	0	0.538	1	1	4	52243_sw_Q9EQJ9	0	976.506					NoQuanValues	High	2	0.4192	0	488.756	-1.58	-0.00077	42.2852	0.001576	0.01042	0.237	2.6	42.86
FALSE	High	RSLENNKEAKI		0.000387054	0	0.972	1	1	2	52372_sw_Q6DFV1	0	1301.72	25259.7	19360.9	16417.7	7686.55		High	3	0.3352	0	434.577	-0.16	-7e-05	31.8476	0	1.355e-05	0.972	3.49	32.45
FALSE	High	RSFDFIHL		0.0115465	0	0.474	1	1	1	46538_tr_A0A0R4	0	1034.54	16694	10649.5	257050	10996.1		High	2	0.4147	0	517.775	0.12	6e-05	59.4139	0	0.001234	0.474	2.17	60.35
FALSE	High	RSFANDDRHVM	1xOxidation [M11]	0.00538961	0	0.586	1	1	2	15331_tr_A2BH82	0	1363.62	21555	12422.5	3474.34	8206.55		High	3	0.5737	0	455.211	0.07	3e-05	30.6544	0.0007601	0.003656	0.353	2.51	31.28
FALSE	High	RQYVHPRL		0.00101324	0	0.831	1	1	4	48113_sw_Q9CWV1	0	1068.61	97106.4	70815	51361.8	44048.1		High	3	0.5339	0	356.873	-0.49	-0.00018	34.4117	0	4.86e-05	0.831	2.51	35.38
FALSE	High	IQHVFTEM	1xOxidation [M8]	0.00467089	0	0.607	1	1	3	30025_sw_P15314	0	1020.48	117926	90849.2	47935.4	38202.9		High	2	0.1953	0	510.744	-0.57	-0.00029	42.6356	0.0005983	0.001743	0.435	2.56	43.88
FALSE	High	LQLLNTDYL		0.00844721	0	0.52	1	1	2	55548_sw_Q9R0L6	0	1092.59	149656	116775	117822	6359.85		High	2	0.3358	0	546.8	-0.89	-0.00049	71.9446	0	0.0008084	0.52	2.71	72.85
FALSE	High	IQLMNTAHL		0.00810938	0	0.526	1	1	1	43482_sw_Q9DC50	0	1040.56	113151	128806	158918	182153		High	2	0.2649	0	520.782	0.1	5e-05	54.702	0	0.0007698	0.526	1.85	55.56
FALSE	High	IQLMNTAHL	1xOxidation [M4]	0.00433345	0	0.618	1	1	8	43482_sw_Q9DC50	0	1056.55	465836	330702	168870	113631		High	2	0.2222	0	528.779	0.87	0.00046	48.086	0	0.0004024	0.597	2.52	49.06
FALSE	High	IQPINHTTL		0.00247711	0	0.7	1	1	8	43643_sw_Q8CEF1	0	1036.58	2266097	1.795e+06	1.55038e+06	997601		High	2	0.5191	0	518.794	1.62	0.00084	45.7296	0.0009421	0.005513	0.308	1.83	46.41
FALSE	High	LQYEFTKL		0.00954692	0	0.502	1	1	3	51324_tr_D3Z7A7	0	1041.56	1709152	16863.6	1.39308e+06	14456.2		High	2	0.1732	0	521.285	0.4	0.00021	56.7445	0	0.0009565	0.502	2.54	57.62
FALSE	High	LSAKNKDYM		0.00757595	0	0.536	1	1	6	38223_tr_G3UYD5	0	1069.53	125400	106351	115720	114303		High	2	0.2105	0	535.271	-0.4	-0.00021	34.3844	0.009543	0.07974	0.004	2.85	35.59
FALSE	High	LSAKNKDYM	1xOxidation [M9]	0.00656675	0	0.557	1	1	10	38223_tr_G3UYD5	0	1085.53	119533	149497	309.241	80835.3		High	2	0.3314	0	543.269	0.24	0.00013	29.612	0.001255	0.008139	0.265	3.47	30.22
FALSE	High	ISGVNGTHI		0.000437649	0	0.954	1	1	4	20342_tr_F8WGJ7	0	897.479	1.72163e+06	1.30772e+06	1.08857e+06	738574		High	2	0.2591	0	449.243	0.69	0.00031	42.721	0	4.492e-05	0.839	2.47	43.22
FALSE	High	ISGVNRYYV		0.00346025	0	0.651	1	1	5	3936_sw_O35683_	0	1070.56	1.20461e+06	842503	785548	618006		High	2	0.4261	0	535.786	0.79	0.00042	47.9831	0.0005983	0.001639	0.442	2.84	48.82
FALSE	High	LSLENGTHTL		0.0010701	0	0.823	1	1	5	54728_sw_P13864	0	1084.56	888374	696964	528103	407974		High	2	0.1941	0	542.785	-0.93	-0.00051	49.6881	0	7.968e-05	0.776	2.73	50.4
FALSE	High	ISLKNSQEI		0.004304	0	0.619	1	1	4	55885_tr_L7N451	0	1031.57	1.82711e+06	1.43883e+06	1.11537e+06	787405		High	2	0.1986	0	516.29	0.02	1e-05	45.3804	0	0.0003321	0.619	2.77	46.07
FALSE	High	IQAENAEFM	1xOxidation [M9]	0.000700895	0	0.885	1	2	8	14402_tr_H3BKP1	0	1068.47	1606857	1.29065e+06	701413	670320	NotUnique	High	2	0.1718	0	534.737	-0.38	-0.0002	47.6121	0	3.415e-05	0.87	2.62	48.18
FALSE	High	LSIINFIERL		0.0116251	0	0.473	1	1	1	46238_tr_Q80YS3	0	1217.73					NoQuanValues	High	2	0.1295	0	609.364	-3.98	-0.00243	80.202	0	0.001239	0.473	3.32
FALSE	High	LSMRNTSVM	1xOxidation [M]	0.00263397	0	0.691	1	2	17	17378_sw_O55003	0	1054.5	6.20554e+06	4.10509e+06	3.02173e+06	2.56479e+06	NotUnique	High	2	0.4007	0	527.754	-0.9	-0.00048	40.1199	0.0003692	0.001279	0.47	2.82	40.62
FALSE	High	LSMRNTSVM	2xOxidation [M3; M9]	0.000233574	0	1.046	1	2	9	17378_sw_O55003	0	1070.5	3.79561e+06	3030314	1.19834e+06	1.26164e+06	NotUnique	High	2	0.4723	0	535.752	-0.24	-0.00013	32.1667	0	6.873e-06	1.046	3.43	32.75
FALSE	High	LSPANGEQI		0.00546356	0	0.584	1	1	4	25612_sw_Q9QXV3	0	928.473	135333	85606.2	90352.6	58024.1		High	2	0.1841	0	464.739	-2.1	-0.00098	47.2488	0	0.001154	0.481	2.77	47.93
FALSE	High	LSPINIQLL		0.00510365	0	0.594	1	1	3	44428_sw_Q8C456	0	1010.62	60010.3	39894.4	36536.7	10609.9		High	2	0.2172	0	505.814	-3.1	-0.00157	74.6811	0.001576	0.01056	0.236	2.67	75.35
FALSE	High	ISPSYKTL		0.0110857	0	0.48	1	1	3	47214_tr_Q3UMK4	0	908.509	1.28241e+06	740404	611679	458546		High	2	0.0128	0	454.758	1.03	0.00047	44.9262	0.001255	0.007493	0.274	1.56	45.52
FALSE	High	ISYLYNKL		0.00393893	0	0.632	1	1	3	31034_sw_Q9JM55	0	1013.57	324893	184821	213751	125438		High	2	0.4377	0	507.287	-0.03	-2e-05	54.3466	0	0.0002942	0.632	2.81	55.05
FALSE	High	LSYSYQSRF		0.00182221	0	0.745	1	1	1	53001_sw_Q921M3	0	1150.55	15861.5	3283.9	6108.93	34403.5		High	2	0.3554	0	575.78	-0.08	-4e-05	49.8616	0	0.0001052	0.745	2.87	50.87
FALSE	High	ITGTNAEVM	1xOxidation [M9]	0.00151559	0	0.772	1	1	3	18708_tr_D3YVK1	0	951.445	123047	94618.8	55232.7	9758.62		High	2	0.32	0	476.226	-0.32	-0.00015	38.8638	0	8.28e-05	0.772	2.25	39.44
FALSE	High	LVPTNKDTM	1xOxidation [M9]	0.00844721	0	0.52	1	2	1	32466_tr_B1AQP7	0	1034.52					NoneMonoisotopic	High	2	0.1184	0	517.762	-1.72	-0.00089	33.5386	0	0.000808	0.52	1.52
FALSE	High	LVYQFKEM	1xOxidation [M8]	0.00816474	0	0.525	1	1	3	44729_sw_Q9Z2U4	0	1073.53	198843	146652	67383.1	55120		High	2	0.191	0	537.27	-0.32	-0.00017	48.3383	0	0.0007783	0.525	1.99	48.91
FALSE	High	IWLKVNRV		0.00601033	0	0.57	1	1	2	50766_sw_P09581	0	1027.64	86408.9	63318.1	46183.2	30291.8		High	2	0.2625	0	514.324	0.05	2e-05	48.5742	0	0.0005154	0.57	2.4	49.19
FALSE	High	MAVANRDMV	2xOxidation [M1; M8]	0.00922791	0	0.507	1	1	1	47556_sw_Q8K057	0	1038.47	29057.2	17265.4	7915.71	6585.66		High	2	0.5037	0	519.739	-0.87	-0.00045	34.0444	0	0.0009102	0.507	2.72	34.81
FALSE	High	LSILNSNEHL		0.000668196	0	0.892	1	1	3	47258_sw_Q8BMK0	0	1139.61	232737	223963	174617	161587		High	2	0.3108	0	570.306	-0.96	-0.00055	55.8388	0	2.798e-05	0.892	2.96	56.51
FALSE	High	IQAENAEFM		0.00346025	0	0.651	1	2	7	14402_tr_H3BKP1	0	1052.47	313008	299129	414588	278665	NotUnique	High	2	0.0926	0	526.739	-1.15	-0.00061	55.9249	0.0009421	0.005348	0.311	2.16	56.66
FALSE	High	INFDFPKL		0.0106432	0	0.486	1	1	8	38447_sw_P54823	0	993.54	5827658	5398844	4475882	15693		High	2	0.2308	0	497.272	-4.67	-0.00232	67.022	0.001889	0.01259	0.216	2.73	67.52
FALSE	High	IMYDKHIQM	2xOxidation [M2; M9]	0.00252833	0	0.697	1	2	11	55885_tr_L7N451	0	1210.56	452002	328740	121768	130208	NotUnique	High	2	0.4583	0	605.783	-0.6	-0.00036	35.8149	0.001255	0.006176	0.295	2.88	36.67
FALSE	High	KTIYNVEHL		0.0032765	0	0.659	1	2	7	45450_sw_Q9R1W3	0	1116.6	294153	950956	411938	443147	NotUnique	High	2	0.5623	0	558.806	0.55	0.0003	44.6076	0	0.0005414	0.565	2.97	45.02
FALSE	High	KTVTNAVVTV		0.00312374	0	0.666	1	1	4	44490_sw_P63017	0	1031.61	681339	496997	376007	253584		High	2	0.3708	0	516.308	0.13	7e-05	44.209	0	0.0003226	0.622	2.4	45.05
FALSE	High	KTVVNKDVF		0.00427476	0	0.62	1	1	14	5719_tr_A2A4Q0_	0	1049.6	6.23656e+06	4.84096e+06	3.11581e+06	2.60176e+06		High	2	0.5955	0	525.303	-1.09	-0.00057	40.3342	0	0.0003278	0.62	3.14	41.24
FALSE	High	KTWRFSNM	1xOxidation [M8]	0.00561451	0	0.58	1	1	6	45373_sw_Q8CIB5	0	1085.52	483386	343812	128673	138605		High	2	0.4286	0	543.263	-0.31	-0.00017	39.5152	0	0.0006572	0.543	3.22	40.63
FALSE	High	KTYEHFNAM		0.00208865	0	0.725	1	1	4	45333_sw_P37040	0	1140.51	161186	110608	102318	110434		High	2	0.3642	0	570.761	-0.36	-0.00021	39.5759	0	0.0001269	0.725	3.24	40.66
FALSE	High	KTYEHFNAM	1xOxidation [M9]	0.000148864	0	1.112	1	1	7	45333_sw_P37040	0	1156.51	205563	163930	56584	76144.8		High	2	0.4418	0	578.758	-0.18	-0.00011	34.0298	0	5.318e-06	1.075	3.78	35.32
FALSE	High	KVIEFKKL		0.00643395	0	0.56	1	1	2	41223_tr_A2A464	0	1004.65	51490.1	37947.5	28276	26872		High	2	0.2863	0	502.829	-0.51	-0.00026	40.8568	0	0.0005625	0.56	2.34	41.22
FALSE	High	KVLHFYNV		0.011784	0	0.471	1	1	5	51984_tr_G3X972	0	1019.57	356587	303954	246243	222955		High	2	0.3788	0	510.287	-1.11	-0.00056	47.3787	0.0003692	0.00126	0.471	2.64	48.11
FALSE	High	KVLVFNFL		0.002652	0	0.69	1	1	3	44826_sw_Q8BH79	0	979.598	138785	89306.7	83514.2	14727.7		High	2	0.5408	0	490.304	2.81	0.00138	70.4429	0.0003692	0.00142	0.458	2.94	71.68
FALSE	High	KVLVFSQM	1xOxidation [M8]	0.00153641	0	0.77	1	1	8	48168_sw_Q60848	0	967.528	754264	558392	265493	219534		High	2	0.4891	0	484.268	0.96	0.00046	48.5968	0	0.0001996	0.675	2.76	48.93
FALSE	High	KVQENAQHI		0.00553852	0	0.582	1	1	1	42887_tr_Q8BHX6	0	1066.56	19870.9	18047.8	8556.92	11723.2		High	2	0.5056	0	533.785	-0.43	-0.00023	30.147	0	0.0004635	0.582	2.67	31.17
FALSE	High	KVVKFSYM		0.010149	0	0.493	1	1	4	17725_tr_A0A0A6	0	1001.55	113791	89886	125735	79258.6		High	2	0.4355	0	501.278	0.45	0.00023	45.1847	0.0005983	0.001851	0.429	2.87	45.87
FALSE	High	KVVKFSYM	1xOxidation [M8]	0.00626105	0	0.564	1	1	4	17725_tr_A0A0A6	0	1017.54	359477	220490	88841.1	90832.4		High	2	0.4654	0	509.276	0.04	2e-05	39.964	0	0.001167	0.48	2.6	40.93
FALSE	High	IAFIFNNL		0.00500036	0	0.597	1	1	5	55813_tr_B7ZWL1	0	951.53	199612	163195	149506	417.847		High	2	0.3604	0	476.27	2.57	0.00122	76.4155	0.0007601	0.002789	0.383	3.08	77.44
FALSE	High	LAIRNDEEL		0.0117043	0	0.472	1	1	1	11012_sw_Q8CGP6	0	1072.56	996.729	29470	28718	14984.6		High	2	0.0267	0	536.785	-0.26	-0.00014	47.391	0	0.001253	0.472	2.25	48.02
FALSE	High	IAMEFNHL	1xOxidation [M3]	0.0113138	0	0.477	1	1	8	43172_sw_P22437	0	990.471	1.03814e+06	905974	453405	361496		High	2	0.1598	0	495.739	0.03	2e-05	48.9528	0.0005983	0.001633	0.443	2.44	49.65
FALSE	High	IAVQNNQQL		0.00626105	0	0.564	1	1	3	50631_sw_Q7TQK1	0	1027.55	111430	234113	22125.8	15068.6		High	2	0.3231	0	514.28	-0.17	-9e-05	46.708	0	0.0005446	0.564	2.29	46.99
FALSE	High	LAVSNHVFHL		0.00219083	0	0.718	1	1	3	51703_sw_Q6P1E1	0	1136.62	62171.9	50719.4	57420.8	38149.2		High	2	0.4205	0	568.815	1.43	0.00081	52.8466	0	0.0002105	0.669	3.52	53.24
FALSE	High	IAYAFFHL		0.00216114	0	0.72	1	1	2	22714_tr_A0A0G2	0	981.519	102584	94515.4	11375.2	11215		High	2	0.4229	0	491.263	-0.74	-0.00036	68.3735	0	0.0001319	0.72	2.53	69.13
FALSE	High	IGIENIHYL		0.00350777	0	0.649	1	1	4	16801_sw_Q9DB27	0	1071.58	3.29144e+06	4303.81	2.81471e+06	16613.4		High	2	0.4744	0	536.294	-3.32	-0.00178	60.2072	0	0.0006387	0.546	3.12	60.67
FALSE	High	IGPTYYQRL		0.00193762	0	0.736	1	2	8	52652_sw_Q8CFI7	0	1110.59	985540	717565	737214	508697	NotUnique	High	2	0.2271	0	555.801	0.06	3e-05	50.5478	0.0007601	0.00293	0.378	2.95	51.09
FALSE	High	LGYKYVGM	1xOxidation [M8]	0.0116251	0	0.473	1	1	3	28162_sw_Q9CX30	0	946.47	106985	61537.8	30761.2	28045.9		High	2	0.3008	0	473.739	-0.07	-3e-05	43.8792	0	0.001239	0.473	2.66	44.51
FALSE	High	IIYDRKFLM		0.00916539	0	0.508	1	1	3	9511_sw_Q60876_	0	1198.67	164251	125088	220650	181117		High	2	0.39	0	599.836	-0.26	-0.00016	53.056	0.0007601	0.003754	0.35	2.59	53.77
FALSE	High	IIYDRKFLM	1xOxidation [M9]	0.00980999	0	0.498	1	1	4	9511_sw_Q60876_	0	1214.66	550356	388313	238497	160742		High	2	0.2975	0	607.833	-0.69	-0.00042	48.4973	0	0.0009881	0.498	2.79	49.12
FALSE	High	LIYTFTTTF		0.00493266	0	0.599	1	1	1	41225_sw_Q99PN3	0	1106.58	165640	107116	87737.4	2395.56		High	2	0.1355	0	553.792	-0.23	-0.00013	73.0599	0	0.0003973	0.599	2.14	73.98
FALSE	High	IMYDKHIQM		0.00584877	0	0.574	1	2	8	55885_tr_L7N451	0	1178.57	185373	133776	240035	197902	NotUnique	High	2	0.1875	0	589.788	-0.24	-0.00014	45.4047	0	0.0004966	0.574	2.72	45.96
FALSE	High	IMYDKHIQM	1xOxidation [M]	0.00145478	0	0.778	1	2	12	55885_tr_L7N451	0	1194.56	475384	405773	238733	235033	NotUnique	High	2	0.398	0	597.786	-0.47	-0.00028	38.07	0	0.0001173	0.733	2.94	38.68
FALSE	High	MMHSNMETL	2xOxidation [M2; M]	0.00596953	0	0.571	1	1	13	53326_tr_E9PV41	0	1125.44	390104	305240	169676	120316		High	2	0.2523	0	563.222	-0.46	-0.00026	37.3093	0.003018	0.02342	0.146	2.18	37.14
FALSE	High	SNYLFTKL		0.00454526	0	0.611	1	1	5	49352_sw_P97481	0	985.535	2411215	2.00595e+06	1.88139e+06	17600.5		High	2	0.4686	0	493.271	0.33	0.00016	58.9199	0	0.0003568	0.611	3.18	59.68
FALSE	High	MSFQFAHL	1xOxidation [M1]	0.0115465	0	0.474	1	1	2	56315_tr_E9QKX5	0	996.461	447377	401138	272596	15816.9		High	2	0.4444	0	498.734	0.1	5e-05	57.7283	0	0.001228	0.474	2.16	58.62
FALSE	High	NAIENSSSKV		0.00165618	0	0.759	1	1	3	54025_sw_Q6ZQ06	0	1048.53	49193.3	40830	28042.5	24022.7		High	2	0.436	0	524.767	-0.26	-0.00013	36.5801	0	0.0008853	0.51	2.89	37.18
FALSE	High	RAVQNHNTYM		0.000508555	0	0.932	1	1	6	50176_sw_Q61549	0	1233.58	282749	237718	186910	271360		High	2	0.6604	0	617.293	-0.73	-0.00045	32.5031	0	3.91e-05	0.855	3.18	33.66
FALSE	High	RGLSRYPNL		0.00270684	0	0.687	1	1	8	32944_sw_Q61239	0	1075.6	743921	546271	388120	327096		High	2	0.3522	0	538.304	0.28	0.00015	42.013	0.001255	0.007451	0.274	2.47	43.02
FALSE	High	RGPTYVNM	1xOxidation [M8]	0.00182221	0	0.745	1	1	8	41815_sw_Q8K2K6	0	953.451	508719	343805	178545	180043		High	2	0.4017	0	477.229	0.11	5e-05	34.5891	0	0.0006462	0.545	2.39	35.67
FALSE	High	RGVPNHIHM		0.00506899	0	0.595	1	1	4	45803_sw_Q8K3W3	0	1060.55	75596.2	42169.9	51077.9	43856		High	3	0.4325	0	354.187	0.04	2e-05	34.988	0	0.001017	0.495	3.26	36.15
FALSE	High	RGVQNEQKDKL		0.00451438	0	0.612	1	1	1	9675_sw_Q8BGW5-	0	1314.71	11391.4	8899.82	4016.39	5919.25		High	3	0.2786	0	438.909	-0.35	-0.00015	28.9113	0	0.0003515	0.612	2.8	29.51
FALSE	High	RIIKFVPL		0.00208865	0	0.725	1	1	6	46580_sw_Q8CDJ8	0	985.656	297194	270362	222607	212382		High	2	0.687	0	493.332	0.36	0.00018	53.6702	0	0.0001262	0.725	2.62	54.37
FALSE	High	RMLENYEEI		0.00833307	0	0.522	1	1	4	44562_tr_E9Q6H4	0	1196.56	137813	156779	208159	238001		High	2	0.2797	0	598.785	0.49	0.00029	52.141	0	0.0009756	0.5	2.36	52.85
FALSE	High	RNKENQETL		0.00561451	0	0.58	1	1	5	53107_sw_O54988	0	1131.58	131221	129928	5713.59	99398.8		High	2	0.311	0	566.291	-0.46	-0.00026	29.3637	0	0.000469	0.58	2.54	29.66
FALSE	High	RNLEFHEL		0.00524468	0	0.59	1	1	4	49914_tr_Q0VF62	0	1057.54	311544	226513	186510	123625		High	2	0.2844	0	529.276	1.16	0.00061	46.769	0.006117	0.05197	0.055	2.11	47.33
FALSE	High	RNLSFVARQM		0.00289793	0	0.677	1	1	8	55006_tr_Q7TT21	0	1221.65	203631	138343	168839	160348		High	2	0.4483	0	611.33	1.05	0.00064	45.3921	0.001255	0.006085	0.297	2.61	45.94
FALSE	High	RNLSFVARQM	1xOxidation [M10]	0.000187746	0	1.078	1	1	9	55006_tr_Q7TT21	0	1237.65	389976	236344	111042	107781		High	3	0.5222	0	413.221	0	0	39.9864	0	5.143e-06	1.078	3.16	40.67
FALSE	High	RNPQFQKL		0.00961202	0	0.501	1	1	4	41711_sw_P06745	0	1030.58	119082	100257	50186.8	53616.9		High	2	0.2213	0	515.793	-0.8	-0.00041	38.4868	0	0.0009647	0.501	2.53	39.17
FALSE	High	RALSNSVSNM	1xOxidation [M10]	0.00634691	0	0.562	1	1	3	45181_sw_Q9WVH4	0	1094.53	40141	26174.1	14445.8	17868		High	2	0.4237	0	547.767	0.37	0.0002	33.6702	0	0.0005567	0.562	2.62	34.34
FALSE	High	RNVRNVMYL	1xOxidation [M7]	0.00868016	0	0.516	1	1	4	36363_tr_E9Q9B3	0	1180.63	741813	491328	233726	232519		High	3	0.1218	0	394.214	0.43	0.00017	39.9599	0	0.0008379	0.516	1.56	40.82
FALSE	High	RNYSYEKL		0.000637023	0	0.899	1	1	12	46905_sw_Q02257	0	1072.54	294295	150549	125604	88128.9		High	3	0.2877	0	358.185	-0.35	-0.00012	39.1796	0	2.607e-05	0.899	2.85	39.66
FALSE	High	RQAENGMYI	1xOxidation [M7]	0.00451438	0	0.612	1	1	2	55729_sw_B2RQC6	0	1097.5	833123	538232	274664	249661		High	2	0.4728	0	549.256	0.02	1e-05	39.4493	0	0.0003527	0.612	2.39	39.83
FALSE	High	RQATNQIVM	1xOxidation [M9]	0.000403233	0	0.966	1	1	7	50020_sw_Q11011	0	1076.55	328170	230204	142072	130994		High	2	0.35	0	538.779	-0.25	-0.00013	34.8848	0	8.539e-05	0.768	2.6	35.64
FALSE	High	RQFLNRDDI		0.00576962	0	0.576	1	1	5	9853_sw_Q9D1K2_	0	1176.61	452877	364736	270867	211170		High	3	0.2776	0	392.876	0.16	6e-05	45.0516	0	0.0004865	0.576	2.45	45.57
FALSE	High	RQFPNRDAL		0.00256306	0	0.695	1	1	22	13905_tr_S4R273	0	1116.59	256692	672953	359891	373355		High	2	0.4094	0	558.798	-1.75	-0.00098	39.4495	0.001255	0.006152	0.296	2.54	40.6
FALSE	High	RQLENTEHM		0.00164492	0	0.76	1	1	8	54564_sw_Q6P1D7	0	1157.54	474117	385432	231341	288875		High	2	0.534	0	579.271	-1.79	-0.00103	33.7555	0.0005983	0.001868	0.428	2.94	34.18
FALSE	High	RQILNADAM		0.000321914	0	0.999	1	1	4	55111_sw_A2AIV2	0	1031.53	679783	444027	513551	452538		High	2	0.5448	0	516.268	-2.05	-0.00106	47.0499	0	4.333e-05	0.843	2.68	47.72
FALSE	High	RQILNADAM	1xOxidation [M9]	0.000363994	0	0.981	1	1	8	55111_sw_A2AIV2	0	1047.53	1.99474e+06	1.30974e+06	651466	630834		High	2	0.4615	0	524.267	0.74	0.00039	39.08	0	6.12e-05	0.805	3.25	40.25
FALSE	High	RQVVHTETL		0.00353177	0	0.648	1	1	4	43251_sw_Q6PD24	0	1082.6	56899.7	51795.5	31648	33394.2		High	2	0.3468	0	541.801	-0.47	-0.00025	36.465	0	0.001044	0.492	2.48	37.07
FALSE	High	RQWANLMEKI		0.000650201	0	0.896	1	1	3	28156_sw_P08226	0	1288.68	224721	192627	246874	152472		High	2	0.3962	0	644.845	-0.02	-1e-05	54.3506	0	2.685e-05	0.896	2.65	55.09
FALSE	High	RQWANLMEKI	1xOxidation [M7]	0.00109972	0	0.819	1	1	4	28156_sw_P08226	0	1304.68	101159	54465.3	48981.2	46146.3		High	3	0.3111	0	435.564	-0.55	-0.00024	47.5168	0	6.774e-05	0.794	3.6	48.17
FALSE	High	RQYIFSKL		0.00189836	0	0.739	1	1	9	55885_tr_L7N451	0	1054.6	6.66209e+06	5.3808e+06	4.51674e+06	4.26298e+06		High	2	0.2259	0	527.806	-0.44	-0.00023	49.6523	0	0.0001112	0.739	2.7	49.91
FALSE	High	RNYEYLIRL		0.00136812	0	0.787	1	1	11	43111_sw_Q8R3L2	0	1239.68	4.55993e+06	3.84454e+06	3.46198e+06	2.47872e+06		High	2	0.3454	0	620.346	0.45	0.00028	56.0267	0	0.0005994	0.553	3.04	56.75
FALSE	High	RALSNLESI		0.0113908	0	0.476	1	1	4	44820_sw_Q8C5U9	0	1002.56					NoQuanValues	High	2	0.0731	0	501.782	-0.47	-0.00024	50.7038	0.0007601	0.003416	0.361	2.19	51.36
FALSE	High	RAIQNHSQTHL		0.00961202	0	0.501	1	1	2	39467_sw_Q9ERZ0	0	1304.68	16018.2	12295.6	3770.87	7775.44		High	3	0.4929	0	435.565	-0.26	-0.00012	30.1124	0	0.0009637	0.501	2.82	30.39
FALSE	High	RALINKHTF		0.00127787	0	0.797	1	1	5	55711_sw_Q8C4A5	0	1099.64	144463	97980.6	82057.1	60353.4		High	3	0.5736	0	367.217	-0.64	-0.00023	36.7904	0	6.6e-05	0.797	2.65	37.39
FALSE	High	NAPPSNPVAM	1xOxidation [M10]	0.000425863	0	0.958	1	1	14	55219_sw_Q80UV9	0	1013.47	289850	362078	109183	101466		High	2	0.3384	0	507.24	-0.02	-1e-05	39.9743	0	0.0004266	0.591	3.31	40.41
FALSE	High	NAPQNPESKL		0.00510365	0	0.594	1	2	10	55740_tr_E9Q507	0	1097.56	1974367	1.18126e+06	859771	721836	NotUnique	High	2	0.3515	0	549.283	-0.15	-8e-05	38.4321	0.0003692	0.001312	0.467	2.93	39.79
FALSE	High	NAVKNHWNSTI		0.000946395	0	0.841	1	1	5	45928_sw_P48972	0	1283.65	610418	414351	300176	218624		High	2	0.5363	0	642.328	-0.39	-0.00025	40.9041	0	4.433e-05	0.841	3.58	41.41
FALSE	High	NAVQNHTATM		0.00339017	0	0.654	1	1	4	39203_sw_O08538	0	1086.5	38672	32691.1	31534.1	28658.3		High	2	0.5829	0	543.753	-0.66	-0.00036	34.6097	0	0.0002405	0.654	3.74	35.8
FALSE	High	NAVQNHTATM	1xOxidation [M10]	0.00222093	0	0.716	1	1	2	39203_sw_O08538	0	1102.49	280.714	5114.56	4262.86	9841.15		High	2	0.3988	0	551.751	0.2	0.00011	28.8729	0	0.000138	0.716	3.21	29.13
FALSE	High	NAVQNHTATML	1xOxidation [M10]	0.00158974	0	0.765	1	1	4	39203_sw_O08538	0	1215.58	77521.3	58038.7	28189.6	24398.9		High	2	0.5248	0	608.293	0.21	0.00013	39.2849	0	8.849e-05	0.765	3.43	39.88
FALSE	High	NQQPSNYGPM	1xOxidation [M10]	4.64741e-05	0	1.28256	1	2	8	14019_tr_A0A0N4	0	1151.48	214921	160184	75468.8	74154.1	NotUnique	High	2	0.5411	0	576.243	-0.03	-2e-05	38.0655	0	4.926e-06	1.083	3.16	38.74
FALSE	High	NQYENAEKL		0.00171367	0	0.754	1	1	2	42645_sw_Q9DAX9	0	1108.53	163455	116176	83514.9	75692.2		High	2	0.3169	0	554.767	-0.9	-0.0005	41.7328	0	9.707e-05	0.754	2.84	42.24
FALSE	High	NSLSNSESL		0.00601033	0	0.57	1	2	1	56040_sw_Q9Z2U2	0	950.443	70900.2	62262.3	51573.7	34797.7	NotUnique	High	2	0.2553	0	475.725	-0.68	-0.00032	47.3747	0	0.0005158	0.57	2.35	47.98
FALSE	High	NSMVLFDHM	1xOxidation [M9]	0.000533442	0	0.925	1	1	2	54701_sw_Q64511	0	1109.48	263645	196301	169722	225690		High	2	0.4824	0	555.241	-0.14	-8e-05	54.7341	0	2.129e-05	0.922	2.84	55.63
FALSE	High	NSMVLFDHM	2xOxidation [M3; M9]	0.000663651	0	0.893	1	1	8	54701_sw_Q64511	0	1125.47	672731	559383	242338	161547		High	2	0.5333	0	563.239	0.36	0.0002	47.6516	0	2.769e-05	0.893	3.6	48.02
FALSE	High	NSMVLFDHV	1xOxidation [M3]	0.00358028	0	0.646	1	1	4	54470_sw_Q01320	0	1077.5	257064	266362	119521	133003		High	2	0.5051	0	539.256	1.57	0.00085	53.7265	0.0005983	0.001552	0.448	2.95	54.2
FALSE	High	NTYNYKSTF		0.0117043	0	0.472	1	1	1	39459_sw_Q99L48	0	1137.52	55841.1	43005.5	42474.5	29686.1		High	2	0.3598	0	569.263	-1.24	-0.00071	45.9356	0	0.001257	0.472	1.89	46.56
FALSE	High	NVWRFPYL		0.0038069	0	0.637	1	1	3	43713_sw_Q61327	0	1094.58	146243	152491	141650	8434.24		High	2	0.4309	0	547.792	-0.56	-0.00031	69.2395	0	0.0002817	0.637	2.46	70.07
FALSE	High	QQPSNYGPM		0.00176109	0	0.75	1	2	12	14019_tr_A0A0N4	0	1021.44	1.73495e+06	1.55554e+06	1.71873e+06	1.47238e+06	NotUnique	High	2	0.3158	0	511.224	-0.39	-0.0002	46.3585	0	0.0002807	0.637	2.47	47.19
FALSE	High	QQPSNYGPM	1xOxidation [M9]	0.00017656	0	1.087	1	2	15	14019_tr_A0A0N4	0	1037.44	4363923	3.39452e+06	1.54885e+06	1.47302e+06	NotUnique	High	2	0.4466	0	519.221	-0.43	-0.00022	38.3955	0	8.259e-05	0.772	3.09	38.46
FALSE	High	QQQSNYGPM	1xOxidation [M9]	0.000512038	0	0.931	1	1	7	31725_sw_Q8BG05	0	1068.44	105404	79039.1	43156.6	41939.3		High	2	0.5766	0	534.724	-0.6	-0.00032	35.8011	0	1.95e-05	0.931	2.74	36.46
FALSE	High	QSIVFKSL		0.00850485	0	0.519	1	1	4	55551_tr_A0A0G2	0	921.54	276021	264722	203907	126642		High	2	0.3441	0	461.273	-0.93	-0.00043	54.4351	0.0005983	0.00163	0.443	2.79	55.28
FALSE	High	QSPLNQSSM	1xOxidation [M9]	0.00565289	0	0.579	1	1	5	56029_sw_E9PVA8	0	1007.45	250761	184532	103694	93491.9		High	2	0.3732	0	504.227	-0.38	-0.00019	38.2143	0	0.0004793	0.578	2.84	39.01
FALSE	High	QTILNSTMM	2xOxidation [M8; M9]	0.00140598	0	0.783	1	1	1	48819_sw_Q8CD92	0	1070.49	107887	80509.8	32440.8	35457.4		High	2	0.1713	0	535.746	-0.47	-0.00025	46.7177	0	7.482e-05	0.783	2.51	47.26
FALSE	High	QVFEFLIRL		0.00684058	0	0.551	1	1	3	50616_tr_F6ZLN8	0	1164.68	100663	51218.2	31164.4	12668.5		High	2	0.3875	0	582.842	-0.23	-0.00013	74.9827	0	0.0006113	0.551	2.4	75.77
FALSE	High	RAAANSETI		0.00407554	0	0.627	1	1	4	55740_tr_E9Q507	0	932.48	204127	137275	99540	83185.9		High	2	0.1826	0	466.743	-0.05	-2e-05	34.0844	0.0007601	0.002718	0.386	2.19	34.75
FALSE	High	RALANHHDLL		0.000578971	0	0.913	1	1	10	47713_sw_Q6A058	0	1159.63	104661	119081	56910.2	96393.3		High	2	0.4414	0	580.32	-0.39	-0.00022	37.2347	0	0.0003153	0.624	2.56	37.74
FALSE	High	RALENPDTASL		0.00418822	0	0.623	1	1	4	54875_sw_Q6PB44	0	1186.61	223330	143566	124176	71312.5		High	2	0.3698	0	593.806	-0.82	-0.00048	45.7399	0	0.0004503	0.585	2.65	46.36
FALSE	High	RAIHNIFRM	1xOxidation [M9]	0.000854303	0	0.856	1	1	4	46017_sw_Q8K3H0	0	1173.63	117119	68869.6	44501.5	25572.3		High	3	0.2602	0	391.882	0	0	38.1322	0.0009421	0.004852	0.322	1.96	39.3
FALSE	High	RALKNFSSL		0.00325423	0	0.66	1	1	4	49825_tr_Q3TWC1	0	1035.59	361682	207939	184409	136794		High	2	0.2754	0	518.301	-0.14	-7e-05	43.8122	0	0.0002286	0.66	2.36	44.18
FALSE	High	RAILNDTKL		0.00987688	0	0.497	1	1	4	48323_sw_O35551	0	1043.62	247855	146015	118215	90533.6		High	2	0.28	0	522.314	0.82	0.00043	43.3001	0.0005983	0.002089	0.415	2.25	43.82
FALSE	High	MSMTNTHEL	2xOxidation [M1; M3]	0.00251114	0	0.698	1	1	3	28439_sw_Q8C9E8	0	1095.44	75700.5	55779	21221.8	21633		High	2	0.3321	0	548.225	-0.79	-0.00044	33.9888	0.0005983	0.002453	0.398	2.74	35.19
FALSE	High	KSYSFIARM	1xOxidation [M9]	0.00102018	0	0.83	1	2	11	50252_sw_Q8CGZ0	0	1118.57	1.60322e+06	1.21701e+06	523397	425846	NotUnique	High	2	0.4555	0	559.786	-1.93	-0.00108	40.7994	0	4.868e-05	0.83	2.92	41.85
FALSE	High	SNYVFVFL		0.00267015	0	0.689	1	1	6	21446_tr_A0A0U1	0	988.514	337619	217043	356230	9050.91		High	2	0.1355	0	494.76	-0.25	-0.00012	79.9719	0	0.0001757	0.689	2.51	80.61
FALSE	High	SQAVNKQQI		0.0108622	0	0.483	1	1	4	47525_sw_P51944	0	1015.55	530366	350454	252922	222227		High	2	0.2518	0	508.28	-0.78	-0.0004	33.6959	0.001255	0.008574	0.259	2.82	34.97
FALSE	High	VHHINNDHI		0.000959402	0	0.839	1	1	18	54633_sw_Q61602	0	1098.54	193088	166647	43001.8	104375		High	3	0.4521	0	366.853	0.14	5e-05	29.6224	0	0.000207	0.671	3.03	30.77
FALSE	High	VHVINVDKV		0.00442299	0	0.615	1	1	4	30152_tr_Q3TVF4	0	1022.6	363193	267909	207793	144956		High	2	0.2802	0	511.803	-0.07	-4e-05	42.9469	0.0005983	0.002337	0.403	2.57	43.33
FALSE	High	VKINNHTHI		0.00794554	0	0.529	1	1	3	42629_sw_Q8BHJ9	0	1075.6	14791	14675.6	6715.92	2942.72		High	3	0.1136	0	359.205	0.15	5e-05	32.6645	0	0.0007468	0.529	2.64	33.27
FALSE	High	VIFGFLNM	1xOxidation [M8]	0.00463916	0	0.608	1	1	2	24320_sw_O09117	0	956.491	12514.1	8393.86	6957.27	10141.8		High	2	0.1673	0	478.749	-0.05	-2e-05	74.4927	0	0.0003648	0.608	2.57	75.26
FALSE	High	VIFNYKGKNV		0.00565289	0	0.579	1	1	1	35047_sw_P14211	0	1181.67	30272.4	34038.5	32166.6	26644		High	2	0.2316	0	591.338	0.25	0.00015	44.0989	0	0.0004761	0.579	2.72	44.48
FALSE	High	VLGQNAQTM		0.00353177	0	0.648	1	1	4	47355_tr_Q8JZN2	0	961.477	136126	107694	107901	82200.5		High	2	0.4156	0	481.243	0.91	0.00044	46.1797	0	0.0002543	0.648	2.31	46.79
FALSE	High	VLGQNAQTM	1xOxidation [M9]	0.00274402	0	0.685	1	1	4	47355_tr_Q8JZN2	0	977.472	459306	341171	173771	158962		High	2	0.4498	0	489.24	-0.15	-7e-05	38.506	0	0.000182	0.685	2.49	39.19
FALSE	High	VILQNKESL		0.0049664	0	0.598	1	2	1	38007_tr_Q3UID4	0	1043.61	59687.2	54958.4	41823.5	32158.3	NotUnique	High	2	0.3363	0	522.308	0.13	7e-05	45.843	0	0.0003987	0.598	2.26	46.43
FALSE	High	VINVFHHL		0.00665679	0	0.555	1	1	5	16427_tr_F6WYR6	0	978.552	973045	843251	717191	547317		High	2	0.5198	0	489.78	-0.1	-5e-05	50.2301	0	0.0005885	0.555	2.52	50.99
FALSE	High	VIQDFVKM	1xOxidation [M8]	0.00862133	0	0.517	1	1	4	15318_sw_Q8BHG9	0	995.523	83607.4	78763.2	32000.5	23978.1		High	2	0.3907	0	498.266	0.83	0.00041	47.1997	0.0005983	0.001976	0.422	2.79	47.98
FALSE	High	VIQVFQQL		0.0103579	0	0.49	1	1	6	7812_tr_B0QZX9_	0	974.567	1.54181e+06	1.10929e+06	871699	12694.6		High	2	0.308	0	487.785	-4.38	-0.00214	67.397	0.001889	0.01253	0.217	2.89	67.95
FALSE	High	VIYKYGKL		0.0115465	0	0.474	1	1	4	56102_sw_Q3UHK6	0	983.592	322511	287312	188606	158804		High	2	0.1176	0	492.3	-0.22	-0.00011	42.5105	0	0.001231	0.474	1.87	43.4
FALSE	High	VGVTYRTL		0.000992706	0	0.834	1	1	4	50601_sw_B1AUR6	0	908.52	357249	262926	226315	150016		High	2	0.4228	0	454.764	0.08	4e-05	47.0133	0	4.711e-05	0.834	2.46	47.67
FALSE	High	VMLENYSHL	1xOxidation [M2]	0.00207445	0	0.726	1	1	5	40802_sw_Q60585	0	1121.53	127634	105467	75776.6	57442.3		High	2	0.2724	0	561.269	1.54	0.00086	51.6777	0	0.0002686	0.642	3.12	51.93
FALSE	High	VNFPFLVKL		0.00323211	0	0.661	1	1	2	31420_sw_P05132	0	1076.65	336621	222695	215362	15619.2		High	2	0.263	0	538.828	-1.67	-0.0009	72.4436	0	0.0002266	0.661	3.27	73.33
FALSE	High	VNHEYKEKL		0.0110857	0	0.48	1	1	5	39162_tr_E9PWL0	0	1159.61	64221.7	55009.2	26439.9	30406.6		High	3	0.3057	0	387.208	-0.34	-0.00013	30.9631	0	0.001161	0.48	2.65	31.93
FALSE	High	VNLKKKSYL		0.002652	0	0.69	1	1	4	25416_sw_Q9D753	0	1092.68	112470	89352.6	56743.3	59950.4		High	2	0.4309	0	546.842	-0.35	-0.00019	35.142	0	0.0001745	0.69	3.04	36.06
FALSE	High	VNLREYPSL		0.00281993	0	0.681	1	1	6	36497_sw_Q8BVK9	0	1090.59	466507	425166	296352	277199		High	2	0.2539	0	545.798	-0.54	-0.00029	53.2931	0	0.0001887	0.681	2.56	54.18
FALSE	High	VNIVHPKL		0.00935422	0	0.505	1	1	1	32329_tr_Q3U6K9	0	919.572	74722.3	54636.5	33824.5	30769.2		High	2	0.3369	0	460.291	1.67	0.00077	43.6083	0	0.0009256	0.505	2.79	44.09
FALSE	High	VNMEKYPDL		0.00120997	0	0.805	1	1	6	39014_tr_E9QA05	0	1108.53	417468	315494	371494	323873		High	2	0.3364	0	554.772	2.12	0.00117	51.2173	0	0.0004674	0.581	3.24	51.61
FALSE	High	VNMEKYPDL	1xOxidation [M3]	0.00259828	0	0.693	1	1	8	39014_tr_E9QA05	0	1124.53	660683	489073	290193	202680		High	2	0.3789	0	562.769	2.05	0.00115	45.9303	0	0.0008321	0.517	2.85	46.79
FALSE	High	VNNEFEKL		0.00679417	0	0.552	1	1	4	29511_tr_E9Q880	0	992.505	205164	150886	136862	86349.6		High	2	0.1972	0	496.756	0.32	0.00016	48.6961	0	0.0006083	0.552	2.89	49.43
FALSE	High	VNQKFNNL		0.00856289	0	0.518	1	1	6	43963_sw_Q8K4R9	0	976.521					NoQuanValues	High	2	0.2129	0	488.764	-0.45	-0.00022	42.6234	0	0.0008246	0.518	2.63	42.86
FALSE	High	VNTHFSHL		0.0107157	0	0.485	1	1	4	53624_sw_Q0HA38	0	954.479	130820	104471	50685.6	59912.4		High	2	0.4032	0	477.743	0.17	8e-05	39.751	0	0.001117	0.485	2.48	40.8
FALSE	High	VNVAKLRYM		0.00470284	0	0.606	1	1	4	41277_sw_Q9CQS5	0	1093.62	82553.3	74522.6	80454.5	67024.8		High	2	0.4875	0	547.313	0.26	0.00014	46.4315	0	0.0003706	0.606	2.79	47.06
FALSE	High	VNVAKLRYM	1xOxidation [M9]	0.000582936	0	0.912	1	1	6	41277_sw_Q9CQS5	0	1109.61	334662	229924	117727	72766.8		High	2	0.5195	0	555.31	-0.77	-0.00043	42.2244	0	6.567e-05	0.797	3.33	42.68
FALSE	High	VNFEFPEF		0.000750402	0	0.875	1	1	7	18144_sw_P62082	0	1028.47	7000737	4694022	4759403	806.588		High	2	0.4425	0	514.739	-1.22	-0.00063	75.8965	0	3.241e-05	0.875	2.87	76.56
FALSE	High	VNVDYSKL		0.00528055	0	0.589	1	1	8	5236_sw_Q62425_	0	937.499	7061585	4.24252e+06	4.12865e+06	2154784		High	2	0.3055	0	469.254	1	0.00047	49.5121	0	0.0004351	0.589	3.11	50.11
FALSE	High	VGPRYTNL		0.00967757	0	0.5	1	1	12	31794_sw_P63085	0	919.5	24366126	20108776	14731047	11240665		High	2	0.2236	0	460.253	-0.57	-0.00026	44.6922	0.004723	0.04078	0.083	2.46	44.99
FALSE	High	VGITYQHI		0.00232958	0	0.709	1	1	4	20651_sw_Q9DBZ5	0	930.504	1.0676e+06	778317	580626	454907		High	2	0.3034	0	465.756	1.29	0.0006	48.4945	0	0.0004747	0.579	2.9	48.88
FALSE	High	TTFSYVNNM	1xOxidation [M9]	0.00116938	0	0.81	1	1	3	22712_tr_H3BJ49	0	1092.47	73304.4	64179	33272.4	33488		High	2	0.4281	0	546.736	-1.49	-0.00081	49.7005	0	0.0001906	0.68	2.78	50.33
FALSE	High	TTPQNQVDM		0.0112373	0	0.478	1	1	4	18680_sw_Q99LU0	0	1033.46	70125.5	69642.1	62875.2	47306.3		High	2	0.3516	0	517.234	-0.4	-0.00021	43.5623	0.0005983	0.001766	0.434	2.73	44.04
FALSE	High	TTPQNQVDM	1xOxidation [M9]	0.00268843	0	0.688	1	1	5	18680_sw_Q99LU0	0	1049.46	185196	148147	74078.6	79579.3		High	2	0.4459	0	525.232	-0.2	-0.00011	34.8645	0	0.0002957	0.631	3.05	35.41
FALSE	High	TTVTNPEPM	1xOxidation [M9]	0.000142891	0	1.118	1	1	10	54728_sw_P13864	0	1005.46	791517	578469	292375	272298		High	2	0.4821	0	503.231	-0.49	-0.00025	39.0705	0	4.245e-06	1.1	3.07	39.72
FALSE	High	TVVDNTDSM	1xOxidation [M9]	0.00367928	0	0.642	1	1	2	31053_tr_A0A0N4	0	997.414	10339	53082.3	30348.8	29866.1		High	2	0.4388	0	499.211	0.64	0.00032	35.663	0	0.0002676	0.642	2.78	36.41
FALSE	High	VAASNIVQM	1xOxidation [M9]	0.00206034	0	0.727	1	2	3	18838_sw_Q9R1P3	0	948.482					NotUnique	High	2	0.3284	0	474.744	-1.45	-0.00069	44.266	0	0.0001238	0.727	2.68	45.29
FALSE	High	VADKFTEL		0.00156819	0	0.767	1	1	7	42763_sw_Q76MZ3	0	922.488					NoQuanValues	High	2	0.2545	0	461.748	0.73	0.00034	50.1759	0	8.675e-05	0.767	3.3	50.78
FALSE	High	VAFAYKNV		0.00436309	0	0.617	1	1	8	17202_sw_Q9DCF9	0	911.499	1.13805e+06	861067	731382	501112		High	2	0.4542	0	456.254	1.6	0.00073	47.7295	0	0.0008597	0.514	2.84	48.44
FALSE	High	VAFDFTKV		0.00827658	0	0.523	1	1	4	43413_sw_Q7M6Y3	0	926.498					NoQuanValues	High	2	0.4139	0	463.751	-2.81	-0.0013	60.0079	0.0007601	0.004361	0.334	2.44	60.73
FALSE	High	VALAFRHL		0.00722347	0	0.543	1	1	4	56080_tr_E9Q394	0	926.557					NoneMonoisotopic	High	2	0.207	0	463.782	0.53	0.00025	48.661	0	0.001194	0.477	2.56
FALSE	High	VALENANAV		0.00767976	0	0.534	1	1	4	24326_tr_E0CXZ0	0	900.479	736948	509492	349734	247622		High	2	0.4054	0	450.743	-0.84	-0.00038	48.3774	0	0.001191	0.478	2.59	49.03
FALSE	High	VAISPGKHYL		0.00229801	0	0.711	1	1	16	55120_sw_Q2EMV9	0	1084.61	3.23304e+06	2.50458e+06	1.96741e+06	1.43904e+06		High	2	0.4746	0	542.811	0.53	0.00029	42.7919	0	0.0007503	0.529	2.95	43.41
FALSE	High	VGPKNKTSI		0.0049664	0	0.598	1	1	10	47867_sw_P52479	0	943.557	417154	314623	178864	244515		High	2	0.5086	0	472.282	-0.12	-6e-05	31.3361	0	0.000544	0.564	2.91	31.81
FALSE	High	VAITFNFL		0.00424572	0	0.621	1	1	2	39792_sw_Q9DCV6	0	924.519	19402.3	11684.8	11599.8	6347.73		High	2	0.186	0	462.763	-0.49	-0.00023	77.9066	0	0.000325	0.621	2.42	78.58
FALSE	High	VAMVFKTL	1xOxidation [M3]	0.00639029	0	0.561	1	1	2	52806_tr_B7ZP47	0	924.522	53890.1	56263	30674.3	32470.8		High	2	0.2421	0	462.765	1.54	0.00071	51.6973	0	0.0008407	0.516	2.85	52.41
FALSE	High	VAPAAHTHI		0.00213185	0	0.722	1	1	4	54548_sw_Q80TZ9	0	916.5	119792	109006	59403.1	87780.2		High	2	0.5263	0	458.754	0.07	3e-05	32.5286	0	0.0001305	0.722	2.28	33.22
FALSE	High	VAPLNLGMI		0.0080544	0	0.527	1	1	1	55634_sw_Q6P4T2	0	927.533	21936.3	17352.7	30018.2	2570.24		High	2	0.2902	0	464.272	2.88	0.00134	71.1542	0	0.0007596	0.527	2.86	72.4
FALSE	High	VAPYNTTQF		0.00329893	0	0.658	1	1	6	31694_sw_Q8R409	0	1040.5	114235	112802	91860.9	100116		High	2	0.4198	0	520.756	0.77	0.0004	53.6948	0.001255	0.00825	0.263	2.62	54.43
FALSE	High	VAVENTTSL		0.0102878	0	0.491	1	1	2	39874_tr_Q5U406	0	933.489					NoQuanValues	High	2	0.2287	0	467.248	0.72	0.00034	49.3533	0	0.001052	0.491	2.58
FALSE	High	VAVKNSGGFL		0.00137749	0	0.786	1	1	5	48776_sw_Q3TZZ7	0	991.557	421628	354205	272196	210389		High	2	0.3741	0	496.282	-0.73	-0.00036	48.5941	0	7.253e-05	0.786	2.86	49.28
FALSE	High	VAYKVASL		0.0077322	0	0.533	1	1	4	43281_sw_Q8VEH5	0	850.503	134228	105405	77274.1	45315.6		High	2	0.2864	0	425.756	1.15	0.00049	47.8607	0	0.0009994	0.497	2.2	48.26
FALSE	High	VFRLLPQL		0.00483283	0	0.602	1	1	2	29999_sw_Q9EST5	0	985.619	224979	171849	170668	11764.9		High	2	0.3207	0	493.314	2.23	0.0011	66.121	0.0005983	0.002641	0.389	1.84	67.25
FALSE	High	VFYAVKVL		0.0116251	0	0.473	1	1	2	40419_sw_Q9WVC6	0	938.571	175310	193925	152937	5824.51		High	2	0.4096	0	469.789	-0.26	-0.00012	58.4171	0	0.00124	0.473	1.88	59.29
FALSE	High	VGFDYKERL		0.00520907	0	0.591	1	1	13	41265_sw_Q60598	0	1126.59	9.98131e+06	7011256	6.00643e+06	4.46775e+06		High	2	0.2805	0	563.798	0.13	7e-05	48.0319	0	0.0004255	0.591	3.03	48.92
FALSE	High	VGIENIHVM		0.00385917	0	0.635	1	1	3	43644_sw_Q8VE11	0	1011.53	439891	424622	608944	477426		High	2	0.3797	0	506.268	-0.44	-0.00022	55.8829	0	0.0002857	0.635	2.66	56.74
FALSE	High	VGLINKDSV		0.00225145	0	0.714	1	2	8	56143_sw_Q99MY8	0	944.541	3.06341e+06	2.25368e+06	1.54473e+06	1.2833e+06	NotUnique	High	2	0.4021	0	472.774	-0.64	-0.0003	46.9616	0	0.001164	0.48	2.86	47.5
FALSE	High	VAMANTVAM	2xOxidation [M3; M9]	0.00112246	0	0.816	1	1	6	54431_tr_M0QWZ1	0	939.427					NoQuanValues	High	2	0.2372	0	470.217	0	0	35.4487	0	0.0002338	0.657	2.53	36.32
FALSE	High	VNVEFVRV		0.00621855	0	0.565	1	1	3	33116_tr_D3YVQ9	0	961.547	229420	205501	160708	88295.8		High	2	0.5189	0	481.276	-2.21	-0.00106	55.0807	0	0.0005394	0.565	2.91	55.9
FALSE	High	VNVRFSTI		0.00489916	0	0.6	1	1	3	32342_sw_P28563	0	935.531	17155.7	362237	267026	223184		High	2	0.2877	0	468.269	-0.61	-0.00029	51.7901	0	0.0003923	0.6	2.19	52.58
FALSE	High	VNYDFGHMHV		0.0027628	0	0.684	1	1	2	48958_sw_P58283	0	1218.54	55501.4	47526.9	49092.3	36760.7		High	2	0.291	0	609.771	-0.3	-0.00018	51.8458	0	0.0001834	0.684	2.68	52.47
FALSE	High	YAASNGVQM	1xOxidation [M9]	0.000107278	0	1.16	1	1	6	37294_sw_P00860	0	956.414	78737.1	72841.5	34599.6	40338.3		High	2	0.2465	0	478.711	0.15	7e-05	36.1862	0	2.451e-06	1.16	2.88	37.01
FALSE	High	YAGSNFPEHI		5.60938e-05	0	1.255	1	1	24	33877_sw_P61161	0	1134.52	4837841	3901292	3.20277e+06	2684024		High	2	0.5568	0	567.765	0.72	0.00041	51.1751	0	3.799e-06	1.112	3.7	51.5
FALSE	High	YALENFVENL		0.000459066	0	0.947	1	1	4	51856_sw_Q8VI75	0	1211.59	315568	247540	197914	2188.94		High	2	0.2686	0	606.3	-0.5	-0.0003	76.9338	0	1.686e-05	0.947	3.5	77.68
FALSE	High	YAMENTRQTI	1xOxidation [M3]	0.00546356	0	0.584	1	1	4	53945_tr_F7C134	0	1242.58	83441.5	54018.3	30132	27779.1		High	2	0.4305	0	621.793	0.08	5e-05	38.2407	0	0.0008927	0.509	2.95	38.82
FALSE	High	YAPINANAI		0.00967757	0	0.5	1	2	4	45068_sw_Q9R190	0	946.499					NotUnique	High	2	0.231	0	473.754	1.09	0.00052	55.6657	0.006117	0.05135	0.056	2.9
FALSE	High	YAVSNHSGTTM	1xOxidation [M11]	0.00378103	0	0.638	1	1	1	43529_sw_O88623	0	1183.5	17527.2	11785.1	7225.18	2755.92		High	2	0.4167	0	592.256	-0.62	-0.00037	32.4566	0	0.0002773	0.638	3.24	33.63
FALSE	High	YGLKNLTAL		0.00647792	0	0.559	1	1	4	40102_sw_Q9EQ32	0	992.578	4787510	3.74924e+06	3.41947e+06	16489.2		High	2	0.4983	0	496.791	-3.08	-0.00153	58.373	0	0.0005691	0.559	2.99	58.77
FALSE	High	YGINNIREL		0.000286648	0	1.016	1	1	4	39711_sw_Q8C0C7	0	1091.58	192267	129209	144861	79824.6		High	2	0.4529	0	546.296	0.01	1e-05	54.8755	0	9.031e-06	1.016	3.29	55.76
FALSE	High	YMGTNIHSL		0.00191136	0	0.738	1	1	4	34003_sw_P49442	0	1035.49	48642.5	50033	69392.5	88224.8		High	2	0.3298	0	518.25	0.17	9e-05	49.2542	0	0.0001128	0.738	2.85	49.92
FALSE	High	YMGTNIHSL	1xOxidation [M2]	0.00794554	0	0.529	1	1	4	34003_sw_P49442	0	1051.49	899601	697897	409459	298184		High	2	0.5463	0	526.247	-0.11	-6e-05	44.6101	0.0007601	0.002878	0.38	2.27	45.05
FALSE	High	YMPQNPHII		0.00365428	0	0.643	1	1	5	33450_tr_A2AFI9	0	1112.56	423620	339720	414526	398372		High	2	0.1965	0	556.781	-0.34	-0.00019	50.1779	0	0.0002659	0.643	1.73	50.92
FALSE	High	YMPQNPHII	1xOxidation [M2]	0.00493266	0	0.599	1	1	7	33450_tr_A2AFI9	0	1128.55	1.67709e+06	1.27453e+06	773498	603860		High	2	0.2081	0	564.779	-0.27	-0.00015	47.0189	0	0.0007472	0.529	1.97	47.63
FALSE	High	WAVSNREML	1xOxidation [M8]	0.00967757	0	0.5	1	1	3	20625_tr_F6V8A7	0	1121.54	463977	335014	198638	149981		High	2	0.1587	0	561.274	0.77	0.00043	49.0625	0	0.0009699	0.5	2.52	49.5
FALSE	High	YNVINREKL		0.00222093	0	0.716	1	1	1	37823_tr_D3YWJ4	0	1148.64	111026	83516.7	61042.1	43875.8		High	2	0.4036	0	574.825	0.98	0.00056	42.4516	0	0.0001375	0.716	2.75	42.97
FALSE	High	YQKENKDVI		0.00329893	0	0.658	1	1	7	27745_sw_P51949	0	1136.59	1.26485e+06	824341	569224	509133		High	2	0.4343	0	568.801	-0.29	-0.00016	34.2411	0	0.0002645	0.644	2.51	34.89
FALSE	High	YQLLLKDFL		0.0010701	0	0.823	1	2	4	43658_tr_G5E825	0	1152.67	152614	109000	103206	1991.82	NotUnique	High	2	0.0896	0	576.839	3.48	0.00201	72.3659	0	0.0002088	0.67	2.68	73.61
FALSE	High	YQLLLKELL		0.00358028	0	0.646	1	1	3	54814_sw_A2CG49	0	1132.7	45452.7	38975.3	5421.58	12897.3		High	2	0.2333	0	566.852	-1.35	-0.00077	70.8225	0	0.00026	0.646	2.4	71.59
FALSE	High	YQIVNHDQKL		0.00353177	0	0.648	1	1	5	45623_tr_G5E8C2	0	1257.66	139184	109451	75424.5	50618.7		High	2	0.3972	0	629.332	-1.65	-0.00103	41.3073	0.0005983	0.002656	0.389	2.87	41.88
FALSE	High	YQVRNKNDL		0.00626105	0	0.564	1	1	5	25474_sw_P70677	0	1149.6	104471	77478.7	46888.9	46065.7		High	2	0.3898	0	575.304	0.13	7e-05	34.6299	0	0.0007549	0.528	2.54	35.27
FALSE	High	YSIQGQHTI		0.00407554	0	0.627	1	1	3	31697_sw_P60335	0	1046.53	154100	126431	75741.7	62809.4		High	2	0.3426	0	523.767	0	0	44.3801	0.0007601	0.003515	0.358	2.16	45.13
FALSE	High	YSYQSRFHL		0.00656675	0	0.557	1	1	6	53001_sw_Q921M3	0	1200.58	740895	679510	608391	557861		High	2	0.5108	0	600.793	-0.71	-0.00042	49.0609	0	0.0005782	0.557	2.78	49.75
FALSE	High	YTIQNRVDI		0.00375533	0	0.639	1	1	2	53031_tr_F8WHU7	0	1121.59	133543	147100	126572	98785.3		High	2	0.3872	0	561.302	1.48	0.00083	50.139	0	0.0009433	0.503	2.97	50.77
FALSE	High	YTLRNQDTF		0.00517369	0	0.592	1	1	4	42207_tr_E9Q8V5	0	1157.56	256042	200490	170604	128133		High	2	0.2671	0	579.283	-0.04	-2e-05	47.082	0	0.0004211	0.592	3.07	47.89
FALSE	High	YTVENAKDII		0.00679417	0	0.552	1	1	5	38342_sw_P32921	0	1165.61					NoQuanValues	High	2	0.289	0	583.309	0.82	0.00048	52.7675	0	0.0006089	0.552	2.63	53.55
FALSE	High	YVHVNRDTL		0.00767976	0	0.534	1	1	9	40305_tr_G5E8N7	0	1116.58					NoQuanValues	High	2	0.361	0	558.793	-0.76	-0.00042	39.8502	0.001735	0.01154	0.226	2.05	40.6
FALSE	High	YVLHNSNTM	1xOxidation [M9]	6.42981e-05	0	1.235	1	1	8	49838_sw_Q8VDM4	0	1094.49	1.44327e+06	936392	516854	502442		High	2	0.5467	0	547.75	-0.51	-0.00028	35.8766	0	1.582e-05	0.954	3.53	36.62
FALSE	High	YQHVLREHL		0.00121826	0	0.804	1	1	9	53839_tr_E9Q6E9	0	1194.64	251143	214841	142699	121371		High	3	0.4963	0	398.884	-0.3	-0.00012	38.64	0	0.0002951	0.632	2.68	39.16
FALSE	High	WAFKNPDTI		0.00153641	0	0.77	1	1	4	22248_tr_F6RK81	0	1091.55	227631	161171	188182	146950		High	2	0.2179	0	546.28	-0.09	-5e-05	56.0596	0	0.0002843	0.636	2.57	56.67
FALSE	High	VWIQKTSEM	1xOxidation [M9]	0.000218164	0	1.056	1	1	4	39459_sw_Q99L48	0	1137.56	105852	73678.4	31046.1	24230.9		High	2	0.4828	0	569.284	0.4	0.00023	41.9708	0	2.583e-05	0.9	2.9	42.46
FALSE	High	VWLEAARL		0.0117043	0	0.472	1	1	2	42137_sw_Q91YR7	0	957.552	454369	409671	353756	17079.2		High	2	0.4433	0	479.278	-3.13	-0.0015	59.4889	0.001255	0.006713	0.286	2.91	60.11
FALSE	High	VNYDFGHMHV	1xOxidation [M8]	0.00473501	0	0.605	1	1	3	48958_sw_P58283	0	1234.53	120428	61046.1	23875	29573.9		High	2	0.6346	0	617.768	-1.12	-0.00069	44.205	0	0.001144	0.482	3.01	44.84
FALSE	High	VNYRHLALL		0.00535301	0	0.587	1	1	7	55332_tr_A0A0R4	0	1098.64	884607	819797	642452	621783		High	2	0.4885	0	549.824	-0.62	-0.00034	51.4751	0	0.0004826	0.577	2.6	52.17
FALSE	High	VNYRVPNM	1xOxidation [M8]	0.00200487	0	0.731	1	1	5	39929_tr_G3UXP4	0	1008.49	184115	5781.35	57178.3	4449.53		High	2	0.3433	0	504.75	0.57	0.00029	40.1896	0	0.0002068	0.671	2.68	40.79
FALSE	High	VNYYFERNM	1xOxidation [M9]	0.00183469	0	0.744	1	1	3	50304_sw_Q9D4H9	0	1251.55	110916	93433.1	58988.7	46933.7		High	2	0.4409	0	626.277	1	0.00062	48.361	0	0.0001062	0.744	3.13	48.82
FALSE	High	VQQYYRKL		0.00285866	0	0.679	1	1	5	37351_sw_Q69ZK0	0	1097.61	167621	179813	102205	117574		High	2	0.3494	0	549.309	0.4	0.00022	38.7933	0	0.00061	0.551	2.69	39.3
FALSE	High	VQVQNIQSL		0.00489916	0	0.6	1	1	2	47671_sw_Q62445	0	1028.57	393486	291601	225217	284116		High	2	0.1322	0	514.79	-0.9	-0.00046	55.3451	0	0.0003919	0.6	2.42	55.63
FALSE	High	VQYKFSHL		0.007785	0	0.532	1	1	7	48521_tr_Q6P3Z8	0	1021.55	2.24201e+06	1.61722e+06	1.14395e+06	1.03164e+06		High	2	0.2652	0	511.277	0.07	4e-05	44.97	0	0.0007289	0.532	2.79	45.39
FALSE	High	VSASGQEHI		0.00546356	0	0.584	1	1	4	53575_sw_Q5SV85	0	927.453	66419.8	53746.8	41635.7	34038		High	2	0.24	0	464.23	-0.38	-0.00018	36.0156	0	0.00113	0.483	2.5	36.69
FALSE	High	VSIEHQELM	1xOxidation [M9]	0.000484829	0	0.939	1	1	8	55885_tr_L7N451	0	1101.52	1.01462e+06	646157	371158	244124		High	2	0.3565	0	551.266	0.98	0.00054	43.4281	0	4.011e-05	0.852	3.31	43.85
FALSE	High	VSLLDIDHL		0.00171367	0	0.754	1	1	2	45358_sw_Q8BQM4	0	1024.57	413423	389081	355129	14776.8		High	2	0.5567	0	512.786	-1.93	-0.00099	67.7219	0	9.725e-05	0.754	2.82	68.47
FALSE	High	VSILNRQVL		0.0106432	0	0.486	1	1	7	55581_tr_E9Q7G0	0	1041.64	2.32622e+06	1.82902e+06	1.79873e+06	1336961		High	2	0.0767	0	521.324	-0.56	-0.00029	56.366	0	0.001104	0.486	3	56.73
FALSE	High	VSNLNRQFL		0.00252833	0	0.697	1	1	4	37324_sw_Q8C878	0	1090.6					NoQuanValues	High	2	0.2135	0	545.803	-1.66	-0.00091	50.5121	0	0.0001996	0.675	3.42	51.18
FALSE	High	VSPANAAQI		0.00153641	0	0.77	1	1	4	16551_tr_E0CXJ5	0	870.468	103924	108147	79541.3	62222.4		High	2	0.3496	0	435.737	-1.21	-0.00053	47.18	0	0.0007825	0.524	2.46	47.82
FALSE	High	VSPQNVHHSYL		0.00158974	0	0.765	1	1	8	15346_sw_Q69ZS7	0	1280.64	337786	222932	160968	128058		High	2	0.3445	0	640.823	0.11	7e-05	38.9593	0	0.0003466	0.614	2.99	39.6
FALSE	High	VSPTGTHTL		0.00561451	0	0.58	1	1	7	43161_tr_Q3U9N4	0	912.479	688983	382196	303601	255791		High	2	0.3609	0	456.743	-0.02	-1e-05	38.6844	0.0007601	0.003813	0.349	2.3	39.08
FALSE	High	VSQYYPKL		0.00922791	0	0.507	1	1	11	26435_tr_A2AM65	0	997.535	578082	466624	387557	298739		High	2	0.2201	0	499.271	-0.96	-0.00048	49.7087	0	0.0009947	0.497	2.59	50.39
FALSE	High	VSSINQEAL		0.00605141	0	0.569	1	1	4	11028_sw_Q9JKP8	0	960.5	727796	711054	547272	459796		High	2	0.2492	0	480.753	0.03	2e-05	50.0622	0	0.0005181	0.569	3.05	50.68
FALSE	High	VSVEYTEKM		0.00355594	0	0.647	1	1	4	23007_sw_O35130	0	1085.52	227196	155911	140960	122691		High	2	0.4393	0	543.263	1.14	0.00062	45.5062	0	0.0003155	0.624	3.05	46.13
FALSE	High	VSVTNSMTV	1xOxidation [M7]	0.00362944	0	0.644	1	1	8	14718_sw_Q64339	0	953.461	1.46717e+06	1.00648e+06	619045	430130		High	2	0.5395	0	477.234	-0.02	-1e-05	43.2719	0	0.0002631	0.644	2.91	43.86
FALSE	High	VSYKYSKV		0.00332151	0	0.657	1	1	4	55935_sw_Q07113	0	973.535	126840	126360	63759.3	83064.5		High	2	0.3495	0	487.271	0.08	4e-05	35.9502	0.0005983	0.002264	0.406	2.89	36.56
FALSE	High	VTITFKNM	1xOxidation [M8]	0.0038069	0	0.637	1	1	5	55871_sw_Q8R4Y4	0	969.507	291074	297314	141378	97541.8		High	2	0.3534	0	485.257	-0.01	0	46.3989	0	0.0002813	0.637	2.32	47.07
FALSE	High	VTVLNVDHL		0.00263397	0	0.691	1	1	1	55394_sw_Q9WUF3	0	1009.57	228161	6690.98	147931	2717.14		High	2	0.4364	0	505.287	-0.3	-0.00015	56.6813	0	0.0001729	0.691	2.2	57.14
FALSE	High	VTVVFERM	1xOxidation [M8]	0.00332151	0	0.657	1	1	4	54919_sw_Q80TL7	0	996.518	61208.7	49755.2	28948.2	2248.2		High	2	0.1903	0	498.763	0.39	0.00019	47.2945	0.0009421	0.004446	0.332	2.26	48.11
FALSE	High	VTYSFRQSF		0.000641385	0	0.898	1	1	6	52017_tr_E9PUA3	0	1134.56	205602	152268	158689	125608		High	2	0.4217	0	567.783	0.82	0.00046	52.9734	0	2.635e-05	0.898	3.13	53.75
FALSE	High	VVFFFKTLL		0.00334424	0	0.656	1	1	1	6535_sw_Q9JLJ1_	0	1113.67	82233.7	94019.8	60772.1	9246.2		High	2	0.2449	0	557.337	-3.6	-0.002	74.6413	0	0.0002376	0.656	2.45	75.29
FALSE	High	VVFFFTRL		0.00722347	0	0.543	1	1	2	12005_tr_D3Z1M9	0	1028.59	296184	228510	244621	6418.6		High	2	0.3414	0	514.802	3.02	0.00155	70.4794	0.001255	0.007419	0.275	2.49	71.63
FALSE	High	VVYIYHSL		0.00656675	0	0.557	1	2	5	37484_sw_Q8CD15	0	993.54					NotUnique	High	2	0.3797	0	497.274	1.29	0.00064	53.8726	0.0007601	0.003367	0.363	2.37	54.1
FALSE	High	TSVVFNKL		0.00256306	0	0.695	1	1	5	10365_sw_Q791N7	0	907.525	458655	393574	297895	259199		High	2	0.332	0	454.266	-0.51	-0.00023	51.7179	0	0.0001661	0.695	2.41	52.46
FALSE	High	TSSVNKEQL		0.00557639	0	0.581	1	1	4	39113_sw_Q60989	0	1005.52	54780.5	31614.1	23336.5	22357.2		High	2	0.2157	0	503.265	1.2	0.00061	36.2909	0.0005983	0.001908	0.425	2.55	36.9
FALSE	High	TSPINSSGHL		0.0048	0	0.603	1	1	4	54233_tr_A0A0J9	0	1012.51					NoQuanValues	High	2	0.1975	0	506.756	-0.32	-0.00016	41.9503	0	0.0008055	0.521	1.62	42.45
FALSE	High	TSPINPQHM	1xOxidation [M9]	0.00961202	0	0.501	1	1	8	55272_tr_B1ATC3	0	1040.48	391321	278102	140133	141438		High	2	0.4752	0	520.745	-0.23	-0.00012	34.9427	0.0005983	0.001662	0.441	2.42	35.98
FALSE	High	SSLQNYAKI		0.00164492	0	0.76	1	1	4	39673_tr_A0A087	0	1023.55	311075	241936	206582	126696		High	2	0.3667	0	512.277	0.46	0.00024	48.7449	0	9.238e-05	0.76	3.3	49.54
FALSE	High	SSLSNAKDV		0.00391216	0	0.633	1	1	4	55634_sw_Q6P4T2	0	920.468	121055	81809.3	66620.9	58774		High	2	0.4257	0	460.738	-0.51	-0.00023	35.5968	0	0.0007195	0.533	2.96	36.72
FALSE	High	SSLSNPIANTM	1xOxidation [M11]	0.000250072	0	1.036	1	1	4	41855_sw_Q8VE08	0	1150.54	280024	250080	113851	100758		High	2	0.4231	0	575.774	-0.57	-0.00033	50.4003	0	7.589e-06	1.036	3.64	50.94
FALSE	High	SSITNHINKL		0.00131323	0	0.793	1	1	12	51804_sw_Q62217	0	1126.62	1.63758e+07	13425382	8.67855e+06	7.17647e+06		High	2	0.3775	0	563.814	-0.21	-0.00012	41.2947	0	6.832e-05	0.793	3.55	41.87
FALSE	High	SSIVFAEL		0.00922791	0	0.507	1	1	1	43692_sw_Q9Z2R9	0	865.467	56884.6	56459.8	33016.1	9107.77		High	2		0.0314	433.236	-1.22	-0.00053	69.7166	0	0.0009147	0.507	2.47	70.51
FALSE	High	SSLVNKEDVL		0.0110107	0	0.481	1	1	3	52965_sw_Q6GQT9	0	1103.59	568163	355957	370885	176168		High	2	0.3457	0	552.301	1.11	0.00061	49.4038	0.0005983	0.001978	0.421	2.69	50.1
FALSE	High	SSIVNKEGL		0.00192445	0	0.737	1	1	4	31833_sw_P49813	0	946.52					NoQuanValues	High	2	0.0391	0	473.763	-0.98	-0.00046	43.3302	0	0.0001139	0.737	3.07	43.99
FALSE	High	SSIVNSIQVL		0.00596953	0	0.571	1	1	3	33126_sw_Q99PL5	0	1059.6	1.26364e+06	1.00869e+06	748746	5946.3		High	2	0.3473	0	530.305	-0.84	-0.00044	66.6766	0	0.0005104	0.571	3.11	67.37
FALSE	High	SSLYNTVHL		0.00463916	0	0.608	1	1	2	45125_sw_O70491	0	1033.53	654490	589498	497897	345636		High	2	0.3175	0	517.268	-2.35	-0.00121	54.3544	0	0.0003646	0.608	2.74	55.25
FALSE	High	SSMRGMDTV	1xOxidation [M]	0.00794554	0	0.529	1	1	9	36003_tr_S4R2L4	0	999.423	317749	210841	175236	152092		High	2	0.3931	0	500.215	-0.07	-3e-05	34.1315	0.0005983	0.001957	0.423	2.9	36.69
FALSE	High	SSPANISSL		0.00827658	0	0.523	1	1	4	47501_sw_P51125	0	875.447	261687	163847	165471	78932.9		High	2	0.3117	0	438.227	-0.28	-0.00012	52.5486	0	0.0007922	0.523	2.47	53.35
FALSE	High	SSPHYTTL		0.00538961	0	0.586	1	1	7	52463_sw_P27046	0	905.436	1.3569e+06	1.09401e+06	646229	509220		High	2	0.2603	0	453.222	0.48	0.00022	41.9493	0	0.0005531	0.562	2.42	42.39
FALSE	High	SSLQNHERI		0.00535301	0	0.587	1	1	6	39531_tr_B0V2W4	0	1083.55	671870	455451	323800	274115		High	2	0.2482	0	542.28	-0.7	-0.00038	33.918	0.0005983	0.002093	0.415	2.74	35.18
FALSE	High	SSPKFSEI		0.0100803	0	0.494	1	2	20	31929_sw_Q91VM3	0	894.457	3.8185e+06	2840532	2.27833e+06	1.87214e+06	NotUnique	High	2	0	0	447.732	1.08	0.00048	47.8528	0.001576	0.01055	0.236	2.33	48.24
FALSE	High	SSPRNSQEL		0.0117043	0	0.472	1	1	6	40909_sw_A2AIV8	0	1017.5	354971	268543	191720	187136		High	2	0.5176	0	509.251	-0.84	-0.00043	32.6053	0	0.001251	0.472	2.55	33.8
FALSE	High	SSPSSTMTM	1xOxidation [M]	0.00249407	0	0.699	1	1	5	55526_sw_Q61191	0	944.37	46772.3	47972.8	34609	33963.9		High	2	0.2901	0	472.689	0.28	0.00013	35.7082	0.0007601	0.003205	0.368	2.93	36.89
FALSE	High	SSPTNSAITQL		0.0109362	0	0.482	1	1	1	53301_tr_A0A0M3	0	1118.57					NoQuanValues	High	2	0.1208	0	559.787	-2.2	-0.00123	53.8378	0	0.001148	0.482	2.65
FALSE	High	SSVENETKL		0.00139642	0	0.784	1	1	5	35169_sw_Q63918	0	1006.51	1.3001e+06	833004	539079	459454		High	2	0.3046	0	503.756	-0.14	-7e-05	39.5636	0	7.426e-05	0.784	3.48	40.67
FALSE	High	SSVKNEEQF		0.00410342	0	0.626	1	1	4	44425_sw_Q61846	0	1067.5	116531	62257.2	56303.8	45982.4		High	2	0.375	0	534.254	-0.2	-0.0001	38.4737	0	0.0003108	0.626	3.12	39
FALSE	High	SSVRFSYM	1xOxidation [M8]	0.00126918	0	0.798	1	1	3	52481_sw_Q8R5K4	0	992.451	237935	219239	92745.4	82133.8		High	2	0.3172	0	496.729	-0.05	-2e-05	45.2787	0	6.521e-05	0.798	2.68	45.92
FALSE	High	SSVSNKTTL		0.00111483	0	0.817	1	1	4	50659_sw_Q148V7	0	936.5	284813	189232	160094	143123		High	2	0.4568	0	468.754	0.16	8e-05	35.1999	0	5.504e-05	0.817	3.24	36.43
FALSE	High	SSYAYTKV		0.0111612	0	0.479	1	1	4	54824_sw_Q8BG87	0	918.457	136244	114138	101089	42983.4		High	2	0.4099	0	459.732	-1.01	-0.00046	41.0568	0.0003692	0.001262	0.471	2.83	41.69
FALSE	High	SSYKFNHL		0.0111612	0	0.479	1	1	6	37823_tr_D3YWJ4	0	995.495	2.03117e+06	1.68824e+06	1.13938e+06	839263		High	2	0.481	0	498.251	-0.38	-0.00019	42.1063	0.0009421	0.005281	0.313	2.89	42.39
FALSE	High	SSYQHTSV		0.00833307	0	0.522	1	1	4	50595_sw_Q9CRT8	0	908.411	234993	149737	112494	91043.5		High	2	0.4242	0	454.709	-0.23	-0.0001	33.4302	0	0.0007937	0.522	2.97	34.12
FALSE	High	SSYTFKATV		0.00297809	0	0.673	1	1	5	24804_tr_A0A0B4	0	1003.51	239940	222044	142326	111642		High	2	0.4789	0	502.258	-1.14	-0.00057	47.7676	0	0.0004283	0.59	2.61	48.47
FALSE	High	SSYTFPKM		0.00203242	0	0.729	1	1	8	31826_sw_Q9WUR2	0	960.45	206889	148217	204396	150760		High	2	0.3639	0	480.729	0.62	0.0003	52.6515	0	0.000289	0.634	2.94	53.35
FALSE	High	SSPKNVQGL		0.00576962	0	0.576	1	1	8	54901_tr_G3X8X6	0	929.505	1.11408e+06	729371	493568	406791		High	2	0.3629	0	465.256	0.11	5e-05	37.9528	0.002187	0.01454	0.2	2.48	38.57
FALSE	High	SSIQNGKYTL		0.00127787	0	0.797	1	1	8	50288_sw_Q3UWM4	0	1110.58	1.37501e+06	870816	723469	516821		High	2	0.3524	0	555.793	0.61	0.00034	45.7454	0	0.0001393	0.714	3.49	46.31
FALSE	High	SSIQNFQKGTL		0.000559546	0	0.918	1	1	4	42530_sw_Q8BX57	0	1222.64	418672	350181	281145	203498		High	2	0.3899	0	611.825	-0.1	-6e-05	48.6052	0	2.206e-05	0.918	3.36	49.23
FALSE	High	SSLMKVENM	2xOxidation [M4; M9]	0.00137749	0	0.786	1	1	5	19661_sw_Q78PG9	0	1070.49	68878.5	54031.1	23412.7	20483.5		High	2	0.3848	0	535.746	-0.24	-0.00013	34.7743	0	7.287e-05	0.786	3.3	35.57
FALSE	High	SQGMNVTNM	1xOxidation [M]	0.00281993	0	0.681	1	1	4	11514_tr_A0A0U1	0	997.408	312891	215967	169273	130445		High	2	0.4694	0	499.208	0.2	0.0001	39.6902	0	0.0001885	0.681	2.94	40.4
FALSE	High	SQGMNVTNM	2xOxidation [M4; M9]	0.000206571	0	1.064	1	1	13	11514_tr_A0A0U1	0	1013.4	165709	130089	23495.8	63803.8		High	2	0.5782	0	507.205	-0.32	-0.00016	30.3227	0	0.0006015	0.553	2.94	32.19
FALSE	High	SQHQSSYGPM		0.00173721	0	0.752	1	2	7	27375_sw_Q9CX86	0	1121.47	874276	676017	734191	546186	NotUnique	High	2	0.6553	0	561.237	-0.62	-0.00035	38.0712	0	0.0003312	0.619	3.51	39.27
FALSE	High	SQHQSSYGPM	1xOxidation [M10]	0.000328573	0	0.996	1	2	13	27375_sw_Q9CX86	0	1137.46	860461	655433	205051	326678	NotUnique	High	2	0.5754	0	569.235	-0.44	-0.00025	31.2084	0	1.092e-05	0.995	3.91	31.85
FALSE	High	SQLHSLTHF		0.00174911	0	0.751	1	1	5	28841_sw_Q9DB96	0	1069.54	143572	92110.7	87942.9	56885.9		High	2	0.3569	0	535.275	-0.11	-6e-05	45.4129	0	9.99e-05	0.751	3.11	45.99
FALSE	High	SQLKNADVEL		0.00214644	0	0.721	1	1	4	50263_sw_P17427	0	1116.59	228694	142526	124013	91173.4		High	2	0.2977	0	558.798	-0.55	-0.00031	47.2732	0	0.0001308	0.721	2.99	47.92
FALSE	High	SQISNGSHM		0.00199124	0	0.732	1	1	4	51045_sw_Q5F2E8	0	960.42	185255	115096	116519	104836		High	2	0.4478	0	480.714	0.04	2e-05	33.81	0	0.0001192	0.732	2.68	34.51
FALSE	High	SQITNGHQL		0.00136812	0	0.787	1	1	4	31037_sw_P29533	0	997.506	421568	289908	202996	154746		High	2	0.2311	0	499.256	-0.78	-0.00039	38.8476	0	0.0001966	0.676	2.64	39.45
FALSE	High	SQLVHGIHL		0.0109362	0	0.482	1	1	4	26731_tr_Q3TWH3	0	1003.57	629909	611405	402916	335525		High	2	0.2555	0	502.288	-0.48	-0.00024	48.4387	0.0003692	0.001463	0.455	2.27	49.09
FALSE	High	SQLVKADEM		0.000628386	0	0.901	1	1	4	39494_sw_Q91YW3	0	1020.5					NoQuanValues	High	2	0.5119	0	510.755	-0.52	-0.00027	43.4344	0	2.563e-05	0.901	2.52	43.88
FALSE	High	SQLVKADEM	1xOxidation [M9]	0.000250072	0	1.036	1	1	8	39494_sw_Q91YW3	0	1036.5	1.64607e+06	1.17461e+06	633306	569546		High	2	0.4444	0	518.752	-0.44	-0.00023	35.0366	0	3.04e-05	0.882	2.97	36.34
FALSE	High	SQVINPTAI		0.00783815	0	0.531	1	1	4	55526_sw_Q61191	0	942.525	1.18179e+06	972649	725625	655750		High	2	0.3966	0	471.766	-1.07	-0.00051	55.5835	0	0.000737	0.531	2.37	56.49
FALSE	High	SQVRNNVYM	1xOxidation [M9]	0.00147477	0	0.776	1	1	3	54922_tr_A2A7B5	0	1126.53	36288.1	28747.9	16294.2	12200.5		High	2	0.3045	0	563.769	-0.03	-2e-05	35.1485	0	7.994e-05	0.776	2.66	35.84
FALSE	High	SQVYNDAHI		0.0113908	0	0.476	1	1	4	49101_tr_D6RI94	0	1046.49					NoQuanValues	High	2	0.3529	0	523.748	-0.46	-0.00024	43.7031	0	0.001211	0.476	2.38	44.17
FALSE	High	SQYVFTEM	1xOxidation [M8]	0.00189836	0	0.739	1	1	3	19670_sw_Q5SYH2	0	1020.43	1.13592e+06	900079	603347	537866		High	2	0.2795	0	510.721	0.34	0.00017	52.9612	0	0.0001118	0.739	2.54	53.76
FALSE	High	SSAEFHSL		0.00427476	0	0.62	1	1	8	53346_sw_Q61810	0	877.405	892275	565790	403431	298484		High	2	0.2056	0	439.207	1.59	0.0007	44.8912	0	0.000595	0.554	2.14	45.52
FALSE	High	SSAKNFITKM	1xOxidation [M10]	0.0108622	0	0.483	1	1	3	24414_tr_G3UYG7	0	1142.59	25133.2	20446.5	7993.88	9748.1		High	2	0.3885	0	571.797	-0.4	-0.00023	36.3106	0.0005983	0.002609	0.391	2.96	36.95
FALSE	High	SSAINQASM	1xOxidation [M9]	0.00287823	0	0.678	1	1	4	53653_sw_Q5DTX6	0	924.409	38212.6	30894.9	13972.2	16496.7		High	2	0.5504	0	462.708	-0.15	-7e-05	34.7189	0	0.0001942	0.678	2.78	35.3
FALSE	High	SSATNRITV		0.00528055	0	0.589	1	1	4	26739_tr_D6RGB7	0	948.511	156088	96745.7	71552.2	51480.2		High	2	0.2166	0	474.759	0.16	7e-05	39.9133	0.001255	0.008321	0.262	2.77	40.97
FALSE	High	SSFDFRPSVM	1xOxidation [M10]	0.00136812	0	0.787	1	1	5	26835_tr_E9Q330	0	1188.54	205267	145826	95907.3	53039.1		High	2	0.4681	0	594.772	0.87	0.00052	53.122	0	7.234e-05	0.787	2.82	53.6
FALSE	High	SSFQFHNRM	1xOxidation [M9]	0.00489916	0	0.6	1	1	4	41798_tr_J3QMA4	0	1169.52	86174.4	52640.1	28980.1	26046		High	2	0.4138	0	585.261	-0.3	-0.00017	37.2188	0	0.0003919	0.6	2.32	37.83
FALSE	High	SSFVFLNL		0.000952876	0	0.84	1	1	6	25002_sw_Q64310	0	926.498	385294	234469	243253	12779.4		High	2	0.2736	0	463.755	4.17	0.00193	77.9838	0	0.0007776	0.525	3.18	78.94
FALSE	High	SSGVGAQHL		0.000431716	0	0.956	1	1	8	54620_sw_Q8BLX7	0	855.432	660140	463120	341772	280980		High	2	0.4749	0	428.22	0.03	1e-05	36.4465	0	1.564e-05	0.956	2.99	37.68
FALSE	High	SSIENYYHL		0.00242692	0	0.703	1	1	2	48038_tr_Q91Y01	0	1125.52	85704.9	57133.8	3560.21	60214.3		High	2	0.1453	0	563.264	0.15	9e-05	54.9686	0	0.0001544	0.703	2.34	55.67
FALSE	High	SSLKNHKGIHM		0.00542646	0	0.585	1	1	6	49811_sw_Q8C827	0	1251.66	24873.6	22989.6	15759.1	19472.8		High	3	0.6289	0	417.892	-0.02	-1e-05	30.0899	0	0.0004503	0.585	3.53	30.77
FALSE	High	SSLINHKSV		0.00365428	0	0.643	1	1	4	49811_sw_Q8C827	0	984.547	118002	108561	65894	94089.9		High	2	0.419	0	492.777	-0.54	-0.00027	34.9654	0	0.0002669	0.643	2.84	35.55
FALSE	High	SSLLNIQHF		0.00413149	0	0.625	1	1	2	54193_sw_A2RSJ4	0	1058.56	16152.9	16721.4	110602	9032.55		High	2	0.4308	0	529.786	1.03	0.00055	59.696	0	0.0003121	0.625	2.6	60.58
FALSE	High	SSYTFPKM	1xOxidation [M8]	0.00148487	0	0.775	1	1	9	31826_sw_Q9WUR2	0	976.444	1264372	789469	483552	322087		High	2	0.4885	0	488.726	0.75	0.00037	43.3243	0	0.0002148	0.667	2.62	43.85
FALSE	High	SQATNRETI		0.00341337	0	0.653	1	1	4	55541_sw_Q80U35	0	1019.51	1.3057e+06	874054	632892	639482		High	2	0.3322	0	510.259	-0.51	-0.00026	34.3984	0	0.0002441	0.653	2.89	35.04
FALSE	High	SSYVHSNL		0.0103579	0	0.49	1	1	4	50998_sw_Q6P4T1	0	906.432	1.052e+06	751357	501996	416113		High	2	0.5132	0	453.72	0.87	0.00039	39.683	0.0005983	0.001624	0.443	2.65	40.79
FALSE	High	STFVYNSM	1xOxidation [M8]	0.000571121	0	0.915	1	1	8	43719_tr_Q8BTS3	0	964.408	4.23723e+06	3.12392e+06	1.81079e+06	1.19873e+06		High	2	0.5552	0	482.709	1.97	0.00095	48.5156	0	0.0003713	0.606	3.08	49.17
FALSE	High	TALKNSTMV	1xOxidation [M8]	0.0111612	0	0.479	1	1	2	40206_sw_Q80XE1	0	980.508	93247.5	58199.1	28448.4	31000.8		High	2	0.2756	0	490.758	0.06	3e-05	35.9631	0	0.001178	0.479	2.54	36.62
FALSE	High	TAPVNIAVI		0.00573045	0	0.577	1	2	2	34228_sw_Q99JF5	0	897.54	1.22503e+06	1.00892e+06	7341.81	15304	NotUnique	High	2	0.1031	0	449.274	0.13	6e-05	63.2635	0	0.0004848	0.577	1.94	63.79
FALSE	High	TAVTNSARL		0.00046221	0	0.946	1	1	4	43634_sw_P59016	0	932.516	292207	192446	132887	112261		High	2	0.3356	0	466.762	0.01	0	39.2809	0	1.708e-05	0.946	2.98	39.99
FALSE	High	TAVVNRVFDKL		0.000339979	0	0.991	1	1	11	3324_tr_G3UYK5_	0	1261.73	3.89821e+06	3.68681e+06	3.18992e+06	3.00649e+06		High	2	0.5014	0	631.367	0.25	0.00016	52.5926	0	1.137e-05	0.991	3.61	53.16
FALSE	High	TAVVNVTYM	1xOxidation [M9]	0.000361518	0	0.982	1	1	6	40640_sw_Q5SF07	0	1013.5	525853	453762	278109	256300		High	2	0.3853	0	507.252	-0.39	-0.0002	50.4964	0	1.546e-05	0.957	3.4	51.2
FALSE	High	TEYVFTHL		0.0106432	0	0.486	1	1	2	52914_tr_A0A0R4	0	1009.5	951056	14190.1	15062.1	16754.9		High	2	0.3717	0	505.253	0.15	7e-05	57.9845	0	0.001104	0.486	1.91	58.46
FALSE	High	TGIANENHNTL		0.00961202	0	0.501	1	1	1	48624_sw_Q8BR07	0	1183.57	80899.2	54840.9	42075.6	14471.6		High	2	0.314	0	592.289	-0.37	-0.00022	40.4214	0	0.0009662	0.501	2.93	41.03
FALSE	High	TGIKNGVHFL		0.00370446	0	0.641	1	1	8	31324_tr_D3Z3S1	0	1085.61	537742	462578	379718	274634		High	2	0.4531	0	543.308	-0.5	-0.00027	47.9479	0.001255	0.006527	0.289	3.2	48.49
FALSE	High	TGPPNTSYM	1xOxidation [M9]	0.0105711	0	0.487	1	1	2	33740_sw_Q61187	0	983.414	28378.9	27358.9	10974	8882.31		High	2	0.0821	0	492.211	-0.01	0	39.3369	0	0.001098	0.487	1.95	40.03
FALSE	High	TGPSNVDKL		0.00157893	0	0.766	1	1	12	33223_sw_O35280	0	930.489	7.09442e+06	4642659	3155517	2.65221e+06		High	2	0.4965	0	465.748	-0.09	-4e-05	39.8398	0	0.0002611	0.645	2.84	41.07
FALSE	High	TGVTNRDLI		0.00329893	0	0.658	1	1	4	53325_tr_G3UWM5	0	988.542	335858	277592	217823	178386		High	2	0.2937	0	494.775	0.1	5e-05	46.5623	0	0.0002321	0.658	2.52	47.22
FALSE	High	TGVVNAQAL		0.00339017	0	0.654	1	1	6	40793_sw_Q61753	0	872.484	413620	305067	252846	209966		High	2	0.3832	0	436.745	-0.39	-0.00017	51.3288	0	0.0009162	0.507	2.74	52.03
FALSE	High	TALENLSTL		0.0105711	0	0.487	1	2	1	55943_tr_A0A0U1	0	961.52	1.1599e+06	1.19003e+06	12123.9	15848.7	NotUnique	High	2	0.2359	0	481.264	0.14	7e-05	63.0438	0	0.001096	0.487	1.95	63.73
FALSE	High	TGVVNNNEM	1xOxidation [M9]	0.00553852	0	0.582	1	1	2	42005_tr_E9PVX5	0	993.431	91449	72086.1	39039.2	40675.3		High	2	0.5394	0	497.219	0.07	3e-05	34.87	0.001255	0.006832	0.284	2.54	35.41
FALSE	High	TIIIFHSL		0.00948225	0	0.503	1	1	2	35023_sw_P97480	0	943.561	1.03325e+06	1.07838e+06	790491	3530.43		High	2	0.0847	0	472.286	3.7	0.00175	62.4686	0.002902	0.01813	0.175	1.89	63.5
FALSE	High	TILSFTNL		0.00297809	0	0.673	1	1	4	39542_sw_Q8CFE6	0	908.509	443126	269733	323497	12730.2		High	2	0.3109	0	454.758	-1.06	-0.00048	72.3863	0	0.0002031	0.673	3.12	73.3
FALSE	High	TLVEFRNL		0.00948225	0	0.503	1	1	2	46933_sw_Q3V1G4	0	991.557	185331	17189	153305	14385.7		High	2	0.2989	0	496.282	0.32	0.00016	57.9402	0	0.0009463	0.503	2.61	58.45
FALSE	High	TNLQYRSL		0.00538961	0	0.586	1	1	4	55848_tr_V9GXT3	0	994.532	225862	205107	155761	96980.5		High	2	0.2993	0	497.769	-0.02	-1e-05	46.0743	0	0.0004457	0.586	2.74	46.65
FALSE	High	TNISFTNM	1xOxidation [M8]	0.00868016	0	0.516	1	1	2	7801_tr_B0QZU2_	0	943.419	219809	182491	111856	47928.1		High	2	0.2346	0	472.213	0.1	5e-05	50.7511	0.0005983	0.001542	0.449	2.6	51.39
FALSE	High	TNQDFIQRL		0.00139642	0	0.784	1	1	8	54127_sw_Q80TM9	0	1134.59	1.04425e+06	994188	702123	875178		High	2	0.4379	0	567.798	-1.35	-0.00076	54.9779	0	7.41e-05	0.784	3.38	55.57
FALSE	High	TQGQNIQHL		0.005929	0	0.572	1	1	8	55915_tr_G3X9L9	0	1038.53	1.44151e+06	912209	677936	503760		High	2	0.3976	0	519.771	1.02	0.00053	39.0964	0	0.001086	0.488	2.49	39.67
FALSE	High	TQLMNGTSM	1xOxidation [M9]	0.0106432	0	0.486	1	1	2	43316_tr_Q05DJ9	0	998.428	56173.3	50765.4	35733.8	34686.2		High	2	0.2168	0	499.718	0.07	3e-05	42.5576	0	0.001107	0.486	2.26	43.24
FALSE	High	TQLMNGTSM	2xOxidation [M4; M9]	0.000300675	0	1.009	1	1	1	43316_tr_Q05DJ9	0	1014.42	80389	57345.5	23941	25931.2		High	2	0.3463	0	507.715	-0.28	-0.00014	34.6643	0	9.61e-06	1.009	3.09	35.31
FALSE	High	TQNVNQAKM		0.000186469	0	1.079	1	1	7	47539_sw_Q9QYH6	0	1033.51	1.84418e+06	1.23406e+06	1.24433e+06	1.1893e+06		High	2	0.5042	0	517.258	-0.76	-0.00039	32.7112	0	2.057e-05	0.926	3.59	33.98
FALSE	High	TSATNGPSL		0.00107743	0	0.822	1	1	4	56124_tr_A2AS05	0	847.416	95613.4	90250.8	61386.2	56044.5		High	2	0.369	0	424.212	0.49	0.00021	45.0394	0	5.278e-05	0.822	2.9	45.54
FALSE	High	TSIKNQTQL		0.00737248	0	0.54	1	1	4	45034_tr_B7ZNL8	0	1032.57	834197	549607	367431	363463		High	2	0.3117	0	516.788	0.01	0	38.4035	0	0.0006758	0.54	3.08	39.59
FALSE	High	TGYNFQRV		0.0089195	0	0.512	1	1	4	39932_sw_Q922V4	0	984.49	198909	156189	116979	70057.6		High	2	0.3513	0	492.748	-0.64	-0.00032	46.2812	0	0.0008693	0.512	2.79	46.89
FALSE	High	TAHYNRERI		0.0110857	0	0.48	1	1	10	51515_tr_B7ZC27	0	1159.6	702968	475634	217211	292362		High	3	0.4295	0	387.204	-0.5	-0.00019	30.3079	0.0005983	0.002308	0.404	1.56	30.62
FALSE	High	TAFKFKAL		0.00169044	0	0.756	1	2	4	56103_sw_Q04690	0	925.551	370110	293896	253244	187065	NotUnique	High	2	0.5	0	463.279	-0.24	-0.00011	48.9609	0	9.535e-05	0.756	2.74	49.65
FALSE	High	TAATNTTIM	1xOxidation [M9]	0.00258061	0	0.694	1	1	5	46735_tr_A0A067	0	939.445	222096	124003	56403.4	76281.6		High	2	0.4361	0	470.226	-0.45	-0.00021	37.2421	0	0.0001683	0.694	2.66	38.3
FALSE	High	STFVYNTM	1xOxidation [M8]	0.000319724	0	1	1	1	7	46449_tr_Q8BMN7	0	978.424	1.84601e+06	1.49772e+06	903573	662358		High	2	0.4458	0	489.716	0.11	5e-05	49.5671	0	1.045e-05	1	3.32	50.36
FALSE	High	STIEFKNM	1xOxidation [M8]	0.00752456	0	0.537	1	1	4	53939_tr_A0A0G2	0	985.466	253119	157709	74791.7	72614.5		High	2	0.3771	0	493.236	-0.48	-0.00023	41.0199	0	0.0006957	0.537	2.36	41.93
FALSE	High	STLGNKETL		0.00242692	0	0.703	1	1	4	56473_sw_Q6ZWR6	0	962.515	514842	343587	244999	186086		High	2	0.3217	0	481.761	0.13	6e-05	40.6197	0	0.0001548	0.703	2.58	41.13
FALSE	High	STLINSLFL		0.000946395	0	0.841	1	1	3	32302_sw_P42209	0	1007.58	160553	96648.9	109751	14726.8		High	2	0.1739	0	504.292	-0.4	-0.0002	78.4821	0	4.418e-05	0.841	3.22	79.2
FALSE	High	STLIYRNM	1xOxidation [M8]	0.00341337	0	0.653	1	1	1	22184_tr_E9Q0Q9	0	1013.51	295419	235140	97999.1	92580.7		High	2	0.3842	0	507.258	-0.15	-8e-05	41.4651	0	0.0002437	0.653	1.77	42.13
FALSE	High	STITNQKVT		0.00289793	0	0.677	1	1	5	47742_tr_D3YXU7	0	991.542	467135	287154	211694	209457		High	2	0.4926	0	496.275	0.38	0.00019	34.4198	0.0005983	0.001799	0.432	2.7	35.29
FALSE	High	STLTYSRM		0.00312374	0	0.666	1	1	8	35837_sw_Q9WVC6	0	958.466	1.64902e+06	1.2389e+06	1516413	963615		High	2	0.6039	0	479.736	-1.22	-0.00058	43.3193	0	0.0003805	0.604	2.55	43.9
FALSE	High	STLTYSRM	1xOxidation [M8]	0.0014253	0	0.781	1	1	8	35837_sw_Q9WVC6	0	974.461	2646184	2412622	1.16259e+06	1.0903e+06		High	2	0.5604	0	487.734	-0.55	-0.00027	36.4027	0	7.703e-05	0.78	2.73	37.48
FALSE	High	STMVNADHF	1xOxidation [M3]	0.000730193	0	0.879	1	1	4	29779_sw_P58196	0	1037.44	358494	314150	144455	115207		High	2	0.621	0	519.221	-0.07	-4e-05	41.3363	0	3.137e-05	0.879	2.48	42.25
FALSE	High	STRVYASM	1xOxidation [M8]	0.00200487	0	0.731	1	1	6	34488_sw_Q3UB74	0	930.435	30640.6	25382.5	10671.9	11925.1		High	2	0.2891	0	465.721	0.18	8e-05	31.4097	0	0.00012	0.731	2.56	32.67
FALSE	High	STVHDQEHI		0.00948225	0	0.503	1	1	6	4317_tr_D3YVL4_	0	1065.5	112033	92312.5	61588.7	57167.8		High	2	0.5205	0	533.252	-0.18	-9e-05	32.2414	0.0005983	0.002183	0.411	2.92	32.96
FALSE	High	STVKNEFSL		0.007785	0	0.532	1	1	2	50512_tr_A0A0A0	0	1024.53	144108	122144	94897.9	70455.3		High	2	0.0736	0	512.769	0.7	0.00036	51.4671	0	0.0007294	0.532	2.58	52.1
FALSE	High	STVSNMATV		0.00473501	0	0.605	1	1	4	31942_tr_Q3TH01	0	909.435	94344.7	88861	10740.7	83652		High	2	0.3473	0	455.221	0.21	0.0001	48.684	0	0.0003744	0.605	2.39	49.41
FALSE	High	STVSNMATV	1xOxidation [M6]	0.00885905	0	0.513	1	1	4	31942_tr_Q3TH01	0	925.43	404248	295798	155687	146636		High	2	0.5361	0	463.218	-0.1	-5e-05	39.2483	0.0007601	0.004204	0.338	2.63	39.96
FALSE	High	STVVNEAAM	1xOxidation [M9]	0.00898035	0	0.511	1	2	2	52733_sw_Q6P1G0	0	937.43					NotUnique	High	2	0.2743	0	469.218	0.16	8e-05	39.066	0.001576	0.01059	0.235	2.26
FALSE	High	STYKFFEV		0.0115465	0	0.474	1	1	3	19151_tr_E9QAZ2	0	1020.5	1.76702e+06	1.7427e+06	1.54633e+06	14140.9		High	2	0.507	0	510.754	-3.13	-0.0016	60.1138	0.0009421	0.005529	0.308	2.86	60.66
FALSE	High	STYLFRLM	1xOxidation [M8]	0.00747353	0	0.538	1	1	2	40074_sw_Q3UN04	0	1046.53	195986	5312.89	84990.8	9796.1		High	2	0.2421	0	523.771	0.64	0.00033	58.8937	0	0.0006917	0.538	1.9	59.72
FALSE	High	STYSVAKM	1xOxidation [M8]	0.00125197	0	0.8	1	1	4	51180_sw_O09159	0	902.429	284169	213754	93303.6	91990.2		High	2	0.4786	0	451.718	0.23	0.0001	33.8684	0	0.0001131	0.737	2.57	34.42
FALSE	High	SVFPAQQGL		0.00987688	0	0.497	1	1	3	41475_sw_Q925Q3	0	946.499					NoQuanValues	High	2	0	0	473.753	-0.33	-0.00015	55.2715	0	0.001001	0.497	2.62
FALSE	High	SVLFNLTTM	1xOxidation [M9]	0.00500036	0	0.597	1	1	2	47962_sw_Q8K2L8	0	1041.53	213981	197093	83682.5	1908.38		High	2	0.3229	0	521.266	-3.53	-0.00184	67.6495	0.0005983	0.002386	0.401	2.23	68.31
FALSE	High	SVIQNNEHV		0.00358028	0	0.646	1	1	2	41912_sw_Q8C0V9	0	1039.52	117939	91943.6	54988.3	51575.6		High	2	0.1991	0	520.262	-0.16	-9e-05	39.3166	0	0.0002601	0.646	2.21	40
FALSE	High	SVVAFHNL		0.00308142	0	0.668	1	1	3	46264_sw_Q71B07	0	886.478	2465463	3.28649e+06	1.9198e+06	1948823		High	2	0.3955	0	443.743	1.04	0.00046	52.3828	0	0.0002122	0.668	2.2	52.73
FALSE	High	SVVAYNNL		0.00510365	0	0.594	1	1	2	30435_sw_Q99LM9	0	879.457	196595	165495	130364	59418.9		High	2	0.359	0	440.232	-0.05	-2e-05	54.1384	0	0.0004159	0.594	2.34	54.62
FALSE	High	SVVQNQQQV		0.00247711	0	0.7	1	1	4	26501_sw_Q6KCD5	0	1029.53	186435	123031	96215.4	91958.2		High	2	0.439	0	515.27	0.17	8e-05	39.6596	0	0.0001582	0.7	3.28	40.37
FALSE	High	SVVRYVQL		0.0110107	0	0.481	1	1	4	11366_tr_O35901	0	963.562	712094	752202	611322	381681		High	2	0.2051	0	482.284	-0.83	-0.0004	52.3846	0.0005983	0.002568	0.393	2.34	53.09
FALSE	High	SVYQPAQL		0.0100803	0	0.494	1	1	3	22763_sw_B2RVL6	0	905.473	148668	115792	94334.7	38469.4		High	2	0.162	0	453.24	0.6	0.00027	52.8842	0	0.001025	0.494	2.84	53.55
FALSE	High	TAAENAEKI		0.00584877	0	0.574	1	1	4	35520_tr_A0A0G2	0	946.484	126083	96036.4	55313.6	53089		High	2	0.2945	0	473.746	-0.01	0	36.7867	0	0.0004963	0.574	2.92	37.34
FALSE	High	STFVYNSM		0.00707745	0	0.546	1	1	3	43719_tr_Q8BTS3	0	948.413	732014	4383.89	878109	508087		High	2	0.3429	0	474.711	1.08	0.00051	56.6384	0	0.0006382	0.546	2.45	57.13
FALSE	High	KSYSFIARM		0.00362944	0	0.644	1	2	10	50252_sw_Q8CGZ0	0	1102.57	117467	60629.6	86427.2	41815.7	NotUnique	High	2	0.191	0	551.789	-1.03	-0.00057	48.2399	0	0.0002638	0.644	2.88	48.98
FALSE	High	RSLDNGGYYI		0.0108622	0	0.483	1	1	3	38827_sw_P25911	0	1157.56	552789	397594	406581	282422		High	2	0.3389	0	579.284	1.54	0.00089	51.64	0.0007601	0.004233	0.337	2.39	52.34
FALSE	High	FQVKNPPHTYI		0.00291777	0	0.676	1	1	3	51324_tr_D3Z7A7	0	1343.71	270167	207202	199339	119087		High	3	0.3084	0	448.575	-0.94	-0.00042	46.0374	0.0009421	0.004883	0.321	2.14	46.73
FALSE	High	FSQENTEKI		0.00239403	0	0.705	1	1	4	40611_sw_Q8CIG0	0	1095.53	776633	554494	391902	286303		High	2	0.1396	0	548.269	-0.79	-0.00044	40.3515	0	0.0001544	0.703	3.08	41.35
FALSE	High	FSVENKWRL		0.00353177	0	0.648	1	1	6	3262_sw_P17665_	0	1178.63	458269	461638	269916	194658		High	2	0.4085	0	589.82	0.18	0.00011	53.2714	0	0.0003244	0.621	2.84	53.97
FALSE	High	FSVTNPHTM		0.00698174	0	0.548	1	1	2	41013_sw_Q8CDD9	0	1033.48	179855	140281	190774	128195		High	2	0.264	0	517.242	-0.16	-8e-05	46.5665	0	0.0006278	0.548	1.97	47.22
FALSE	High	FSVTNPHTM	1xOxidation [M9]	0.00154693	0	0.769	1	1	8	41013_sw_Q8CDD9	0	1049.47	385840	289138	149170	116610		High	2	0.3601	0	525.24	0.85	0.00045	41.4173	0	0.001064	0.49	2.86	42.39
FALSE	High	FTSSMRGMDTV	2xOxidation [M5; M8]	0.00873939	0	0.515	1	1	5	36003_tr_S4R2L4	0	1263.53	41023.1	39524.2	15003.7	16324		High	2	0.568	0	632.27	-1.01	-0.00064	36.8474	0.0007601	0.003091	0.372	3.38	37.37
FALSE	High	FVISNYREQL		0.00067738	0	0.89	1	1	3	33670_sw_Q3UJC8	0	1268.66	150560	141227	132357	79289.4		High	2	0.2805	0	634.836	0.4	0.00025	55.3982	0	2.826e-05	0.89	3.03	55.81
FALSE	High	FVIVFQNL		0.00626105	0	0.564	1	1	4	51220_tr_A0A0A0	0	979.561	63248.2	46052.4	44753.9	6835.13		High	2	0.1729	0	490.283	-2.42	-0.00118	76.104	0	0.0005423	0.564	2.66	76.81
FALSE	High	FSPLNPVRVHI		0.00135881	0	0.788	1	1	5	36727_sw_O35737	0	1278.73	538114	509876	541467	552404		High	2	0.5406	0	639.869	-0.18	-0.00011	54.6694	0	0.0005153	0.57	2.83	55.56
FALSE	High	GALENAKAEI		0.00816474	0	0.525	1	1	4	41702_sw_Q9DBS8	0	1015.54	183042	129937	111924	68118.4		High	2	0.2261	0	508.275	0.61	0.00031	47.2222	0	0.0007781	0.525	2.83	47.85
FALSE	High	GAVQNIAHL		0.00980999	0	0.498	1	1	4	45214_sw_Q9DBR3	0	922.51	737179	455466	500919	225795		High	2	0.4031	0	461.759	-0.27	-0.00013	49.4459	0.0007601	0.003247	0.367	2.58	50.12
FALSE	High	GAVTNVKVI		0.00157893	0	0.766	1	1	8	29803_sw_P70372	0	900.551	1.98935e+06	1.86779e+06	1229976	961590		High	2	0.3942	0	450.779	-0.24	-0.00011	46.4719	0	8.691e-05	0.766	3.12	47.08
FALSE	High	GGIQNVGHI		0.00561451	0	0.58	1	1	14	39944_sw_P24547	0	894.479	7279.54	5469.29	3091.73	16154.3		High	2	0.2581	0	447.743	0.59	0.00027	45.238	0.0003692	0.001471	0.454	2.79	45.67
FALSE	High	GGPENVAEM	1xOxidation [M9]	0.00652218	0	0.558	1	1	8	53950_tr_F7CVW0	0	919.383	1.11428e+06	819913	423017	398476		High	2	0.2569	0	460.195	0.11	5e-05	38.2426	0	0.0005738	0.558	2.53	38.9
FALSE	High	GGVRNGVAL		0.00617634	0	0.566	1	1	8	45918_sw_Q8BJW5	0	842.484	4.8281e+06	3.82351e+06	2578556	2.13364e+06		High	2	0.4857	0	421.746	-0.12	-5e-05	41.6001	0	0.0006153	0.55	2.45	42.11
FALSE	High	GGVVNMYHM		0.000544477	0	0.922	1	2	11	25410_sw_P28063	0	1007.44	547793	709096	1.80071e+06	1453752	NotUnique	High	2	0.4938	0	504.226	0.83	0.00042	51.0642	0	7.287e-05	0.786	3.22	51.98
FALSE	High	GGVVNMYHM	1xOxidation [M]	0.000321914	0	0.999	1	2	18	25410_sw_P28063	0	1023.44	5637311	5.30634e+06	4.39413e+06	3.43101e+06	NotUnique	High	2	0.4724	0	512.223	-0.48	-0.00025	44.1516	0	9.241e-05	0.76	3.26	44.81
FALSE	High	GALKNGQNL		0.00460765	0	0.609	1	1	4	43818_tr_F6QM56	0	914.505	225868	191896	127830	117443		High	2	0.3495	0	457.756	-0.05	-2e-05	36.6124	0.0005983	0.001571	0.447	2.89	37.2
FALSE	High	FSNVNLKEV		0.00613441	0	0.567	1	1	4	52389_sw_Q3U1J4	0	1049.56	453956	361177	300963	225419		High	2	0.1818	0	525.284	-0.85	-0.00045	49.7167	0	0.000531	0.567	2.64	50.38
FALSE	High	FSNKNLEEL		0.0117043	0	0.472	1	1	4	50682_sw_Q8C0S1	0	1093.55					NoQuanValues	High	2	0.2134	0	547.28	0.45	0.00024	50.8223	0	0.00125	0.472	2.53	51.45
FALSE	High	FSGSNAEQM	1xOxidation [M9]	0.00520907	0	0.591	1	1	6	50503_tr_H3BJU7	0	986.388	200529	178356	79900.8	86215.5		High	2	0.2977	0	493.698	0.09	4e-05	34.7908	0	0.0004273	0.591	2.62	35.63
FALSE	High	FAVVNHQGTL		0.000641385	0	0.898	1	1	8	36219_sw_Q8CEG8	0	1085.57	2.4433e+06	1.83299e+06	1.42788e+06	1.3204e+06		High	2	0.4235	0	543.291	1.42	0.00077	47.4563	0	5.982e-05	0.808	3.4	48.2
FALSE	High	FAYEGRDYI		0.00879902	0	0.514	1	1	9	29815_tr_P79568	0	1133.53	8857348	8.05637e+06	5789961	6.08696e+06		High	2	0.3698	0	567.266	-0.46	-0.00026	53.6388	0.001255	0.006191	0.295	3.11	54.23
FALSE	High	FGGANHGGGYM	1xOxidation [M11]	0.00346025	0	0.651	1	1	1	46253_sw_Q9Z1X4	0	1083.43	26693.7	26587.7	12260.7	10834.7		High	2	0.4537	0	542.219	0.06	3e-05	35.3564	0	0.0002475	0.651	3.13	36.5
FALSE	High	FGPVNHEEL		0.00553852	0	0.582	1	1	8	18435_sw_P46414	0	1041.5	5.97337e+06	4482905	3.65746e+06	2355809		High	2	0.4233	0	521.254	1	0.00052	48.3477	0	0.0004631	0.582	3	48.99
FALSE	High	FIRNQEQM	1xOxidation [M8]	0.00314512	0	0.665	1	1	3	36313_sw_P62192	0	1081.51	51040.4	35569.7	17480	16524.2		High	2	0.5284	0	541.258	-0.96	-0.00052	32.9735	0	0.0002181	0.665	2.99	33.65
FALSE	High	FMATNPEHL		0.007785	0	0.532	1	1	3	49915_tr_B7ZNP0	0	1059.49	51032.9	47906.9	60003.6	49844.1		High	2	0.2092	0	530.251	2.12	0.00113	48.4914	0.001255	0.007462	0.274	2.82	49.28
FALSE	High	FMATNPEHL	1xOxidation [M2]	0.00941802	0	0.504	1	1	5	49915_tr_B7ZNP0	0	1075.49	171145	120431	63293.4	51952.4		High	2	0.4351	0	538.247	-0.33	-0.00018	45.4769	0.0003692	0.001334	0.465	2.62	46.12
FALSE	High	FQEENTENL		0.00531665	0	0.588	1	1	4	35153_tr_Q3TRH2	0	1123.49	189196	156710	138210	100903		High	2	0.2313	0	562.25	1.48	0.00083	48.986	0	0.0004378	0.588	2.81	49.64
FALSE	High	FQGKNLETV		0.00334424	0	0.656	1	2	4	55160_sw_B2RXS4	0	1035.55	190254	95943.8	74334.5	37833.6	NotUnique	High	2	0.2407	0	518.277	-0.25	-0.00013	43.5394	0	0.0002366	0.656	2.41	44.35
FALSE	High	FQHPNTDML		0.00844721	0	0.52	1	1	5	35169_sw_Q63918	0	1102.5	260141	208986	288182	179874		High	2	0.4479	0	551.753	0.75	0.00042	49.7672	0.0005983	0.002092	0.415	2.59	50.52
FALSE	High	FQHPNTDML	1xOxidation [M8]	0.00742283	0	0.539	1	1	8	35169_sw_Q63918	0	1118.49	547382	376713	202913	143695		High	2	0.2111	0	559.75	-0.28	-0.00015	45.1415	0	0.0006808	0.539	2.89	45.36
FALSE	High	FQKQNVTIM	1xOxidation [M9]	0.00153641	0	0.77	1	1	1	52413_sw_P29477	0	1124.58	168606	105884	52059.4	46235.6		High	2	0.3407	0	562.792	-0.35	-0.0002	40.5631	0	8.445e-05	0.77	3.17	41.11
FALSE	High	FQIVNPHLL		0.00154693	0	0.769	1	2	7	47864_sw_P07742	0	1080.62	4962931	4609415	4.24557e+06	1010.64	NotUnique	High	2	0.3768	0	540.815	2.94	0.00159	61.9371	0	0.0009718	0.5	2.76	62.88
FALSE	High	FQNVNSVTL		0.00370446	0	0.641	1	1	2	26200_sw_Q8CDN6	0	1021.53	1.02293e+06	14780.4	711331	485.378		High	2	0.3109	0	511.27	0.85	0.00043	57.4042	0	0.0004069	0.596	2.67	58.21
FALSE	High	KSYLMNKL	1xOxidation [M5]	0.00810938	0	0.526	1	1	4	9604_tr_E9Q2N7_	0	1012.55	603043	504158	191138	192593		High	2	0.2351	0	506.778	-0.21	-0.00011	39.1436	0	0.0007705	0.526	2.68	40.29
FALSE	High	FSEENHEPL		0.00161159	0	0.763	1	1	19	47951_sw_Q9EQH3	0	1101.48	2574586	1.27292e+06	1.0469e+06	806052		High	2	0.4966	0	551.246	0.05	3e-05	44.0715	0	0.0001108	0.74	2.92	44.55
FALSE	High	FSGANKEKL		0.0106432	0	0.486	1	1	4	7882_sw_P10639_	0	993.536	1376.71	64013.1	37767.1	53594.8		High	2	0.3414	0	497.272	-0.07	-3e-05	34.5494	0	0.001099	0.486	2.9	35.11
FALSE	High	GGVVNMYHM	2xOxidation [M6; M9]	0.000792514	0	0.867	1	2	9	25410_sw_P28063	0	1039.43	7253231	5.48876e+06	2257302	2265882	NotUnique	High	2	0.47	0	520.22	-0.04	-2e-05	37.1855	0	0.0001596	0.699	3	38.05
FALSE	High	GQLENAEQL		0.0116251	0	0.473	1	1	1	19015_tr_F7BCD5	0	1001.49	363886	264801	274400	184370		High	2	0.2959	0	501.249	-0.02	-1e-05	50.9296	0	0.001242	0.473	2.67	51.29
FALSE	High	GQLSNGDHHFM		0.00113789	0	0.814	1	1	5	17026_tr_A2AWN7	0	1242.53	282948	156036	208677	182678		High	2	0.6214	0	621.769	-0.69	-0.00043	40.991	0	0.001221	0.475	3.46	41.56
FALSE	High	GQLSNGDHHFM	1xOxidation [M11]	0.000735194	0	0.878	1	1	15	17026_tr_A2AWN7	0	1258.53	371986	276183	140213	132330		High	2	0.6319	0	629.767	-0.52	-0.00033	35.1935	0	0.0001325	0.72	3.64	35.98
FALSE	High	KAMVNKDDI		0.00173721	0	0.752	1	1	4	55417_sw_Q61879	0	1033.53	39833.7	41178.3	36817.5	40303.8		High	2	0.3364	0	517.271	-0.42	-0.00021	36.8028	0	9.918e-05	0.752	3.24	37.38
FALSE	High	KAPLNIAVM		0.00303966	0	0.67	1	1	5	10602_tr_Q5SVN9	0	956.56	392974	395582	518154	377497		High	2	0.3305	0	478.784	0.18	9e-05	54.5443	0	0.0002075	0.67	2.39	55.31
FALSE	High	KAPLNIAVM	1xOxidation [M9]	0.00022884	0	1.049	1	1	8	10602_tr_Q5SVN9	0	972.555	1.30865e+06	994297	565478	385712		High	2	0.3896	0	486.781	0.89	0.00043	47.8891	0	1.042e-05	1.001	3.26	48.29
FALSE	High	KAPTNEFYA		0.00460765	0	0.609	1	1	10	18504_sw_O35988	0	1040.5	7.66141e+06	4.13677e+06	3.82013e+06	2.7027e+06		High	2	0.5134	0	520.756	0.77	0.0004	43.9893	0.001255	0.007598	0.272	2.61	44.59
FALSE	High	KAPVNTAEL		0.00287823	0	0.678	1	1	4	28901_sw_Q9CWI3	0	942.525	530624	340462	251744	222467		High	2	0.4484	0	471.766	0.16	7e-05	42.5062	0	0.0001931	0.678	2.52	42.95
FALSE	High	KAVANGKVL		0.00295785	0	0.674	1	1	3	12621_tr_E9QA43	0	899.567	34755	31134.6	19066.2	22694.2		High	2	0.2569	0	450.287	0.24	0.00011	32.62	0	0.0002004	0.674	3.27	33.32
FALSE	High	KAVANQTSATF		5.92418e-05	0	1.247	1	1	4	36313_sw_P62192	0	1137.59	213777	147968	99831	90834.2		High	2	0.6751	0	569.299	0.02	1e-05	39.5809	0	2.175e-06	1.173	3.54	40.09
FALSE	High	KAVDFDGRL		0.00569154	0	0.578	1	1	4	56135_tr_E9Q6A7	0	1020.55	345637	277825	201622	176434		High	2	0.4224	0	510.778	1.33	0.00068	45.5021	0	0.0004813	0.578	2.77	46.08
FALSE	High	KAVENGEEHTF		0.000650201	0	0.896	1	1	7	50613_sw_Q6P1H6	0	1260.59	57609.9	46578.4	41036.1	36359.8		High	2	0.6923	0	630.796	-0.1	-7e-05	35.0607	0	0.0001519	0.705	3.25	35.61
FALSE	High	KAVENSSTAI		0.00127787	0	0.797	1	1	8	23882_sw_O70435	0	1019.54	1.59969e+06	1.3934e+06	880574	769577		High	2	0.4583	0	510.272	0.09	4e-05	35.3912	0	6.58e-05	0.797	3.36	36.33
FALSE	High	KGIGNKTEI		0.00237775	0	0.706	1	1	8	54125_sw_Q6P2L6	0	959.552	1.93666e+06	1.52741e+06	833382	933307		High	2	0.3738	0	480.28	-0.16	-8e-05	33.5368	0	0.0001501	0.706	3.13	34.29
FALSE	High	KGVYNKSTI		0.00295785	0	0.674	1	1	7	55473_sw_Q6P5D8	0	1009.57	1.08353e+06	1.08653e+06	534620	580286		High	2	0.4338	0	505.287	-0.12	-6e-05	33.1108	0	0.0002007	0.674	3.02	34.18
FALSE	High	KIFEFKETL		0.00249407	0	0.699	1	1	5	33419_sw_Q8BW96	0	1154.65	2.89779e+06	1.97923e+06	2192264	2153063		High	2	0.3446	0	577.826	-1.19	-0.00069	53.7596	0	0.0001608	0.699	2.96	54.5
FALSE	High	KIIALQSGL		0.00270684	0	0.687	1	1	3	34740_sw_O35185	0	942.598	47769.3	43267	34407.6	9931.33		High	2	0.4486	0	471.803	-0.25	-0.00012	53.4121	0	0.0001793	0.687	2.43	54.06
FALSE	High	KIITYRNL		0.00722347	0	0.543	1	1	6	34136_sw_Q8BFV2	0	1020.62	2.00525e+06	1.16302e+06	1.02163e+06	826840		High	2	0.2176	0	510.814	-0.24	-0.00012	43.8041	0	0.000656	0.543	1.93	44.23
FALSE	High	KIQSFINRM		0.00226686	0	0.713	1	1	4	38302_sw_Q8C1Y8	0	1136.62	311305	238932	280318	205770		High	2	0.5363	0	568.816	-0.57	-0.00032	47.1089	0	0.0001417	0.713	2.48	47.8
FALSE	High	KIQSFINRM	1xOxidation [M9]	0.000275146	0	1.022	1	1	5	38302_sw_Q8C1Y8	0	1152.62	526498	407449	160692	161248		High	2	0.5695	0	576.813	-0.39	-0.00022	40.6868	0	8.569e-06	1.022	3.02	41.39
FALSE	High	KAIVNVIGM	1xOxidation [M9]	0.00048815	0	0.938	1	1	8	53555_tr_G5E866	0	960.555	386352	258362	155383	104136		High	2	0.4571	0	480.78	-1.39	-0.00067	48.1122	0	1.829e-05	0.938	3.15	48.96
FALSE	High	FAIRNILDYV		0.00557639	0	0.581	1	1	4	49223_sw_Q8CAS9	0	1223.68	303090	239145	257177	6656.93		High	2	0.4298	0	612.341	-3.4	-0.00208	73.0374	0.00729	0.05834	0.041	2.28	73.8
FALSE	High	KAISNSHYVL		0.00399302	0	0.63	1	1	4	55565_sw_Q80XK6	0	1131.62	833511	667065	428678	407330		High	2	0.452	0	566.311	-0.68	-0.00038	40.9261	0.0007601	0.003318	0.364	2.5	41.59
FALSE	High	KAIHNKVNI		0.00334424	0	0.656	1	1	3	29439_tr_E9Q3V6	0	1036.63	31905.3	29604	17264.6	26959.6		High	2	0.4825	0	518.816	-0.51	-0.00027	30.9707	0.00143	0.009573	0.247	2.86	31.62
FALSE	High	GQQQSNYGPM	1xOxidation [M10]	0.00104128	0	0.827	1	1	2	31725_sw_Q8BG05	0	1125.46	17985.6	12396.3	8452.75	9718.44		High	2	0.6209	0	563.235	0.1	6e-05	35.8349	0	5.031e-05	0.827	2.77	36.5
FALSE	High	GSFGSNFVSA		0.00994422	0	0.496	1	1	2	43551_sw_Q61656	0	972.442	164790	12710.6	143142	3103.97		High	2	0.4597	0	486.725	0.8	0.00039	58.0069	0	0.001007	0.496	2.48	58.51
FALSE	High	GSLSNHTEL		0.0113908	0	0.476	1	1	8	35101_tr_E9Q2M2	0	957.464	2.54421e+06	1.60587e+06	1.19433e+06	974324		High	2	0.3333	0	479.235	-0.76	-0.00036	41.0849	0.001735	0.01199	0.221	2.55	41.6
FALSE	High	GSPMNTTQL	1xOxidation [M4]	0.00388558	0	0.634	1	1	3	44011_sw_Q9EST8	0	964.44	447489	372274	203496	159791		High	2	0.5037	0	482.724	-0.39	-0.00019	42.1184	0	0.0002895	0.634	2.7	42.69
FALSE	High	GSVSNIYKL		0.00827658	0	0.523	1	1	3	53233_sw_Q7TMB8	0	980.541	815398	721717	553273	557430		High	2	0.3608	0	490.774	0	0	51.0762	0	0.0007885	0.523	2.91	51.45
FALSE	High	GSVTHVTTF		0.00833307	0	0.522	1	1	4	37716_sw_Q921U8	0	948.479					NoQuanValues	High	2	0.3843	0	474.743	-0.28	-0.00013	44.7905	0.004838	0.04098	0.083	2.42	45.29
FALSE	High	GTGTNGSEI		0.0107887	0	0.484	1	1	4	25921_tr_A0A0G2	0	835.379	196125	121958	92111.5	38915.9		High	2	0.3458	0	418.193	-0.15	-6e-05	38.6425	0	0.001126	0.484	2.4	39.35
FALSE	High	GVLKFARL		0.00954692	0	0.502	1	1	5	10759_sw_O35127	0	903.577	278270	183090	186951	115523		High	2	0.748	0	452.292	-1.43	-0.00064	50.7796	0.003018	0.02335	0.147	2.46	51.51
FALSE	High	HGPQNHEAHL		0.000381806	0	0.974	1	1	5	49741_sw_Q8R0Y6	0	1139.53	8180.97	6097.83	13856.6	29370.8		High	3	0.4917	0	380.516	-0.42	-0.00016	28.242	0	1.332e-05	0.974	3.6	28.21
FALSE	High	HGVLNTDNM	1xOxidation [M9]	0.0102878	0	0.491	1	1	4	45058_sw_Q9DBC0	0	1016.45	105625	86307.9	47857.3	41811.3		High	2	0.3623	0	508.727	-0.29	-0.00015	36.6779	0	0.001184	0.478	2.76	37.44
FALSE	High	HSIQNSQDM		0.000808908	0	0.864	1	1	3	19858_sw_Q91YN9	0	1059.45	131249	105141	107506	86784		High	2	0.4669	0	530.23	-0.18	-9e-05	33.9063	0	4.777e-05	0.833	3.02	34.63
FALSE	High	HSPTNTVHM		0.00596953	0	0.571	1	1	8	51835_sw_Q80U87	0	1023.47	691265	453211	419837	395347		High	2	0.7026	0	512.237	-0.78	-0.0004	33.1596	0.0009421	0.004452	0.332	2.32	34.45
FALSE	High	KAHMNSVLM	1xOxidation [M]	0.00055196	0	0.92	1	1	7	21251_sw_Q9CQ10	0	1046.51	57955.4	73578.2	49525.3	61358.1		High	2	0.447	0	523.759	-0.83	-0.00043	35.5003	0	2.156e-05	0.92	3.02	36.07
FALSE	High	KAHMNSVLM	2xOxidation [M4; M9]	0.00173721	0	0.752	1	1	5	21251_sw_Q9CQ10	0	1062.51	52639.2	55026.9	10394	22639.1		High	2	0.371	0	531.757	-0.28	-0.00015	30.4947	0	0.0001472	0.708	2.83	30.87
FALSE	High	KAKVNQETI		0.00321014	0	0.662	1	1	4	4634_sw_Q9D174_	0	1030.59	132189	96657.1	57103.1	74181.6		High	2	0.2976	0	515.798	-0.45	-0.00023	31.5376	0	0.0003116	0.626	2.89	32.08
FALSE	High	KALANVATV		0.0018599	0	0.742	1	1	3	46050_sw_P57716	0	886.536	559562	428216	355278	205863		High	2	0.4471	0	443.771	-0.63	-0.00028	43.1657	0	0.0001087	0.742	2.55	43.77
FALSE	High	KALENDQRV		0.00410342	0	0.626	1	1	5	36202_sw_Q9JHI7	0	1072.57	73781	55155.9	31075.5	37986.1		High	2	0.4105	0	536.791	0.08	4e-05	31.4695	0	0.00031	0.626	2.85	31.97
FALSE	High	KALINADEL		0.00222093	0	0.716	1	1	8	55923_sw_P16546	0	986.552	8861134	5958205	5.19325e+06	4614839		High	2	0.3537	0	493.78	1.05	0.00052	52.9335	0	0.0004652	0.581	2.94	53.3
FALSE	High	KMIINEELM	2xOxidation [M2; M9]	0.000866044	0	0.854	1	1	2	49896_sw_Q8R1B4	0	1152.56	66680.9	52475.4	26500.6	4909.91		High	2	0.2925	0	576.786	1.15	0.00066	45.7397	0	3.926e-05	0.854	3.18	46.24
FALSE	High	FALANHLIKV		0.00173721	0	0.752	1	2	11	40841_sw_Q9WVK4	0	1125.68	896060	970403	900944	868384	NotUnique	High	2	0.5515	0	563.343	0.99	0.00056	54.6644	0	9.892e-05	0.752	3.3	55.54
FALSE	High	ETIMNQEKL		0.00546356	0	0.584	1	1	4	14763_sw_Q64152	0	1105.56	132123	101497	114512	81808.3		High	2	0.1957	0	553.282	0.26	0.00015	47.1349	0	0.0008269	0.518	2.3	47.95
FALSE	High	AAPRPPPKPM	1xOxidation [M10]	0.00538961	0	0.586	1	1	47	9171_sw_P62855_	0	1077.59	2791961	2.63408e+06	873703	1.91814e+06		High	2	0.3799	0	539.297	-0.48	-0.00026	31.8079	0.002187	0.01494	0.197	2.29	31.23
FALSE	High	AAPSSPTTM	1xOxidation [M9]	0.00463916	0	0.608	1	1	6	21624_sw_Q9D0L1	0	878.392	50572	40253.9	15498.7	16390.4		High	2	0.4854	0	439.7	-0.17	-7e-05	33.9338	0	0.0003653	0.608	2.06	34.28
FALSE	High	AAPTGTHVL		0.010012	0	0.495	1	1	8	27962_tr_Q8VDU3	0	866.473	8544706	5.43768e+06	3.89239e+06	3.1581e+06		High	2	0.5665	0	433.74	-0.32	-0.00014	39.7912	0	0.001013	0.495	2.33	41.01
FALSE	High	AAPTNANSL		0.00193762	0	0.736	1	1	8	42306_sw_Q8BT14	0	858.432					NoQuanValues	High	2	0.5174	0	429.72	0.35	0.00015	41.7655	0	0.0002779	0.638	3.17	42.41
FALSE	High	AATENVTSM	1xOxidation [M9]	0.00362944	0	0.644	1	1	4	34906_tr_Q8BYU9	0	939.409					NoQuanValues	High	2	0.3162	0	470.208	0.14	7e-05	35.104	0	0.0002632	0.644	2.53	36.32
FALSE	High	AAVGNHVAKL		0.00254564	0	0.696	1	1	6	39803_tr_E0CZE0	0	979.568	755911	648577	407166	498615		High	2	0.2939	0	490.288	-0.24	-0.00012	36.0074	0	0.000165	0.696	3.13	36.68
FALSE	High	AAVKFHNL		0.00383295	0	0.636	1	1	7	46515_sw_Q64521	0	899.51	1.16486e+06	915556	561784	546382		High	2	0.2081	0	450.258	-1.78	-0.0008	40.564	0.0007601	0.003076	0.373	2.21	41.43
FALSE	High	AAPRPPPKPM		0.00639029	0	0.561	1	1	29	9171_sw_P62855_	0	1061.59	5747673	3.73731e+06	3.61327e+06	3601240		High	2	0.6682	0	531.299	-0.8	-0.00042	33.755	0	0.0005583	0.561	2.17	34.98
FALSE	High	AAVIDQERL		0.00135881	0	0.788	1	1	4	54523_sw_Q80UW5	0	1014.56	648023	481245	385005	282487		High	2	0.415	0	507.783	0.19	0.0001	46.6269	0	7.142e-05	0.788	2.53	47.33
FALSE	High	AGLTHLITM		0.0108622	0	0.483	1	2	6	32464_sw_Q8R574	0	956.523	280235	227119	258597	215518	NotUnique	High	2	0	0	478.765	-1.15	-0.00055	55.7248	0.002902	0.01981	0.165	2.53	56.42
FALSE	High	AGPENSSKI		0.000979248	0	0.836	1	1	8	42339_sw_Q80XK6	0	902.458	755525	559278	355339	335119		High	2	0.5374	0	451.732	-0.11	-5e-05	33.5409	0	0.0001684	0.693	3.61	34.32
FALSE	High	AGPSHVAAM		0.0020186	0	0.73	1	1	3	52229_sw_Q9EPU0	0	840.403	109145	79664	85717.8	82601.1		High	2	0.5993	0	420.705	-0.51	-0.00022	36.0483	0	0.0001207	0.73	2.67	37.25
FALSE	High	AGPSHVAAM	1xOxidation [M9]	0.00239403	0	0.705	1	1	1	52229_sw_Q9EPU0	0	856.398	2925.8	1838.17	12613.5	24637		High	2	0.6932	0	428.703	-0.12	-5e-05	29.6735	0	0.0001515	0.705	2.64	29.84
FALSE	High	AGVRNPQQHL		0.00165618	0	0.759	1	1	34	44190_sw_P29341	0	1119.6	28290737	21357223	1.28568e+07	1.20597e+07		High	3	0.5699	0	373.872	-0.26	-0.0001	33.8141	0	0.0004433	0.587	2.86	34.19
FALSE	High	AKLVNQEVL		0.00407554	0	0.627	1	1	5	46513_sw_Q91VD9	0	1013.6	748188	609223	402422	345658		High	2	0.298	0	507.303	0.25	0.00013	48.1711	0	0.000835	0.517	2.45	48.67
FALSE	High	AMADTFLEHM	1xOxidation [M10]	0.000277031	0	1.021	1	1	4	40704_sw_P52480	0	1181.5	117087	93371.1	86081.8	64511.7		High	2	0.6443	0	591.252	0.47	0.00028	54.1703	0	8.661e-06	1.021	3.43	54.65
FALSE	High	AAVSNLVRV		0.00164492	0	0.76	1	1	4	51699_sw_Q64727	0	928.557	265322	255175	162190	126531		High	2	0.4985	0	464.782	0.04	2e-05	49.8374	0	0.0002069	0.671	3.27	50.48
FALSE	High	AAPQNFTPSMI	1xOxidation [M10]	0.0111612	0	0.479	1	1	5	52070_sw_Q9Z1T1	0	1192.57					NoQuanValues	High	2	0.2702	0	596.786	-1.52	-0.00091	55.3049	0.0009421	0.005282	0.313	2.48	55.82
FALSE	High	AAPGSKDHL		0.00483283	0	0.602	1	1	7	1531_tr_D6RDC1_	0	895.463	290508	267451	89083.6	192301		High	2	0.6168	0	448.235	-0.23	-0.0001	20.366	0	0.0004459	0.586	1.67	30.54
FALSE	High	AANVNAKDM		0.00561451	0	0.58	1	1	4	53656_sw_Q6PFX9	0	933.446	33866.3	20779.8	23308.6	18229		High	2	0.3973	0	467.227	0.14	6e-05	34.7081	0	0.0004724	0.58	2.97	35.91
FALSE	High	AAAKNLSDMTL	1xOxidation [M9]	0.00652218	0	0.558	1	1	7	40077_sw_Q8K1H7	0	1150.58	193040	135825	78278.8	53270.4		High	2	0.5472	0	575.793	1.54	0.00089	43.0576	0.003682	0.02959	0.12	3.18	43.46
FALSE	High	AAFVFRKL		0.00656675	0	0.557	1	1	6	33612_sw_Q8K0S9	0	951.577	490872	470440	346243	282023		High	2	0.625	0	476.292	-0.07	-3e-05	49.8297	0	0.0005812	0.557	2.32	50.47
FALSE	High	AAGINRDSL		0.00336712	0	0.655	1	1	3	22358_sw_Q91VT4	0	916.485	82711.2	65498.9	48726.4	44858.2		High	2	0.1854	0	458.746	0.2	9e-05	42.0781	0	0.000239	0.655	3.02	42.56
FALSE	High	AAGTNKENL		0.000443664	0	0.952	1	1	4	55002_sw_Q8CGN4	0	917.469	276626	206852	135508	131984		High	2	0.4474	0	459.238	-0.08	-4e-05	31.914	0	1.618e-05	0.952	3.33	32.42
FALSE	High	AAGVGDMVM	1xOxidation [M]	0.00126054	0	0.799	1	1	11	12288_sw_P62830	0	866.375	497658	647670	560576	434521		High	2	0.37	0	433.69	-1.37	-0.0006	48.2753	0	0.0001187	0.732	2.73	48.55
FALSE	High	AAGVGDMVM	2xOxidation [M7; M9]	9.55254e-05	0	1.177	1	1	7	12288_sw_P62830	0	882.37	2.44767e+06	1.79419e+06	781015	669963		High	2	0.7711	0	441.689	0.33	0.00015	38.9491	0	5.306e-06	1.075	3.67	39.43
FALSE	High	AAIANHQVL		0.00360478	0	0.645	1	1	4	46837_tr_Q05BH3	0	936.526	471245	301108	248828	153994		High	2	0.2268	0	468.767	-0.1	-5e-05	43.8001	0	0.0003671	0.607	2.91	44.19
FALSE	High	AALDFKNV		0.00670227	0	0.554	1	1	3	53455_sw_Q8CG47	0	877.478	490963	381400	317802	227151		High	2	0.3568	0	439.242	-0.1	-4e-05	51.9568	0	0.0005947	0.554	2.13	52.59
FALSE	High	AAILNNAHYL		0.00281993	0	0.681	1	1	5	56102_sw_Q3UHK6	0	1099.59	766210	604788	620055	517126		High	2	0.5052	0	550.298	-1.39	-0.00077	53.0247	0	0.0002128	0.668	2.91	53.75
FALSE	High	AALQNKDTY		0.00299848	0	0.672	1	1	4	28746_sw_Q922M3	0	1023.51	104280	90148.1	46460.6	58632		High	2	0.6478	0	512.259	0	0	35.8852	0	0.000204	0.672	3.18	37.07
FALSE	High	AALQNLVKI		0.00445324	0	0.614	1	1	2	49380_sw_P70168	0	969.609	819528	749501	671510	2458.47		High	2	0.4111	0	485.307	-2.98	-0.00145	58.3127	0.0005983	0.002458	0.397	2.53	58.89
FALSE	High	AALSNPGAKM		0.000548206	0	0.921	1	1	3	45719_sw_Q3UXL4	0	959.498	67053.6	42504.2	51975.7	35976.9		High	2	0.4053	0	480.253	0.04	2e-05	40.5384	0	0.0002152	0.666	3.01	41.03
FALSE	High	AALSNPGAKM	1xOxidation [M10]	0.000118843	0	1.145	1	1	4	45719_sw_Q3UXL4	0	975.493	82456.1	70579.3	30673.2	33239.6		High	2	0.5151	0	488.25	0.18	9e-05	33.0746	0	9.619e-06	1.009	3.65	34.26
FALSE	High	AALTHHPAAM	1xOxidation [M10]	0.00146474	0	0.777	1	1	2	31715_sw_Q8K1L0	0	1035.5	9418.08	3210.34	4859.96	13824.1		High	2	0.6206	0	518.255	-0.31	-0.00016	29.566	0	7.87e-05	0.777	3.11	29.56
FALSE	High	AAIVDGDRI		0.000575033	0	0.914	1	1	5	54936_sw_Q7TT50	0	929.505	779633	629303	513477	391861		High	2	0.3636	0	465.257	0.83	0.00039	45.7796	0	2.282e-05	0.914	2.64	46.55
FALSE	High	AAMKNVTEL		0.00935422	0	0.505	1	1	7	23299_sw_P61982	0	976.513	1.80148e+06	1.46398e+06	1.72426e+06	1341096		High	2	0.3607	0	488.761	0.79	0.00039	46.0932	0.0005983	0.001666	0.44	2.8	46.56
FALSE	High	AAMSNPRAM	1xOxidation [M]	0.00256306	0	0.695	1	1	6	44255_sw_Q9QZM0	0	964.434	38184.9	26907.2	15466.1	22251.3		High	2	0.1423	0	482.721	-0.01	-1e-05	30.9838	0	0.0001668	0.695	2.74	32.06
FALSE	High	AMADTFLEHM	2xOxidation [M2; M10]	0.000133464	0	1.128	1	1	5	40704_sw_P52480	0	1197.49	371034	294542	127608	89860.5		High	2	0.6304	0	599.249	-1.2	-0.00072	48.2702	0	3.282e-06	1.128	3.68	48.98
FALSE	High	AMGVNLTSM	1xOxidation [M]	0.000927215	0	0.844	1	1	15	24398_sw_P17918	0	939.427	4.79919e+06	3.98427e+06	3.26625e+06	2.82194e+06		High	2	0.2	0	470.217	-0.32	-0.00015	55.2651	0	4.987e-05	0.828	2.8	56.05
FALSE	High	AMGVNLTSM	2xOxidation [M2; M9]	0.00161159	0	0.763	1	1	10	24398_sw_P17918	0	955.422	5.93632e+06	4.82472e+06	2.71196e+06	2.01282e+06		High	2	0.1788	0	478.215	0.02	1e-05	44.9528	0	0.0003461	0.614	2.74	45.66
FALSE	High	AMHRNLVDNI		0.00742283	0	0.539	1	1	4	56343_tr_E9Q3W4	0	1182.6	122314	97121	87729.4	74155.7		High	2	0.4055	0	591.806	0.6	0.00036	44.5695	0	0.0006842	0.539	2.91	45.08
FALSE	High	ASTTNQQEI		0.00237775	0	0.706	1	1	7	38505_sw_Q99JR8	0	991.469	606200	492799	312158	279397		High	2	0.256	0	496.238	-0.28	-0.00014	38.6388	0	0.0001683	0.694	2.93	39.44
FALSE	High	ASVINGHTL		0.000890013	0	0.85	1	1	3	51152_tr_E9QNQ2	0	911.495	533809	353295	230159	227905		High	2	0.1063	0	456.251	-0.48	-0.00022	44.8906	0	4.095e-05	0.85	2.07	45.4
FALSE	High	ASVLNKWQM	1xOxidation [M9]	0.000696127	0	0.886	1	1	4	46799_sw_Q91VR5	0	1092.55	155466	117924	56196.1	54838.8		High	2	0.4467	0	546.778	-1.84	-0.001	47.2408	0	7.812e-05	0.778	3	47.92
FALSE	High	ASVQNEAKL		0.00151559	0	0.772	1	1	4	37972_sw_Q9WUM4	0	959.516					NoQuanValues	High	2	0.3677	0	480.261	-0.15	-7e-05	39.6338	0	8.252e-05	0.772	3.1	40.21
FALSE	High	ASYEFVQRL		0.00967757	0	0.5	1	1	8	56386_sw_Q9JHU4	0	1112.57	9435117	7224468	6.3768e+06	5.20514e+06		High	2	0.5204	0	556.791	1.36	0.00076	55.543	0	0.0009745	0.5	2.94	56.22
FALSE	High	ASYLLAAL		0.00295785	0	0.674	1	1	2	9226_sw_P99027_	0	821.477	295251	174792	197550	6997.03		High	2	0.1715	0	411.242	-0.82	-0.00034	72.1805	0	0.0002017	0.674	2.39	73.01
FALSE	High	ATLKNTEKI		0.00639029	0	0.561	1	1	4	52403_tr_E9Q3G7	0	1017.59	89437.2	73023.6	37698.3	50857.5		High	2	0.3062	0	509.3	-0.27	-0.00014	34.2016	0.0005983	0.002052	0.417	3.07	35.45
FALSE	High	ATQVYPKL		0.00180982	0	0.746	1	1	16	33413_tr_D3Z7P0	0	919.525	1.40353e+06	1.18574e+06	881097	666937		High	2	0.3424	0	460.266	0.42	0.00019	46.8317	0	0.0001048	0.746	2.95	47.75
FALSE	High	ATRSFPQL		0.00626105	0	0.564	1	1	8	37382_sw_Q07076	0	919.5	1.05258e+06	1.20072e+06	734792	859328		High	2	0.2432	0	460.253	-0.5	-0.00023	50.299	0	0.0008521	0.515	2.22	51
FALSE	High	AVGNHVAKL		0.000896108	0	0.849	1	1	4	39803_tr_E0CZE0	0	908.531	154642	88870.5	72090.7	51956.7		High	2	0.549	0	454.769	0.15	7e-05	36.1239	0	0.000811	0.52	2.86	36.68
FALSE	High	AVLRNQIHV		0.00922791	0	0.507	1	1	5	38630_tr_Q3MIA8	0	1049.62	474431	334746	234702	149085		High	2	0.1929	0	525.314	-0.63	-0.00033	42.3405	0.0005983	0.002238	0.408	1.97	42.73
FALSE	High	AVYSFEAL		0.000637023	0	0.899	1	1	3	47883_sw_Q99KC8	0	899.451	268319	163843	164380	10851.1		High	2	0.1944	0	450.229	-1.08	-0.00049	66.5506	0	2.622e-05	0.899	3.19	67.22
FALSE	High	AVYTFETLL		0.00601033	0	0.57	1	1	3	46994_sw_Q8R1F1	0	1056.56	186610	128821	118260	9298.05		High	2	0.4139	0	528.783	-3.22	-0.0017	75.639	0.0009421	0.005748	0.303	2.73	76.34
FALSE	High	DGVANVEHI		0.00348393	0	0.65	1	1	4	30121_sw_Q9D020	0	953.469	145877	117854	73341.3	53872.8		High	2	0.2881	0	477.238	-0.2	-0.0001	47.956	0	0.0002509	0.65	2.36	48.64
FALSE	High	DQIQNAQYL		0.00413149	0	0.625	1	1	5	36229_sw_P61979	0	1092.53	483338	432845	321813	292011		High	2	0.3536	0	546.769	-0.99	-0.00054	56.1271	0.0003692	0.001275	0.47	2.63	56.84
FALSE	High	EAIQNSTSI		0.0102878	0	0.491	1	2	4	49643_tr_E9PXY1	0	962.479	163226	132265	114003	108553	NotUnique	High	2	0.4198	0	481.743	-0.24	-0.00012	46.5568	0.0005983	0.001951	0.423	2.62	47.23
FALSE	High	ESYSFEARM	1xOxidation [M9]	0.000324118	0	0.998	1	1	3	21531_sw_Q9CQG3	0	1135.47	193860	129544	60907.8	45498.3		High	2	0.4379	0	568.239	-1.17	-0.00067	43.6247	0	2.237e-05	0.916	2.9	44.26
FALSE	High	ASPMNHSVQM	1xOxidation [M]	8.98342e-05	0	1.186	1	1	9	23227_tr_A0A0U1	0	1117.48	157459	125269	97138.6	85069.5		High	2	0.5463	0	559.242	-0.66	-0.00037	34.0884	0	1.435e-05	0.965	3.13	34.8
FALSE	High	FAHHNRYVL		0.00285866	0	0.679	1	1	14	31948_tr_A0A0U1	0	1156.6	3.28843e+06	2.38502e+06	1.84136e+06	1.70808e+06		High	2	0.6122	0	578.804	-0.45	-0.00026	37.8112	0	0.0001924	0.679	2.45	38.16
FALSE	High	ASMTNRELM	2xOxidation [M3; M9]	0.00289793	0	0.677	1	1	6	39027_sw_Q8VDL4	0	1084.48	129091	88586.2	29849.2	40555.6		High	2	0.4158	0	542.742	-0.37	-0.0002	31.7547	0	0.0001958	0.677	2.79	32.17
FALSE	High	ASMSNDFKSVL	1xOxidation [M3]	0.00033537	0	0.993	1	1	8	24420_tr_H3BJE3	0	1214.57	939185	713493	431262	328587		High	2	0.4928	0	607.79	0.32	0.0002	50.9656	0	1.113e-05	0.993	3.47	51.59
FALSE	High	AMVINIYRM	2xOxidation [M2; M9]	0.00463916	0	0.608	1	1	3	49323_sw_O35245	0	1142.57	83145.3	64817.5	31787.3	9306.82		High	2	0.3667	0	571.788	-1.53	-0.00087	48.852	0	0.0003669	0.608	2.7	49.45
FALSE	High	ANYQVGRL		0.00987688	0	0.497	1	1	3	21629_tr_D3YYP3	0	920.495	238129	180243	127438	96624.8		High	2	0.2967	0	460.751	-0.24	-0.00011	45.5654	0.0005983	0.001623	0.443	2.09	46.99
FALSE	High	AQIENSAAV		0.00643395	0	0.56	1	1	4	42748_sw_Q9Z0E6	0	902.458	664865	537014	406684	307365		High	2	0.3004	0	451.732	-0.38	-0.00017	42.6076	0	0.0005656	0.56	2.43	43.42
FALSE	High	AQILNQVMM	2xOxidation [M8; M9]	0.00157893	0	0.766	1	1	3	51637_sw_O08901	0	1079.52	64609.6	50454.7	18682.9	21566.7		High	2	0.1086	0	540.264	-2.37	-0.00128	49.2776	0	0.0003548	0.611	2.67	49.85
FALSE	High	AQLQNQQSF		0.00246027	0	0.701	1	1	4	13818_sw_Q9D1L0	0	1063.52	336990	265708	218517	151255		High	2	0.5414	0	532.261	-1.31	-0.0007	46.1878	0	0.0001578	0.701	2.9	46.84
FALSE	High	AQMQNHSLEM	2xOxidation [M3; M10]	0.000765925	0	0.872	1	1	4	44224_tr_Q99LH8	0	1220.5	53060.3	35584.1	14194.6	15887.7		High	2	0.3988	0	610.755	-0.37	-0.00023	31.5383	0	6.675e-05	0.796	3.26	32.05
FALSE	High	AQMQNPDTL	1xOxidation [M3]	0.0072728	0	0.542	1	1	5	41574_sw_Q8R317	0	1033.46	342653	340487	208409	155763		High	2	0.2823	0	517.235	0.55	0.00028	42.5069	0	0.0006631	0.542	2.48	43.02
FALSE	High	AQPVNVQQL		0.0110107	0	0.481	1	1	4	56127_sw_Q8CHI8	0	996.547	194417	185222	151037	133301		High	2	0.3946	0	498.777	-0.35	-0.00017	52.1059	0.001255	0.008839	0.255	2.61	52.87
FALSE	High	AQTSNSQEI		0.00626105	0	0.564	1	1	4	36497_sw_Q8BVK9	0	977.453	136312	87666.2	65924.9	61841.3		High	2	0.3294	0	489.23	0.24	0.00012	37.5081	0	0.0007417	0.53	2.52	38.25
FALSE	High	AQVQNSEQL		0.00424572	0	0.621	1	1	3	38804_sw_Q91WG2	0	1016.5	133354	137747	101530	71972.9		High	2	0.5058	0	508.754	-0.12	-6e-05	42.4273	0	0.000349	0.613	3.42	43.1
FALSE	High	AQYGNILKHVM		0.000515544	0	0.93	1	1	8	29723_sw_Q8R4R6	0	1273.67	1.22495e+06	866090	1.27031e+06	987999		High	2	0.6265	0	637.339	-0.47	-0.0003	52.1465	0	1.976e-05	0.93	3.24	52.86
FALSE	High	AQYGNILKHVM	1xOxidation [M11]	0.00360478	0	0.645	1	1	9	29723_sw_Q8R4R6	0	1289.67	2.60836e+06	2.0968e+06	1.44303e+06	1.02585e+06		High	2	0.437	0	645.337	-0.97	-0.00062	45.8815	0	0.000262	0.645	3.41	46.54
FALSE	High	AQYRFIYM	1xOxidation [M8]	0.000808908	0	0.864	1	1	4	43006_sw_P35235	0	1107.53	293655	190976	145549	112857		High	2	0.3664	0	554.268	-0.4	-0.00022	52.3079	0	3.603e-05	0.864	2.92	53.02
FALSE	High	ASIENTSTL		0.00580906	0	0.575	1	1	4	25525_tr_Q5SS87	0	935.468	740729	565172	450693	290052		High	2	0.3717	0	468.238	0.57	0.00027	48.9536	0	0.001087	0.488	2.69	49.41
FALSE	High	ASLTSRTSM		0.000965972	0	0.838	1	1	4	46823_sw_Q811U4	0	953.472	70654.1	36767.1	41040.8	33470.3		High	2	0.4065	0	477.24	-0.22	-0.0001	39.4129	0	5.672e-05	0.814	3.1	39.91
FALSE	High	ASLTSRTSM	1xOxidation [M9]	0.0012266	0	0.803	1	1	2	46823_sw_Q811U4	0	969.467	74510.4	45153.1	29681.2	28650.2		High	2	0.5101	0	485.238	1.07	0.00052	32.4974	0	6.254e-05	0.803	2.96	33.15
FALSE	High	ASLVNADKL		0.000478256	0	0.941	1	1	4	43634_sw_P59016	0	930.525	1.27146e+06	1.13324e+06	822376	643452		High	2	0.3414	0	465.766	-0.1	-5e-05	48.0166	0	1.796e-05	0.941	3.31	48.77
FALSE	High	ASMTNRELM	1xOxidation [M]	0.0077322	0	0.533	1	1	7	39027_sw_Q8VDL4	0	1068.48	243970	163575	115072	96742.5		High	2	0.3926	0	534.744	-0.34	-0.00018	38.5943	0.002902	0.01848	0.173	2.7	38.19
FALSE	High	KMLSNKESL	1xOxidation [M2]	0.00510365	0	0.594	1	1	3	33141_sw_Q91W67	0	1065.56	20808.3	18306.3	9683.04	12447.7		High	2	0.2902	0	533.284	-0.03	-2e-05	32.5489	0	0.0004135	0.594	2.55	33.22
FALSE	High	YVVDNIDHL		0.0014253	0	0.781	1	1	4	31112_tr_A0A0A6	0	1087.54	321866	301827	237645	142564		High	2	0.3632	0	544.275	0.51	0.00028	55.1283	0	7.627e-05	0.781	2.23	55.92
FALSE	High	KNLVNKEVM	1xOxidation [M9]	0.000339979	0	0.991	1	1	15	41711_sw_P06745	0	1090.59	1.06276e+06	762121	402310	389656		High	2	0.3297	0	545.799	-1.17	-0.00064	32.911	0	1.14e-05	0.991	3.67	33.42
FALSE	High	KSLVNKGTL		0.00259828	0	0.693	1	1	7	20127_sw_P43275	0	959.588	833272	779333	515295	499125		High	2	0.3811	0	480.298	-0.23	-0.00011	37.2224	0	0.0001686	0.693	2.86	37.56
FALSE	High	KSLLNKEEF		0.0104996	0	0.488	1	1	2	48620_tr_Q5NCB2	0	1107.6	117048	99427.8	58758.3	55283.5		High	2	0.3311	0	554.306	0.52	0.00029	44.4897	0	0.001086	0.488	2.96	45.22
FALSE	High	KSTVNKWTL		0.00626105	0	0.564	1	2	4	44913_sw_Q8BH57	0	1076.61	346254	248457	191336	177103	NotUnique	High	2	0.391	0	538.808	-1.44	-0.00077	44.2091	0	0.0005467	0.564	3.35	44.93
FALSE	High	KQIANIDRI		0.00383295	0	0.636	1	1	9	13402_tr_D3Z2K4	0	1070.63	865489	751995	469630	347638		High	2	0.4713	0	535.819	-0.48	-0.00026	41.6633	0	0.0003134	0.625	2.61	42.59
FALSE	High	KSLINKNEL		0.003019	0	0.671	1	1	8	46512_sw_Q6NVF0	0	1058.62	605733	465623	329809	275181		High	2	0.3253	0	529.814	-0.49	-0.00026	41.5654	0	0.0002061	0.671	2.92	42.02
FALSE	High	KNLDWFPRM	1xOxidation [M9]	0.00121826	0	0.804	1	1	6	56027_sw_Q9Z329	0	1222.6	40094.6	28891.6	933.595	19974.9		High	2	0.5523	0	611.806	0.06	3e-05	50.9208	0	0.0007232	0.533	3.06	51.02
FALSE	High	KNFTKKIQL		0.00211735	0	0.723	1	1	7	18334_sw_Q9JK92	0	1119.69	249803	148041	122354	101119		High	2	0.1562	0	560.347	-0.81	-0.00045	37.8488	0	0.0001288	0.723	3.2	38.98
FALSE	High	KSFLFSAL		0.00158974	0	0.765	1	1	2	24827_sw_Q920L5	0	912.519	338434	1901.6	253836	17664.9		High	2	0.0818	0	456.763	-0.83	-0.00038	65.3548	0.0009421	0.005576	0.307	2.69	66
FALSE	High	KNVTFEHV		0.00987688	0	0.497	1	1	2	46222_sw_O88967	0	973.51	116042	77762.1	53680.1	54074.8		High	2	0.4	0	487.259	-0.16	-8e-05	38.9667	0	0.000998	0.497	2.65	39.38
FALSE	High	KSPDNHSQTL		0.007785	0	0.532	1	1	6	47535_sw_P35831	0	1126.55	36783.9	32743.5	2386.2	24721.2		High	2	0.5387	0	563.778	-0.73	-0.00041	30.0979	0.0003692	0.001446	0.456	3.1	30.17
FALSE	High	KNVLFSHL		0.010012	0	0.495	1	1	4	1612_tr_D3Z4L4_	0	957.552	862839	630255	641382	487127		High	2	0.3496	0	479.28	0.44	0.00021	50.3234	0.0005983	0.001725	0.437	2.46	50.63
FALSE	High	KSYERINNI		0.00280076	0	0.682	1	1	8	6841_sw_Q9Z121_	0	1136.61	1.09115e+06	783953	495569	528510		High	2	0.3154	0	568.806	-0.51	-0.00029	38.5589	0	0.0008773	0.511	2.98	38.95
FALSE	High	KSITFSKL		0.00220583	0	0.717	1	1	1	29828_sw_O35459	0	923.556	387526	351931	282832	218589		High	2	0.4015	0	462.282	-0.23	-0.00011	43.917	0	0.0001359	0.717	2.69	44.79
FALSE	High	KNIRFPLM	1xOxidation [M8]	0.00206034	0	0.727	1	1	12	44303_sw_Q80TF4	0	1034.58	994624	791677	436903	363324		High	2	0.6255	0	517.794	-0.43	-0.00022	46.8473	0	0.0001295	0.723	2.67	47.33
FALSE	High	KSISNTSKL		0.00239403	0	0.705	1	1	2	9414_tr_F6S6E4_	0	977.563	221136	177120	102272	119621		High	2	0.3058	0	489.285	-0.35	-0.00017	31.853	0	0.0001515	0.705	2.91	32.39
FALSE	High	KQLPLVKPYL		0.00531665	0	0.588	1	1	3	54836_sw_Q68FD5	0	1198.76	140176	97763.5	77033.3	69247.1		High	2	0.1882	0	599.882	1.51	0.0009	51.2133	0	0.0004374	0.588	2.71	51.55
FALSE	High	KNLVNKEVM		0.00343673	0	0.652	1	1	7	41711_sw_P06745	0	1074.6	738596	473134	445052	432288		High	2	0.4612	0	537.802	-0.01	0	37.4978	0	0.0002451	0.652	2.58	38.7
FALSE	High	KSIKNANTI		0.00994422	0	0.496	1	1	3	54592_sw_Q9QZC2	0	988.579					NoQuanValues	High	2	0.1111	0	494.793	-0.03	-2e-05	30.3731	0	0.00101	0.496	2.79	31.33
FALSE	High	KSLLNHDLKL		0.00125197	0	0.8	1	1	11	45520_tr_G3UZV2	0	1180.7	995030	895966	652573	570962		High	2	0.206	0	590.856	-0.37	-0.00022	46.6054	0.0007601	0.003101	0.372	3.01	47.1
FALSE	High	KQIENGVYL		0.00856289	0	0.518	1	1	3	36636_sw_Q4PJX1	0	1063.58	137846	164744	87270.2	69292		High	2	0.2009	0	532.293	0.86	0.00046	48.2123	0.001255	0.006887	0.283	2.14	48.99
FALSE	High	KSYLFQLL		0.00987688	0	0.497	1	1	3	31105_sw_P97377	0	1011.59	142346	129095	108938	2118.17		High	2	0.2335	0	506.297	-0.56	-0.00028	69.2355	0	0.0009985	0.497	1.97	70.03
FALSE	High	KSLLNKEEFL		0.00270684	0	0.687	1	1	6	48620_tr_Q5NCB2	0	1220.69	416803	354588	264008	225874		High	2	0.3683	0	610.847	-1.29	-0.00079	51.4512	0	0.000179	0.687	3.34	52.05
FALSE	High	KSIKNIQKI		0.00370446	0	0.641	1	1	9	17502_tr_A2AKV3	0	1071.69	274237	195253	120662	126374		High	3	0.4829	0	357.901	-0.35	-0.00012	32.4362	0	0.0007298	0.532	2.92	33.61
FALSE	High	KSISNPPGSNL		0.000111762	0	1.154	1	1	8	56011_sw_P83741	0	1113.59	755967	472760	340291	282981		High	2	0.5216	0	557.299	0.46	0.00026	40.0063	0	3.62e-06	1.117	3.93	41.07
FALSE	High	KQLVNKEHL		0.00661162	0	0.556	1	1	5	55865_sw_Q6PR54	0	1108.65	352769	299666	185325	202167		High	2	0.3471	0	554.827	-0.38	-0.00021	32.615	0	0.0005844	0.556	2.42	33.19
FALSE	High	RALDNDQHL		0.0129577	0.0011392	0.457	1	1	5	56424_sw_E9Q555	0	1081.54	118437	74390.8	50518.8	60879.6		High	2	0.3889	0	541.273	0	0	36.1198	0.0003692	0.001436	0.457	2.34	36.69
FALSE	High	TQYIFNNM	1xOxidation [M8]	0.0134044	0.0011392	0.452	1	1	2	52463_sw_P27046	0	1046.46	128832	114514	59173.4	43838.8		High	2	0.303	0	523.734	-0.86	-0.00045	54.1102	0.0003692	0.0015	0.452	2.31	54.76
FALSE	High	SSLTKKEHM		0.0134955	0.0011392	0.451	1	1	2	48036_sw_Q8C092	0	1060.55	11357	11468.9	15025.3	36913.9		High	3	0.4857	0	354.187	0.1	3e-05	28.3817	0.0005983	0.001519	0.451	2.1	28.38
FALSE	High	LSLFNRDWL		0.0132239	0.0011392	0.454	1	1	1	40084_tr_Q9Z0I5	0	1163.62					NoQuanValues	High	2	0.2949	0	582.314	0	0	70.8059	0.0003692	0.001474	0.454	2.34
FALSE	High	HGAMNQQHM		0.012611	0.0011392	0.461	1	1	3	43849_sw_Q8BUR3	0	1053.44	2734.36	3040.57	2066.46	4472.73		High	2	0.6512	0	527.221	-0.29	-0.00015	29.2062	0.0003692	0.001382	0.461	2.58	29.13
FALSE	High	FVYIFQEV		0.0133139	0.0011392	0.453	1	1	5	44050_sw_Q99K51	0	1044.54	605360	434574	418564	11062.2		High	2	0.2372	0	522.771	-4.77	-0.00249	74.9933	0.008848	0.07323	0.014	2.15	75.58
FALSE	High	IMGQNVADYM	2xOxidation [M2; M10]	0.0128702	0.0011392	0.458	1	1	1	26759_sw_P47962	0	1173.49	28560.9	19348.4	10739.3	7117.43		High	2	0.2844	0	587.249	-0.49	-0.00029	45.7772	0.0003692	0.001422	0.458	2.11	46.3
FALSE	High	VNFEKFWEL		0.0133139	0.0011392	0.453	1	1	3	37935_sw_Q8JZL7	0	1211.61	43120.9	36902.7	38200.9	5224.42		High	2	0.1433	0	606.308	-0.8	-0.00048	71.4393	0.0003692	0.001489	0.453	2.93	72.27
FALSE	High	RSLSNSGVL		0.0134044	0.0011392	0.452	1	1	4	50716_tr_J3QP64	0	932.516	232388	197609	151444	99122		High	2	0.1515	0	466.762	-0.06	-3e-05	43.7475	0.0003692	0.001501	0.452	2.31	44.13
FALSE	High	SGLVNQSNM	1xOxidation [M9]	0.0121906	0.0011392	0.466	1	1	3	27484_sw_Q9D0Q7	0	965.436	80381.4	60559.9	28105.1	24652.7		High	2	0.3731	0	483.221	-0.4	-0.00019	38.8583	0.0007601	0.003538	0.357	2.68	39.4
FALSE	High	AQQSYERL		0.0128702	0.0011392	0.458	1	1	3	41446_tr_E9PUK3	0	994.495	473509	282285	209723	157206		High	2	0.3379	0	497.751	-1.05	-0.00052	40.1218	0.0003692	0.001417	0.458	2.19	41.17
FALSE	High	VINVFHRL		0.011945	0.0011392	0.469	1	1	4	21202_sw_Q9JJA7	0	997.594	172808	109458	113372	84862		High	2	0.2311	0	499.3	-1.04	-0.00052	50.1178	0.0003692	0.001281	0.469	2.51	50.83
FALSE	High	VNRVFDKL		0.0131346	0.0011392	0.455	1	1	8	3324_tr_G3UYK5_	0	990.573	3350584	2271554	1924852	1.27199e+06		High	2	0.2075	0	495.79	-0.05	-2e-05	45.2928	0.0003692	0.001464	0.455	2.41	45.7
FALSE	High	AVVEFSRNV		0.0127832	0.0011392	0.459	1	1	1	42806_sw_P70698	0	1020.55	322355	238264	198955	161938		High	2	0.3864	0	510.777	-0.4	-0.0002	48.168	0.0003692	0.001407	0.459	2.64	48.86
FALSE	High	RGPKNLNKPI		0.0129577	0.0011392	0.457	1	2	3	19227_tr_G3UXM1	0	1136.69					NotUnique	High	3	0.2727	0	379.568	-0.13	-5e-05	31.8774	0.00143	0.00957	0.247	2.2	32.31
FALSE	High	ASPMNHSVQM		0.0129577	0.0011392	0.457	1	1	4	23227_tr_A0A0U1	0	1101.48	72255.1	57295.7	84822.7	57776.4		High	2	0.4498	0	551.244	-0.19	-0.0001	41.9122	0.0005983	0.002396	0.4	2.29	42.39
FALSE	High	TTVTNPEPM		0.0126968	0.0011392	0.46	1	1	5	54728_sw_P13864	0	989.461	154226	144031	173421	146340		High	2	0.187	0	495.234	0.72	0.00036	45.8908	0.001735	0.01172	0.224	2.3	46.53
FALSE	High	ISLAKTNI		0.0121081	0.0011392	0.467	1	1	3	52504_tr_E9PUL2	0	859.525					NoQuanValues	High	2		0.0446	430.266	0.81	0.00035	47.7146	0.0009421	0.004446	0.332	2.57	48.19
FALSE	High	YVSQNKEFL		0.0121081	0.0011392	0.467	1	2	4	50652_sw_Q9D4H4	0	1127.57	426551	366951	309636	247456	NotUnique	High	2	0.2924	0	564.29	-0.85	-0.00048	47.8477	0.0007601	0.003019	0.375	2.36	48.52
FALSE	High	HVYYFAHL		0.0125258	0.0011392	0.462	1	1	8	55885_tr_L7N451	0	1049.52	1.86926e+06	1.57903e+06	1381269	1063684		High	2	0.4733	0	525.264	1.03	0.00054	51.5957	0.0005983	0.002502	0.395	2.62	51.83
FALSE	High	VAITYKEL		0.0131346	0.0011392	0.455	1	1	1	40010_sw_Q03963	0	936.54					NoneMonoisotopic	High	2	0.1055	0	468.774	0.22	0.00011	51.1429	0.0003692	0.001464	0.455	2.18
FALSE	High	RQAENGMYI		0.0125258	0.0011392	0.462	1	1	4	55729_sw_B2RQC6	0	1081.51	337649	246340	372557	273228		High	2	0.3803	0	541.259	0.85	0.00046	45.8736	0.0007601	0.002872	0.38	2.34	46.65
FALSE	High	AQIVNKHLI		0.0133139	0.0011392	0.453	1	1	5	34236_tr_B1AUN3	0	1035.63	3061443	2360733	1.70501e+06	1.2186e+06		High	2	0.5767	0	518.319	-0.5	-0.00026	42.0513	0.001889	0.01338	0.209	2.15	42.48
FALSE	High	GSLANHTSI		0.0134044	0.0011392	0.452	1	1	7	43063_sw_Q9D2N9	0	899.458	985866	664496	407045	371894		High	2	0.3694	0	450.232	-1.16	-0.00052	39.6475	0.0003692	0.001497	0.452	2.68	40.38
FALSE	High	SAPENAVRM	1xOxidation [M9]	0.0130459	0.0011392	0.456	1	1	15	10759_sw_O35127	0	990.467	23936208	17081454	10170868	10119355		High	2	0.5584	0	495.737	0.27	0.00014	33.4131	0.0007601	0.003151	0.37	2.74	33.34
FALSE	High	RNFIFSRL		0.0121081	0.0011392	0.467	1	1	9	48168_sw_Q60848	0	1052.6	157407	187956	132720	96952.4		High	2	0.398	0	526.803	-0.65	-0.00034	53.9442	0.0003692	0.001309	0.467	2.94	54.73
FALSE	High	VAYKFPEL		0.011945	0.0011392	0.469	1	1	2	55021_sw_Q6WKZ8	0	966.529	599340	509992	481957	15732.5		High	2	0.4113	0	483.767	-3	-0.00145	59.7623	0.001255	0.007579	0.273	2.65	60.39
FALSE	High	RMIQNQNAA	1xOxidation [M2]	0.0128702	0.0011392	0.458	1	1	6	50431_sw_Q9DBR1	0	1061.52	17767.5	6491.63	15265.9	30543		High	2	0.54	0	531.261	-0.33	-0.00017	28.8646	0.00143	0.008986	0.254	2.5	28.78
FALSE	High	SSYSFRHL		0.0129577	0.0011392	0.457	1	1	5	22327_tr_G5E8W7	0	996.49	640592	513575	367739	328816		High	2	0.2757	0	498.748	-0.51	-0.00026	43.1559	0.001576	0.01002	0.241	2.43	43.39
FALSE	High	RIYGKFLGL		0.0126968	0.0011392	0.46	1	1	4	39103_sw_Q60996	0	1066.64	274790	235413	256641	183900		High	2	0.07	0	533.824	-0.67	-0.00036	54.6265	0.0007601	0.00296	0.377	2	55.33
FALSE	High	RVYEFTRA		0.0134044	0.0011392	0.452	1	1	4	31148_sw_Q8VI38	0	1041.55	585076	405046	249520	238453		High	2	0.5	0	521.277	-0.19	-0.0001	38.8468	0.0003692	0.001506	0.452	2.28	40.04
FALSE	High	SSVYFRSV		0.012611	0.0011392	0.461	1	1	2	9956_sw_Q9D6Y4_	0	944.484	81063.9	53080.2	49840	11697.5		High	2	0.36	0	472.745	-0.95	-0.00045	48.2319	0.0003692	0.001386	0.461	2.25	48.86
FALSE	High	GAPENQTSL		0.0122735	0.0011392	0.465	1	1	11	54995_tr_Q9JLI2	0	916.437	170867	158603	125967	91225.4		High	2	0.3298	0	458.722	-0.32	-0.00015	42.6194	0.0005983	0.002485	0.396	2.82	43.07
FALSE	High	RSIQNAQFL		0.0126968	0.0011392	0.46	1	1	6	35457_sw_P24638	0	1076.58	1.23583e+06	1121548	895005	668920		High	2	0.1518	0	538.796	-0.18	-0.0001	50.0648	0.0007601	0.003132	0.371	2.24	50.64
FALSE	High	EAIKNHEEL		0.0122735	0.0011392	0.465	1	2	4	20654_sw_Q61112	0	1082.55	79768.5	78544.8	43265.6	57603.1	NotUnique	High	2	0.3887	0	541.777	-0.23	-0.00013	35.4121	0.0003692	0.001338	0.465	2.65	36
FALSE	High	SGQQQSNYGPM	1xOxidation [M11]	0.0120263	0.0011392	0.468	1	1	1	31725_sw_Q8BG05	0	1212.49	82287.9	58113.1	35475.6	35933.1		High	2	0.6311	0	606.751	-0.05	-3e-05	35.9584	0.0003692	0.001297	0.468	2.25	36.54
FALSE	High	EIYEFHKM	1xOxidation [M8]	0.0121081	0.0011392	0.467	1	1	9	32951_tr_S4R293	0	1112.51	1.00691e+06	779150	351501	302158		High	2	0.3937	0	556.757	-0.55	-0.00031	40.9609	0.0003692	0.001506	0.452	2.54	41.58
FALSE	High	FSKKNFESL		0.0132239	0.0011392	0.454	1	1	2	43571_tr_A2ACG7	0	1099.58	122685	82802.4	74451.6	73386.1		High	2	0.3525	0	550.293	1.27	0.0007	44.9924	0.0005983	0.002567	0.393	2.95	45.55
FALSE	High	TILEFAQL		0.0118642	0.0011392	0.47	1	1	3	35314_sw_Q91XL3	0	934.524	71339.7	58812.6	51755.8	1822.72		High	2	0.3489	0	467.765	-0.79	-0.00037	73.2988	0.0003692	0.001279	0.47	2.78	74.14
FALSE	High	SIVSYNHL		0.0131346	0.0011392	0.455	1	1	4	41682_sw_Q9JHU9	0	932.484	126718	113508	80231.9	116910		High	2	0.3674	0	466.745	-0.3	-0.00014	49.2461	0.002038	0.01362	0.207	2.15	49.91
FALSE	High	ASIQNGKDSL		0.0121081	0.0011392	0.467	1	1	4	47513_sw_Q05512	0	1032.53	241539	157320	115691	87503.7		High	2	0.3514	0	516.77	-0.1	-5e-05	38.6203	0.0003692	0.001309	0.467	3.13	39.75
FALSE	High	YQHINSYQL		0.0128702	0.0011392	0.458	1	1	4	48636_sw_Q04692	0	1165.56	380847	280780	224116	146181		High	2	0.3849	0	583.286	0.21	0.00012	48.5457	0.0003692	0.00144	0.457	2.78	49.19
FALSE	High	LGPKNGVYI		0.0128702	0.0011392	0.458	1	2	5	40776_sw_P36423	0	960.551	614066	509444	395990	294636	NotUnique	High	2	0.4727	0	480.779	0.41	0.0002	49.8096	0.0003692	0.001422	0.458	2.2	50.4
FALSE	High	NQSSNFGPM	1xOxidation [M9]	0.0130459	0.0011392	0.456	1	1	2	29328_sw_P49312	0	997.404	109503	14365.2	36866.8	15678.4		High	2	0.518	0	499.205	-1.19	-0.00059	41.0648	0.0005983	0.002564	0.393	2.78	41.93
FALSE	High	NANTNTEVL		0.0124411	0.0011392	0.463	1	2	8	21220_sw_Q9D8B3	0	975.474	2.69009e+06	2.17654e+06	1.73721e+06	1.41872e+06	NotUnique	High	2	0.3414	0	488.24	-1.18	-0.00058	47.1614	0.001255	0.006035	0.298	2.9	47.71
FALSE	High	AAIQGAVAM	1xOxidation [M9]	0.017335	0.0019244	0.414	1	1	3	53468_sw_Q6ZPJ3	0	847.434	179154	125902	70846.2	67601.6		High	2	0.4466	0	424.221	-0.03	-1e-05	41.304	0.0005983	0.00221	0.409	2.53	42.16
FALSE	High	YGIRNSLLI		0.0185461	0.0019244	0.404	1	1	4	47864_sw_P07742	0	1048.61	3.02424e+06	2.77469e+06	2303681	10830.5		High	2	0.1798	0	524.81	-2.37	-0.00124	59.4379	0.0005983	0.002313	0.404	2.28	59.92
FALSE	High	AVLRYTKL		0.0136797	0.0019244	0.449	1	1	6	31261_sw_Q9WUK4	0	963.599	884821	650490	481161	452036		High	2	0.1452	0	482.303	-0.08	-4e-05	43.4585	0.0005983	0.001542	0.449	2.41	43.88
FALSE	High	RMLENYEEI	1xOxidation [M2]	0.0155576	0.0019244	0.43	1	1	7	44562_tr_E9Q6H4	0	1212.56	938653	764326	455816	355838		High	2	0.2108	0	606.782	-0.16	-0.0001	48.0475	0.0005983	0.001822	0.43	2.23	48.57
FALSE	High	VAYLMQKL	1xOxidation [M5]	0.0135873	0.0019244	0.45	1	1	3	33216_sw_Q9DBB1	0	981.544					NoQuanValues	High	2	0.2	0	491.277	2.78	0.00137	48.537	0.004518	0.03549	0.099	2.25	49.38
FALSE	High	KVYLYTHL		0.0159843	0.0019244	0.426	1	1	4	34529_sw_Q8R0A7	0	1036.58	288960	279066	201481	143318		High	2	0.148	0	518.795	-0.38	-0.0002	47.7756	0.0005983	0.002041	0.418	2.5	48.5
FALSE	High	LVYKFMNL	1xOxidation [M6]	0.0142471	0.0019244	0.443	1	1	3	54327_tr_A2ALV7	0	1043.56	228889	166456	98898.9	98083		High	2	0.3385	0	522.283	-0.98	-0.00051	55.729	0.0005983	0.001631	0.443	2.57	56.44
FALSE	High	FNKLNLEHI		0.0160928	0.0019244	0.425	1	1	2	47951_sw_Q9EQH3	0	1127.62	52583.8	37578.8	23272.2	30224.9		High	2	0.063	0	564.314	0.76	0.00043	50.1961	0.0005983	0.00191	0.425	2.7	50.43
FALSE	High	SVYVYKVL		0.0175708	0.0019244	0.412	1	1	6	10724_sw_P10853	0	970.561	2.95359e+06	3.71003e+06	2.84706e+06	2.97394e+06		High	2	0.5984	0	485.784	0.93	0.00045	55.1937	0.0005983	0.002157	0.412	2.49	55.5
FALSE	High	YGYHFPEL		0.0156632	0.0019244	0.429	1	1	3	24326_tr_E0CXZ0	0	1025.47	14690.2	2211.84	224482	8546.91		High	2	0.35	0	513.241	1.42	0.00073	61.0542	0.0005983	0.001847	0.429	2.2	61.99
FALSE	High	IKNENQEVI		0.0185461	0.0019244	0.404	1	1	4	50245_tr_Q5PR72	0	1086.58	109560	69537.7	55266.8	38558		High	2	0.0727	0	543.793	-0.05	-3e-05	40.366	0.002187	0.01524	0.195	2.2	40.82
FALSE	High	VGIENIHVM	1xOxidation [M9]	0.0151422	0.0019244	0.434	1	1	4	43644_sw_Q8VE11	0	1027.52	1.61646e+06	1.2764e+06	618212	548780		High	2	0.5465	0	514.265	-1.07	-0.00055	49.9086	0.0005983	0.001769	0.434	2.58	50.54
FALSE	High	TGLRYNMRL	1xOxidation [M7]	0.0203827	0.0019244	0.39	1	1	3	54527_sw_Q6P5E4	0	1139.6	324382	174671	106292	62489		High	3	0.4796	0	380.537	-1.06	-0.0004	40.9665	0.0005983	0.00263	0.39	1.96	41.56
FALSE	High	VGINYREV		0.0159843	0.0019244	0.426	1	1	3	54470_sw_Q01320	0	949.51	159678	159816	131714	99899.2		High	2	0.2238	0	475.258	-1.33	-0.00063	47.1638	0.0005983	0.001899	0.426	2.1	47.83
FALSE	High	NGVSNGLHL		0.0167591	0.0019244	0.419	1	1	4	45312_sw_Q80ZK9	0	910.474	143467	168328	100902	113049		High	2	0.2467	0	455.74	-0.53	-0.00024	49.0692	0.0005983	0.002025	0.419	2.27	49.74
FALSE	High	VGYRYETL		0.0147377	0.0019244	0.438	1	1	7	48428_tr_A2AE27	0	1000.51	2630331	2.04377e+06	1.6254e+06	1.4136e+06		High	2	0.3462	0	500.758	-1.47	-0.00074	48.0959	0.0005983	0.00171	0.438	2.6	48.84
FALSE	High	VGYRFVTAI		0.0148378	0.0019244	0.437	1	1	2	54127_sw_Q80TM9	0	1025.58	844286	13340	669891	2285.14		High	2	0.4819	0	513.293	0.92	0.00047	57.304	0.0005983	0.001719	0.437	1.93	58.17
FALSE	High	SKYDFPKL		0.0202457	0.0019244	0.391	1	1	13	34985_tr_Q62293	0	997.535	1.22525e+06	976082	755934	555901		High	2	0.3226	0	499.27	-2.55	-0.00127	50.6605	0.003018	0.02244	0.151	2.48	51.3
FALSE	High	GAPGNSEQDFM	1xOxidation [M11]	0.0146383	0.0019244	0.439	1	1	1	45122_sw_Q8R5A3	0	1168.46	23035.3	2745.12	11484.4	9210.45		High	2	0.3074	0	584.733	1.18	0.00069	42.5836	0.0005983	0.001691	0.439	2.7	43.32
FALSE	High	SSVLYSRV		0.0157696	0.0019244	0.428	1	1	1	54415_sw_Q8CGC7	0	910.499	74823.9	43265.2	43561.3	27914.6		High	2	0.2036	0	455.753	0.2	9e-05	45.675	0.0005983	0.001872	0.428	2.21	46.23
FALSE	High	SSYNYRVV		0.0147377	0.0019244	0.438	1	1	4	56041_sw_P11881	0	987.489	138344	87781	63879	61592.8		High	2	0.2598	0	494.248	-0.67	-0.00033	44.7268	0.00143	0.009251	0.25	2.54	45.36
FALSE	High	LSMRNTSVM		0.0184213	0.0019244	0.405	1	2	7	17378_sw_O55003	0	1038.51	1.77713e+06	1.41569e+06	2178373	1.5765e+06	NotUnique	High	2	0.4052	0	519.757	0.18	9e-05	46.1162	0.0007601	0.003193	0.368	2.32	46.74
FALSE	High	VGPRYTQL		0.015245	0.0019244	0.433	1	1	8	33113_sw_Q63844	0	933.515	1.33313e+06	1.00534e+06	859906	531321		High	2	0.3612	0	467.262	1.31	0.00061	45.0507	0.0005983	0.001775	0.433	2.27	45.76
FALSE	High	SSVQNKEYL		0.0189254	0.0019244	0.401	1	1	4	51802_sw_B2RRE4	0	1067.54	487289	326192	247249	186055		High	2	0.3268	0	534.271	-2.15	-0.00115	40.6709	0.001735	0.01171	0.224	3.06	41.68
FALSE	High	KVVTFHKL		0.0153485	0.0019244	0.432	1	1	4	46820_sw_P70324	0	971.604	370793	347313	161905	230284		High	2	0.3941	0	486.305	-0.92	-0.00045	36.6178	0.0005983	0.002415	0.399	2.03	37.24
FALSE	High	AVVLNATWL		0.0151422	0.0019244	0.434	1	1	2	11802_sw_Q99PL7	0	986.567	125817	73900.2	79985.3	11614.7		High	2	0.2979	0	493.787	-0.62	-0.00031	72.3948	0.0005983	0.001766	0.434	2.92	73.26
FALSE	High	SQGMNVTNM		0.0159843	0.0019244	0.426	1	1	1	11514_tr_A0A0U1	0	981.413	983.956	7500.94	149295	99077.9		High	2	0.345	0	491.209	-1.18	-0.00058	49.948	0.0005983	0.001897	0.426	2.58	50.59
FALSE	High	RTIRNAMKI		0.0136797	0.0019244	0.449	1	1	1	23428_tr_M0QWV3	0	1102.65	218081	149102	179454	131698		High	3		0.0124	368.222	0.45	0.00017	36.3837	0.0005983	0.001535	0.449	1.59	36.99
FALSE	High	SAPSAHAHL		0.0137727	0.0019244	0.448	1	1	1	53132_sw_Q9D2D7	0	890.448	26423	23332.6	11420.9	18944		High	2	0.4648	0	445.728	0.04	2e-05	32.3402	0.0005983	0.001549	0.448	2.13	32.95
FALSE	High	SGVINGPSTM	1xOxidation [M10]	0.0150401	0.0019244	0.435	1	1	4	1637_tr_G3UXZ6_	0	978.456	373070	309061	159065	139473		High	2	0.4604	0	489.732	-0.22	-0.00011	42.706	0.0005983	0.001746	0.435	2.78	43.29
FALSE	High	AIVEFLSNL		0.0184213	0.0019244	0.405	1	1	3	6701_tr_D3Z616_	0	1005.56					NoQuanValues	High	2	0.2403	0	503.284	-0.01	-1e-05	77.2268	0.0005983	0.002285	0.405	2.58	77.77
FALSE	High	VAVRNLQEI		0.0205205	0.0019244	0.389	1	1	4	35226_sw_P51569	0	1041.61	179843	141819	102547	72273.1		High	2	0.17	0	521.307	0.85	0.00044	48.8028	0.0005983	0.002662	0.389	2.53	49.15
FALSE	High	TSVRFTQL		0.015245	0.0019244	0.433	1	1	7	27063_sw_Q9D6T0	0	951.526	6925368	5529984	3.84957e+06	2.19991e+06		High	2	0.4124	0	476.267	0.06	3e-05	51.0713	0.0005983	0.001784	0.433	2.74	51.3
FALSE	High	SVNSNVTRV		0.019707	0.0019244	0.395	1	1	3	51102_sw_Q5SFM8	0	975.522	43061	26211.5	20064.7	17393.7		High	2	0.2982	0	488.264	-0.07	-3e-05	36.9439	0.0005983	0.0025	0.395	2.28	38.06
FALSE	High	KSYNFHTGL		0.0178098	0.0019244	0.41	1	1	4	50927_sw_Q8VE18	0	1066.53	146341	94437.8	72072.4	59729		High	2	0.4505	0	533.769	-0.53	-0.00028	43.5172	0.0007601	0.003804	0.349	2.73	44.16
FALSE	High	SVIKFENL		0.019707	0.0019244	0.395	1	1	3	34705_sw_Q9CPV7	0	949.535	1.45359e+06	9551.7	1185255	801352		High	2	0.1556	0	475.272	1.18	0.00056	56.3903	0.0007601	0.003729	0.351	2.25	57.18
FALSE	High	ASPVNRIVQM	1xOxidation [M10]	0.0199746	0.0019244	0.393	1	1	2	51366_sw_Q8CH25	0	1130.6	65805.1	55837.1	26632.4	20932.3		High	2	0.4718	0	565.803	0.24	0.00014	42.914	0.0005983	0.002549	0.393	2.48	43.35
FALSE	High	SAILNGRNLL		0.0205205	0.0019244	0.389	1	1	4	55815_sw_Q8VHY0	0	1070.63	234693	202066	193493	146101		High	2	0.4015	0	535.82	0.09	5e-05	56.1769	0.00143	0.009348	0.249	2.64	56.67
FALSE	High	SMHNNIEKL		0.0190535	0.0019244	0.4	1	1	6	47360_tr_Q0VBD0	0	1085.54	127887	83941.4	81548.4	72336.3		High	2	0.337	0	543.274	-0.66	-0.00036	38.9748	0.002345	0.01561	0.192	2.73	39.43
FALSE	High	KNFKFLGTL		0.0156632	0.0019244	0.429	1	1	4	29313_tr_F6UB40	0	1067.62	101945	66068.4	78052.2	76346.7		High	2	0.3373	0	534.316	-0.45	-0.00024	54.3135	0.0005983	0.001839	0.429	2.55	54.94
FALSE	High	YVLHNSNTM		0.0186717	0.0019244	0.403	1	1	5	49838_sw_Q8VDM4	0	1078.5	587044	473173	515517	444812		High	2	0.564	0	539.753	-0.13	-7e-05	41.5532	0.0005983	0.002347	0.403	2.5	42.08
FALSE	High	ISLLNGVSL		0.0176899	0.0019244	0.411	1	1	1	40014_sw_Q8BGK6	0	915.551	45030.2	20007.6	21687.9	12875.3		High	2	0.1073	0	458.279	-1.28	-0.00058	72.9657	0.0005983	0.002173	0.411	2.33	73.84
FALSE	High	ASVLNKWQM		0.0199746	0.0019244	0.393	1	1	4	46799_sw_Q91VR5	0	1076.56	54862.3	13370.4	53823.4	49671.3		High	2	0.431	0	538.781	-0.92	-0.0005	54.4632	0.008759	0.07037	0.019	2.32	55.33
FALSE	High	ASPEGQDYL		0.0186717	0.0019244	0.403	1	2	3	39562_sw_Q99LF4	0	979.437	1.15837e+06	1.08955e+06	788454	795757	NotUnique	High	2	0.5077	0	490.222	-0.21	-0.0001	51.6228	0.0005983	0.002344	0.403	2.6	52.34
FALSE	High	YSHVNKKAL		0.0168727	0.0019244	0.418	1	1	5	53000_sw_Q9CW03	0	1059.59	44189.4	35784.2	6882.6	24938.1		High	2	0.3366	0	530.301	-0.48	-0.00026	28.87	0.002902	0.01873	0.172	2.02	29.11
FALSE	High	GMHQNTLRI	1xOxidation [M2]	0.0138663	0.0019244	0.447	1	2	2	39459_sw_Q99L48	0	1085.55	130448	106913	45432.1	66760.9	NotUnique	High	2	0.4921	0	543.279	-1.11	-0.0006	38.3038	0.0005983	0.001563	0.447	2.52	38.84
FALSE	High	RNLDYARL		0.0163119	0.0019244	0.423	1	1	2	36330_tr_G3UYY1	0	1020.56	923134	667727	550246	408968		High	2	0.1023	0	510.783	0.19	0.0001	43.5977	0.0005983	0.001944	0.423	2.15	43.91
FALSE	High	YQYTNSEVL		0.016202	0.0019244	0.424	1	1	2	50595_sw_Q9CRT8	0	1116.52	334723	236829	219557	148229		High	2	0.2424	0	558.764	0.02	1e-05	54.8629	0.0005983	0.001941	0.424	1.98	55.74
FALSE	High	SAIRNGTDM	1xOxidation [M9]	0.0171023	0.0019244	0.416	1	1	1	30297_sw_Q6NZQ0	0	980.447	2640.58	15020.6	5355.45	17001.9		High	2	0.4022	0	490.727	-0.05	-3e-05	29.562	0.0005983	0.002072	0.416	2.76	29.66
FALSE	High	SALSDADHM		0.0172183	0.0019244	0.415	1	1	2	52828_tr_Q3LR78	0	946.393	93573.5	66642.4	82041.8	62817.9		High	2	0.4587	0	473.7	-1.28	-0.00061	44.5461	0.0007601	0.002879	0.38	2.18	45.01
FALSE	High	STIKNANFV		0.0178098	0.0019244	0.41	1	1	4	46232_sw_Q9JI39	0	993.536	605410	336366	353609	288881		High	2	0.3502	0	497.271	-0.74	-0.00037	44.4686	0.0005983	0.002199	0.41	2.97	44.96
FALSE	High	SMVRMQQL	2xOxidation [M2; M5]	0.0172183	0.0019244	0.415	1	1	1	37417_sw_Q99P69	0	1024.49	42127.8	25121.4	12792.8	11665		High	2	0.1256	0	512.749	0.09	5e-05	35.3462	0.0005983	0.002099	0.415	2.15	36.16
FALSE	High	ISLEFRNL		0.0185461	0.0019244	0.404	1	1	2	35057_sw_P53798	0	991.557	907418	970260	734564	16733.2		High	2	0.3024	0	496.283	1.24	0.00061	60.2464	0.0005983	0.00231	0.404	2.05	61.16
FALSE	High	TSPTNSQQL		0.0138663	0.0019244	0.447	1	1	6	52761_sw_Q8BM75	0	975.474	859896	709965	445808	409932		High	2	0.16	0	488.24	-0.62	-0.0003	40.0324	0.002512	0.01646	0.186	3	40.7
FALSE	High	IHYFFSKL		0.0193123	0.0019244	0.398	1	1	4	44919_sw_P58021	0	1054.57	113464	83288.5	68656.4	56140.5		High	2	0.2346	0	527.789	-1.47	-0.00077	55.1008	0.0005983	0.002558	0.393	2.43	56.02
FALSE	High	ISGWNGDNM	1xOxidation [M9]	0.017335	0.0019244	0.414	1	1	1	23412_tr_D3YZ68	0	1009.4	44083.8	43381	18513.8	21304.4		High	2	0.3534	0	505.206	-0.09	-4e-05	47.5064	0.0005983	0.002113	0.414	2.49	48.16
FALSE	High	VAPRHGLQSL		0.0154527	0.0019244	0.431	1	1	3	55661_sw_Q7TSC1	0	1077.62	61609.2	57736.6	41217.9	35870.8		High	2	0.31	0	539.311	-0.77	-0.00041	38.6481	0.002822	0.01773	0.178	2.29	39.09
FALSE	High	KAILNGIDSI		0.0203827	0.0019244	0.39	1	1	1	53000_sw_Q9CW03	0	1043.61	378970	333512	251096	265962		High	2	0.2809	0	522.308	-0.23	-0.00012	56.066	0.0005983	0.002617	0.39	2.35	56.93
FALSE	High	AQVENVQRI		0.0174525	0.0019244	0.413	1	1	3	45664_sw_Q9D5R3	0	1056.58	193968	145814	85196.8	70751.5		High	2	0.4396	0	528.793	-0.11	-6e-05	41.391	0.0005983	0.002133	0.413	2.73	41.89
FALSE	High	RNQVYTQL		0.0168727	0.0019244	0.418	1	1	4	47901_tr_E9Q3S2	0	1021.54	258216	164702	127741	76985.2		High	2	0.1187	0	511.275	0.37	0.00019	44.0787	0.002187	0.0154	0.194	2.19	44.49
FALSE	High	YMTEGHLAM	2xOxidation [M2; M9]	0.0160928	0.0019244	0.425	1	1	4	47283_sw_Q61214	0	1084.44	95110	83019.6	28888	31890.4		High	2	0.3978	0	542.725	-0.69	-0.00038	36.8709	0.0005983	0.001911	0.425	2.74	37.57
FALSE	High	SAQQNQTKI		0.0182974	0.0019244	0.406	1	1	1	52563_sw_Q7TSY8	0	1017.53	52861.5	42007.9	26408.2	25810.6		High	2	0.2293	0	509.27	-0.49	-0.00025	31.1901	0.0005983	0.002284	0.406	3.14	32.24
FALSE	High	VAPANKTGI		0.0193123	0.0019244	0.398	1	1	8	49719_sw_Q8CC35	0	870.504	349011	263156	194235	165383		High	2	0.4459	0	435.756	-0.17	-7e-05	35.0489	0.001576	0.01084	0.233	1.48	36.33
FALSE	High	SQPVNPHSL		0.0159843	0.0019244	0.426	1	1	4	55133_sw_Q3UHH1	0	978.5	4466681	2.75882e+06	1.891e+06	1.5458e+06		High	2	0.3487	0	489.754	-0.03	-1e-05	40.5648	0.002038	0.01372	0.206	1.95	41.01
FALSE	High	YASENAALM	1xOxidation [M9]	0.0136797	0.0019244	0.449	1	1	4	52045_sw_Q8BML1	0	985.43	113849	99520.5	44761.1	40076.9		High	2	0.1964	0	493.218	-0.47	-0.00023	42.59	0.0005983	0.001542	0.449	2.24	43.3
FALSE	High	KAPDNRETL		0.0184213	0.0019244	0.405	1	1	12	48407_tr_A0A0R4	0	1043.55	3.70983e+06	3423326	1.75346e+06	2.57857e+06		High	2	0.2707	0	522.277	-0.91	-0.00048	31.3401	0.0005983	0.002292	0.405	2.29	32.55
FALSE	High	SGLLNSQAL		0.0190535	0.0019244	0.4	1	2	2	55943_tr_A0A0U1	0	902.494	376950	361193	243984	15337.2	NotUnique	High	2	0.1778	0	451.749	-3.16	-0.00143	59.5108	0.002345	0.0157	0.191	2.25	60.19
FALSE	High	KVLHFFNV		0.019443	0.0019244	0.397	1	1	4	51376_tr_Q6NXL1	0	1003.57	1409541	1.37438e+06	1.3852e+06	993225		High	2	0.5551	0	502.29	0.25	0.00013	54.5338	0.0005983	0.002471	0.397	2.45	55.33
FALSE	High	SGLINHQRI		0.0148378	0.0019244	0.437	1	1	5	32427_sw_Q91VN1	0	1037.59	457922	447534	241013	247408		High	2	0.203	0	519.296	-0.04	-2e-05	38.5472	0.0005983	0.002598	0.391	2.71	39.28
FALSE	High	KAVENYLIQM	1xOxidation [M10]	0.0175708	0.0019244	0.412	1	1	3	10726_sw_P56812	0	1224.63	71787	60263.2	33979	13683.4		High	2	0.2739	0	612.818	0.33	0.0002	50.0914	0.0005983	0.002149	0.412	2.3	50.42
FALSE	High	LRHVNIDHL		0.0159843	0.0019244	0.426	1	1	3	31488_sw_Q91WK2	0	1116.63	109981	93871.1	62030.3	37925.2		High	3	0.2965	0	372.88	-0.46	-0.00017	40.6992	0.0005983	0.001905	0.426	1.99	41.29
FALSE	High	NTYKYAKI		0.0180519	0.0019244	0.408	1	1	4	51284_sw_Q7TQI7	0	1000.55	323506	232408	145653	175473		High	2	0.2724	0	500.777	-0.2	-0.0001	38.036	0.0005983	0.002228	0.408	2.46	38.73
FALSE	High	KNYQMASV	1xOxidation [M5]	0.0205205	0.0019244	0.389	1	1	3	55528_tr_E9Q390	0	956.451	64401.8	35802.4	22388.9	18796.6		High	2	0.0886	0	478.729	-0.24	-0.00011	34.2012	0.0005983	0.002641	0.389	1.58	35.01
FALSE	High	VTIRLLDVL		0.0147377	0.0019244	0.438	1	1	3	38024_sw_P28658	0	1041.67	226342	196246	160140	5212.65		High	2	0.1921	0	521.336	-1.04	-0.00054	70.2117	0.0005983	0.00171	0.438	2.29	71.03
FALSE	High	RVYNYRKL		0.0157696	0.0019244	0.428	1	1	1	54206_sw_A2ABV5	0	1111.64	137902	100093	66190	55966.8		High	3	0.1292	0	371.217	0.11	4e-05	34.4623	0.0005983	0.001856	0.428	1.78	35.38
FALSE	High	SGGVNLQSM	1xOxidation [M9]	0.0186717	0.0019244	0.403	1	1	3	24398_sw_P17918	0	908.414	163639	124537	63514.3	72457.7		High	2	0.2179	0	454.711	0.03	1e-05	41.6763	0.0005983	0.002326	0.403	2.57	42.26
FALSE	High	IITGFRNV		0.0179305	0.0019244	0.409	1	1	5	51585_sw_Q9Z1S0	0	919.536	594164	433763	372081	301795		High	2	0.2865	0	460.271	-0.51	-0.00023	49.6605	0.001576	0.01091	0.232	1.92	50.36
FALSE	High	VTVENTKTI		0.0151422	0.0019244	0.434	1	1	4	54973_sw_E9Q784	0	1004.56	781879	456378	341628	255288		High	2	0.3169	0	502.784	-0.62	-0.00031	40.4535	0.0009421	0.004669	0.326	2.43	41.05
FALSE	High	TSAHFARL		0.0159843	0.0019244	0.426	1	1	3	42743_sw_Q80UP5	0	902.484	83852.1	73216	36463.8	48187.3		High	2	0.4185	0	451.746	-0.11	-5e-05	39.2491	0.0007601	0.003502	0.358	2.27	39.66
FALSE	High	AAVKNEVNV		0.0149386	0.0019244	0.436	1	1	4	48241_sw_E9Q8I9	0	943.521	98796.1	65310.1	41479.5	32061		High	2	0.3986	0	472.264	0.08	4e-05	38.7113	0.001255	0.007846	0.269	2.86	39.41
FALSE	High	AATENTHTL		0.0203827	0.0019244	0.39	1	1	4	19591_tr_Q3SXA6	0	957.464	230565	160994	98034.8	92788		High	2	0.5884	0	479.235	-0.31	-0.00015	34.3994	0.0005983	0.002616	0.39	2.77	35.27
FALSE	High	RALELLNYL		0.016534	0.0019244	0.421	1	1	3	45922_tr_Q497W9	0	1104.64	115307	96815.3	73839.7	6353.93		High	2	0.3166	0	552.824	-0.56	-0.00031	69.4376	0.0005983	0.001993	0.421	1.99	70.25
FALSE	High	VRFKHRYL		0.0136797	0.0019244	0.449	1	1	4	15512_sw_Q9DB28	0	1118.66	141196	114580	81637.5	71881.8		High	3	0.2822	0	373.557	-0.69	-0.00026	34.6755	0.005541	0.0446	0.073	1.63	35.27
FALSE	High	AAPSAPAPAM	1xOxidation [M10]	0.0195746	0.0019244	0.396	1	1	3	52349_tr_A0A0R4	0	899.429	29154	18642.7	10012.6	9195.41		High	2	0.3873	0	450.218	-0.14	-6e-05	37.1527	0.005108	0.04363	0.075	2.84	37.81
FALSE	High	AAPKSAETL		0.0146383	0.0019244	0.439	1	1	6	31428_tr_A2AQV2	0	887.483	480976	322493	214930	224356		High	2	0.1852	0	444.245	-0.22	-0.0001	36.2623	0.001255	0.00769	0.271	1.89	37.02
FALSE	High	RVVRNQQSM		0.0206592	0.0019244	0.388	1	1	1	42903_sw_O35239	0	1117.59	7458.7	12108.3	11744	27290.1		High	2	0.335	0	559.298	-0.4	-0.00022	28.9802	0.0005983	0.002669	0.388	2.03	29.04
FALSE	High	SGSHNWGTV		0.0166462	0.0019244	0.42	1	1	8	34528_sw_Q9CY58	0	944.422	9203413	7827139	5490857	3.72648e+06		High	2	0.3381	0	472.714	-1.06	-0.0005	42.0988	0.0009421	0.00444	0.332	2.1	42.64
FALSE	High	SGYDFSRL		0.0153485	0.0019244	0.432	1	1	4	53397_sw_Q6GQT6	0	944.447	245714	276701	187586	167344		High	2	0.4093	0	472.728	1	0.00047	54.9882	0.0005983	0.001797	0.432	2.37	55.44
FALSE	High	KSLEYHHL		0.0140554	0.0019244	0.445	1	1	4	52911_sw_Q80TB7	0	1026.54	131484	117976	59900.9	90520.1		High	2	0.4062	0	513.772	-0.04	-2e-05	34.297	0.0005983	0.002194	0.41	2.56	34.92
FALSE	High	TPVKNIDTV		0.0176899	0.0019244	0.411	1	1	4	53718_sw_Q6A026	0	986.552	363079	260689	175928	145891		High	2	0.4216	0	493.78	0.68	0.00033	41.616	0.0005983	0.002181	0.411	2.68	42.14
FALSE	High	VRYSHEKL		0.0201097	0.0019244	0.392	1	1	8	50657_sw_Q8BGQ7	0	1031.56	1.69476e+06	1.64004e+06	749084	1.33976e+06		High	2	0.2538	0	516.285	-0.45	-0.00023	31.187	0.0005983	0.002572	0.392	1.97	31.49
FALSE	High	SQPRGASVL		0.0151422	0.0019244	0.434	1	1	9	43202_sw_Q9JJF3	0	914.505	1.2347e+06	732221	510487	439030		High	2	0.2383	0	457.756	0.08	4e-05	38.9499	0.0009421	0.00503	0.318	1.93	39.97
FALSE	High	VSISNLGVAKI		0.0146383	0.0019244	0.439	1	1	1	55935_sw_Q07113	0	1100.67	85900	13984.4	45779.2	15848.8		High	2	0.3299	0	550.838	0.68	0.00038	57.2877	0.0005983	0.001689	0.439	2.88	57.72
FALSE	High	AAPANPEMDNL	1xOxidation [M8]	0.0157696	0.0019244	0.428	1	1	5	13601_tr_Q91WX5	0	1158.51	152733	127624	73424.7	58493.9		High	2	0.335	0	579.758	-1.37	-0.00079	45.6156	0.008759	0.07058	0.019	2.06	46.4
FALSE	High	SQMSNNINM	2xOxidation [M3; M9]	0.0166462	0.0019244	0.42	1	1	1	49597_sw_Q99LI5	0	1070.42	18283.9	13155.5	3126.45	10118		High	2	0.3	0	535.715	-0.46	-0.00024	31.6645	0.0005983	0.002012	0.42	2.4	32.1
FALSE	High	SGYKFGVL		0.0181742	0.0019244	0.407	1	1	2	26433_sw_Q9D902	0	870.472	962726	793913	647807	783220		High	2	0.5183	0	435.74	0.9	0.00039	56.5246	0.0005983	0.002255	0.407	1.91	56.91
FALSE	High	VTIILKEPV		0.0186717	0.0019244	0.403	1	1	2	33126_sw_Q99PL5	0	1011.64	66216.4	65653.1	37653.6	43775.9		High	2	0.287	0	506.325	-1.24	-0.00063	54.6736	0.0005983	0.00233	0.403	2.16	55.45
FALSE	High	KAVVNEKVL		0.0175708	0.0019244	0.412	1	1	2	54919_sw_Q80TL7	0	999.62	89906.4	69697.5	39430.1	49852.5		High	2	0.3242	0	500.313	-0.52	-0.00026	39.1223	0.0005983	0.002148	0.412	3.27	39.55
FALSE	High	KGIHNFESI		0.0190535	0.0019244	0.4	1	1	1	52904_tr_D3YZE7	0	1044.55	90334.4	57663.9	43509.9	36392.1		High	2	0.1068	0	522.777	0.13	7e-05	43.9241	0.0005983	0.002404	0.4	2.34	44.27
FALSE	High	TSPAYHKL		0.0149386	0.0019244	0.436	1	1	4	43947_sw_Q4VAC9	0	916.489	61194.2	45397	25340.4	28505.7		High	2	0.1968	0	458.748	-0.06	-3e-05	33.3349	0.0005983	0.001731	0.436	1.88	34.03
FALSE	High	RAIENIDTL		0.016202	0.0019244	0.424	1	1	8	31994_sw_Q3UM45	0	1044.57	2.25449e+06	2.08428e+06	1.46431e+06	1184064		High	2	0.1395	0	522.788	0.59	0.00031	50.0773	0.001889	0.01269	0.215	2.15	50.87
FALSE	High	SGYIYHKL		0.0136797	0.0019244	0.449	1	1	5	52229_sw_Q9EPU0	0	980.52	4210768	3.48524e+06	2171957	2329440		High	2	0.3891	0	490.763	-0.48	-0.00024	40.3943	0.0005983	0.001541	0.449	2.57	40.88
FALSE	High	FQVTHTVAL		0.0167591	0.0019244	0.419	1	1	4	32007_sw_Q9QYA2	0	1015.56	103785	98111.5	78739.5	63429.9		High	2	0.3401	0	508.283	0.79	0.0004	52.343	0.001255	0.008489	0.26	2.97	53.01
FALSE	High	VIHIFSHI		0.017335	0.0019244	0.414	1	1	3	40012_sw_Q99P21	0	965.557	169545	184790	127591	110991		High	2	0.3116	0	483.282	-0.28	-0.00013	52.0935	0.0005983	0.002111	0.414	2.15	52.76
FALSE	High	NQLKNTSTI		0.0199746	0.0019244	0.393	1	1	5	38447_sw_P54823	0	1018.55	207041	170069	106890	100446		High	2	0.4492	0	509.78	0.21	0.00011	37.6809	0.001255	0.007337	0.276	2.56	38.39
FALSE	High	NQQPSNYGPM		0.0166462	0.0019244	0.42	1	2	2	14019_tr_A0A0N4	0	1135.48	69021.6	71367.1	67845.8	69419.3	NotUnique	High	2	0.3432	0	568.245	-0.53	-0.0003	46.5078	0.0005983	0.001997	0.42	2.36	47.15
FALSE	High	FMVEKGPTL		0.0175708	0.0019244	0.412	1	1	4	24220_sw_Q6P073	0	1021.54	183353	130738	212678	146941		High	2	0.1969	0	511.273	0.84	0.00043	51.8751	0.0007601	0.002834	0.382	2.54	52.59
FALSE	High	TSLRFVFL		0.0175708	0.0019244	0.412	1	1	4	37575_sw_Q9CQV4	0	982.572	404859	272658	302750	3688.66		High	2	0.266	0	491.791	2.96	0.00145	68.1992	0.001255	0.005914	0.3	2.82	69.41
FALSE	High	VITNFSARI		0.0138663	0.0019244	0.447	1	1	2	42354_sw_Q3UVL4	0	1020.58	349241	283438	192233	5095.55		High	2	0.1841	0	510.796	0.13	7e-05	53.1382	0.0005983	0.001569	0.447	2.77	53.48
FALSE	High	VIVEFRDL		0.0179305	0.0019244	0.409	1	1	2	45660_sw_Q922X9	0	990.562	338758	362011	242012	17681.8		High	2	0.24	0	495.785	0.63	0.00031	59.7889	0.0005983	0.002213	0.409	2	60.65
FALSE	High	INLNYKDL		0.0144414	0.0019244	0.441	1	1	3	26032_sw_Q9CY50	0	992.541	85533.6	81974.4	38109.3	8054.17		High	2	0.1255	0	496.774	-0.55	-0.00027	55.196	0.0005983	0.001652	0.441	2.39	55.9
FALSE	High	RATSNVFAM	1xOxidation [M9]	0.0186717	0.0019244	0.403	1	1	2	15801_sw_Q3THE2	0	1012.49	134138	114451	3737.98	47399.2		High	2	0.1406	0	506.747	-1.1	-0.00056	41.3527	0.0005983	0.002329	0.403	1.92	42.45
FALSE	High	RAPTGSTEL		0.0176899	0.0019244	0.411	1	1	8	49424_sw_A2ACJ2	0	931.484	130142	86537.3	60905.3	54104.4		High	2	0.2839	0	466.246	-0.3	-0.00014	36.7905	0.0005983	0.002391	0.4	2.36	37.94
FALSE	High	VMVTNVTSL		0.0158766	0.0019244	0.427	1	1	3	55852_sw_Q71LX4	0	963.518	1.59031e+06	1311260	1.59398e+06	11103.1		High	2	0.3348	0	482.263	1.19	0.00057	59.4423	0.0005983	0.001883	0.427	2.3	60.23
FALSE	High	RAPRNIHRHVI		0.0184213	0.0019244	0.405	1	1	12	43111_sw_Q8R3L2	0	1368.81	38912.3	14053.6	426.323	22304.3		High	3	0.7137	0	456.941	-0.24	-0.00011	29.2101	0.0005983	0.0023	0.405	2.48	29.14
FALSE	High	SSPASTPLSPM	1xOxidation [M11]	0.0141509	0.0019244	0.444	1	1	4	46452_sw_Q91YK2	0	1090.51	196701	154925	69501	72272.2		High	2	0.2866	0	545.758	0.42	0.00023	45.7356	0.001255	0.00608	0.297	3.07	46.46
FALSE	High	NSMVLFDHV		0.0174525	0.0019244	0.413	1	1	1	54470_sw_Q01320	0	1061.51	13903.6	16962.1	82659.9	16782.1		High	2	0.2763	0	531.258	0.37	0.0002	59.9956	0.0005983	0.00213	0.413	2.28	60.87
FALSE	High	TAVRNGFHSL		0.0189254	0.0019244	0.401	1	1	4	56426_sw_A2AN08	0	1101.58	229427	128068	103212	58118.2		High	3	0.3576	0	367.865	0.66	0.00024	39.58	0.0005983	0.002374	0.401	1.51	40.69
FALSE	High	HAIRNSFQYL		0.0182974	0.0019244	0.406	1	1	6	52320_sw_Q91XS1	0	1248.65	748535	527113	466993	319798		High	2	0.5091	0	624.827	-1.68	-0.00105	48.2671	0.0005983	0.002283	0.406	2.75	48.96
FALSE	High	SGYQYKRL		0.0203827	0.0019244	0.39	1	1	4	53577_tr_G5E8N3	0	1014.54	210024	219853	116874	156166		High	2	0.485	0	507.772	-0.58	-0.00029	36.8475	0.0009421	0.005293	0.312	2	37.41
FALSE	High	AAMKNVTEL	1xOxidation [M3]	0.0156632	0.0019244	0.429	1	1	8	23299_sw_P61982	0	992.508	4.12091e+06	2.86854e+06	1.51739e+06	1.277e+06		High	2	0.3115	0	496.758	-0.13	-6e-05	39.3959	0.0005983	0.001851	0.429	2.6	40.43
FALSE	High	SAYNYAEQTM	1xOxidation [M10]	0.0135873	0.0019244	0.45	1	1	4	31720_sw_Q8VE92	0	1193.48	76450.1	70333.7	2161.04	33090.9		High	2	0.5226	0	597.243	0.43	0.00026	43.7976	0.0005983	0.001526	0.45	3.1	44.43
FALSE	High	IAVANAQEL		0.017335	0.0019244	0.414	1	1	1	6577_sw_P62075_	0	928.51	173576	129805	85926.5	63961		High	2	0.2059	0	464.759	0.25	0.00012	52.5567	0.0005983	0.002123	0.414	2.38	53.39
FALSE	High	AAVQNPALTAL		0.0199746	0.0019244	0.393	1	1	3	51987_sw_Q3U1N2	0	1068.6					NoQuanValues	High	2	0.3388	0	534.805	-2.63	-0.0014	59.6088	0.002187	0.01519	0.195	3.04
FALSE	High	NSPVNQPAM	1xOxidation [M9]	0.0153485	0.0019244	0.432	1	1	3	55875_sw_B2RWS6	0	973.441	66005.5	45684.7	23344.4	27600.7		High	2	0.3633	0	487.224	-0.35	-0.00017	35.5247	0.002038	0.0136	0.207	2.67	36.31
FALSE	High	SAVVDKDFL		0.0175708	0.0019244	0.412	1	1	6	31005_sw_P55264	0	993.525					NoQuanValues	High	2	0.3262	0	497.267	1.41	0.0007	53.5024	0.0005983	0.002162	0.412	2.33	54.1
FALSE	High	VNFVHTNL		0.0181742	0.0019244	0.407	1	1	7	35266_sw_Q9D8E6	0	943.5	5255563	3.1424e+06	2.99837e+06	1.64697e+06		High	2	0.1822	0	472.252	-2.1	-0.00099	50.6582	0.00143	0.009144	0.252	2.58	51.18
FALSE	High	SVVEYSRL		0.0154527	0.0019244	0.431	1	1	1	42789_tr_G5E8F4	0	952.51	91790.7	77249.7	53207.6	47449.5		High	2	0.2289	0	476.759	0.12	6e-05	48.0599	0.0005983	0.001814	0.431	2.49	48.66
FALSE	High	SAFSFRTL		0.0138663	0.0019244	0.447	1	1	3	52803_sw_Q8BMI0	0	928.489	522367	339974	371762	16738.1		High	2	0.3069	0	464.748	1.05	0.00049	57.8202	0.0005983	0.001573	0.447	2.02	58.7
FALSE	High	SSMENRGFM	2xOxidation [M3; M9]	0.0140554	0.0019244	0.445	1	1	1	56276_sw_Q9JLB4	0	1090.43	26007.9	14490.4	6390.64	6889.56		High	2	0.3618	0	545.718	-0.52	-0.00028	33.6027	0.0005983	0.001604	0.445	2.46	34.35
FALSE	High	AAVTGHIRI		0.0158766	0.0019244	0.427	1	1	1	50463_sw_Q9JIF7	0	937.558	50845.1	52862.8	38751.8	28156.4		High	2	0.6473	0	469.283	0.34	0.00016	41.8384	0.0005983	0.001888	0.427	2.58	42.46
FALSE	High	RSWKKLEHL		0.0181742	0.0019244	0.407	1	1	3	23302_tr_A8Y5M7	0	1196.69	13817.4	12922.2	6020.49	5006.9		High	3	0.1748	0	399.568	0.1	4e-05	36.999	0.0005983	0.002247	0.407	2.46	37.65
FALSE	High	EIVTFERL		0.019443	0.0019244	0.397	1	1	2	45314_sw_Q61584	0	1006.56	1.60857e+06	1164567	1.06718e+06	7624.1		High	2	0.4469	0	503.783	0.95	0.00048	57.8567	0.0005983	0.002477	0.397	1.79	58.72
FALSE	High	TGPGNQDSL		0.0285205	0.00252393	0.34	1	1	3	39414_sw_Q8BYU6	0	888.406	235799	213033	137410	115870		High	2	0.2536	0	444.706	-0.21	-9e-05	41.9002	0.002345	0.01592	0.19	2.76	42.45
FALSE	High	TAFRFSEL		0.0254486	0.00252393	0.357	1	1	2	52140_sw_A3KGB4	0	970.499	557916	448764	474760	12871.8		High	2	0.4364	0	485.752	-3.21	-0.00156	58.8726	0.001255	0.006088	0.297	2.36	59.48
FALSE	High	ASMTNRELM		0.0268516	0.00252393	0.349	1	1	1	39027_sw_Q8VDL4	0	1052.49					NoQuanValues	High	2	0.425	0	526.746	-1.34	-0.00071	44.1873	0.0007601	0.003793	0.349	2.4	44.41
FALSE	High	ASPEFTKL		0.0233203	0.00252393	0.37	1	1	1	40008_sw_Q3TJZ6	0	892.477	1.40975e+06	1.07306e+06	773982	529175		High	2		0.0491	446.743	0.48	0.00022	48.7975	0.0007601	0.003159	0.37	1.55	49.45
FALSE	High	GAIVNGKVL		0.0281411	0.00252393	0.342	1	1	3	55518_sw_Q6GYP7	0	870.541	181755	161610	106260	74598.1		High	2	0.1709	0	435.775	1.44	0.00063	46.3511	0.0007601	0.004403	0.333	2.34	47.13
FALSE	High	STYSVAKM		0.0251092	0.00252393	0.359	1	1	3	51180_sw_O09159	0	886.434	125453	93929.5	91723.8	67577.7		High	2	0.4857	0	443.72	-0.54	-0.00024	41.9572	0.0007601	0.00349	0.359	2.45	42.6
FALSE	High	EVFDFRGM	1xOxidation [M8]	0.0266722	0.00252393	0.35	1	1	1	52333_tr_A2AS98	0	1016.45	164793	154235	81126.9	61918.8		High	2	0.3801	0	508.729	0.56	0.00028	53.4092	0.0007601	0.003765	0.35	2.21	54.15
FALSE	High	SSLQNHNHQL		0.0261409	0.00252393	0.353	1	2	5	50714_sw_Q5DTM8	0	1177.57	100337	85766	54482.8	57840.9	NotUnique	High	2	0.5351	0	589.289	-0.22	-0.00013	32.381	0.00143	0.009203	0.251	2.28	33
FALSE	High	SSANNPNLM	1xOxidation [M9]	0.023636	0.00252393	0.368	1	1	2	44636_tr_Q3U741	0	963.42	52819.7	52115	25877.5	22740.5		High	2	0.2787	0	482.213	-0.43	-0.00021	36.4731	0.0007601	0.003196	0.368	2.44	37.33
FALSE	High	FAYRFSNL		0.027214	0.00252393	0.347	1	1	2	50003_sw_Q8BU03	0	1017.52	342752	1502.33	352334	8390.19		High	2	0.1739	0	509.263	2.82	0.00144	57.3598	0.003832	0.03078	0.115	2.3	57.88
FALSE	High	SGPNNHGNF		0.0252783	0.00252393	0.358	1	1	4	48115_sw_A2AJT4	0	943.402	83335.5	54376.2	44670.3	35508.3		High	2	0.471	0	472.204	-0.2	-0.0001	33.3613	0.008126	0.06689	0.025	2.76	34.02
FALSE	High	SGVEYTRL		0.0216566	0.00252393	0.381	1	1	1	47244_sw_Q62178	0	924.479					NoQuanValues	High	2	0.133	0	462.743	-0.02	-1e-05	45.8055	0.0007601	0.00286	0.381	2.03
FALSE	High	FGNYNQQPS		0.0259661	0.00252393	0.354	1	1	4	14019_tr_A0A0N4	0	1054.46	179848	166024	149371	92330.1		High	2	0.2092	0	527.733	-0.06	-3e-05	42.221	0.0007601	0.003622	0.354	1.96	42.96
FALSE	High	KQVTSAEHL		0.0257925	0.00252393	0.355	1	1	2	36055_sw_Q9WUV0	0	1012.54	39352.7	35687	18987.3	24727.5		High	2	0.2073	0	506.774	-0.63	-0.00032	32.6788	0.004108	0.03215	0.11	2.46	33.78
FALSE	High	ESIKNQMTV	1xOxidation [M7]	0.0223979	0.00252393	0.376	1	1	1	48369_sw_P97311	0	1065.52	60402.1	39438.9	20348.1	22105.1		High	2	0.3834	0	533.266	-0.25	-0.00013	34.9096	0.0007601	0.002984	0.376	1.93	35.75
FALSE	High	FSIKNKKGSEL		0.0209395	0.00252393	0.386	1	1	5	42349_sw_P26041	0	1250.71	77916	78471.8	45438.9	53990.7		High	3	0.343	0	417.575	-0.3	-0.00013	36.6863	0.006009	0.05027	0.059	2.42	37.3
FALSE	High	SKLANIDYL		0.0225491	0.00252393	0.375	1	1	7	55903_tr_A0A0A6	0	1036.57	1.23939e+06	1.05888e+06	841403	499925		High	2	0.2841	0	518.786	-2.03	-0.00105	55.1735	0.0009421	0.005316	0.312	2.64	55.92
FALSE	High	FSKVNIQVL		0.0275812	0.00252393	0.345	1	1	3	39730_sw_Q9Z2F2	0	1047.62	680121	11719.8	561255	360455		High	2	0.1761	0	524.313	-0.5	-0.00026	56.6774	0.0007601	0.003952	0.345	1.76	57.19
FALSE	High	SNYLHRVV		0.0268516	0.00252393	0.349	1	1	4	26929_tr_Q3V492	0	987.537	103927	65816.6	43206.8	49317.8		High	2	0.2694	0	494.272	-0.31	-0.00016	40.0773	0.004108	0.03225	0.11	2.45	41.06
FALSE	High	SNLYNHPQLI		0.027214	0.00252393	0.347	1	1	1	37768_sw_Q6NSQ7	0	1198.62	87453.6	78098.1	69733.9	10583.1		High	2	0.2738	0	599.815	0.31	0.00019	52.5517	0.0007601	0.003888	0.347	2.52	53.16
FALSE	High	IQLVNAKHI		0.0227013	0.00252393	0.374	1	1	1	48322_tr_F2Z470	0	1035.63	56028.1	41004.3	25123.8	21570.8		High	2	0.3027	0	518.319	-0.39	-0.0002	43.387	0.0007601	0.003026	0.374	2.61	43.85
FALSE	High	SLITNKVVM		0.0207989	0.00252393	0.387	1	1	4	26191_tr_Q543K9	0	1004.58	353791	392074	411861	498280		High	2	0.3123	0	502.794	0.71	0.00036	51.9733	0.0007601	0.002699	0.387	2.69	52.82
FALSE	High	SMTKGNSQPL	1xOxidation [M2]	0.02562	0.00252393	0.356	1	1	6	47906_tr_E9QN31	0	1078.52	74805.8	61251.3	32793.7	32629.2		High	2	0.3621	0	539.763	-0.94	-0.00051	31.7292	0.0007601	0.003564	0.356	2.32	32.79
FALSE	High	SIPFLAEL		0.0263168	0.00252393	0.352	1	1	3	55642_tr_G3X9B1	0	889.503	62673.2	39600.5	43264.8	14502.5		High	2	0.1051	0	445.257	3.19	0.00142	74.306	0.006783	0.05586	0.046	2.76	75.55
FALSE	High	FMVEKGPTL	1xOxidation [M2]	0.0225491	0.00252393	0.375	1	1	4	24220_sw_Q6P073	0	1037.53	529591	358256	250679	121457		High	2	0.2659	0	519.27	-0.21	-0.00011	49.7105	0.0007601	0.003019	0.375	2.52	50.16
FALSE	High	SSLVNKEDV		0.0264939	0.00252393	0.351	1	1	4	52965_sw_Q6GQT9	0	990.51	233366	166814	106115	101431		High	2	0.3626	0	495.759	0.33	0.00016	41.0356	0.00143	0.009251	0.25	2.62	41.69
FALSE	High	EIYEFHKM		0.0234776	0.00252393	0.369	1	1	4	32951_tr_S4R293	0	1096.51	344629	282948	391353	346291		High	2	0.4936	0	548.76	-0.41	-0.00023	45.9049	0.0007601	0.003181	0.369	2.35	46.55
FALSE	High	FTVSNFVDNL		0.0218029	0.00252393	0.38	1	1	1	48635_sw_Q69ZK9	0	1155.57	54540.7	49724.4	38151.1	8339.39		High	2	0.3535	0	578.287	-0.44	-0.00026	74.4168	0.0007601	0.002864	0.38	2.97	75.19
FALSE	High	IGTINQQAM		0.0227013	0.00252393	0.374	1	1	1	42748_sw_Q9Z0E6	0	975.493	70227.1	59426	69006.4	48418.2		High	2	0.1853	0	488.251	1.62	0.00079	48.6303	0.0007601	0.003029	0.374	2.32	49.33
FALSE	High	GMHQNTLRI		0.0270322	0.00252393	0.348	1	2	6	39459_sw_Q99L48	0	1069.56	156319	71956.4	87885.3	119337	NotUnique	High	2	0.3234	0	535.282	-0.18	-0.0001	41.3604	0.0007601	0.003853	0.348	2.01	41.72
FALSE	High	SALTHAGAHL		0.023636	0.00252393	0.368	1	1	3	39368_sw_Q9D554	0	977.516	125760	104015	59873.5	66475.1		High	2	0.3502	0	489.261	-1.21	-0.00059	38.0144	0.0009421	0.004737	0.325	2.97	39.15
FALSE	High	LSHINRDKL		0.0225491	0.00252393	0.375	1	1	5	56143_sw_Q99MY8	0	1095.63	151140	118645	75431.6	81275.1		High	2	0.3417	0	548.317	-0.82	-0.00045	33.2413	0.0007601	0.004395	0.333	2.4	34.43
FALSE	High	STIEFKNM		0.0207989	0.00252393	0.387	1	1	2	53939_tr_A0A0G2	0	969.471	69500.9	16318.5	58176.9	14750.4		High	2	0.3911	0	485.239	-0.75	-0.00037	49.775	0.0007601	0.002719	0.386	2.25	50.11
FALSE	High	STFVYNTM		0.0259661	0.00252393	0.354	1	1	4	46449_tr_Q8BMN7	0	962.429	711114	281955	554751	37708.7		High	2	0.4455	0	481.719	1.29	0.00062	56.9838	0.0007601	0.003645	0.354	2.11	57.84
FALSE	High	ISFKFDHL		0.0298882	0.00252393	0.333	1	1	8	26021_tr_Q5RKN9	0	1006.54	15332767	11578159	10430404	7911702		High	2	0.3333	0	503.771	-0.25	-0.00013	55.8775	0.0007601	0.004414	0.333	2.55	56.66
FALSE	High	STFIYNSM	1xOxidation [M8]	0.0298882	0.00252393	0.333	1	1	5	40450_tr_Q2V6D6	0	978.424	476584	388633	217150	204520		High	2	0.1359	0	489.716	0.79	0.00039	52.2986	0.001255	0.00628	0.293	1.84	52.86
FALSE	High	SAPGSPQEAM	1xOxidation [M10]	0.0296889	0.00252393	0.334	1	1	2	37768_sw_Q6NSQ7	0	990.42	270.846	17488.6	11140.7	9172.42		High	2	0.436	0	495.713	-0.64	-0.00032	33.8887	0.0007601	0.004345	0.334	2.11	34.33
FALSE	High	GASVNNTTL		0.0261409	0.00252393	0.353	1	1	1	43643_sw_Q8CEF1	0	876.442	33338	28574.5	23640.1	16287.6		High	2	0.2153	0	438.725	-0.29	-0.00013	44.8108	0.0007601	0.003666	0.353	2.88	45.32
FALSE	High	SAPSNFEHRV		0.0223979	0.00252393	0.376	1	1	4	42907_sw_Q8BTW9	0	1143.55	47757.9	44620.4	23316.1	32542.4		High	2	0.5207	0	572.281	-0.02	-1e-05	36.9305	0.003118	0.0252	0.138	2.42	37.7
FALSE	High	SSVKFNPV		0.0264939	0.00252393	0.351	1	1	4	36517_sw_Q6PAC3	0	877.478	281963	242451	150086	131746		High	2	0.3692	0	439.243	0.6	0.00026	45.1806	0.0007601	0.003723	0.351	2.14	45.9
FALSE	High	DALTNLTVL		0.0239559	0.00252393	0.366	1	1	3	31994_sw_Q3UM45	0	959.541	48384.4	36680.4	23960.6	1149.34		High	2	0.1775	0	480.274	-0.48	-0.00023	73.1856	0.0007601	0.003267	0.366	1.69	74.05
FALSE	High	IILIFQTGL		0.0219502	0.00252393	0.379	1	1	2	52303_sw_Q6P7W0	0	1017.63	22290.1	11049.7	9328.42	10004		High	2	0.3057	0	509.32	-1.83	-0.00093	78.8101	0.001255	0.007524	0.273	2.65	79.54
FALSE	High	GAIQHLAGM	1xOxidation [M9]	0.0230088	0.00252393	0.372	1	1	1	30252_sw_Q99LC5	0	913.456	28936	1038.07	6790.18	13940		High	2	0.4856	0	457.232	1.5	0.00069	42.2477	0.0007601	0.003096	0.372	2.43	42.14
FALSE	High	GALKNTDYF		0.0219502	0.00252393	0.379	1	1	4	30121_sw_Q9D020	0	1028.5					NoQuanValues	High	2	0.076	0	514.756	0.07	4e-05	49.6754	0.0007601	0.002906	0.379	2.5	50.1
FALSE	High	SSPANLNAM	1xOxidation [M9]	0.0228545	0.00252393	0.373	1	1	4	42423_sw_B2RXC5	0	920.414	173123	153571	81751.4	64628.4		High	2	0.4325	0	460.711	0.36	0.00016	38.782	0.002038	0.01416	0.203	2.52	39.87
FALSE	High	SSNINSATL		0.0257925	0.00252393	0.355	1	1	4	42503_sw_Q8CI08	0	906.453	77592.8	55957	43359.4	32770.9		High	2	0.2209	0	453.73	0.99	0.00045	47.4051	0.003118	0.02433	0.142	2.58	47.81
FALSE	High	EGINNLTHM	1xOxidation [M9]	0.0292944	0.00252393	0.336	1	1	4	50805_sw_Q8C8U0	0	1044.48	283190	224783	126039	87953.6		High	2	0.3885	0	522.743	0.2	0.0001	43.2042	0.0007601	0.004275	0.336	2.6	44.01
FALSE	High	SALGNQSGSTL		0.0215113	0.00252393	0.382	1	1	1	56215_sw_Q8CE72	0	1034.51	57514	65837.8	37003.3	38728.5		High	2	0.332	0	517.76	1.3	0.00067	47.6107	0.0007601	0.002827	0.382	2.41	48.01
FALSE	High	KSYLMNRL	1xOxidation [M5]	0.0228545	0.00252393	0.373	1	1	6	11842_tr_D3YUH5	0	1040.56	857939	708824	265402	310092		High	2	0.3054	0	520.781	-1.07	-0.00056	40.1137	0.001576	0.009948	0.242	2.39	41.04
FALSE	High	SLYDAMPRV	1xOxidation [M6]	0.0287121	0.00252393	0.339	1	1	5	56343_tr_E9Q3W4	0	1067.52	139909	109722	64389.4	45113		High	2	0.3417	0	534.263	0.08	4e-05	47.9345	0.009447	0.07581	0.01	2.4	48.58
FALSE	High	RTVENVTVF		0.0266722	0.00252393	0.35	1	1	5	34506_sw_Q62465	0	1064.57	2.04702e+06	1.61603e+06	1.52535e+06	1.13316e+06		High	2	0.2197	0	532.791	0.62	0.00033	51.5398	0.0007601	0.004169	0.339	2.23	52.13
FALSE	High	VQMKFRLL	1xOxidation [M3]	0.02562	0.00252393	0.356	1	1	5	33846_tr_G3UY65	0	1050.61	160569	101046	69126.5	52408.7		High	2	0.2139	0	525.811	0.92	0.00048	48.349	0.0007601	0.003578	0.356	2.01	48.81
FALSE	High	VQPEHIQYL		0.0215113	0.00252393	0.382	1	1	5	55473_sw_Q6P5D8	0	1126.59	517559	451194	394132	301910		High	2	0.2611	0	563.798	-0.52	-0.00029	50.2911	0.002902	0.01863	0.172	2.26	51.06
FALSE	High	VAYGFRNI		0.0239559	0.00252393	0.366	1	1	1	38856_sw_Q7TMW6	0	939.505	193189	174878	96913.9	121584		High	2	0.2667	0	470.256	0.85	0.0004	51.8622	0.0007601	0.003266	0.366	2.1	52.13
FALSE	High	VQPTHVIHL		0.0281411	0.00252393	0.342	1	1	6	29406_sw_P23591	0	1043.6	530020	401733	267276	216895		High	2	0.319	0	522.303	-0.8	-0.00042	44.5013	0.0007601	0.004054	0.342	2.1	45.02
FALSE	High	KVYNYNHL		0.0266722	0.00252393	0.35	1	1	4	5719_tr_A2A4Q0_	0	1050.54	2.07842e+06	1551347	939390	972986		High	2	0.4924	0	525.772	-0.27	-0.00014	38.9558	0.0007601	0.003771	0.35	1.97	39.43
FALSE	High	VAPTNPQAV		0.029099	0.00252393	0.337	1	1	7	24719_sw_Q99N94	0	896.484	528887	464892	303945	278863		High	2	0.4622	0	448.746	0.5	0.00022	41.5776	0.0007601	0.00423	0.337	2.38	42
FALSE	High	AAPRNSPTGL		0.0251092	0.00252393	0.359	1	1	4	54431_tr_M0QWZ1	0	983.527	242827	153264	104865	106952		High	2	0.4496	0	492.267	-0.03	-1e-05	37.6779	0.002902	0.01905	0.17	2.58	38.51
FALSE	High	VAYVFQALI		0.023636	0.00252393	0.368	1	1	1	56087_sw_Q80TP3	0	1023.59	18401.6	9488.53	9236.07	17225.5		High	2	0.0931	0	512.298	1.3	0.00066	77.3739	0.0007601	0.003202	0.368	2.04	78.05
FALSE	High	KALKLLDYV		0.0228545	0.00252393	0.373	1	1	2	52318_sw_B2RXC1	0	1062.66	141202	10625.2	154707	9244.2		High	2	0.4551	0	531.832	0.97	0.00051	57.3111	0.0007601	0.003062	0.373	1.78	58.18
FALSE	High	VAPHHLFL		0.0266722	0.00252393	0.35	1	1	7	55729_sw_B2RQC6	0	933.53	622258	516153	405007	337581		High	2	0.4433	0	467.269	1.18	0.00055	46.9856	0.001735	0.01229	0.219	2.03	47.88
FALSE	High	KALDYIHHM	1xOxidation [M9]	0.0287121	0.00252393	0.339	1	1	1	14522_tr_B1AR92	0	1143.56	81544	47193.1	41706.3	24754		High	3	0.4251	0	381.858	-0.55	-0.00021	36.6985	0.0007601	0.004178	0.339	2.47	37.7
FALSE	High	AGHRNREVL		0.0241174	0.00252393	0.365	1	1	12	22825_tr_E9Q6T6	0	1051.58	190138	168037	10371.7	127394		High	3	0.456	0	351.197	0.04	2e-05	27.3303	0.0009421	0.005073	0.317	2.5	28.29
FALSE	High	VSPTNPTKL		0.029099	0.00252393	0.337	1	1	8	52225_tr_A2AUX5	0	956.541	396933	301235	209807	144746		High	2	0.183	0	478.774	-0.76	-0.00037	41.7887	0.003394	0.02753	0.128	2.24	42.46
FALSE	High	RQLENGTTL		0.029491	0.00252393	0.335	1	1	4	48776_sw_Q3TZZ7	0	1031.55	4676445	3.21869e+06	2327375	1.80271e+06		High	2	0.3096	0	516.277	-0.92	-0.00048	40.664	0.0009421	0.005627	0.306	1.97	41.21
FALSE	High	QAPQNKITV		0.029099	0.00252393	0.337	1	1	8	22417_tr_D3Z736	0	998.563	1.02218e+06	620356	411892	345655		High	2	0.5441	0	499.785	-0.56	-0.00028	39.7791	0.0009421	0.005676	0.305	2.04	40.72
FALSE	High	ISPENHISL		0.0289049	0.00252393	0.338	1	1	6	28461_sw_Q9WTX2	0	1009.53	769687	412789	459045	190873		High	2	0.2814	0	505.27	0.56	0.00028	49.2437	0.001255	0.008177	0.264	2.31	50.03
FALSE	High	VSPKNPEQKI		0.0266722	0.00252393	0.35	1	1	5	16107_sw_Q8BPT6	0	1139.64	74300.9	63348	35602.1	45956.2		High	2	0.3438	0	570.324	-0.22	-0.00012	33.8716	0.001255	0.005992	0.299	2.24	34.67
FALSE	High	KVAVNDAHL		0.02428	0.00252393	0.364	1	1	2	24640_tr_Q8C253	0	966.537	93109.9	86747.7	39904.8	41921.6		High	2	0.4455	0	483.772	-0.1	-5e-05	37.9083	0.0007601	0.00332	0.364	2.2	38.65
FALSE	High	VNVYYTTM	1xOxidation [M8]	0.0247742	0.00252393	0.361	1	1	1	12337_sw_Q9QZV9	0	1006.46	261596	184614	114806	77261.7		High	2	0.0958	0	503.732	2	0.001	49.0097	0.0007601	0.003418	0.361	1.67	49.49
FALSE	High	VGLRYEKI		0.0254486	0.00252393	0.357	1	1	3	46566_sw_Q9WUN2	0	977.578	354122	233947	205891	141133		High	2	0.0052	0	489.292	-0.54	-0.00026	43.213	0.004723	0.04042	0.084	1.92	43.54
FALSE	High	AGIKNSTEF		0.0275812	0.00252393	0.345	1	1	4	43452_tr_L7N1X8	0	966.489	270303	207092	158081	104458		High	2	0.3133	0	483.748	-0.03	-1e-05	41.8809	0.0007601	0.003935	0.345	2.49	42.51
FALSE	High	RAVQNHNTYM	1xOxidation [M10]	0.0218029	0.00252393	0.38	1	1	7	50176_sw_Q61549	0	1249.57	12801.1	8287.52	2797.88	165382		High	2	0.6555	0	625.291	0.71	0.00045	28.339	0.0007601	0.003779	0.35	2.38	20.74
FALSE	High	RAYLFAHV		0.0219502	0.00252393	0.379	1	1	5	45417_sw_Q5SWD9	0	976.536	1.82175e+06	1.26824e+06	1.11597e+06	787819		High	2	0.3716	0	488.772	-0.45	-0.00022	48.4282	0.0007601	0.002907	0.379	2.18	49.11
FALSE	High	AAVWNAQEA		0.0215113	0.00252393	0.382	1	1	1	30062_sw_O08915	0	959.458	124640	112724	98067.4	95424.4		High	2	0.181	0	480.233	-0.39	-0.00019	50.182	0.0007601	0.002831	0.382	2.32	50.8
FALSE	High	KVLVFSQM		0.0283302	0.00252393	0.341	1	1	1	48168_sw_Q60848	0	951.533	289720	296942	339866	309180		High	2	0.7021	0	476.271	0.76	0.00036	55.6276	0.0007601	0.00408	0.341	1.88	56.52
FALSE	High	RALNYTHL		0.0257925	0.00252393	0.355	1	1	3	55116_sw_Q6PFD9	0	987.537	248113	9390.93	128935	103422		High	2	0.24	0	494.272	0.3	0.00015	41.6064	0.001889	0.01302	0.212	2	42.2
FALSE	High	RGPLFSHL		0.0230088	0.00252393	0.372	1	1	7	47325_sw_Q8C145	0	926.521	422794	335399	291603	206779		High	2	0.2548	0	463.764	0.08	4e-05	47.8953	0.003978	0.03144	0.113	2.59	48.48
FALSE	High	RLITNSEEI		0.0261409	0.00252393	0.353	1	1	3	44831_sw_P55096	0	1074.58	114434	108931	69121.8	6697.79		High	2	0.2906	0	537.794	0.97	0.00052	46.712	0.0007601	0.003662	0.353	2.34	47.25
FALSE	High	RGPTYVNM		0.0212235	0.00252393	0.384	1	1	3	41815_sw_Q8K2K6	0	937.456	273984	143532	173384	90217.9		High	2	0.3789	0	469.232	0.62	0.00029	43.4858	0.004838	0.04151	0.081	2.27	44.34
FALSE	High	KNIRFPLM		0.0215113	0.00252393	0.382	1	1	11	44303_sw_Q80TF4	0	1018.59	526515	363655	513981	349815		High	2	0.4922	0	509.796	-1.29	-0.00066	52.6497	0.001255	0.008742	0.257	2.58	53.42
FALSE	High	KATTNIVEM	1xOxidation [M9]	0.0268516	0.00252393	0.349	1	1	7	40077_sw_Q8K1H7	0	1022.52	312176	246089	114726	111045		High	2	0.1963	0	511.763	-0.25	-0.00013	36.4531	0.001576	0.01043	0.237	2.19	37.3
FALSE	High	VGVKYVNKF		0.0275812	0.00252393	0.345	1	1	4	52317_tr_A0A076	0	1053.61	78033.7	56235.6	46424.5	32511.6		High	2	0.3802	0	527.309	0.73	0.00038	42.8046	0.0009421	0.004849	0.322	2.63	43.48
FALSE	High	VNRDYSFHKL		0.0230088	0.00252393	0.372	1	1	2	23939_sw_P14434	0	1278.66	18944.2	18424.3	16497.1	7660.88		High	3	0.4313	0	426.891	0.73	0.00031	39.8284	0.00143	0.009677	0.245	3.13	40.42
FALSE	High	AGVSNASRV		0.0216566	0.00252393	0.381	1	1	4	55127_tr_F8VQ93	0	860.458	103236	68763.1	45683	42993.9		High	2	0.2897	0	430.733	-0.46	-0.0002	32.8497	0.0007601	0.002855	0.381	2.9	33.54
FALSE	High	VGPKFRGV		0.0234776	0.00252393	0.369	1	1	8	10528_tr_B7ZD25	0	859.515	328514	276095	125650	135697		High	2	0.125	0	430.261	-0.89	-0.00038	39.313	0.006009	0.05058	0.058	2.48	40.23
FALSE	High	RAIKNDSVV		0.0220984	0.00252393	0.378	1	1	7	39413_tr_A0A0N4	0	1001.57	1.29817e+06	1.14961e+06	746090	781374		High	2	0.3434	0	501.291	-0.04	-2e-05	33.3105	0.0007601	0.002933	0.378	2.65	33.82
FALSE	High	KAMVNKDDI	1xOxidation [M3]	0.027397	0.00252393	0.346	1	1	4	55417_sw_Q61879	0	1049.53	73895.7	61520.1	31320.8	40175.7		High	2	0.2038	0	525.268	-0.8	-0.00042	32.2822	0.0007601	0.003905	0.346	2.65	33.34
FALSE	High	AMGVNMETA	2xOxidation [M2; M6]	0.0223979	0.00252393	0.376	1	1	4	39912_tr_Q91YH6	0	955.386	169037	117962	48567.1	46007.2		High	2	0.4061	0	478.197	0.03	1e-05	34.4641	0.0007601	0.002971	0.376	2.29	35.33
FALSE	High	QGPAYSHL		0.0228545	0.00252393	0.373	1	1	4	34432_tr_Q80V76	0	872.426	240214	184861	136792	86050.1		High	2	0.4014	0	436.716	-0.58	-0.00025	41.941	0.003682	0.02955	0.12	1.42	42.6
FALSE	High	VMVTNVTSL	1xOxidation [M2]	0.0268516	0.00252393	0.349	1	1	3	55852_sw_Q71LX4	0	979.513	3.46783e+06	3.24821e+06	1.7403e+06	1.69274e+06		High	2	0.3158	0	490.26	-0.12	-6e-05	55.8303	0.0007601	0.003819	0.349	2.09	56.72
FALSE	High	RSLDKGTLYI		0.0252783	0.00252393	0.358	1	1	1	41404_tr_A0A0R4	0	1165.66	54602.9	44790.4	7041.29	26152.5		High	2	0.3115	0	583.333	0.6	0.00035	48.1	0.0007601	0.003505	0.358	2.44	48.49
FALSE	High	YDPKNHILPPM	1xOxidation [M11]	0.0207989	0.00252393	0.387	1	1	8	27336_sw_Q08093	0	1340.67	221300	134533	87075	54522.8		High	3	0.3486	0	447.561	0.4	0.00018	43.2085	0.0007601	0.002707	0.387	2.18	43.96
FALSE	High	YGLLNVTKI		0.0254486	0.00252393	0.357	1	1	1	48234_tr_B2RUJ8	0	1020.61	85064.4	58089.9	7025.83	13300.6		High	2	0.2108	0	510.807	-2.75	-0.0014	60.6698	0.0007601	0.003542	0.357	1.85	61.3
FALSE	High	HQVKNHMWI	1xOxidation [M7]	0.0279533	0.00252393	0.343	1	1	4	54470_sw_Q01320	0	1208.6	121637	97269.3	52212.1	49716.4		High	3	0.0197	0	403.538	-0.29	-0.00012	35.7486	0.002038	0.01427	0.202	2.03	36.39
FALSE	High	HQVKNHMWI		0.0216566	0.00252393	0.381	1	1	1	54470_sw_Q01320	0	1192.6					NoQuanValues	High	3	0.1358	0	398.207	0.71	0.00028	39.6398	0.0007601	0.002838	0.381	1.62
FALSE	High	TSPINAEKL		0.0263168	0.00252393	0.352	1	1	5	14525_sw_Q6PDN3	0	972.536	188502	170481	122782	98305.4		High	2	0.2959	0	486.772	0.34	0.00016	45.4614	0.0009421	0.005148	0.315	2.94	46.04
FALSE	High	AANRNNDAL		0.02562	0.00252393	0.356	1	1	9	35643_tr_A0A0A6	0	958.47	2.70897e+06	1.98057e+06	1.42097e+06	1.38287e+06		High	2	0.4	0	479.739	-0.13	-6e-05	31.3381	0.001576	0.01061	0.235	2.4	32.37
FALSE	High	GVVRNNEAL		0.0227013	0.00252393	0.374	1	1	4	51122_tr_A2AKI5	0	971.527	491725	300435	216184	170851		High	2	0.1442	0	486.267	-0.28	-0.00014	39.3398	0.005653	0.04585	0.07	2.08	39.88
FALSE	High	KTFLFSATM	1xOxidation [M9]	0.0268516	0.00252393	0.349	1	1	2	37001_sw_Q9CWX9	0	1061.53	177731	112703	61388.9	69137.9		High	2	0.3065	0	531.271	1.98	0.00105	54.9136	0.005541	0.04472	0.072	1.86	55.66
FALSE	High	AALNNHVEV		0.0296889	0.00252393	0.334	1	1	4	44343_tr_F6ZBL2	0	966.5	466839	293023	260287	195186		High	2	0.2058	0	483.754	0.98	0.00047	42.8395	0.002038	0.014	0.204	2.77	43.27
FALSE	High	KTVENFVAL		0.0247742	0.00252393	0.361	1	1	4	20022_sw_P30412	0	1020.57	325719	273687	225022	188309		High	2	0.0742	0	510.79	-0.47	-0.00024	55.2675	0.0007601	0.003423	0.361	2.29	56.13
FALSE	High	HLVTNQEAL		0.0287121	0.00252393	0.339	1	1	4	46449_tr_Q8BMN7	0	1024.54	766735	510109	417110	294476		High	2	0.2936	0	512.774	-0.62	-0.00032	43.221	0.003682	0.02931	0.121	2.18	43.66
FALSE	High	YSMRNKHLL	1xOxidation [M3]	0.0268516	0.00252393	0.349	1	1	4	17443_sw_Q9QY24	0	1177.61	238416	193097	99308.9	106266		High	3	0.264	0	393.21	-0.19	-7e-05	32.5625	0.001735	0.01214	0.22	1.97	33.2
FALSE	High	IAVSFREL		0.0254486	0.00252393	0.357	1	1	2	45918_sw_Q8BJW5	0	934.536	561601	5155.24	361559	9813.67		High	2	0.3602	0	467.772	1.29	0.0006	57.5896	0.001255	0.005873	0.301	1.86	58.09
FALSE	High	YQPYNKDWI		0.0292944	0.00252393	0.336	1	2	8	10438_tr_G3UW85	0	1226.58	1.23049e+06	981805	1.05715e+06	603857	NotUnique	High	2	0.487	0	613.795	-1.31	-0.0008	55.113	0.001255	0.006261	0.294	1.93	55.88
FALSE	High	HAIENIDTF		0.0219502	0.00252393	0.379	1	1	7	56231_sw_P97929	0	1059.51	1.39587e+06	1265964	1068244	816405		High	2	0.2896	0	530.26	1.38	0.00073	52.0463	0.00143	0.009092	0.252	2.21	52.32
FALSE	High	YAMIYRNL	1xOxidation [M3]	0.0223979	0.00252393	0.376	1	1	5	38715_sw_P23804	0	1059.53					NoQuanValues	High	2	0.0633	0	530.268	0.27	0.00014	49.7652	0.001255	0.006661	0.287	2.37	50.39
FALSE	High	MAVANRDMV	1xOxidation [M]	0.02428	0.00252393	0.364	1	1	3	47556_sw_Q8K057	0	1022.48	62521.8	21264.5	13556.5	12158.7		High	2	0.1839	0	511.742	0.23	0.00012	38.4117	0.0007601	0.003335	0.364	2.23	39.77
FALSE	High	TTYKYEMI	1xOxidation [M7]	0.0239559	0.00252393	0.366	1	1	5	41918_sw_Q8QZY1	0	1064.5	1.07189e+06	870631	515516	400797		High	2	0.4111	0	532.752	-0.12	-6e-05	45.4655	0.0007601	0.003273	0.366	2.53	46.1
FALSE	High	KVAEFNNV		0.0279533	0.00252393	0.343	1	1	1	52216_tr_A0A0B4	0	920.484	54243.9	44827	5932.98	16382.8		High	2	0.108	0	460.745	-0.18	-8e-05	43.2338	0.0007601	0.004023	0.343	2.5	43.9
FALSE	High	AAITNKYQL		0.0275812	0.00252393	0.345	1	1	7	44745_sw_B2RS91	0	1021.57	4667588	4012620	2701583	2.35872e+06		High	2	0.3282	0	511.288	0.78	0.0004	46.9572	0.002038	0.01434	0.202	2.59	47.59
FALSE	High	AMYVHAYTL	1xOxidation [M2]	0.0219502	0.00252393	0.379	1	1	6	16720_tr_E0CX62	0	1084.51	385648	304788	162991	159586		High	2	0.292	0	542.76	0.49	0.00026	49.8741	0.0007601	0.003834	0.348	2.26	50.55
FALSE	High	ANYEFSQV		0.029491	0.00252393	0.335	1	1	6	27230_sw_P56528	0	957.431	461463	271406	305725	159264		High	2	0.2072	0	479.219	0.41	0.00019	55.2187	0.0007601	0.004325	0.335	2.51	55.75
FALSE	High	ISILYHQL		0.021081	0.00252393	0.385	1	1	2	33363_sw_Q9D2V5	0	986.567	664256	632605	554456	7337.45		High	2	0.1505	0	493.787	0.62	0.0003	57.7042	0.0007601	0.002739	0.385	2.06	58.97
FALSE	High	RSYSFQKV		0.0230088	0.00252393	0.372	1	1	1	49283_sw_Q8CI75	0	1014.54	231732	133482	87836.9	65034.8		High	2	0.1722	0	507.772	-0.28	-0.00014	38.9448	0.0007601	0.0031	0.372	1.8	39.66
FALSE	High	TNVLFNHL		0.0264939	0.00252393	0.351	1	1	3	44865_sw_Q9D706	0	957.515	169347	146121	114169	14521.2		High	2	0.3307	0	479.263	3.13	0.0015	57.5618	0.001889	0.0124	0.218	2.57	58.07
FALSE	High	RSYRYKLL		0.0220984	0.00252393	0.378	1	1	5	8357_tr_F7AFI0_	0	1098.64	564089	306030	294715	196016		High	2	0.0141	0	549.824	-0.17	-0.0001	40.7558	0.003978	0.031	0.115	2.13	41.2
FALSE	High	HALQNYSQAVM	1xOxidation [M11]	0.0264939	0.00252393	0.351	1	1	2	55901_sw_Q80XJ3	0	1277.59	56819.1	38507.6	20820.3	15391.1		High	2	0.4881	0	639.301	-0.39	-0.00025	41.4763	0.005108	0.04382	0.075	2.52	41.96
FALSE	High	MAPQNLSTF	1xOxidation [M1]	0.0275812	0.00252393	0.345	1	1	12	31810_sw_Q99KV1	0	1024.48	1.29248e+06	1.04154e+06	619803	484559		High	2	0.307	0	512.743	1.24	0.00063	54.3225	0.0007601	0.004139	0.34	2.28	54.59
FALSE	High	YALKKTDVV		0.0239559	0.00252393	0.366	1	1	3	5343_sw_Q810Q5_	0	1036.6	71407.2	40811.2	25559.9	28436.9		High	2	0.2275	0	518.805	-0.27	-0.00014	39.4135	0.0007601	0.003273	0.366	2.11	40.44
FALSE	High	YAIKNIHGV		0.0268516	0.00252393	0.349	1	1	4	49221_sw_P39054	0	1014.57	121009	76322.8	49131.7	38591.2		High	2	0.4852	0	507.79	-1.31	-0.00066	42.0748	0.0007601	0.003792	0.349	2.7	42.79
FALSE	High	TTLQYRSL		0.0237954	0.00252393	0.367	1	1	1	55838_sw_Q80TN7	0	981.536	150984	133071	94991.5	71172		High	2	0.3883	0	491.272	-0.44	-0.00022	47.4452	0.0007601	0.003245	0.367	2.06	47.89
FALSE	High	ISVSFYHV		0.0323828	0.00318624	0.321	1	1	2	48081_sw_Q8JZQ9	0	951.493					NoQuanValues	High	2	0.3467	0	476.251	1.87	0.00089	57.0778	0.0009421	0.005618	0.306	1.99	57.91
FALSE	High	RALINSRTF		0.0350796	0.00318624	0.309	1	1	4	54421_sw_P59598	0	1077.62	89457.6	59428.6	52087.9	33284.4		High	2	0.3052	0	539.312	0.82	0.00044	43.5003	0.004108	0.03177	0.112	2.13	43.99
FALSE	High	SSLVNSQTL		0.0341573	0.00318624	0.313	1	1	1	41539_tr_D3Z216	0	948.5	851442	688897	546140	508270		High	2	0.4534	0	474.754	0.61	0.00029	52.5946	0.0009421	0.005251	0.313	2.47	53.28
FALSE	High	IIPMFSNL		0.0346155	0.00318624	0.311	1	1	1	12715_tr_G3UWL2	0	934.507	56668.9	37147.1	81474.5	12741.8		High	2	0.3514	0	467.758	2.34	0.00109	74.03	0.0009421	0.005336	0.311	2.22	75.23
FALSE	High	YVNPNHQATL		0.0325996	0.00318624	0.32	1	1	3	55078_sw_A2A5R2	0	1156.57	67408.4	55555.7	35968.4	27845.9		High	2	0.2082	0	578.791	0.18	0.0001	40.421	0.002822	0.01766	0.178	2.45	40.99
FALSE	High	ISVRNKEEL		0.0353139	0.00318624	0.308	1	1	2	53452_tr_E9PW37	0	1087.61	46427.8	42576.7	17146.6	28024.5		High	2	0.1649	0	544.309	-0.3	-0.00016	37.5673	0.001255	0.007397	0.275	2.79	38.22
FALSE	High	KQIKNSSLL		0.0367521	0.00318624	0.302	1	1	1	14060_sw_Q8K039	0	1030.63	10637	78578.6	7656.47	37289.5		High	2	0.4545	0	515.815	-1.88	-0.00097	37.7515	0.0009421	0.005804	0.302	2.97	38.3
FALSE	High	FAHFNSHAA		0.033705	0.00318624	0.315	1	1	4	41815_sw_Q8K2K6	0	1001.46	58626	53733.9	29363.4	39948.4		High	2	0.2553	0	501.233	-0.37	-0.00018	36.5635	0.002902	0.01996	0.164	1.88	37.09
FALSE	High	SMVDNSQHL	1xOxidation [M2]	0.0348468	0.00318624	0.31	1	1	3	50513_sw_Q6PH08	0	1046.46	47702.2	24058.8	14223.7	15395.2		High	2	0.184	0	523.732	-0.75	-0.00039	35.7569	0.001576	0.009962	0.242	2.12	36.52
FALSE	High	VVFFFKTL		0.0302905	0.00318624	0.331	1	1	3	6535_sw_Q9JLJ1_	0	1000.59	513230	477119	310124	8917.42		High	2	0.2651	0	500.795	-4.53	-0.00227	68.7596	0.008013	0.06434	0.03	2.15	69.85
FALSE	High	VSPTNRGSL		0.0313197	0.00318624	0.326	1	1	4	55564_sw_A2AF47	0	930.5					NoQuanValues	High	2	0.1559	0	465.754	-0.23	-0.00011	36.3706	0.002902	0.01907	0.169	1.86	37.06
FALSE	High	KTWVFSFL		0.0357871	0.00318624	0.306	1	1	3	53225_tr_A0A0R4	0	1027.56	217092	156849	218834	5888.65		High	2	0.321	0	514.286	3.76	0.00193	73.1847	0.001735	0.0114	0.227	2.43	74.44
FALSE	High	SGVGNSQKM		0.030904	0.00318624	0.328	1	1	2	54437_sw_Q5DTW7	0	907.43	22132	9519.04	7640.23	7767.1		High	2	0.1297	0	454.219	0.1	5e-05	30.8244	0.0009421	0.005063	0.317	2.39	31.47
FALSE	High	SGQQQSNYGPM		0.0332586	0.00318624	0.317	1	1	1	31725_sw_Q8BG05	0	1196.5	30726.9	31358.6	27802.3	23704.7		High	2	0.348	0	598.753	-1.13	-0.00068	44.8188	0.0009421	0.005075	0.317	2.27	45.46
FALSE	High	SQGTGTNGSEI		0.030904	0.00318624	0.328	1	1	3	25921_tr_A0A0G2	0	1050.47	90809.6	86275.8	44966.7	42529.4		High	2	0.4676	0	525.739	0.32	0.00017	38.7942	0.0009421	0.004614	0.328	2.78	39.87
FALSE	High	SQVVHKAVL		0.0306982	0.00318624	0.329	1	1	5	35142_tr_A0A0R4	0	980.589	292803	245380	155528	216866		High	2	0.3864	0	490.798	-0.26	-0.00013	35.5478	0.0009421	0.005351	0.311	2.64	36.14
FALSE	High	RALLDRDVL		0.0353139	0.00318624	0.308	1	2	4	50201_tr_Q91XY3	0	1070.63	101885	97882.4	56957.3	61089	NotUnique	High	2	0.2423	0	535.819	-1.51	-0.00081	49.6925	0.0009421	0.005523	0.308	1.94	50.37
FALSE	High	QPSNYGPM	1xOxidation [M8]	0.0321674	0.00318624	0.322	1	1	4	14019_tr_A0A0N4	0	909.377	186081	150410	73342.4	72861.3		High	2	0.5304	0	455.192	-0.24	-0.00011	37.0756	0.001255	0.007137	0.279	2.47	37.67
FALSE	High	QSIEFSRL		0.0334811	0.00318624	0.316	1	1	8	53785_sw_P23116	0	979.521	4454561	4195741	2.68197e+06	3.11345e+06		High	2	0.3333	0	490.263	-1.04	-0.00051	53.7251	0.001576	0.0101	0.241	1.86	54.3
FALSE	High	IQWRFVNRI		0.0343856	0.00318624	0.312	1	1	8	49519_sw_P46935	0	1231.71	4.18445e+06	3.60213e+06	2.76988e+06	2.08849e+06		High	2	0.2548	0	616.356	-0.78	-0.00048	55.0766	0.0009421	0.005334	0.312	1.57	55.95
FALSE	High	KVLEFERV		0.033705	0.00318624	0.315	1	1	4	44476_sw_Q8CEC6	0	1019.59	224424	144246	107595	92445.9		High	2	0.0553	0	510.299	1.4	0.00071	46.1723	0.0009421	0.005151	0.315	1.99	46.71
FALSE	High	FTHQNGERV		0.0325996	0.00318624	0.32	1	1	2	46133_sw_Q7TN98	0	1087.53	16263.9	15234.9	13135.6	7762.52		High	3	0.4794	0	363.181	0.05	2e-05	30.1512	0.0009421	0.004955	0.32	2.67	31.19
FALSE	High	RAGPSLKTTL		0.0330375	0.00318624	0.318	1	1	3	12616_tr_A0A0N4	0	1043.62	339276	259110	188151	142725		High	2	0.0765	0	522.313	-1.28	-0.00067	40.7311	0.001735	0.01219	0.22	1.96	41.73
FALSE	High	SLGINPHVL		0.0334811	0.00318624	0.316	1	1	4	55116_sw_Q6PFD9	0	949.547	177892	142576	98504.3	118211		High	2	0.4	0	475.276	-1.98	-0.00094	55.0564	0.003118	0.02524	0.138	2.3	55.72
FALSE	High	KSPEYESL		0.0353139	0.00318624	0.308	1	1	4	42646_tr_G3X9J6	0	952.462	167587	113971	89613	62812.1		High	2	0.1208	0	476.735	-0.51	-0.00024	43.5131	0.001576	0.01124	0.229	2.4	44.15
FALSE	High	IMVRNIDLV	1xOxidation [M2]	0.0353139	0.00318624	0.308	1	1	2	20834_sw_P70280	0	1088.61	122811	131475	64448.1	55552.3		High	2	0.3488	0	544.81	-0.59	-0.00032	55.5086	0.0009421	0.005501	0.308	2.15	56.07
FALSE	High	VSYRNIEEL		0.0346155	0.00318624	0.311	1	1	5	55835_tr_Q7M739	0	1122.58	245396	196103	158479	125164		High	2	0.3307	0	561.793	0.06	3e-05	53.0345	0.0009421	0.005345	0.311	2.57	53.5
FALSE	High	SSPENKNWL		0.0332586	0.00318624	0.317	1	1	5	46618_sw_Q3TLR7	0	1074.52	1.90205e+06	1.70163e+06	1155726	759677		High	2	0.4754	0	537.765	0.3	0.00016	48.8575	0.0009421	0.005076	0.317	2.44	49.15
FALSE	High	ASLQNAEKTM	1xOxidation [M10]	0.0362665	0.00318624	0.304	1	1	2	51488_sw_Q8BW70	0	1108.53	13537.3	9653.38	6873.54	5378.8		High	2	0.2867	0	554.769	-0.09	-5e-05	33.4082	0.001576	0.01033	0.238	2.79	34.62
FALSE	High	SYFKGASL		0.0341573	0.00318624	0.313	1	1	2	51294_sw_Q8C129	0	872.451	14042.5	9436.63	15236	22905.4		High	2	0.1643	0	436.729	0.25	0.00011	49.2135	0.0009421	0.005253	0.313	2.13	49.8
FALSE	High	GSLKNVTTL		0.0323828	0.00318624	0.321	1	2	5	53913_sw_Q80TH2	0	932.541	1.57314e+06	1.33924e+06	1039953	749532	NotUnique	High	2	0.2658	0	466.775	1.25	0.00058	46.8054	0.001889	0.01244	0.217	2.22	47.24
FALSE	High	HIYEFPQL		0.0319534	0.00318624	0.323	1	1	4	23584_sw_Q8C4B4	0	1046.53	1.52168e+06	1709213	1.21613e+06	2861.96		High	2	0.2652	0	523.769	1.06	0.00055	60.7782	0.0009421	0.004804	0.323	1.81	61.62
FALSE	High	KALNNKTLV		0.0306982	0.00318624	0.329	1	1	5	37416_sw_Q64282	0	1000.61	227933	212161	141065	136731		High	2	0.3333	0	500.811	-0.16	-8e-05	35.2479	0.0009421	0.004575	0.329	2.88	36.51
FALSE	High	AQLAKKDYL		0.0339304	0.00318624	0.314	1	1	4	40442_sw_O70145	0	1049.6	151195	107025	66955	76125.9		High	2	0.2682	0	525.303	-0.39	-0.00021	39.2023	0.0009421	0.005239	0.314	3.02	39.78
FALSE	High	ISHINKELL		0.0306982	0.00318624	0.329	1	1	2	20398_sw_Q9WVL0	0	1066.63	3445.46	46666.9	61736.4	31605.3		High	3	0.364	0	356.214	0.57	0.0002	43.4203	0.003394	0.02832	0.125	2.72	44.37
FALSE	High	RMPEKVTWM	2xOxidation [M2; M9]	0.0334811	0.00318624	0.316	1	1	7	18312_sw_P84099	0	1209.58	331269	223876	88335.6	73488		High	3	0.24	0	403.863	0	0	38.7087	0.002038	0.01358	0.208	1.75	39.13
FALSE	High	LSPINHNTL		0.0332586	0.00318624	0.317	1	1	4	54920_sw_Q6QI06	0	1008.55	402761	340008	213148	191405		High	2	0.2328	0	504.777	-0.22	-0.00011	45.3512	0.0009421	0.00509	0.317	1.89	45.92
FALSE	High	STYSHSAL		0.033705	0.00318624	0.315	1	1	8	40217_tr_A0A0G2	0	865.405	500322	316812	232555	183816		High	2	0.1957	0	433.206	-0.36	-0.00016	36.839	0.003118	0.02376	0.145	2.3	37.75
FALSE	High	IAPIYKKL		0.0362665	0.00318624	0.304	1	1	2	55318_tr_A0A0G2	0	945.613	49729	27421.8	22843.7	15955.2		High	2	0.0648	0	473.31	-0.15	-7e-05	43.1929	0.0009421	0.005717	0.304	2.16	43.81
FALSE	High	KNYIHRDL		0.0346155	0.00318624	0.311	1	1	4	38827_sw_P25911	0	1058.57	220965	164686	111946	96984.4		High	3	0.2601	0	353.53	-0.17	-6e-05	33.8239	0.007062	0.05611	0.046	1.73	34.45
FALSE	High	ATLVFHNL		0.0304937	0.00318624	0.33	1	1	8	47420_sw_P42227	0	914.509	12151617	11626628	8.32571e+06	7.93615e+06		High	2	0.4667	0	457.759	0.35	0.00016	55.7717	0.0009421	0.004507	0.33	2.55	56.52
FALSE	High	STLVHKFFL		0.0346155	0.00318624	0.311	1	1	8	46313_tr_E9PZR3	0	1091.62	380226	274774	320631	212238		High	2	0.3432	0	546.315	-1.22	-0.00067	55.164	0.001576	0.01112	0.23	2.36	56.02
FALSE	High	RQTVNVIAM	1xOxidation [M9]	0.0325996	0.00318624	0.32	1	1	2	12229_tr_D3Z2V5	0	1047.56	104617	59213.2	27783.7	26033.8		High	2		0.0253	524.284	-0.44	-0.00023	40.5238	0.003118	0.02556	0.136	1.93	41.41
FALSE	High	GNVTNITTV		0.0343856	0.00318624	0.312	1	1	2	46373_sw_Q8BMT4	0	918.489	92412.5	67334.1	52805.8	47823.5		High	2	0.3223	0	459.748	-0.69	-0.00032	51.2733	0.0009421	0.005328	0.312	2.73	51.6
FALSE	High	TSFMFQRV	1xOxidation [M4]	0.0350796	0.00318624	0.309	1	1	3	23818_tr_D3Z0S1	0	1031.5	164729	188826	85771.9	89155.6		High	2	0.254	0	516.253	1.39	0.00072	51.5128	0.007773	0.06315	0.032	1.89	51.89
FALSE	High	IGTINQQAM	1xOxidation [M9]	0.0328178	0.00318624	0.319	1	1	4	42748_sw_Q9Z0E6	0	991.488	208194	147555	88357.4	67219.2		High	2	0.2772	0	496.247	-0.79	-0.00039	40.764	0.0009421	0.00511	0.316	3.03	41.43
FALSE	High	AGLTHIITM	1xOxidation [M9]	0.0350796	0.00318624	0.309	1	2	10	32464_sw_Q8R574	0	972.518	634613	470507	275570	177822	NotUnique	High	2	0	0	486.764	1.96	0.00096	48.6423	0.003018	0.02323	0.147	2.68	48.98
FALSE	High	THLLNSEHL		0.0319534	0.00318624	0.323	1	1	3	51069_sw_Q5SPL2	0	1063.55	54316.6	43045.1	38714.1	33566.1		High	2	0.3294	0	532.28	-0.17	-9e-05	42.4313	0.0009421	0.004827	0.323	2.55	43.08
FALSE	High	SSVRNSKSL		0.0313197	0.00318624	0.326	1	1	2	46688_sw_O89050	0	977.537	368.758	2177.05	348.259	140275		High	2	0.2329	0	489.272	-0.1	-5e-05	28.0425	0.0009421	0.0047	0.326	2.19	28.1
FALSE	High	AQQVNRTTL		0.0357871	0.00318624	0.306	1	1	2	45326_sw_Q62311	0	1030.56	75603.8	60752.4	40638.5	34036.9		High	2	0.3141	0	515.786	-0.21	-0.00011	36.8437	0.0009421	0.005582	0.306	2.77	38
FALSE	High	SSPLNSRAV		0.0311111	0.00318624	0.327	1	1	4	43502_sw_Q62210	0	930.5	310133	211102	132203	108093		High	2	0.5198	0	465.754	-0.03	-1e-05	39.084	0.001255	0.007147	0.279	2.27	40.23
FALSE	High	TAYEFAKL		0.033705	0.00318624	0.315	1	1	7	26818_sw_Q9EQ06	0	942.493	555797	527155	486397	581686		High	2	0.3774	0	471.75	-0.6	-0.00028	54.2921	0.001255	0.005989	0.299	2.57	54.91
FALSE	High	RGYVFREL		0.0332586	0.00318624	0.317	1	1	4	51373_sw_P58682	0	1039.57	981814	749510	703608	539940		High	2	0.3538	0	520.288	0.53	0.00028	48.1641	0.001255	0.006967	0.282	1.95	48.59
FALSE	High	SAPQYSRL		0.0343856	0.00318624	0.312	1	1	2	49365_sw_Q8CFG0	0	921.479					NoQuanValues	High	2		0.0438	461.243	-0.25	-0.00012	41.3902	0.001255	0.00624	0.294	1.53	41.88
FALSE	High	GAPENSGISTL		0.0334811	0.00318624	0.316	1	1	5	51553_sw_F8VPU2	0	1045.52	236327	173446	146482	108293		High	2	0.3189	0	523.262	1.41	0.00074	52.1454	0.003682	0.02917	0.121	2.54	52.56
FALSE	High	AAHTNRKEYTL		0.0403318	0.00432737	0.288	1	1	4	23694_sw_Q9CQX5	0	1303.68	68484.8	53063.2	32189	31220.1		High	3	0.3014	0	435.23	-0.02	-1e-05	32.287	0.001255	0.006579	0.288	2.19	32.98
FALSE	High	AMYVHAYTL		0.0491703	0.00432737	0.258	1	1	4	16720_tr_E0CX62	0	1068.52	107051	94920.1	176475	99558.7		High	2	0.3347	0	534.762	-0.61	-0.00033	53.8985	0.001255	0.008631	0.258	2.51	54.59
FALSE	High	WFGMFANL	1xOxidation [M4]	0.0422458	0.00432737	0.281	1	1	2	29561_sw_O09005	0	1001.45	28098.6	17187.7	17029.3	6189.03		High	2	0.37	0	501.23	-3.05	-0.00153	74.6852	0.001255	0.007378	0.276	2.27	75.37
FALSE	High	AANINKESI		0.0428086	0.00432737	0.279	1	1	4	39364_sw_Q922B2	0	959.516					NoQuanValues	High	2	0.2125	0	480.261	0.04	2e-05	39.2185	0.001255	0.00842	0.261	2.4	40.21
FALSE	High	TNYRFKNLF		0.0433786	0.00432737	0.277	1	1	1	34372_tr_A2API1	0	1202.63	129982	104422	91405.1	57874.3		High	2	0.1545	0	601.82	0.38	0.00023	52.8406	0.001255	0.007277	0.277	2.33	53.64
FALSE	High	ASLSNLHSL		0.0485273	0.00432737	0.26	1	1	4	10842_sw_Q9D1C2	0	941.505	560769	432254	351667	257085		High	2	0.2549	0	471.256	-0.41	-0.00019	49.7127	0.001255	0.008574	0.259	2.55	50.38
FALSE	High	VTIHYNKL		0.0416902	0.00432737	0.283	1	1	3	35025_tr_E9PUZ5	0	987.562	1.96149e+07	1.32872e+07	9.99182e+06	8.3114e+06		High	2	0.0792	0	494.285	0.79	0.00039	42.0748	0.001255	0.006919	0.283	2.65	43.67
FALSE	High	KSYLMNKL		0.0433786	0.00432737	0.277	1	1	4	9604_tr_E9Q2N7_	0	996.555	386922	319616	322916	260448		High	2	0.3399	0	498.78	-1.52	-0.00076	44.4647	0.00143	0.009365	0.249	2.53	45.06
FALSE	High	YAFNMKATV		0.041415	0.00432737	0.284	1	1	1	43978_tr_Q504P4	0	1044.52	9959.55	24144.1	25932.5	19747.9		High	2	0.3271	0	522.763	-0.04	-2e-05	53.1404	0.001255	0.006831	0.284	2.14	53.83
FALSE	High	TTVTNSTPL		0.037244	0.00432737	0.3	1	1	3	43973_sw_Q9Z2G0	0	933.489	87453.7	84396.3	54055.5	47776		High	2	0.148	0	467.248	-0.45	-0.00021	47.4296	0.001255	0.005901	0.3	1.96	48.05
FALSE	High	SMVQNRVFL		0.0436663	0.00432737	0.276	1	1	2	55140_sw_Q8C3J5	0	1093.58	132769	89309.2	143459	5817.85		High	2	0.0631	0	547.295	0.94	0.00051	54.7337	0.004582	0.03831	0.09	2.06	55.17
FALSE	High	ASPMNHSVQM	2xOxidation [M4; M10]	0.0419671	0.00432737	0.282	1	1	4	23227_tr_A0A0U1	0	1133.47	328.718	9645.1	14366	14412.3		High	2	0.2217	0	567.239	-0.36	-0.00021	29.3215	0.003018	0.02191	0.154	2.03	29.34
FALSE	High	TTHSNHEVL		0.0454316	0.00432737	0.27	1	1	4	25278_sw_Q9DCC4	0	1037.5	143307	119933	60154.9	89146.6		High	2	0.4735	0	519.254	-0.38	-0.0002	31.3551	0.004582	0.03767	0.092	2.26	31.92
FALSE	High	YAVGNHDFI		0.0448357	0.00432737	0.272	1	1	2	34136_sw_Q8BFV2	0	1035.49	327179	291653	255205	145692		High	2	0.274	0	518.249	0.36	0.00019	52.2607	0.001255	0.007636	0.272	2.19	53.08
FALSE	High	TSVENHEFL		0.0494949	0.00432737	0.257	1	1	7	55743_sw_Q8CJF7	0	1075.51	678510	366908	383222	184572		High	2	0.3072	0	538.256	-0.61	-0.00033	49.6795	0.001255	0.008696	0.257	2.93	50.11
FALSE	High	TSRSFPHL		0.0422458	0.00432737	0.281	1	1	7	31091_sw_P10107	0	944.495	1.1416e+06	780994	549458	474136		High	2	0.2484	0	472.751	-0.56	-0.00027	43.7162	0.003394	0.02818	0.125	1.57	44.3
FALSE	High	TAIENSWIHL		0.0504808	0.00432737	0.254	1	1	3	42904_tr_Q5SW15	0	1183.61	213188	141774	6430.48	507567		High	2	0.2	0	592.306	-4.5	-0.00266	63.9583	0.004582	0.03686	0.095	1.75	64.71
FALSE	High	ASVLNVNHI		0.0382469	0.00432737	0.296	1	2	10	55831_tr_E9QKG6	0	966.537	8587046	6392690	5.40848e+06	4.4877e+06	NotUnique	High	2	0.3069	0	483.772	0.21	0.0001	50.5398	0.001255	0.006127	0.296	2.9	51.08
FALSE	High	YSYQNRYHF		0.04087	0.00432737	0.286	1	1	5	55870_tr_A0A0U1	0	1277.57	185946	56582	127396	86602.2		High	2	0.4756	0	639.288	-0.61	-0.00039	45.417	0.003118	0.02548	0.137	3.07	45.97
FALSE	High	SMNKAGAVL	1xOxidation [M2]	0.0451327	0.00432737	0.271	1	1	2	36988_sw_Q9ESL4	0	906.471	68092.9	41768.1	28407.2	23141		High	2	0.272	0	453.739	-0.3	-0.00014	37.4105	0.001255	0.007711	0.271	2.39	38.05
FALSE	High	SNTQYARL		0.0403318	0.00432737	0.288	1	1	4	44148_tr_B1AR28	0	952.485	266520	166862	104998	93796.8		High	2	0.3717	0	476.746	0.12	6e-05	41.3484	0.001255	0.006601	0.288	2.69	41.79
FALSE	High	YNISLKEVM	1xOxidation [M9]	0.0385017	0.00432737	0.295	1	1	1	14563_tr_F6T9C3	0	1112.57	40865.2	31095	12202.5	16869.5		High	2	0.0549	0	556.786	-1.01	-0.00056	51.1756	0.001255	0.006209	0.295	1.82	51.72
FALSE	High	AALENTHLL		0.0400653	0.00432737	0.289	1	1	3	14930_sw_Q9D187	0	981.536	1183068	1.0537e+06	859129	585459		High	2	0.4979	0	491.271	-1	-0.00049	51.4449	0.001255	0.006594	0.288	2.35	52.14
FALSE	High	TALENLIVL		0.0463398	0.00432737	0.267	1	1	3	56005_sw_Q69ZR2	0	985.593	127429	92184.3	90679	16048.9		High	2	0.1934	0	493.3	-0.31	-0.00015	76.2922	0.00729	0.05985	0.038	2.12	76.9
FALSE	High	SVLANYFVFM	1xOxidation [M10]	0.0377422	0.00432737	0.298	1	1	1	48322_tr_F2Z470	0	1206.59	49780.1	277.793	24095.3	11664.9		High	2	0.1	0	603.797	-0.21	-0.00013	74.9347	0.001255	0.006001	0.298	2.4	75.76
FALSE	High	YGLTNNSKL		0.0398005	0.00432737	0.29	1	1	1	43744_sw_Q8R349	0	1009.53					NoQuanValues	High	2	0.2197	0	505.269	0.07	4e-05	45.3149	0.001255	0.006451	0.29	1.73
FALSE	High	VSPRNSLEVL		0.0454316	0.00432737	0.27	1	1	3	40602_sw_A2AKB9	0	1113.63					NoQuanValues	High	2	0.1875	0	557.317	1.22	0.00068	51.9628	0.001255	0.007902	0.268	2.24	52.65
FALSE	High	SQQLYRHL		0.0387582	0.00432737	0.294	1	2	8	47490_sw_Q6ZQ18	0	1044.56					NotUnique	High	2	0	0	522.783	1.07	0.00056	38.5295	0.00143	0.009	0.253	2.48	39.71
FALSE	High	FAHIDGDHL		0.0463398	0.00432737	0.267	1	1	3	45922_tr_Q497W9	0	1024.48	874710	637827	436466	451823		High	2	0.3067	0	512.746	0.35	0.00018	45.5447	0.004582	0.03629	0.097	2.38	46.16
FALSE	High	STFEFHSI		0.0382469	0.00432737	0.296	1	1	4	55027_sw_O70481	0	967.452	269746	220920	234593	167556		High	2	0.338	0	484.23	0.99	0.00048	55.8774	0.001255	0.006126	0.296	2.16	56.31
FALSE	High	AVIKFLEL		0.0377422	0.00432737	0.298	1	1	2	50243_sw_P43247	0	932.582	98073.9	96797	40761.1	4638.66		High	2	0.1099	0	466.794	-1.31	-0.00061	66.8023	0.001255	0.006032	0.298	1.82	67.46
FALSE	High	VQLENQMVL	1xOxidation [M7]	0.0454316	0.00432737	0.27	1	1	2	25297_sw_Q9WU84	0	1089.56	7410.35	212377	14813.5	164701		High	2	0.1989	0	545.284	-0.37	-0.0002	56.0107	0.003018	0.02277	0.15	1.76	56.61
FALSE	High	KSPLNKTEV		0.0463398	0.00432737	0.267	1	1	4	43879_tr_A2A848	0	1015.58	128753	103518	60006	73546.6		High	2	0.2697	0	508.293	-0.3	-0.00015	34.15	0.001255	0.007954	0.267	2.41	34.8
FALSE	High	AAVANQHSSFV		0.046955	0.00432737	0.265	1	1	3	51586_sw_Q6P9P6	0	1130.56	73366.8	57872.8	36742.7	23716		High	2	0.4639	0	565.784	0.85	0.00048	41.8053	0.001576	0.01058	0.235	3.19	42.37
FALSE	High	VAYRYEVL		0.0411416	0.00432737	0.285	1	2	3	43081_sw_Q5U4C9	0	1012.55	113483	110310	82587.9	70923.7	NotUnique	High	2	0.1737	0	506.776	-1.04	-0.00053	52.2017	0.001255	0.00677	0.285	1.9	52.04
FALSE	High	FAHINTDMT	1xOxidation [M8]	0.046955	0.00432737	0.265	1	1	3	51376_tr_Q6NXL1	0	1065.47					NoQuanValues	High	2	0.3072	0	533.237	-0.35	-0.00019	41.3567	0.001255	0.008083	0.265	1.53
FALSE	High	IIQEFPAL		0.0395374	0.00432737	0.291	1	1	2	54468_tr_A2AUM2	0	930.529					NoQuanValues	High	2	0.1975	0	465.768	-1.67	-0.00078	67.9851	0.001255	0.006418	0.291	2.43
FALSE	High	KVLRFIAEV		0.0422458	0.00432737	0.281	1	1	6	47539_sw_Q9QYH6	0	1074.67	604961	426020	382862	253513		High	2	0.4367	0	537.837	-0.07	-4e-05	51.6805	0.001255	0.00702	0.281	2.45	52.55
FALSE	High	VGPEHGTEI		0.0369972	0.00432737	0.301	1	1	7	55885_tr_L7N451	0	938.458	653921	414778	304120	259722		High	2	0.4202	0	469.732	-0.62	-0.00029	40.0244	0.006117	0.052	0.055	2.38	40.37
FALSE	High	VGYLFENL		0.0504808	0.00432737	0.254	1	1	3	39905_tr_D3YVI9	0	954.493	70786.9	47897.1	43326.5	3749.6		High	2	0.2019	0	477.752	2.86	0.00136	73.2852	0.00143	0.008973	0.254	2.13	74.52
FALSE	High	VGYMYPSM	2xOxidation [M4; M8]	0.0416902	0.00432737	0.283	1	1	3	16025_tr_E9PVF3	0	979.39	51384.1	64846	28193	15592.4		High	2	0.3073	0	490.198	-0.65	-0.00032	46.3638	0.001255	0.00691	0.283	1.92	47.07
FALSE	High	SSVLNLTEL		0.0451327	0.00432737	0.271	1	1	1	17817_tr_A0A0A0	0	975.536	52985.7	37508	30168.7	6809.81		High	2	0.2907	0	488.273	2.87	0.0014	69.6994	0.001255	0.007709	0.271	2.58	70.82
FALSE	High	VHHINSEHI		0.0436663	0.00432737	0.276	1	1	2	52109_sw_P47806	0	1085.55	9470.75	6613.24	5240.79	5585.16		High	3	0.2581	0	362.521	-0.8	-0.00029	31.1458	0.001255	0.007342	0.276	2.17	31.53
FALSE	High	AGPTNVHLI		0.0430927	0.00432737	0.278	1	1	6	46337_sw_P70178	0	921.515	684074	743624	406655	624387		High	2	0.447	0	461.261	-0.46	-0.00021	49.3526	0.005108	0.04342	0.076	2.64	49.79
FALSE	High	VFRELPSL		0.0395374	0.00432737	0.291	1	1	2	3027_tr_E0CYM3_	0	960.551	537972	796.156	422938	9965.99		High	2	0.2021	0	480.78	0.79	0.00038	56.9085	0.006117	0.05186	0.055	1.93	57.6
FALSE	High	LGVKNSEPA		0.0442473	0.00432737	0.274	1	1	8	42325_sw_Q80UG5	0	914.494	98882.9	77029.2	46499.6	51002.1		High	2	0.35	0	457.751	0.08	4e-05	34.749	0.001255	0.007462	0.274	2	35.84
FALSE	High	VAVVNKVDI		0.0457324	0.00432737	0.269	1	1	4	53410_sw_O35604	0	956.578	1.00676e+06	809268	586696	476170		High	2	0.3158	0	478.792	-0.45	-0.00022	48.6542	0.001255	0.007822	0.269	2.28	49.31
FALSE	High	VQYEMRTL	1xOxidation [M5]	0.0398005	0.00432737	0.29	1	1	4	18734_tr_G5E8U8	0	1055.52	172458	103532	62202.5	33308.4		High	2	0.0946	0	528.262	-2	-0.00106	41.6231	0.002187	0.01471	0.199	2.22	42.49
FALSE	High	STIRNAQSI		0.0494949	0.00432737	0.257	1	1	6	32951_tr_S4R293	0	989.537	1.09944e+06	694399	491511	419029		High	2	0.2602	0	495.272	0.15	8e-05	37.506	0.001255	0.008933	0.254	2.69	38.72
FALSE	High	VSPLFQKL		0.0377422	0.00432737	0.298	1	1	1	49732_sw_Q68FL6	0	931.561	363643	4640.7	303380	15643.2		High	2	0.1379	0	466.284	0.34	0.00016	56.9476	0.001255	0.006016	0.298	1.74	57.89
FALSE	High	VAPGNQVTL		0.0457324	0.00432737	0.269	1	1	2	20236_tr_D3YZE3	0	898.499					NoQuanValues	High	2	0.0455	0	449.753	0.2	9e-05	50.6066	0.001255	0.007851	0.269	1.98	51.33
FALSE	High	KSLKNYITI		0.0428086	0.00432737	0.279	1	2	4	41455_sw_Q8BYM8	0	1079.65	77868.6	76267.6	54867.2	49628.7	NotUnique	High	2		0.0285	540.326	-0.23	-0.00012	49.7939	0.001889	0.01251	0.217	2.39	50.41
FALSE	High	FGLHLIDFM	1xOxidation [M9]	0.0448357	0.00432737	0.272	1	1	1	46612_sw_Q8C156	0	1108.55	41487	32864.9	26965.5	7953.7		High	2	0.2118	0	554.776	-4.82	-0.00267	68.8543	0.001255	0.007603	0.272	2.03	69.47
FALSE	High	SRYQFRNL		0.0377422	0.00432737	0.298	1	1	6	16415_sw_Q8R035	0	1083.57	500047	344610	309316	211601		High	3	0.2747	0	361.861	-0.82	-0.0003	42.9581	0.001255	0.006013	0.298	1.82	43.66
FALSE	High	AAPRNKHWL		0.0457324	0.00432737	0.269	1	1	8	17754_tr_F6XU64	0	1092.61	1.25961e+06	1.01838e+06	643626	622589		High	2	0.2711	0	546.806	-0.78	-0.00043	34.3967	0.004838	0.04166	0.081	1.66	34.89
FALSE	High	FALAMKDTL	1xOxidation [M5]	0.0403318	0.00432737	0.288	1	1	5	52419_sw_Q8VHH7	0	1025.53	12638.5	182402	11269.9	100985		High	2	0.1968	0	513.271	1.09	0.00056	51.61	0.001255	0.007266	0.277	2.49	52.03
FALSE	High	VAPQNTTAL		0.0377422	0.00432737	0.298	1	1	3	53987_tr_F8VQ70	0	914.494	177294	129218	97769.6	96644		High	2	0.2805	0	457.75	-1.05	-0.00048	44.8805	0.001255	0.007312	0.277	2.46	45.52
FALSE	High	KVFEYHNV		0.0498215	0.00432737	0.256	1	1	1	42645_sw_Q9DAX9	0	1035.53	1.31125e+06	957236	605814	517326		High	2	0.4744	0	518.266	-1.06	-0.00055	40.767	0.001255	0.008789	0.256	2.15	41.44
FALSE	High	ATYIFLQTF		0.037244	0.00432737	0.3	1	1	1	21211_sw_Q8K1A5	0	1103.58	43682.9	32211.4	24592.1	13953.5		High	2	0.3305	0	552.292	-0.42	-0.00023	76.3967	0.001255	0.005904	0.3	2.36	77.15
FALSE	High	FAPKNIYSI		0.0422458	0.00432737	0.281	1	1	5	50766_sw_P09581	0	1052.58	484604	4944.86	1462.34	12841.6		High	2	0.3022	0	526.793	0.4	0.00021	54.2014	0.00326	0.02651	0.132	1.82	54.73
FALSE	High	STHDFPAM	1xOxidation [M8]	0.0442473	0.00432737	0.274	1	1	3	11970_tr_Q5SUC6	0	921.377	61979.9	58427.1	21181.4	20430.6		High	2	0.293	0	461.192	0.5	0.00023	38.0777	0.001255	0.007506	0.274	2.15	38.7
FALSE	High	VSFTYRYL		0.0504808	0.00432737	0.254	1	1	4	48703_tr_G3X8X7	0	1048.55	2.23179e+06	15540.6	1.72648e+06	1219.62		High	2	0.3626	0	524.777	1.15	0.0006	57.7646	0.00143	0.008978	0.254	2.73	58.48
FALSE	High	ATYTFIQQL		0.0451327	0.00432737	0.271	1	1	3	33757_sw_Q9R0N0	0	1084.57	397264	259242	199070	11234.7		High	2	0.1913	0	542.787	-0.93	-0.0005	68.2823	0.001255	0.007693	0.271	2.77	69.07
FALSE	High	SSLENATSL		0.0472655	0.00432737	0.264	1	1	2	40362_sw_Q9JJF9	0	921.452	78971.2	59434.9	39547.4	35374.5		High	2	0.0721	0	461.23	0.74	0.00034	52.1652	0.003682	0.03007	0.118	2.22	52.84
FALSE	High	VAPQYQEL		0.0390163	0.00432737	0.293	1	1	3	23714_tr_A2AIH8	0	947.483	277165	248293	169050	159932		High	2	0.2183	0	474.246	1.79	0.00085	51.5849	0.001735	0.01213	0.22	2.29	52.26
FALSE	High	TSLRNHERI		0.0498215	0.00432737	0.256	1	1	8	36685_tr_B8JJZ9	0	1125.61	222570	175943	119091	142139		High	3	0.2822	0	375.876	-0.13	-5e-05	30.7714	0.002902	0.01979	0.165	2.02	31.76
FALSE	High	MAHVNGVHL	1xOxidation [M1]	0.0377422	0.00432737	0.298	1	1	4	40732_tr_Q504M2	0	993.493	116800	5173.85	33411.4	49247.2		High	2	0.4795	0	497.251	0.42	0.00021	39.3045	0.002822	0.01756	0.179	2.44	39.92
FALSE	High	KNLNYLHL		0.0439558	0.00432737	0.275	1	1	4	51515_tr_B7ZC27	0	1014.57	165462	117343	99691.8	82454.2		High	2	0.1779	0	507.79	-0.89	-0.00045	49.1052	0.001255	0.007396	0.275	2.53	49.7
FALSE	High	QSIAFISRL		0.0377422	0.00432737	0.298	1	1	2	23277_sw_Q9CR67	0	1034.6	768452	652850	558778	9035.04		High	2	0.2111	0	517.804	0.46	0.00024	60.3414	0.001255	0.006046	0.298	1.8	61.29
FALSE	High	RNYIHLNL		0.047578	0.00432737	0.263	1	1	2	36134_sw_P41588	0	1042.58	120438	81899.2	91253.6	54238.6		High	2	0.1799	0	521.793	-0.44	-0.00023	50.4642	0.001255	0.008291	0.263	1.39	51.11
FALSE	High	RNYNYRVV		0.0460352	0.00432737	0.268	1	1	6	53612_sw_P70388	0	1083.57	119026	83625.3	59363.3	37945.1		High	2	0.3829	0	542.288	-0.58	-0.00031	39.0401	0.003682	0.02971	0.119	2.22	39.61
FALSE	High	ISPKHFVHL		0.0425263	0.00432737	0.28	1	1	6	41881_sw_Q9JL60	0	1077.62	260554	177326	142392	82753.8		High	2	0.4096	0	539.314	0.03	2e-05	42.0138	0.002038	0.01351	0.208	2.71	42.74
FALSE	High	MMHSNMETL	1xOxidation [M]	0.0457324	0.00432737	0.269	1	1	6	53326_tr_E9PV41	0	1109.44	182329	137666	129087	124417		High	2	0.2977	0	555.225	0.02	1e-05	40.3539	0.005728	0.04907	0.062	2.15	40.85
FALSE	High	GQLSNGDHHF		0.0436663	0.00432737	0.276	1	1	2	17026_tr_A2AWN7	0	1111.49	72481	73976.7	33217.4	45987.2		High	2	0.6151	0	556.25	0.29	0.00016	35.7541	0.003118	0.02471	0.14	2.52	36.51
FALSE	High	SALENGRYEL		0.0419671	0.00432737	0.282	1	1	3	54533_tr_G3UWZ0	0	1151.57	147618	99729.6	92953.8	68738.9		High	2	0.4591	0	576.288	-0.2	-0.00012	49.6317	0.001255	0.006951	0.282	2.81	50.32
FALSE	High	RQYMFSSL	1xOxidation [M4]	0.0385017	0.00432737	0.295	1	1	3	46637_sw_P27641	0	1047.49	253865	230747	131963	106799		High	2	0.05	0	524.249	-1.11	-0.00058	50.765	0.009251	0.0747	0.012	1.6	51.35
FALSE	High	SAGRNALHL		0.0463398	0.00432737	0.267	1	1	4	54043_sw_Q8CGB3	0	938.517	280829	240170	133695	161673		High	2	0.4699	0	469.761	-1.68	-0.00079	39.4375	0.003118	0.02387	0.144	1.83	40.08
FALSE	High	SKYLHRQL		0.047578	0.00432737	0.263	1	1	2	32339_tr_Q8K469	0	1044.59	47520.8	42654	21996.1	26760.6		High	2	0.3376	0	522.8	-1.28	-0.00067	32.2782	0.001255	0.00828	0.263	2.37	33.33
FALSE	High	RQYRLTEHM	1xOxidation [M9]	0.0390163	0.00432737	0.293	1	1	3	49613_tr_Z4YJP0	0	1249.61	94707.9	64274.3	31467.2	30514.4		High	3	0.3357	0	417.208	-0.33	-0.00014	31.8926	0.008759	0.06887	0.022	1.4	32.59
FALSE	High	QAPRYSSL		0.039276	0.00432737	0.292	1	1	6	51026_sw_Q8C4S8	0	921.479					NoQuanValues	High	2	0.2909	0	461.243	-0.05	-2e-05	41.3524	0.001255	0.006542	0.289	1.65	41.88
FALSE	High	FSLENNFLL		0.0498215	0.00432737	0.256	1	1	1	47113_tr_A0A087	0	1096.57	33873.4	30965	29812.7	864.542		High	2	0.0256	0	548.787	-0.36	-0.0002	77.4499	0.001255	0.00878	0.256	2.34	78.15
FALSE	High	GSLQNGVTA		0.0406	0.00432737	0.287	1	1	1	52229_sw_Q9EPU0	0	846.432	52578.1	36476.7	28360.8	15658.7		High	2	0.3032	0	423.72	1.22	0.00052	42.4598	0.001255	0.006642	0.287	2.21	42.88
FALSE	High	GSVANKFYV		0.0498215	0.00432737	0.256	1	1	3	37522_sw_P97855	0	984.515	192812	115964	112454	103571		High	2	0.2394	0	492.761	0.1	5e-05	49.5833	0.001255	0.008774	0.256	2.13	50.3
FALSE	High	FSPMGVDHM	2xOxidation [M4; M9]	0.046955	0.00432737	0.265	1	1	2	29803_sw_P70372	0	1052.42	125956	78848.9	28706.3	37758.1		High	2	0.3883	0	526.713	0.3	0.00016	39.6539	0.001255	0.008142	0.265	1.88	40.4
FALSE	High	GSVENVDAA		0.039276	0.00432737	0.292	1	1	1	39131_sw_Q8BH43	0	861.395	30130.9	28489.2	20798.1	16755		High	2	0.3562	0	431.201	-0.32	-0.00014	40.259	0.001255	0.006389	0.292	2.19	40.9
FALSE	High	RVLIFTQM	1xOxidation [M8]	0.0369972	0.00432737	0.301	1	1	3	56213_tr_A0A087	0	1023.57	62563.3	47677.7	27641.3	20317.2		High	2	0.3255	0	512.287	1.47	0.00075	52.8809	0.001255	0.005855	0.301	2.55	53.61
FALSE	High	NAPPSNPVAM		0.0382469	0.00432737	0.296	1	1	5	55219_sw_Q80UV9	0	997.477	82131.5	58139.3	80721.2	66813.1		High	2	0.3036	0	499.243	1	0.0005	47.805	0.001255	0.006144	0.296	2.8	48.56
FALSE	High	RSPVFSHL		0.0498215	0.00432737	0.256	1	1	2	53228_tr_E9Q467	0	942.516	172870	548.522	5486.47	56879.9		High	2	0.2024	0	471.762	0.23	0.00011	44.2321	0.001255	0.008801	0.256	2.47	44.59
FALSE	High	GILTFSNL		0.0463398	0.00432737	0.267	1	1	2	52965_sw_Q6GQT9	0	864.483	27382.3	21617.9	23944.6	10538.9		High	2	0.1625	0	432.744	-1	-0.00043	72.2084	0.001255	0.007962	0.267	2.4	73.04
FALSE	High	GMIENGPFL		0.046955	0.00432737	0.265	1	2	4	55885_tr_L7N451	0	977.476	81261.7	66275.5	87731	15706.2	NotUnique	High	2	0.3498	0	489.24	-2.95	-0.00144	68.3438	0.001255	0.008114	0.265	2.83	69.16
FALSE	High	RMIQNQNAA		0.0419671	0.00432737	0.282	1	1	4	50431_sw_Q9DBR1	0	1045.52	157446	109300	113276	104795		High	2	0.4599	0	523.264	-0.06	-3e-05	32.3921	0.001255	0.006991	0.282	2.74	33.04
FALSE	High	SGFVFTRL		0.0466464	0.00432737	0.266	1	1	2	51067_sw_Q6PCN7	0	926.509					NoQuanValues	High	2	0.3929	0	463.756	-4.26	-0.00197	60.4262	0.002038	0.01422	0.202	2.24	60.73
FALSE	High	RAIELLEKL		0.0369972	0.00432737	0.301	1	1	5	18465_sw_O88952	0	1084.67	353622	244944	272345	185383		High	2	0.2436	0	542.84	-0.28	-0.00015	56.2147	0.003118	0.02478	0.14	1.56	56.65
FALSE	High	KIVPFFKL		0.0419671	0.00432737	0.282	1	1	2	56386_sw_Q9JHU4	0	991.634	148079	98820.7	94651.5	6310.85		High	2	0.2742	0	496.319	-2.46	-0.00122	59.091	0.008013	0.0644	0.03	1.86	59.7
FALSE	High	LRYLHSLL		0.0442473	0.00432737	0.274	1	1	4	54430_sw_Q3UPH7	0	1014.61	140363	181794	146050	122800		High	2	0.2667	0	507.808	-0.29	-0.00015	51.8431	0.001255	0.008304	0.262	1.95	52.7
FALSE	High	SAVENLNEM		0.0387582	0.00432737	0.294	1	1	4	49202_tr_G3X8Y3	0	1006.45	206655	179078	207985	209137		High	2	0.2727	0	503.729	-0.19	-0.0001	52.1843	0.002345	0.01607	0.189	2.42	52.98
FALSE	High	RGLQNSKEI		0.0387582	0.00432737	0.294	1	1	3	48624_sw_Q8BR07	0	1044.58					NoQuanValues	High	2	0.0722	0	522.793	-0.46	-0.00024	32.6706	0.003118	0.02573	0.136	1.8	33.76
FALSE	High	QVIRFEKV		0.0411416	0.00432737	0.285	1	1	4	23696_sw_P14106	0	1018.6	335366	274289	194889	155422		High	2	0.1316	0	509.806	1.04	0.00053	44.2443	0.005728	0.04805	0.064	1.9	44.71
FALSE	High	SGIKNPVSV		0.0377422	0.00432737	0.298	1	1	3	35304_sw_Q8R1G1	0	900.515					NoQuanValues	High	2		0.0319	450.761	-0.37	-0.00017	44.8459	0.001255	0.006032	0.298	1.82	45.28
FALSE	High	SAVENKDKL		0.0451327	0.00432737	0.271	1	1	7	39130_sw_G3X912	0	1003.54	275825	241911	130952	181744		High	2	0.339	0	502.274	-0.42	-0.00021	31.4655	0.001255	0.00771	0.271	2.92	32.17
FALSE	High	KNVVYRDL		0.0457324	0.00432737	0.269	1	1	4	36140_tr_D3Z783	0	1006.57					NoQuanValues	High	2	0.0053	0	503.788	0.1	5e-05	39.1801	0.001255	0.007852	0.269	1.88	40.33
FALSE	High	SLITNSHADHL		0.037244	0.00432737	0.3	1	1	1	56038_tr_E9QAE4	0	1207.61	17336.6	12465.6	4211.8	26953.7		High	2	0.3285	0	604.307	-0.17	-0.0001	43.5014	0.001255	0.005906	0.3	2.77	43.89
FALSE	High	GAVKNLTYF		0.0478924	0.00432737	0.262	1	1	4	30304_sw_Q91Y74	0	1012.55	449248	394974	386849	278570		High	2	0.4244	0	506.776	-1.16	-0.00059	53.206	0.001735	0.01212	0.22	2.38	54.09
FALSE	High	NSIRNLDTI		0.0374923	0.00432737	0.299	1	1	12	38024_sw_P28658	0	1045.56	50127676	40876772	3.24639e+07	2.10285e+07		High	2	0.208	0	523.286	0.58	0.0003	49.3227	0.002345	0.0156	0.192	2.5	49.57
FALSE	High	GAVSNATHT		0.047578	0.00432737	0.263	1	1	5	49354_sw_Q61140	0	857.411	167670	153889	9586.29	87851.1		High	2	0.4922	0	429.209	-0.2	-9e-05	30.0075	0.002902	0.01867	0.172	2.56	30.56
FALSE	High	SGIRNISFM		0.0501501	0.00432737	0.255	1	1	1	47002_sw_O35598	0	1024.52	301284	272081	418972	358562		High	2	0.0748	0	512.766	-0.44	-0.00023	55.8791	0.001255	0.008861	0.255	1.47	56.76
FALSE	High	SLIILKQVM		0.0416902	0.00432737	0.283	1	1	3	22742_sw_Q9Z2U1	0	1044.65	5792967	5.78928e+06	4976953	7466.41		High	2	0.365	0	522.825	-4.75	-0.00248	61.8852	0.008126	0.06613	0.026	2	62.54
FALSE	High	NTYSYQKV		0.0382469	0.00432737	0.296	1	1	2	28866_sw_Q3TA59	0	1002.49	71181.6	54054.2	32485.3	26135.8		High	2	0.1378	0	501.749	0.77	0.00038	38.9256	0.004838	0.04219	0.079	2.25	40.01
FALSE	High	KTTTWERPL		0.0539048	0.00497454	0.244	1	1	1	49296_sw_Q9DBH0	0	1131.62	253441	103351	124570	60542.4		High	3	0.0526	0	377.877	0.39	0.00015	40.8963	0.00143	0.009782	0.244	0.95	41.59
FALSE	High	NSVVNPNKATI		0.0514856	0.00497454	0.251	1	1	1	40318_sw_Q3U2S4	0	1156.63	52227.2	48422.8	38705.3	28340.2		High	2	0.2829	0	578.82	0.9	0.00052	42.75	0.00143	0.009238	0.251	2.58	43.13
FALSE	High	FSVEGQENL		0.0511486	0.00497454	0.252	1	1	2	48649_sw_Q9DBC3	0	1022.48	129838	101858	102224	70552.6		High	2	0.235	0	511.743	0.61	0.00031	55.5703	0.002345	0.01552	0.193	2	56.08
FALSE	High	SSMRGMDTV	2xOxidation [M3; M6]	0.0532028	0.00497454	0.246	1	1	3	36003_tr_S4R2L4	0	1015.42	43714.9	40436.6	1366.82	22440.6		High	2	0.4502	0	508.213	-0.35	-0.00018	29.2708	0.003394	0.02845	0.124	2.31	29.78
FALSE	High	SAMVFSAM	1xOxidation [M]	0.0535527	0.00497454	0.245	1	1	6	14024_sw_P63082	0	859.369	1.41183e+06	453843	1.02939e+06	278532		High	2	0.1381	0	430.188	0.91	0.00039	57.3162	0.002345	0.01577	0.191	1.81	54.76
FALSE	High	SSLMKVENM	1xOxidation [M4]	0.0511486	0.00497454	0.252	1	1	1	19661_sw_Q78PG9	0	1054.49	3910.9	16854.7	28427.1	16344.4		High	2	0.0944	0	527.749	-0.44	-0.00023	42.8069	0.00143	0.009085	0.252	1.8	43.2
FALSE	High	TGPSHHSYM		0.0532028	0.00497454	0.246	1	1	2	55464_tr_G3X940	0	1016.43	23360.5	17183.9	16763.4	22693		High	2	0.3806	0	508.716	-0.46	-0.00023	31.6601	0.00143	0.009627	0.246	2.68	32.19
FALSE	High	VSYLFSHV		0.052166	0.00497454	0.249	1	1	3	29165_sw_Q9CS42	0	951.493	8313.32	327398	13666.8	8209.65		High	2	0.1333	0	476.251	0.91	0.00043	57.6492	0.002902	0.01906	0.17	1.8	57.91
FALSE	High	AMMAKAEYL	2xOxidation [M2; M3]	0.0532028	0.00497454	0.246	1	1	2	33600_sw_Q99JI4	0	1059.48	189118	127837	49977.6	44725.2		High	2	0.1977	0	530.246	-0.71	-0.00038	41.3404	0.00143	0.009581	0.246	1.72	41.93
FALSE	High	VSYEKFSNL		0.0525094	0.00497454	0.248	1	1	1	53321_sw_Q5SVR0	0	1086.55	36388.3	27176.8	33478.1	18423.2		High	2	0.1896	0	543.777	-0.04	-2e-05	51.4833	0.00143	0.009473	0.248	2.11	52.11
FALSE	High	RGPVNLQHL		0.0535527	0.00497454	0.245	1	1	4	44197_sw_Q80XU8	0	1033.59	434883	314346	275320	175019		High	2	0.3758	0	517.298	-0.47	-0.00025	43.1726	0.00143	0.009752	0.245	2.98	43.56
FALSE	High	VSFDFHGRRM	1xOxidation [M10]	0.0508137	0.00497454	0.253	1	1	2	31744_sw_Q8R2U0	0	1267.6	1.49157e+06	1126135	529686	440021		High	3	0.2361	0	423.205	-0.3	-0.00013	40.6799	0.00143	0.009035	0.253	1.44	41.19
FALSE	High	ANHRYANV		0.0532028	0.00497454	0.246	1	1	4	49416_sw_Q8R3B7	0	944.47	42047.9	37020.7	15344.3	25028.1		High	2	0.5525	0	472.738	-0.56	-0.00026	30.6263	0.00143	0.009629	0.246	2.57	30.92
FALSE	High	IWVEATNRL		0.0514856	0.00497454	0.251	1	1	2	11147_tr_F6RP70	0	1101.61	73730	59089.9	48679.9	13352.1		High	2	0.2096	0	551.306	0.03	2e-05	53.7248	0.00143	0.009204	0.251	2.29	54.45
FALSE	High	HTYVHATL		0.0514856	0.00497454	0.251	1	1	4	38706_sw_Q9EQJ0	0	941.484	617584	395997	248585	212861		High	2	0.37	0	471.245	-0.53	-0.00025	38.4705	0.005108	0.04353	0.076	2.27	39.15
FALSE	High	VSPVSKTAM	1xOxidation [M9]	0.0535527	0.00497454	0.245	1	1	4	53508_sw_Q6PIJ4	0	935.487	145832	103939	30098.6	52117.2		High	2	0.3812	0	468.247	0.1	5e-05	31.4655	0.00143	0.009694	0.245	1.81	31.97
FALSE	High	SNVKNEEKL		0.0518247	0.00497454	0.25	1	1	4	42503_sw_Q8CI08	0	1060.56	8686.41	6992.08	3877.12	6710.76		High	2	0.229	0	530.785	-0.26	-0.00014	31.0454	0.00143	0.009261	0.25	2.62	32.04
FALSE	High	KSLWYKNL		0.0546157	0.00553244	0.242	1	1	2	45601_sw_Q8K4C2	0	1051.59	168525	120979	107431	84902.5		High	2	0.0909	0	526.3	0.06	3e-05	48.8377	0.001576	0.009977	0.242	1.98	49.49
FALSE	High	HGIKNSTEF		0.0549745	0.00553244	0.241	1	1	4	10819_tr_A0A0G2	0	1032.51	52817	32738.8	28193.9	27838.1		High	2	0.5465	0	516.759	-0.33	-0.00017	35.5272	0.009543	0.08047	0.003	2.69	36.11
FALSE	High	VAVSNLEKV		0.0546157	0.00553244	0.242	1	2	2	44721_sw_Q5SVT3	0	958.557	135915	86760.1	83043.6	57113.2	NotUnique	High	2	0.2978	0	479.782	-0.79	-0.00038	46.7636	0.001576	0.009929	0.242	2.72	47.41
FALSE	High	ATISNPQHL		0.0546157	0.00553244	0.242	1	1	4	54927_tr_G3X9F7	0	980.516	262676	177698	115231	106420		High	2	0.3517	0	490.762	0.44	0.00022	41.1855	0.002902	0.02017	0.163	2.36	41.68
FALSE	High	KALVNAVKL		0.0598474	0.00553244	0.228	1	1	3	56315_tr_E9QKX5	0	955.63	279982	226593	157171	124257		High	2	0.4232	0	478.318	-0.58	-0.00028	45.3353	0.005728	0.0472	0.066	2.41	45.9
FALSE	High	VAYMNPIAM	2xOxidation [M4; M9]	0.0586877	0.00553244	0.231	1	1	1	9218_sw_Q9CVI2-	0	1041.47	178972	149648	70052.3	53534.6		High	2	0.2241	0	521.241	-0.54	-0.00028	49.8332	0.001576	0.01096	0.231	2.32	50.32
FALSE	High	SNIHYHTL		0.0590719	0.00553244	0.23	1	1	4	42185_sw_Q9D0N7	0	984.49	197495	187441	94476.9	118606		High	2	0.3653	0	492.748	-0.15	-7e-05	37.8153	0.001889	0.01337	0.209	2.19	38.33
FALSE	High	AGPGNHVQL		0.0553355	0.00553244	0.24	1	1	2	52902_sw_Q8BXJ2	0	892.464	121449	73098.9	58334.7	47231.3		High	2	0.1636	0	446.735	0.01	0	40.9101	0.001576	0.01011	0.24	1.65	41.78
FALSE	High	ALLQNKDVI		0.0571747	0.00553244	0.235	1	1	4	35226_sw_P51569	0	1013.6	261990	209874	150477	122439		High	2	0.1	0	507.303	0.01	1e-05	50.7935	0.002902	0.01855	0.173	2.4	51.5
FALSE	High	KSLKNFITI		0.0579265	0.00553244	0.233	1	2	6	48549_sw_Q9ER72	0	1063.65	3.08465e+06	2.58454e+06	2.26687e+06	1.75579e+06	NotUnique	High	2	0.3941	0	532.329	-0.19	-0.0001	53.0539	0.002902	0.01975	0.166	2.03	53.7
FALSE	High	QTVENVEHL		0.0571747	0.00553244	0.235	1	1	8	17020_tr_A0A0A0	0	1068.53	2.3301e+06	2.01482e+06	1.65561e+06	1.0057e+06		High	2	0.2775	0	534.769	-0.44	-0.00024	45.3431	0.001576	0.01061	0.235	1.73	45.77
FALSE	High	AVVRFINRF		0.0598474	0.00553244	0.228	1	1	2	55212_sw_Q6ZPE2	0	1121.66	193167	157563	130271	96873.2		High	2	0.6313	0	561.332	-0.6	-0.00034	51.2693	0.001576	0.01128	0.228	2.17	51.56
FALSE	High	AIMPNGDHI	1xOxidation [M3]	0.0549745	0.00553244	0.241	1	1	2	34722_sw_P63005	0	983.461	373048	216110	129314	82492.1		High	2	0.2947	0	492.234	-0.76	-0.00038	40.6179	0.007773	0.0632	0.032	2.07	41.46
FALSE	High	SVDTFQHL		0.0598474	0.00553244	0.228	1	1	1	53670_tr_E9QA22	0	946.463	111287	87948.6	71804.7	40047.9		High	2	0.0686	0	473.735	-0.51	-0.00024	49.4679	0.001576	0.01129	0.228	1.75	50.18
FALSE	High	VVLAFEQL		0.0542591	0.00553244	0.243	1	1	2	54927_tr_G3X9F7	0	918.529	44559.6	8467.3	12260.5	2956.08		High	2	0.0059	0	459.768	-0.3	-0.00014	70.9111	0.001576	0.009927	0.243	1.69	71.71
FALSE	High	IGLTFIHM	1xOxidation [M8]	0.0575495	0.00553244	0.234	1	1	1	49458_tr_Q3TMP1	0	947.502	74911.1	74552.2	17558.8	13953.4		High	2	0.346	0	474.253	-2.92	-0.00138	59.115	0.001576	0.01069	0.234	2.11	59.74
FALSE	High	LAYENVKEV		0.0556988	0.00553244	0.239	1	1	5	56386_sw_Q9JHU4	0	1064.56	2.32656e+06	1.46207e+06	1.43189e+06	927435		High	2	0.1866	0	532.785	-0.07	-4e-05	50.9275	0.001576	0.01025	0.239	2.09	51.17
FALSE	High	ASHLNLDAL		0.0549745	0.00553244	0.241	1	1	3	11929_tr_A2AGS0	0	953.505	1.00483e+06	671961	547788	986.67		High	2	0.2781	0	477.256	0.24	0.00011	54.3789	0.001576	0.01003	0.241	1.69	55.14
FALSE	High	RVAEFTTNL		0.0542591	0.00553244	0.243	1	1	2	55386_sw_Q8VDD5	0	1050.56	489532	465132	294960	297232		High	2	0.1198	0	525.782	-0.63	-0.00033	51.3204	0.001576	0.009857	0.243	1.67	51.89
FALSE	High	RAIHNIFRM		0.0568023	0.00553244	0.236	1	1	4	46017_sw_Q8K3H0	0	1157.64	118523	69070.8	85314.2	58355.7		High	3	0.2749	0	386.55	-1.02	-0.00039	44.1174	0.001576	0.01051	0.236	2.51	44.8
FALSE	High	TSPHYQNL		0.0579265	0.00553244	0.233	1	1	5	36929_sw_Q61152	0	959.458	293391	180912	115551	97062.3		High	2	0.185	0	480.233	0.12	6e-05	40.1896	0.003118	0.02378	0.145	2.27	40.68
FALSE	High	TSPKNAAVF		0.0590719	0.00553244	0.23	1	1	4	52635_sw_Q8BGF7	0	934.499	389028	326973	217523	176967		High	2	0.4706	0	467.754	1.24	0.00058	42.0567	0.001576	0.01114	0.23	1.87	42.6
FALSE	High	SSLSNEHVL		0.0579265	0.00553244	0.233	1	1	4	51799_sw_Q8BTI7	0	985.495	439609	376836	256310	229797		High	2	0.1818	0	493.252	2.56	0.00126	45.1099	0.001889	0.01271	0.215	2.42	45.92
FALSE	High	AMHRNLVDNI	1xOxidation [M2]	0.0594584	0.00553244	0.229	1	1	4	56343_tr_E9Q3W4	0	1198.6	175763	159156	80542.3	63017.4		High	2	0.3878	0	599.803	-0.25	-0.00015	42.2332	0.002822	0.01789	0.177	2.45	43.05
FALSE	High	SSPVNKFKV		0.0571747	0.00553244	0.235	1	1	3	51802_sw_B2RRE4	0	1005.57	69087.5	64389.8	36723.3	36583		High	2	0.3674	0	503.289	-1.53	-0.00077	40.8366	0.008848	0.07394	0.013	2.15	41.53
FALSE	High	KNVPNLHVM	1xOxidation [M9]	0.0579265	0.00553244	0.233	1	1	1	15123_sw_P63325	0	1067.57	41482.8	34962.1	12861.6	11669.9		High	2	0.3942	0	534.287	-0.85	-0.00045	37.726	0.001576	0.0108	0.233	2.41	38.37
FALSE	High	TAPQYYRL		0.0575495	0.00553244	0.234	1	1	4	40983_sw_Q6PJN8	0	1011.53	430636	348829	268348	210740		High	2	0.1948	0	506.267	0.24	0.00012	48.8628	0.003018	0.02159	0.156	1.54	49.32
FALSE	High	NTHENLTYL		0.0556988	0.00553244	0.239	1	1	7	56343_tr_E9Q3W4	0	1104.53	1.31105e+06	1.09728e+06	865209	1.29506e+06		High	2	0.3052	0	552.771	1.89	0.00105	49.0914	0.009371	0.0755	0.011	2.13	49.91
FALSE	High	EGINNLTHM		0.0568023	0.00553244	0.236	1	1	3	50805_sw_Q8C8U0	0	1028.48	116606	98392.2	108061	47479.7		High	2	0.3165	0	514.745	-0.12	-6e-05	50.9074	0.001576	0.01048	0.236	2.37	51.25
FALSE	High	SGPRNSGINYM		0.0549745	0.00553244	0.241	1	1	3	48344_sw_Q9QZK2	0	1195.55	164237	91240.2	137998	98429.6		High	2	0.1134	0	598.279	-0.63	-0.00037	43.7563	0.001576	0.0101	0.241	2.38	44.59
FALSE	High	FSSTNSIHI		0.0586877	0.00553244	0.231	1	1	4	26407_tr_Q8C7J6	0	1005.5	170303	107569	80963.7	67209.6		High	2	0.4322	0	503.253	-0.36	-0.00018	49.8763	0.001576	0.01098	0.231	1.99	50.55
FALSE	High	YGLSNLRYL		0.0542591	0.00553244	0.243	1	1	1	49783_sw_Q99MB1	0	1098.59	8628.72	16206.3	47374	7795.12		High	2	0.2525	0	549.801	1.06	0.00058	60.9418	0.001576	0.009873	0.243	1.98	61.89
FALSE	High	AGLRLLTNM	1xOxidation [M9]	0.0602387	0.00611616	0.227	1	1	1	33059_sw_Q8BHS6	0	1004.56					NoneMonoisotopic	High	2	0.1169	0	502.781	-0.87	-0.00043	52.2957	0.001735	0.01141	0.227	1.54
FALSE	High	RAIAFQHL		0.0638714	0.00611616	0.218	1	1	4	53784_sw_Q7TPV4	0	955.547	951925	632133	504230	354115		High	2	0.3034	0	478.277	0.27	0.00013	44.4776	0.002902	0.02045	0.162	1.78	45.34
FALSE	High	STYSHKARL		0.0618285	0.00611616	0.223	1	1	3	51938_sw_P70193	0	1062.57	7815.53	8000.28	1138.6	6693.24		High	2	0.4286	0	531.788	-0.39	-0.00021	29.2275	0.001735	0.01179	0.223	2.31	29.39
FALSE	High	YAIKNIHGI		0.0618285	0.00611616	0.223	1	1	2	48619_tr_A0A0J9	0	1028.59	344813	236737	156204	131752		High	2	0.4127	0	514.798	0.17	9e-05	45.1911	0.001735	0.01188	0.223	2.52	45.78
FALSE	High	RIVENVNVI		0.0610287	0.00611616	0.225	1	1	6	49054_sw_P58252	0	1055.62	1547903	999343	1.05012e+06	737912		High	2	0.2798	0	528.314	0.01	0	50.3796	0.001889	0.01282	0.214	1.93	51.15
FALSE	High	AVLGNLTII		0.0638714	0.00611616	0.218	1	2	4	27686_tr_Q5SZZ8	0	913.572					NotUnique	High	2	0	0	457.289	-0.39	-0.00018	76.4812	0.001889	0.01242	0.218	2.48	77.19
FALSE	High	RQATNQIVM		0.0606325	0.00611616	0.226	1	1	3	50020_sw_Q11011	0	1060.56	206250	121284	126283	87706.7		High	2	0.1944	0	530.783	1.06	0.00056	41.956	0.001735	0.01148	0.226	1.8	42.85
FALSE	High	ISIANSNAI		0.0610287	0.00611616	0.225	1	1	3	34753_tr_A2APF7	0	902.494	146215	83650.4	76333.8	73830.5		High	2	0.178	0	451.75	-0.59	-0.00027	54.025	0.001735	0.01167	0.225	2.36	54.49
FALSE	High	GSLLNQPKAVL		0.0634578	0.00611616	0.219	1	1	1	53625_sw_Q80YR7	0	1139.68	63753	67541	45021	31145.4		High	2	0.0541	0	570.342	-0.76	-0.00043	53.3562	0.001735	0.01227	0.219	2.22	54.02
FALSE	High	RSLENYHFV		0.0610287	0.00611616	0.225	1	1	3	43826_tr_Q5SUH7	0	1164.58	153281	105748	109976	17010.4		High	2	0.2318	0	582.793	-1.04	-0.00061	47.1334	0.001735	0.01158	0.225	2.2	47.74
FALSE	High	ASLTNNQNL		0.0618285	0.00611616	0.223	1	1	4	55835_tr_Q7M739	0	974.49	242848	217646	126450	104084		High	2	0.2996	0	487.749	1.39	0.00068	46.5472	0.002822	0.01779	0.177	2.57	47.11
FALSE	High	GSVVNSVAL		0.0626381	0.00611616	0.221	1	1	2	41774_sw_P59326	0	845.473	500234	448056	350118	245006		High	2	0.2438	0	423.24	0.14	6e-05	56.0903	0.007531	0.06025	0.038	2.42	56.96
FALSE	High	ISPRFDVQL		0.0602387	0.00611616	0.227	1	2	1	8233_tr_F8WJ41_	0	1074.59	7267.81	2448.51	339783	16214.4	NotUnique	High	2	0.2261	0	537.801	0.4	0.00022	58.3806	0.001735	0.01142	0.227	1.99	59.31
FALSE	High	SAYQRGESL		0.0626381	0.00611616	0.221	1	1	3	39617_tr_Q8C391	0	1010.49	66701.5	51776.4	33622.6	25610.7		High	2	0.3708	0	505.748	-0.41	-0.00021	38.1446	0.002038	0.0135	0.208	2.67	39.24
FALSE	High	SSLLFVKL		0.0610287	0.00611616	0.225	1	1	1	1535_tr_F6WF94_	0	906.566	91555.2	73117.4	61750.1	8373.1		High	2	0.2049	0	453.788	3.06	0.00139	64.8431	0.001735	0.01161	0.225	2.05	65.89
FALSE	High	SNVNYYNRL		0.0626381	0.00611616	0.221	1	1	1	48173_sw_Q8C0I4	0	1142.56	13426.6	41478.8	8169.87	26343.2		High	2	0.4125	0	571.783	-0.97	-0.00056	47.0737	0.001735	0.01202	0.221	2.4	47.68
FALSE	High	YTIENPRHF		0.0606325	0.00611616	0.226	1	1	2	43359_tr_Q3TJ56	0	1176.58	79723.1	49968.3	43909.3	33995.6		High	3	0.1987	0	392.864	-0.89	-0.00035	43.3834	0.001735	0.01156	0.226	1.51	44.03
FALSE	High	KQVKNGPSL		0.0606325	0.00611616	0.226	1	1	4	37902_tr_A0A0G2	0	970.568	114651	93488.7	54104.9	67764.7		High	2	0.3217	0	485.787	-0.47	-0.00023	31.6091	0.003394	0.02786	0.127	2.3	32.3
FALSE	High	SGLVNHVPL		0.0630467	0.00611616	0.22	1	1	3	29222_tr_Q3UZG4	0	935.531	508974	579550	324329	301908		High	2		0.01	468.269	-0.68	-0.00032	51.1432	0.002345	0.01572	0.191	1.99	51.83
FALSE	High	KIYQWINEL		0.0606325	0.00611616	0.226	1	1	1	26912_sw_Q9JKY0	0	1206.65	16536.3	734.964	538949	4109.33		High	2	0.2395	0	603.831	3.28	0.00198	63.371	0.001735	0.01155	0.226	2.38	64.36
FALSE	High	SLVNKGTL		0.0638714	0.00611616	0.218	1	1	3	20127_sw_P43275	0	831.493	125380	86144.1	74576.7	46956.8		High	2	0.0273	0	416.25	0.01	1e-05	43.0508	0.001889	0.01242	0.218	1.83	43.93
FALSE	High	RSPENKFPVI		0.0655516	0.0065997	0.214	1	2	1	37355_sw_O08750	0	1186.66	48270.3	31356.1	23898.5	23830.1	NotUnique	High	2	0.2744	0	593.833	0.52	0.00031	47.8207	0.001889	0.01279	0.214	2.15	48.2
FALSE	High	SSPSSRETL		0.0651277	0.0065997	0.215	1	1	5	30112_sw_Q6ZPS2	0	963.474	88103.8	65277.7	44501.2	39566.9		High	2	0.3957	0	482.241	0.19	9e-05	34.6507	0.003682	0.02956	0.12	2.3	35.9
FALSE	High	IVPLFTNL		0.0713038	0.0065997	0.201	1	1	2	44801_tr_Q3TTF6	0	916.55	106933	93874.4	72867.5	11050.3		High	2	0.1991	0	458.777	-3.48	-0.00159	75.1492	0.002187	0.01445	0.201	2.31	75.86
FALSE	High	VIISFNSL		0.0713038	0.0065997	0.201	1	1	3	51913_sw_Q5I012	0	892.514	154412	98677.3	94436.9	17435.8		High	2	0.1797	0	446.759	-3.83	-0.00171	70.7716	0.002187	0.01439	0.201	2.95	71.51
FALSE	High	GSLTNLHTL		0.0694852	0.0065997	0.205	1	1	4	56035_tr_F8VPM9	0	955.521	140311	125659	66877	54455.3		High	2	0.3074	0	478.264	0.85	0.00041	50.2265	0.006117	0.05088	0.057	2.44	50.89
FALSE	High	VGVWNVPYI		0.070845	0.0065997	0.202	1	1	3	46537_sw_Q9R0E2	0	1046.57	55668.9	42147.1	51604	2530.64		High	2	0.2986	0	523.787	0	0	75.387	0.002038	0.01433	0.202	2.21	76.14
FALSE	High	SSLKKVDSL		0.0699358	0.0065997	0.204	1	1	4	35169_sw_Q63918	0	976.567	169287	128617	81668.7	76134.5		High	2	0.1628	0	488.787	-0.15	-8e-05	37.7495	0.002038	0.01401	0.204	2.58	38.57
FALSE	High	GLIGNITLI		0.0655516	0.0065997	0.214	1	1	2	33315_sw_P21729	0	913.572					NoQuanValues	High	2		0.0081	457.289	-0.39	-0.00018	76.4812	0.001889	0.01286	0.214	2.46	77.19
FALSE	High	TQNVNQAKM	1xOxidation [M9]	0.0685924	0.0065997	0.207	1	1	2	47539_sw_Q9QYH6	0	1049.5	13849.2	8035.71	16146.1	199399		High	2	0.2759	0	525.256	-0.33	-0.00017	20.6316	0.002038	0.01363	0.207	2.03	20.69
FALSE	High	VSPVSKTAM		0.0713038	0.0065997	0.201	1	1	3	53508_sw_Q6PIJ4	0	919.492	100101	69891.8	74749.4	63905.4		High	2	0.274	0	460.25	0.09	4e-05	37.9124	0.002187	0.01439	0.201	2.19	38.63
FALSE	High	GTIVNGKQI		0.0651277	0.0065997	0.215	1	1	1	46124_sw_Q7TN31	0	929.541					NoneMonoisotopic	High	2	0.0981	0	465.274	0.23	0.00011	40.7971	0.001889	0.01274	0.215	2.14
FALSE	High	VMYRVIQV		0.0677103	0.0065997	0.209	1	1	2	13219_tr_E0CYP7	0	1007.57	54933.1	65518.7	68230.9	110793		High	2	0.3297	0	504.289	0.62	0.00031	53.6379	0.001889	0.01342	0.209	1.85	54.33
FALSE	High	AQITGTEHL		0.070389	0.0065997	0.203	1	1	3	22625_sw_Q8CI51	0	969.5	112255	101975	71540.3	49436.7		High	2	0.2389	0	485.254	0.25	0.00012	42.6898	0.002038	0.01408	0.203	2.26	43.51
FALSE	High	RGYEFIVRL		0.070845	0.0065997	0.202	1	1	2	56012_sw_Q9JKK8	0	1152.65	199751	154010	136574	5754.81		High	2	0.2389	0	576.83	0.31	0.00018	57.7919	0.002038	0.01428	0.202	1.8	58.68
FALSE	High	SSVKNVPENL		0.070845	0.0065997	0.202	1	1	4	29315_sw_Q8R010	0	1086.58	167395	127010	84486.9	53268.6		High	2	0.2744	0	543.793	-0.28	-0.00015	43.7679	0.004582	0.0378	0.092	2.66	44.06
FALSE	High	NQFVNKFNVL		0.0672733	0.0065997	0.21	1	1	2	29639_sw_O88545	0	1222.66	571075	487085	492549	7626.65		High	2	0.2935	0	611.833	0.5	0.00031	58.7964	0.001889	0.01329	0.21	2.01	59.67
FALSE	High	SVVLMSHL	1xOxidation [M5]	0.0672733	0.0065997	0.21	1	1	4	35110_sw_P09411	0	901.481	97829.7	87251.2	40189.6	32830.8		High	2	0.1935	0	451.245	1.45	0.00065	48.0284	0.00729	0.05967	0.039	1.86	48.47
FALSE	High	AAPTSAARV		0.0677103	0.0065997	0.209	1	1	4	52137_tr_E9QQ30	0	843.468	80840.9	54552.1	42923.9	31961.4		High	2	0.4608	0	422.238	-0.34	-0.00014	34.3543	0.001889	0.01337	0.209	2.17	35.16
FALSE	High	IGPNNGKNFF		0.06815	0.0065997	0.208	1	1	2	43300_sw_Q8K203	0	1107.56	96751.1	65623.2	75781.3	55766.1		High	2	0.3093	0	554.282	-0.46	-0.00025	52.0855	0.002038	0.01349	0.208	2.36	53.02
FALSE	High	SAVKNVPSV		0.0713038	0.0065997	0.201	1	1	2	56305_sw_Q69Z23	0	900.515					NoQuanValues	High	2	0.0319	0	450.761	-0.37	-0.00017	44.8459	0.002187	0.01444	0.201	1.88	45.28
FALSE	High	STVRNADVI		0.0699358	0.0065997	0.204	1	1	7	53406_sw_P06795	0	974.527	5.81546e+06	4375580	2.82007e+06	2.45176e+06		High	2	0.3486	0	487.767	-0.19	-9e-05	41.3308	0.002038	0.01402	0.204	2.18	41.85
FALSE	High	FQALNAEKL		0.0664072	0.0065997	0.212	1	1	4	56012_sw_Q9JKK8	0	1033.57	169828	137243	105242	97689.4		High	2	0.1181	0	517.287	-1.65	-0.00085	51.5906	0.004108	0.03185	0.111	2.37	52.27
FALSE	High	VAVHNGRIYL		0.0642876	0.0065997	0.217	1	1	4	31812_tr_A2AJX1	0	1141.65	151386	120397	122755	64578.5		High	2	0.4809	0	571.327	-0.02	-1e-05	50.4499	0.002187	0.01447	0.2	2.35	50.78
FALSE	High	RQYRLTEHM		0.0694852	0.0065997	0.205	1	1	1	49613_tr_Z4YJP0	0	1233.62	48196.7	41754.5	40660.8	30790.9		High	3		0.0172	411.877	-0.18	-7e-05	37.392	0.002038	0.01385	0.205	1.14	37.92
FALSE	High	FSPMGVDHM	1xOxidation [M]	0.0668389	0.0065997	0.211	1	1	3	29803_sw_P70372	0	1036.42	124067	87086.5	79441.9	52257.2		High	2	0.0909	0	518.715	0.7	0.00036	46.1957	0.003394	0.0285	0.124	2.31	46.92
FALSE	High	YKNVNQEVV		0.0685924	0.0065997	0.207	1	1	1	22803_sw_Q9Z2G9	0	1092.57	106938	73232.1	50644.3	44905.7		High	2	0.2829	0	546.788	-0.1	-6e-05	39.9093	0.002038	0.01366	0.207	2.05	40.91
FALSE	High	SAVSNNYIQTL		0.0642876	0.0065997	0.217	1	1	1	49112_tr_E9Q907	0	1209.61	431451	443981	2982.62	3468.42		High	2	0.4931	0	605.307	-3.11	-0.00188	59.0754	0.001889	0.01249	0.217	2.17	59.69
FALSE	High	KSTLFNTL		0.0713038	0.0065997	0.201	1	1	1	45696_sw_Q9JJG9	0	923.52	282951	287775	190791	187579		High	2	0.1179	0	462.263	-1.47	-0.00068	54.0691	0.002187	0.01444	0.201	1.95	54.77
FALSE	High	LGYKYVGM		0.0685924	0.0065997	0.207	1	1	2	28162_sw_Q9CX30	0	930.475	26398.1	34165.8	9299.34	30340.2		High	2	0.0551	0	465.741	-1.01	-0.00047	50.2264	0.002187	0.01443	0.201	2.72	50.87
FALSE	High	ATIINEEVL		0.0642876	0.0065997	0.217	1	1	2	39511_tr_E9PXC0	0	1001.55	2871.94	720.889	1.23354e+06	1153.09		High	2	0.1182	0	501.279	-0.46	-0.00023	62.4458	0.001889	0.01245	0.217	2.03	63.13
FALSE	High	TMKTNLEYL	1xOxidation [M2]	0.0713038	0.0065997	0.201	1	2	3	29812_sw_Q924W5	0	1128.56	82404.6	80329.4	42366.9	29994.5	NotUnique	High	2	0.265	0	564.784	0.38	0.00021	49.5224	0.002038	0.01435	0.201	2.34	50.21
FALSE	High	KNFVYRTL		0.0677103	0.0065997	0.209	1	1	2	28845_sw_A2RSX7	0	1040.59	78401.9	54851	57222.4	30700.6		High	2		0.0276	520.798	0.17	9e-05	43.5023	0.002038	0.01413	0.203	2.11	44.3
FALSE	High	RGVEFVHV		0.0647064	0.0065997	0.216	1	1	2	33165_sw_Q3TW96	0	942.516	152415	16635.8	1175.7	1234.97		High	2	0.3624	0	471.761	-0.8	-0.00038	46.1359	0.001889	0.01265	0.216	2.18	46.79
FALSE	High	MSMTNTHEL		0.06815	0.0065997	0.208	1	1	1	28439_sw_Q8C9E8	0	1063.45	22333.7	11899.8	44193.7	3580.49		High	2	0.0764	0	532.231	0.52	0.00028	45.0097	0.002038	0.0135	0.208	1.57	45.72
FALSE	High	STPSNHDRI		0.0677103	0.0065997	0.209	1	1	2	53726_tr_G3XA13	0	1026.5	32584.3	32976.3	7249.03	25634.1		High	2	0.4775	0	513.752	-0.27	-0.00014	29.6119	0.001889	0.01341	0.209	2.22	29.79
FALSE	High	NTYDYAKV		0.0699358	0.0065997	0.204	1	1	5	50512_tr_A0A0A0	0	973.463	814977	553500	421730	287359		High	2	0.4024	0	487.235	-0.03	-1e-05	43.7506	0.005728	0.04727	0.066	1.69	44.29
FALSE	High	VSIEHQELM		0.0750754	0.00719053	0.193	1	1	4	55885_tr_L7N451	0	1085.53	219313	130899	221582	117310		High	2	0.2996	0	543.268	-0.21	-0.00011	49.6673	0.002902	0.01862	0.172	2.37	50.04
FALSE	High	KSLVSKGTL		0.0750754	0.00719053	0.193	1	1	3	20711_sw_P43274	0	932.578	43323.3	31627.5	21200.4	24404.6		High	2	0.2946	0	466.793	0.39	0.00018	37.6711	0.002187	0.01541	0.193	2.58	38.15
FALSE	High	SSIVAQTAGI		0.0745939	0.00719053	0.194	0	1	3		0	946.52					NoQuanValues	High	2		0.0391	473.763	-0.98	-0.00046	43.3302	0.003118	0.02571	0.136	2.95	43.99
FALSE	High	TSPINPQHM		0.0741154	0.00719053	0.195	1	1	8	55272_tr_B1ATC3	0	1024.49	244596	161604	161057	106137		High	2	0.4679	0	512.747	-0.67	-0.00034	42.3929	0.002187	0.01522	0.195	2.18	42.79
FALSE	High	ALIQNADTL		0.0726969	0.00719053	0.198	1	1	1	43133_sw_P55194	0	958.52	483313	16136	292519	12393.4		High	2	0.2766	0	479.765	2.02	0.00097	57.113	0.002187	0.01478	0.198	2.35	57.6
FALSE	High	GNLQLGPPM	1xOxidation [M9]	0.0736397	0.00719053	0.196	1	1	2	34029_sw_Q99J72	0	942.471					NoQuanValues	High	2	0.2808	0	471.739	-1.07	-0.0005	51.8104	0.002187	0.01502	0.196	2.6
FALSE	High	FGIHNGVETL		0.0731669	0.00719053	0.197	1	1	4	14211_tr_A2AMD7	0	1086.56	953431	868542	757867	536097		High	2	0.2466	0	543.783	0.07	4e-05	52.8768	0.002902	0.02018	0.163	2.23	53.66
FALSE	High	SAVKNLQQL		0.0750754	0.00719053	0.193	1	1	7	41177_tr_A7M7S2	0	1000.58	6.46561e+06	4.55707e+06	3.21894e+06	2.7447e+06		High	2	0.3784	0	500.794	1.25	0.00063	45.5314	0.00326	0.02672	0.131	2.59	46.16
FALSE	High	FGIRNGSRL		0.0736397	0.00719053	0.196	1	1	4	44243_sw_Q9Z1F9	0	1019.57	416809	341446	260917	218403		High	2	0.2265	0	510.291	-0.52	-0.00026	41.7166	0.003018	0.02207	0.153	1.81	42.12
FALSE	High	FGLRNLERL		0.0750754	0.00719053	0.193	1	1	3	51373_sw_P58682	0	1117.65	289466	198564	283193	140138		High	2	0.1968	0	559.327	-0.35	-0.00019	54.9691	0.005728	0.0497	0.06	2.49	55.85
FALSE	High	ISVRFHNL		0.0722297	0.00719053	0.199	1	1	5	45727_sw_Q8CFL8	0	985.558	700570	536672	433441	324902		High	2	0.1732	0	493.282	-0.86	-0.00042	47.4256	0.002187	0.0147	0.199	2.31	47.96
FALSE	High	YTVANKEYV		0.0741154	0.00719053	0.195	1	1	4	7429_tr_F6SLP4_	0	1086.55	352995	239112	237944	153274		High	2	0.4726	0	543.777	-0.6	-0.00033	43.2786	0.002902	0.0185	0.173	2.37	43.95
FALSE	High	VNSIFQHL		0.0765372	0.00777021	0.19	1	1	3	55885_tr_L7N451	0	957.515	276550	282977	239432	15706		High	2	0.3005	0	479.262	1.85	0.00089	58.0957	0.002345	0.01587	0.19	1.83	58.81
FALSE	High	STLRNIQGL		0.076047	0.00777021	0.191	1	1	5	9901_tr_A0A0J9Y	0	1001.57	443641	328774	274496	174913		High	2	0.3566	0	501.291	0.51	0.00025	48.9084	0.002345	0.01578	0.191	2.58	49.57
FALSE	High	HTVQNADQV		0.0770303	0.00777021	0.189	1	1	2	45899_sw_P36371	0	1011.49	133241	104649	71878.7	69272.8		High	2	0.3026	0	506.246	-1.45	-0.00073	32.4908	0.004582	0.0384	0.09	2.28	33.59
FALSE	High	KVAVNGQHM		0.0765372	0.00777021	0.19	1	1	2	27862_sw_O08573	0	983.509	23905.9	15092.2	14418.7	16287.8		High	2	0.4381	0	492.258	-0.59	-0.00029	31.8733	0.004368	0.0335	0.106	2.26	32.36
FALSE	High	SGLLLKQHI		0.0770303	0.00777021	0.189	1	1	4	47653_sw_Q3ULF4	0	1008.62	50482.2	37610.7	26648.4	22719.7		High	2	0.3155	0	504.814	-0.12	-6e-05	46.0333	0.006117	0.05158	0.056	2.06	46.58
FALSE	High	SSLGKHSTM		0.0755597	0.00777021	0.192	1	1	1	44954_sw_Q91YX0	0	947.461	4303.22	4635.21	14221.3	4535.37		High	2	0.5042	0	474.235	1.08	0.00051	29.6284	0.002345	0.01557	0.192	2.36	29.86
FALSE	High	MSYLFRNI	1xOxidation [M1]	0.076047	0.00777021	0.191	0	1	1		0	1059.53					NoQuanValues	High	2		0.0468	530.269	0.62	0.00033	49.7331	0.002345	0.0157	0.191	2.24	50.39
FALSE	High	VIQLNREEL		0.0765372	0.00777021	0.19	1	1	1	56225_tr_E9PWQ3	0	1113.63					NoQuanValues	High	2	0.3093	0	557.316	-0.97	-0.00054	51.6859	0.002345	0.01586	0.19	2.36	52.65
FALSE	High	KGPSNVFKI		0.0765372	0.00777021	0.19	1	1	4	51473_sw_Q9CZU3	0	989.578	732374	569100	455495	367416		High	2	0.1226	0	495.293	0.03	1e-05	46.0662	0.005728	0.04773	0.065	2.61	46.72
FALSE	High	RILKFLKL		0.0770303	0.00777021	0.189	1	1	4	30082_sw_O54950	0	1030.71	308602	234518	242515	174669		High	2	0.7554	0	515.86	-0.59	-0.0003	50.9087	0.002345	0.01602	0.189	1.84	51.83
FALSE	High	SSVLNQLLL		0.0770303	0.00777021	0.189	1	1	1	37107_tr_Q3U0V6	0	986.588					NoQuanValues	High	2	0.2353	0	493.797	-0.38	-0.00019	74.3573	0.002345	0.016	0.189	2.21
FALSE	High	SQPIAQQPL		0.0765372	0.00777021	0.19	1	1	4	40702_tr_F7B5B5	0	981.536	7377.58	291.114	16956.1	152548		High	2	0.2227	0	491.272	-0.63	-0.00031	48.6222	0.002345	0.01584	0.19	2.11	49.38
FALSE	High	SMTKGNSQPL		0.0790325	0.00837821	0.185	1	1	1	47906_tr_E9QN31	0	1062.52					NoneMonoisotopic	High	2	0.0528	0	531.766	-0.22	-0.00012	36.1136	0.002691	0.01664	0.185	2.46
FALSE	High	IRYIFAYL		0.0780254	0.00837821	0.187	1	1	3	18619_sw_Q9JHF7	0	1058.6	2507.59	48855.3	44135	2139.88		High	2	0.1494	0	529.805	-1.28	-0.00068	69.3591	0.002512	0.01634	0.187	1.74	70.11
FALSE	High	LKGKNQAFI		0.0775264	0.00837821	0.188	1	2	4	40716_sw_Q91Z31	0	1018.6	66468.9	43922.7	30726.8	35063.7	NotUnique	High	2	0	0	509.806	-0.63	-0.00032	38.632	0.002512	0.01618	0.188	2.23	39.02
FALSE	High	TSFRYSSL		0.0780254	0.00837821	0.187	1	1	4	52502_tr_F6TLV3	0	960.479	505170	234217	300634	108033		High	2	0.3613	0	480.743	-0.02	-1e-05	49.3511	0.002512	0.01639	0.187	2.38	50.07
FALSE	High	SAMENLNEM	1xOxidation [M9]	0.0790325	0.00837821	0.185	1	1	1	39110_tr_E9PZ53	0	1054.42	31895.9	16610.9	6414.37	12976.8		High	2	0.2441	0	527.713	-0.07	-4e-05	44.7593	0.002512	0.01658	0.185	2.54	44.6
FALSE	High	KILTFDQL		0.0775264	0.00837821	0.188	1	1	1	11851_tr_G3UZK4	0	977.567	223307	17600.9	11661.8	683.704		High	2	0.4306	0	489.286	-1.91	-0.00093	60.3873	0.002512	0.01612	0.188	2.09	60.97
FALSE	High	AAVENLKNI		0.0816033	0.00892492	0.18	1	1	3	47119_sw_Q6KAR6	0	971.552	70835	40554.1	33343.6	9117.43		High	2	0.1048	0	486.28	1.41	0.00069	46.6191	0.004368	0.03421	0.103	2.48	47.4
FALSE	High	GANVNHTTV		0.0795405	0.00892492	0.184	1	1	6	43973_sw_Q9Z2G0	0	912.453	1.73817e+06	1.28149e+06	853822	854877		High	2	0.3933	0	456.73	-0.28	-0.00013	32.953	0.003118	0.02348	0.146	2.39	33.49
FALSE	High	SMNVNEIFM	1xOxidation [M9]	0.0826531	0.00892492	0.178	0	1	2		0	1100.48					NoQuanValues	High	2		0	550.742	0.82	0.00045	57.5107	0.002822	0.01761	0.178	2.18	58.09
FALSE	High	AGIINHGYA		0.0837155	0.00892492	0.176	1	1	1	55321_tr_E9QAS5	0	915.468	53834.9	7222.98	30150.3	19333		High	2	0.2311	0	458.238	0.02	1e-05	41.3525	0.002822	0.01797	0.176	2.38	42.2
FALSE	High	AAPLNPRLHL		0.081083	0.00892492	0.181	1	1	2	30203_tr_Q63953	0	1101.65	70193.9	50695.8	37880.5	25766.7		High	2	0.3805	0	551.33	0.24	0.00013	48.2441	0.003546	0.02857	0.124	2.26	48.64
FALSE	High	HQYQFNNL		0.0837155	0.00892492	0.176	1	1	4	51417_tr_A0A0R4	0	1063.5	209109	184725	155841	121496		High	2	0.2761	0	532.252	0.42	0.00023	49.3244	0.002822	0.01802	0.176	1.34	49.69
FALSE	High	STYTFMMV	2xOxidation [M6; M7]	0.0805658	0.00892492	0.182	1	1	1	45318_sw_A2AJQ3	0	1011.42	46476.7	32766.3	26848.6	14454.9		High	2	0.2111	0	506.211	-1.44	-0.00073	55.0726	0.002822	0.01709	0.182	1.99	55.75
FALSE	High	SAVTNGRSL		0.0800516	0.00892492	0.183	1	1	1	48401_tr_F6ZML1	0	904.485	17161.7	16429.2	11205	10482.6		High	2	0.1584	0	452.746	-0.41	-0.00018	36.6835	0.002822	0.01695	0.183	2.02	37.49
FALSE	High	QAIKNGQAL		0.0821266	0.00892492	0.179	1	1	6	56432_sw_Q9QXZ0	0	942.537	1.09522e+06	770923	543089	476287		High	2	0.4239	0	471.772	-0.36	-0.00017	36.6739	0.002902	0.02102	0.159	1.84	37.17
FALSE	High	RAVKNQIAL		0.0800516	0.00892492	0.183	1	1	4	40504_sw_Q9JKX4	0	1012.63	333349	211629	131586	117269		High	2	0.2611	0	506.817	-0.16	-8e-05	39.2908	0.002822	0.01695	0.183	2.03	39.69
FALSE	High	VGYRQPLV		0.0795405	0.00892492	0.184	1	1	5	25552_sw_P97370	0	931.536	379395	267314	208347	152380		High	2	0.4432	0	466.272	0.61	0.00028	45.7484	0.002822	0.01677	0.184	1.85	46.39
FALSE	High	KAPHNVKQDFL		0.0816033	0.00892492	0.18	1	1	1	56101_tr_H7BX50	0	1296.71	60304.5	36406.2	22846.3	22093.3		High	3	0.2275	0	432.907	0.24	0.0001	38.1655	0.002822	0.01735	0.18	2.11	38.67
FALSE	High	AVLSFSTRL		0.0795405	0.00892492	0.184	1	1	2	3831_tr_D6RDS9_	0	993.573	584211	605987	475691	13792.1		High	2	0.2103	0	497.29	0.66	0.00033	58.3526	0.002822	0.01681	0.184	2.33	59.24
FALSE	High	VSYNHTNI		0.0842514	0.00892492	0.175	1	1	4	45244_sw_A2AG58	0	947.458	417541	255029	154147	128786		High	2	0.2888	0	474.233	0.58	0.00027	39.6193	0.005728	0.04747	0.066	2.32	40.69
FALSE	High	FGIKNMDQV	1xOxidation [M6]	0.0999705	0.00917878	0.148	1	1	2	25753_tr_D3Z4F9	0	1067.52	57957.7	57944.6	22593.8	23529.5		High	2	0.2897	0	534.263	-0.38	-0.0002	44.5283	0.003018	0.02313	0.148	2.9	45.08
FALSE	High	SNPEFRQL		0.101235	0.00917878	0.146	1	1	3	50288_sw_Q3UWM4	0	990.5	299393	279712	182785	129756		High	2	0.1827	0	495.754	0.65	0.00032	46.2038	0.003118	0.02356	0.146	1.97	47.07
FALSE	High	TGPENSNTDTL		0.0993435	0.00917878	0.149	1	1	4	56101_tr_H7BX50	0	1148.51	286194	182354	376459	175648		High	2	0.4642	0	574.757	-0.59	-0.00034	43.7481	0.006783	0.05557	0.047	2.65	44.29
FALSE	High	GQIQNKEVL		0.0847904	0.00917878	0.174	1	1	4	55178_tr_E9QAE3	0	1028.57	1.24315e+06	1.02686e+06	655160	555831		High	2	0.0722	0	514.79	-0.55	-0.00028	41.3293	0.004838	0.04235	0.079	1.94	41.99
FALSE	High	GTITNGKRI		0.0999705	0.00917878	0.148	1	1	4	33253_sw_Q9DCE5	0	959.563	36358.7	36126.2	17425.8	25733.7		High	2	0.1362	0	480.285	-0.1	-5e-05	32.2048	0.009543	0.07957	0.004	2.13	32.78
FALSE	High	RTYHFRSTL		0.09872	0.00917878	0.15	1	1	3	50045_sw_Q8BNE1	0	1180.62	53237.8	34183.1	29690	18948.9		High	3	0.1771	0	394.212	0.03	1e-05	38.7496	0.003018	0.02263	0.15	1.92	39.47
FALSE	High	IGPRYSSV		0.0909339	0.00917878	0.163	1	1	3	55523_sw_Q5PRF0	0	878.473	183334	157889	95774.2	74806.8		High	2	0.2906	0	439.74	0.66	0.00029	41.492	0.004582	0.03943	0.087	2.34	42.19
FALSE	High	TANYNTSHL		0.092679	0.00917878	0.16	1	1	3	46734_sw_Q9R0B9	0	1020.47	48708.4	27069.6	19402.1	20124.1		High	2	0.2244	0	510.741	-0.02	-1e-05	39.5851	0.006009	0.05062	0.058	2.05	40.04
FALSE	High	IQQQYAQV		0.0875339	0.00917878	0.169	1	1	2	53450_tr_G3UYG6	0	977.505	78973.5	58730.5	17144.8	42531.2		High	2	0.1944	0	489.257	0.86	0.00042	45.6669	0.002902	0.0191	0.169	1.8	46.17
FALSE	High	NTVTNKVTL		0.0938594	0.00917878	0.158	1	1	1	43849_sw_Q8BUR3	0	989.563					NoneMonoisotopic	High	2	0.2021	0	495.286	1.26	0.00062	44.1186	0.002902	0.02119	0.158	1.88
FALSE	High	ASMSNDFKSVL		0.0858781	0.00917878	0.172	1	1	1	24420_tr_H3BJE3	0	1198.58	280168	254791	306351	329481		High	2	0.0045	0	599.792	-0.25	-0.00015	56.0619	0.002902	0.01868	0.172	2.24	56.92
FALSE	High	AQYSFDKL		0.0897873	0.00917878	0.165	1	1	2	55561_sw_Q8C547	0	971.483	307515	155032	159188	3524.72		High	2	0.3492	0	486.246	1.25	0.00061	52.7063	0.002902	0.01992	0.165	1.89	53.43
FALSE	High	IGIANFAEQI		0.096871	0.00917878	0.153	1	1	2	43869_sw_Q9Z2X8	0	1075.58	24174.6	27942.5	29266.5	777.724		High	2	0.1086	0	538.292	-1.31	-0.0007	70.4814	0.003018	0.02201	0.153	2.21	71.25
FALSE	High	VTVENVQEL		0.096871	0.00917878	0.153	1	1	3	41112_sw_Q8BZM0	0	1030.54	84211.5	85594.2	62114.3	64153		High	2	0.2977	0	515.775	1.57	0.00081	55.6318	0.006117	0.05221	0.054	2.62	56.43
FALSE	High	AAMLNYTHI	1xOxidation [M3]	0.0950536	0.00917878	0.156	1	1	4	38607_sw_Q8VDB2	0	1049.51	187162	139476	96989.8	57881.9		High	2	0.4025	0	525.258	0.26	0.00014	48.5539	0.003018	0.02156	0.156	2.36	49.13
FALSE	High	RILKFLQL		0.100601	0.00917878	0.147	1	1	1	17813_tr_D3YYW4	0	1030.68	3264.38	5363.48	130635	5001.3		High	2	0.0797	0	515.842	0.01	0	58.6983	0.003018	0.02331	0.147	1.38	59.6
FALSE	High	SRIVFRHL		0.0974838	0.00917878	0.152	1	1	3	10939_sw_Q9CR88	0	1027.62	345434	385972	163381	286071		High	2	0.3602	0	514.311	-0.3	-0.00016	40.0876	0.003394	0.02836	0.125	1.86	40.73
FALSE	High	TIYQNAGPTM	1xOxidation [M10]	0.0875339	0.00917878	0.169	1	1	1	41332_sw_P70297	0	1111.51					NoneMonoisotopic	High	2	0.2028	0	556.259	1.98	0.0011	42.4216	0.002902	0.01909	0.169	2.17
FALSE	High	NTIANKLHL		0.100601	0.00917878	0.147	1	1	4	42514_sw_Q8BJW6	0	1023.59					NoneMonoisotopic	High	2	0.2198	0	512.301	-0.74	-0.00038	47.176	0.003118	0.02514	0.138	2.73
FALSE	High	KMLSNKESL		0.0915122	0.00917878	0.162	1	1	3	33141_sw_Q91W67	0	1049.57	38679.8	29613.1	51476.7	27354.3		High	2	0.0878	0	525.286	-0.34	-0.00018	36.9909	0.002902	0.02044	0.162	2.05	37.98
FALSE	High	FAIRNQIKL		0.0847904	0.00917878	0.174	1	1	3	53263_tr_G3X9M3	0	1102.67	169657	162293	101942	107767		High	2	0.1622	0	551.84	-0.22	-0.00012	50.5355	0.002902	0.01832	0.174	1.85	51.24
FALSE	High	VNVERVLNV		0.0847904	0.00917878	0.174	1	1	1	55401_sw_Q6DFV5	0	1041.61	94062.6	98155.8	81676.3	69957.6		High	2	0.3776	0	521.306	-1.26	-0.00066	54.4432	0.002902	0.01838	0.174	2.41	55.3
FALSE	High	VAIGNPVHL		0.0981001	0.00917878	0.151	1	2	3	56289_tr_E9QMD3	0	919.536	282248	187333	137765	78433.2	NotUnique	High	2	0.2701	0	460.272	1.42	0.00065	52.6739	0.004108	0.03192	0.111	2.11	53.37
FALSE	High	SSVRDTDSL		0.0993435	0.00917878	0.149	1	1	3	45020_sw_Q9D2I5	0	979.469	237788	160815	107817	93286		High	2	0.3085	0	490.238	-0.29	-0.00014	38.466	0.003018	0.0228	0.149	2.01	39.16
FALSE	High	SSMRGMDTV		0.0962617	0.00917878	0.154	1	1	3	36003_tr_S4R2L4	0	983.428	66444.2	64324.1	72751.1	62293.2		High	2	0.1927	0	492.218	0.16	8e-05	41.4492	0.005653	0.04502	0.072	2.18	42.25
FALSE	High	SKATNTDHL		0.0847904	0.00917878	0.174	1	1	1	18713_tr_H3BIW7	0	986.49	7225.26	5747.28	9676.83	5293.78		High	2	0.4157	0	493.749	-0.05	-3e-05	29.138	0.002902	0.0184	0.174	2.55	29.32
FALSE	High	RAPKFTQV		0.0909339	0.00917878	0.163	1	1	2	47411_sw_Q91ZV3	0	946.547	51042.9	39453.9	24431.2	20842.7		High	2	0.1636	0	473.777	0.05	2e-05	37.5243	0.002902	0.02019	0.163	2.2	38.14
FALSE	High	GAPLNLVDL		0.0869787	0.00917878	0.17	1	1	4	43439_sw_Q9QWT9	0	911.52	287557	213684	228887	7914.66		High	2	0.3014	0	456.263	-0.69	-0.00031	70.7523	0.002902	0.01906	0.17	2.19	71.56
FALSE	High	VSIQFYHL		0.096871	0.00917878	0.153	1	1	2	56180_sw_Q5H8C4	0	1006.54	457198	434826	356892	14939.4		High	2	0.266	0	503.77	-2.38	-0.0012	61.3961	0.003018	0.02217	0.153	2.03	62.04
FALSE	High	SSMTNSTAA		0.0920939	0.00917878	0.161	1	1	3	30156_sw_Q61990	0	869.367	19712.1	12548	16138.5	12666.8		High	2	0.4236	0	435.187	-0.27	-0.00012	34.0196	0.007647	0.06206	0.034	2.29	34.61
FALSE	High	KLIRLMEEI	1xOxidation [M6]	0.0920939	0.00917878	0.161	1	1	2	43551_sw_Q61656	0	1160.67	91428.8	67909.5	41073.2	32816.4		High	2	0.1648	0	580.84	1.32	0.00077	48.2692	0.002902	0.02065	0.161	2.73	49
FALSE	High	SSPTGGPTL		0.0853327	0.00917878	0.173	1	1	3	53885_sw_O35206	0	816.41	44553.9	32124	29030	16445.7		High	2	0.1729	0	408.709	-0.07	-3e-05	46.871	0.002902	0.01857	0.173	2.14	47.54
FALSE	High	AFYTVAHL		0.0853327	0.00917878	0.173	1	1	1	52685_sw_Q8BMJ2	0	921.483	81237.3	47552.2	878.203	14522.8		High	2	0.2695	0	461.246	1.87	0.00086	55.9352	0.002902	0.01853	0.173	1.67	55.75
FALSE	High	QIIINTTHL		0.0897873	0.00917878	0.165	1	1	2	45317_sw_A6H5Z3	0	1052.61					NoQuanValues	High	2	0.199	0	526.809	0.85	0.00045	53.8484	0.002902	0.01977	0.165	2.01	54.73
FALSE	High	RQRENFPNL		0.096871	0.00917878	0.153	1	1	8	45201_sw_Q8CI03	0	1173.61	1.01509e+06	586539	444051	370859		High	2	0.251	0	587.31	-0.09	-5e-05	44.2361	0.003018	0.02209	0.153	2.39	44.79
FALSE	High	RQGANINEI		0.0920939	0.00917878	0.161	1	1	3	31697_sw_P60335	0	1014.53	368013	303083	218166	170987		High	2	0.2301	0	507.77	-0.7	-0.00036	41.7207	0.004368	0.03473	0.102	2.26	42.21
FALSE	High	NAVLNQRYL		0.0999705	0.00917878	0.148	1	1	2	30103_tr_G3UWA1	0	1090.6					NoQuanValues	High	2	0.3959	0	545.804	1.14	0.00062	50.235	0.003018	0.02303	0.148	2.45	51.18
FALSE	High	KNHEFIATF		0.0956559	0.00917878	0.155	1	1	1	45225_sw_P28867	0	1106.56	171540	236784	110091	203187		High	2	0.2164	0	553.785	-0.56	-0.00031	49.1736	0.003018	0.0216	0.155	1.34	49.84
FALSE	High	SQLELKSLI		0.092679	0.00917878	0.16	1	1	2	46361_sw_Q61532	0	1030.61	480519	555191	334172	7620.41		High	2	0.0361	0	515.812	2.86	0.00147	61.0704	0.008759	0.0709	0.018	1.94	62.05
FALSE	High	YSSENQEAI		0.0869787	0.00917878	0.17	1	2	3	31830_sw_Q8VC48	0	1040.45	8617.63	98926.6	82071	57926.8	NotUnique	High	2	0.1831	0	520.73	-0.16	-8e-05	43.699	0.003118	0.02596	0.135	2.13	44.12
FALSE	High	SSFVFSTV		0.0962617	0.00917878	0.154	1	1	1	48322_tr_F2Z470	0	873.435	190901	139035	164933	7512.89		High	2	0.1376	0	437.221	-0.25	-0.00011	65.672	0.003018	0.0218	0.154	2.18	66.32
FALSE	High	GMKLNLDYL	1xOxidation [M2]	0.0950536	0.00917878	0.156	1	1	1	32184_sw_Q9QXB9	0	1082.56	244856	13138.2	120044	599.524		High	2	0.2664	0	541.782	0.94	0.00051	57.8355	0.003018	0.0215	0.156	2.29	58.29
FALSE	High	YMVEHQEYV	1xOxidation [M2]	0.089219	0.00917878	0.166	1	1	2	12633_tr_D3YTT5	0	1213.52	91382.2	46957.6	27320.8	16845.9		High	2	0.4596	0	607.263	-0.05	-3e-05	43.8058	0.002902	0.01968	0.166	2.35	44.48
FALSE	High	YAADNQIYI		0.0920939	0.00917878	0.161	1	1	1	8930_tr_G3UYY3_	0	1070.52	5250.7	5181.21	184052	7433.66		High	2	0.1611	0	535.762	1.49	0.0008	60.1148	0.002902	0.02062	0.161	1.8	61.02
FALSE	High	LQYEFTHL		0.09872	0.00917878	0.15	1	1	1	51923_tr_A2AB60	0	1050.53	194226	8382.36	136213	9772.91		High	2		0.0162	525.767	1.01	0.00053	57.8072	0.003018	0.02265	0.15	1.82	58.3
FALSE	High	VIVRFLTV		0.0903589	0.00917878	0.164	1	1	2	8233_tr_F8WJ41_	0	946.608	1.01024e+06	1.13895e+06	1.08385e+06	8694.66		High	2	0.3766	0	473.807	-2.29	-0.00108	62.1468	0.002902	0.02	0.164	2.31	62.8
FALSE	High	AALFNRTEF		0.0869787	0.00917878	0.17	1	1	3	33020_tr_Q9Z0I6	0	1068.55	123395	54825.9	82823.5	60382.4		High	2	0.1712	0	534.777	-0.1	-5e-05	55.3299	0.002902	0.01907	0.17	2.57	55.79
FALSE	High	VHYKYTVV		0.0920939	0.00917878	0.161	1	1	4	40442_sw_O70145	0	1008.55	226452	175823	124641	102243		High	2	0.3293	0	504.779	-0.1	-5e-05	41.5734	0.002902	0.02062	0.161	2.46	42
FALSE	High	RGLIYSHV		0.088654	0.00917878	0.167	1	1	4	17746_sw_Q9CX80	0	944.531	76470.8	64566.6	38802.3	34471.5		High	2	0.2077	0	472.769	0.27	0.00013	41.7988	0.002902	0.01951	0.167	2.6	42.22
FALSE	High	RVLRFSLV		0.0962617	0.00917878	0.154	1	1	2	28916_tr_Q3TSR0	0	989.625	394251	335392	235124	217027		High	2	0.4098	0	495.317	2.05	0.00101	53.8067	0.006117	0.05146	0.056	2.05	54.16
FALSE	High	FSFRNTQEVI		0.0853327	0.00917878	0.173	1	1	2	55885_tr_L7N451	0	1240.63	485862	413114	366791	285321		High	2	0.2438	0	620.82	1.13	0.0007	55.7947	0.002902	0.01856	0.173	1.6	56.67
FALSE	High	SSYIFSLV		0.0847904	0.00917878	0.174	1	1	3	37850_sw_P41438	0	915.482	31836.8	18255.5	23893.4	639.899		High	2	0.1504	0	458.245	-0.25	-0.00011	75.5031	0.002902	0.01833	0.174	2.46	76.24
FALSE	High	RNVRNVMYL		0.0999705	0.00917878	0.148	1	1	2	36363_tr_E9Q9B3	0	1164.63	259297	219273	306898	236969		High	2	0.1356	0	582.819	-0.07	-4e-05	45.7273	0.007182	0.05707	0.044	1.77	46.35
FALSE	High	HSSVGHTPI		0.0880923	0.00917878	0.168	1	1	4	33126_sw_Q99PL5	0	934.474	94620.8	61285.6	45586.9	41493.8		High	2	0.235	0	467.741	-0.13	-6e-05	33.2535	0.002902	0.0193	0.168	1.83	33.97
FALSE	High	RMLKLKTQM	2xOxidation [M2; M9]	0.105778	0.0095842	0.139	1	1	2	46328_tr_E0CXC2	0	1180.65	13061.6	8188.35	11867.4	2879.45		High	3	0.1746	0	394.223	-0.55	-0.00022	30.6345	0.007062	0.05617	0.046	1.89	31.01
FALSE	High	MMHSNMETL		0.10316	0.0095842	0.143	1	1	2	53326_tr_E9PV41	0	1093.45	4588.72	41221.3	97428.7	76000.2		High	2	0.3862	0	547.229	2.4	0.00131	46.444	0.003118	0.02414	0.143	1.89	47.26
FALSE	High	TSPTYRSL		0.109817	0.0095842	0.133	1	1	2	22915_tr_B7ZCT1	0	924.479					NoQuanValues	High	2	0.1204	0	462.743	-0.48	-0.00022	41.7126	0.00326	0.02635	0.133	1.08	42.4
FALSE	High	RMPEKVTWM	1xOxidation [M9]	0.102515	0.0095842	0.144	1	1	4	18312_sw_P84099	0	1193.58	218170	153938	120936	115551		High	2	0.4008	0	597.294	-0.06	-3e-05	42.7377	0.003118	0.02383	0.144	2.62	43.6
FALSE	High	FQFTFKHL		0.103809	0.0095842	0.142	1	1	4	34811_sw_Q9QYJ0	0	1067.57	179400	133116	127811	107968		High	2	0.3137	0	534.286	-1.8	-0.00096	56.1953	0.004723	0.04033	0.084	2.04	57.06
FALSE	High	KGITNHLVAI		0.101873	0.0095842	0.145	1	1	3	46362_tr_E9QN37	0	1065.64	186457	155999	124401	83486.6		High	2	0.3434	0	533.324	-0.44	-0.00023	46.6755	0.003118	0.02378	0.145	1.98	47.29
FALSE	High	KVFEFYLL		0.105778	0.0095842	0.139	1	1	3	45318_sw_A2AJQ3	0	1058.59	137273	136524	117226	13419.3		High	2	0.03	0	529.799	-0.58	-0.00031	71.2565	0.004108	0.03208	0.111	2	72.1
FALSE	High	TNYRFKNL		0.10316	0.0095842	0.143	1	1	4	34372_tr_A2API1	0	1055.56	1.17942e+06	760940	495646	388845		High	2		0.0233	528.285	0.37	0.0002	41.8957	0.005653	0.04617	0.069	2.1	42.85
FALSE	High	RNNRFPNL		0.104462	0.0095842	0.141	1	1	2	50149_sw_Q80U58	0	1030.55	129053	90308.5	74246.4	45732.9		High	2	0.2762	0	515.781	0.16	8e-05	42.902	0.003118	0.0246	0.141	2.1	43.46
FALSE	High	ASARNLEHL		0.109134	0.0095842	0.134	1	1	5	52803_sw_Q8BMI0	0	1010.54					NoQuanValues	High	2	0.2488	0	505.773	0.06	3e-05	38.0696	0.007647	0.0629	0.032	2.05	38.94
FALSE	High	SAYRFSGV		0.105778	0.0095842	0.139	1	1	2	55743_sw_Q8CJF7	0	886.442	61436.5	51641.4	46154.3	23215.9		High	2	0.2042	0	443.724	-1.98	-0.00088	47.2449	0.003118	0.025	0.139	2.4	47.88
FALSE	High	IWIRVASL		0.109134	0.0095842	0.134	1	1	2	43113_sw_Q8BRG6	0	957.588	241899	249262	266116	14666.4		High	2	0.2483	0	479.297	-0.91	-0.00043	62.1045	0.003118	0.02619	0.134	1.49	62.76
FALSE	High	AALVSRTFL		0.101873	0.0095842	0.145	1	1	4	39501_tr_A2ALN0	0	977.578	1.12749e+06	331559	261644	324817		High	2	0.5056	0	489.292	-0.72	-0.00035	55.8317	0.005653	0.0453	0.071	1.78	56.89
FALSE	High	SVNKNLQSL		0.105118	0.0095842	0.14	1	1	1	35982_sw_O88708	0	1002.56					NoQuanValues	High	2		0.019	501.782	-0.53	-0.00027	50.5904	0.003118	0.02476	0.14	2.07	51.36
FALSE	High	RAPSYRTL		0.107109	0.0095842	0.137	1	1	2	52328_sw_Q924W7	0	963.537	505593	400056	272065	266953		High	2	0.1768	0	482.272	-0.07	-3e-05	36.8434	0.003118	0.02535	0.137	1.81	37.43
FALSE	High	KTWRFSNM		0.108455	0.0095842	0.135	1	1	4	45373_sw_Q8CIB5	0	1069.52	204701	163851	210957	152755		High	2	0.3462	0	535.267	1.43	0.00077	46.0601	0.004368	0.034	0.104	2.34	46.87
FALSE	High	RAPAFHQL		0.102515	0.0095842	0.144	1	1	2	55133_sw_Q3UHH1	0	939.516	237931	9541.83	14076.1	10451.3		High	2	0.1379	0	470.262	0.46	0.00022	39.4882	0.003118	0.0239	0.144	1.74	40.17
FALSE	High	VGVKYVNKL		0.10316	0.0095842	0.143	1	1	1	51605_sw_Q9WVL3	0	1019.62	45896	32121.7	23504.7	16495.5		High	2	0.2387	0	510.315	-1.67	-0.00085	42.3061	0.003118	0.02422	0.143	2.43	42.65
FALSE	High	YGLRNDYHM	1xOxidation [M9]	0.108455	0.0095842	0.135	1	1	1	26441_tr_Q14BN8	0	1184.52	41149.7	20063.5	13506	8107.59		High	3	0.1345	0	395.51	0.29	0.00011	38.3116	0.003118	0.02583	0.135	2.23	38.93
FALSE	High	QVVQFNRL		0.103809	0.0095842	0.142	1	1	4	10516_sw_O88653	0	1003.57	389702	304591	271467	177129		High	2	0.2485	0	502.288	0.19	9e-05	51.7149	0.003118	0.02443	0.142	1.65	52.49
FALSE	High	YAMENTRQTI		0.107109	0.0095842	0.137	1	1	2	53945_tr_F7C134	0	1226.58	38679.2	23267.8	31440.9	22556.1		High	2	0.2991	0	613.795	-0.88	-0.00054	44.0488	0.003118	0.02542	0.137	2.24	44.51
FALSE	High	SALINLVEF		0.106442	0.0095842	0.138	1	1	2	48911_sw_P97313	0	1005.56					NoQuanValues	High	2	0.2734	0	503.283	-2.74	-0.00138	77.0233	0.003118	0.02528	0.138	2.67	77.77
FALSE	High	SQVNNISHT		0.107109	0.0095842	0.137	1	1	1	39361_sw_Q91YD9	0	999.485	8341.1	22670.9	12217.5	5672.43		High	2	0.2211	0	500.247	0.67	0.00034	33.6196	0.003118	0.02546	0.137	1.99	34.25
FALSE	High	NAPNNNANL		0.106442	0.0095842	0.138	1	1	2	52803_sw_Q8BMI0	0	941.444	76992.3	68740.2	38983.6	31874.6		High	2	0.1507	0	471.225	-0.65	-0.00031	38.5754	0.003118	0.02531	0.138	2.19	39.24
FALSE	High	TGLRYNMRL		0.106442	0.0095842	0.138	1	1	4	54527_sw_Q6P5E4	0	1123.6	71916.7	53316	87617.6	62824		High	3	0.0629	0	375.206	0.48	0.00018	48.1752	0.003118	0.02516	0.138	1.43	48.56
FALSE	High	RLITLADHI		0.109817	0.0095842	0.133	1	1	3	53945_tr_F7C134	0	1051.63	55964.1	48676.1	47153.7	8494.25		High	2	0.1913	0	526.318	2.13	0.00112	51.9333	0.003118	0.02626	0.133	2.3	52.24
FALSE	High	RAIPNNQVL		0.102515	0.0095842	0.144	1	1	3	13280_sw_Q9JMG1	0	1024.59	500616	328834	262140	193925		High	2	0.2965	0	512.798	-0.63	-0.00032	43.7234	0.003118	0.02395	0.144	1.72	44.3
FALSE	High	FVHQNVGEV		0.106442	0.0095842	0.138	1	1	2	55885_tr_L7N451	0	1028.52	188934	149418	113533	70407.5		High	2	0.2055	0	514.762	-0.17	-9e-05	41.9462	0.003682	0.03011	0.118	2.19	42.43
FALSE	High	VTVVNSQTL		0.10778	0.0095842	0.136	1	1	2	55142_tr_E9Q7E2	0	960.536	76502.3	66654	54774	35836.7		High	2	0.1205	0	480.772	0.72	0.00035	51.0747	0.003118	0.02564	0.136	2.49	51.75
FALSE	Medium	AAVENVSEL		0.113288	0.0100733	0.128	1	1	2	56149_sw_E9Q6J5	0	931.473	566645	443255	340685	411210		High	2	0.2147	0	466.24	-0.43	-0.0002	53.0531	0.003394	0.02757	0.128	1.77	53.76
FALSE	Medium	ITPLNKDHI		0.111194	0.0100733	0.131	1	1	4	53958_sw_Q99P88	0	1050.59	2.06078e+06	1.46423e+06	1.00111e+06	841636		High	2	0.1523	0	525.801	0.29	0.00015	41.0233	0.008759	0.07084	0.018	1.51	41.69
FALSE	Medium	SAIQNLHSF		0.114704	0.0100733	0.126	1	1	2	8957_sw_P48024_	0	1016.52	5899.19	57703.4	39796.4	40253.7		High	2	0.3307	0	508.761	-1.13	-0.00058	50.3358	0.003394	0.02808	0.126	2.57	51.04
FALSE	Medium	GAPLNIHKV		0.116135	0.0100733	0.124	1	1	4	48267_sw_Q80XQ2	0	948.563	484454	407937	235646	259465		High	2	0.3443	0	474.785	-0.49	-0.00023	40.0645	0.003546	0.02864	0.124	1.83	40.56
FALSE	Medium	AQQSNVDEL		0.111888	0.0100733	0.13	1	1	4	54232_sw_P08121	0	1003.47	108930	99575.1	73045.9	62055.3		High	2	0.2417	0	502.239	1.6	0.00081	46.6621	0.00326	0.02715	0.13	2.11	47.16
FALSE	Medium	QIIAFFAHL		0.113288	0.0100733	0.128	1	1	3	56127_sw_Q8CHI8	0	1059.6					NoQuanValues	High	2	0.2986	0	530.302	-1.86	-0.00099	71.326	0.003394	0.02747	0.128	2.21
FALSE	Medium	IQPQNTEVL		0.115418	0.0100733	0.125	1	1	3	54265_sw_Q3UQ28	0	1041.56	200210	141750	115713	101179		High	2	0.2066	0	521.283	1.45	0.00075	51.6859	0.003394	0.02818	0.125	2.13	52.11
FALSE	Medium	MSMTNTHEL	1xOxidation [M]	0.111888	0.0100733	0.13	1	1	3	28439_sw_Q8C9E8	0	1079.45	97998.5	71258.9	42230.9	41016.2		High	2	0.1278	0	540.228	-0.65	-0.00035	37.3032	0.00326	0.02697	0.13	2.27	38.33
FALSE	Medium	FTSSMRGMDTV	1xOxidation [M5]	0.114704	0.0100733	0.126	1	1	1	36003_tr_S4R2L4	0	1247.54	45280.2	16534.7	31796.7	15696.3		High	2	0.0865	0	624.273	-1.18	-0.00074	41.8089	0.003394	0.02802	0.126	2.89	42.63
FALSE	Medium	VVILFHFL		0.110503	0.0100733	0.132	1	1	1	24329_sw_Q9D0Z3	0	987.603	8392.47	11247.9	13837.9	6447.91		High	2		0.0469	494.304	-1.56	-0.00077	74.706	0.00326	0.02648	0.132	1.83	75.49
FALSE	Medium	SNVANMHNGM	1xOxidation [M6]	0.112586	0.0100733	0.129	1	1	5	43551_sw_Q61656	0	1090.44	16940	13471.7	9849.8	10275.7		High	2	0.0314	0	545.724	-0.64	-0.00035	32.3876	0.003682	0.02907	0.122	2.23	32.85
FALSE	Medium	FAYTVKYVL		0.113994	0.0100733	0.127	1	1	1	24220_sw_Q6P073	0	1103.61	56433.7	470.253	42731.5	14236.8		High	2	0.1952	0	552.31	-1.43	-0.00079	60.3268	0.003394	0.02774	0.127	2.1	60.95
FALSE	Medium	IQVRNPVAL		0.114704	0.0100733	0.126	1	1	4	42039_tr_Q6PCM4	0	1009.62	634708	546687	396880	332735		High	2	0.3878	0	505.312	1.99	0.001	51.6695	0.009669	0.08211	0	1.96	52.08
FALSE	Medium	KAFSQGSSL		0.110503	0.0100733	0.132	1	1	4	37674_tr_Q3TPQ7	0	924.479	169399	117572	74891.7	65294.5		High	2	0.1675	0	462.743	0.11	5e-05	38.0618	0.008848	0.07372	0.013	2.03	38.59
FALSE	Medium	TAVTNAGHAV		0.112586	0.0100733	0.129	1	1	1	55262_tr_E9Q774	0	940.485	28517.5	18944.6	15295.7	17501.8		High	2	0.1364	0	470.746	-0.2	-9e-05	35.6622	0.00326	0.02726	0.129	1.76	36.2
FALSE	Medium	KGLANHVVV		0.116857	0.0106124	0.123	1	1	4	53044_sw_Q68FE6	0	936.563	339029	272530	189926	158899		High	2	0.4845	0	468.785	0.09	4e-05	38.5271	0.003682	0.02942	0.12	1.61	39.2
FALSE	Medium	TSPEYQKL		0.116857	0.0106124	0.123	1	1	4	54794_sw_Q920R0	0	965.494	284058	217594	149589	116399		High	2	0.2429	0	483.251	0.49	0.00024	41.4397	0.004518	0.03531	0.1	1.77	41.93
FALSE	Medium	MINMKALAAL		0.118313	0.0106124	0.121	1	1	1	41038_sw_Q6PB60	0	1075.6					NoQuanValues	High	3	0.2066	0	359.205	0.76	0.00027	42.282	0.003682	0.02942	0.121	1.21	43.02
FALSE	Medium	VITKFINV		0.119784	0.0106124	0.119	1	1	2	45658_tr_Q6NZH9	0	933.577	239524	184302	157057	70406.4		High	2	0.293	0	467.291	-3.02	-0.00141	55.2099	0.004838	0.04132	0.082	2.15	55.87
FALSE	Medium	FAPYNKPSL		0.120526	0.0106124	0.118	1	1	7	43704_sw_Q8R3P2	0	1036.55	1038591	741185	612479	471185		High	2	0.0651	0	518.776	-0.49	-0.00025	48.4932	0.00729	0.05958	0.039	1.69	48.95
FALSE	Medium	VMYGKVYRI	1xOxidation [M2]	0.119046	0.0106124	0.12	1	1	3	13414_sw_Q923G2	0	1144.62	27227	16024.4	9573.32	1028.2		High	3	0.4102	0	382.211	0.18	7e-05	43.4511	0.003682	0.02957	0.12	2.56	43.86
FALSE	Medium	SSPVNVKKL		0.119784	0.0106124	0.119	1	2	4	48026_sw_Q8VEK3	0	971.588	222576	189669	98179.8	117658	NotUnique	High	2	0.1366	0	486.298	-0.29	-0.00014	37.8621	0.003682	0.02978	0.119	2.27	38.57
FALSE	Medium	IQHVFTEM		0.124296	0.011178	0.113	1	1	1	30025_sw_P15314	0	1004.49					NoneMonoisotopic	High	2	0.0872	0	502.747	-1.03	-0.00051	50.1796	0.004108	0.03154	0.113	1.95
FALSE	Medium	STHYNLHNL		0.121272	0.011178	0.117	1	1	1	19544_tr_F6R5R5	0	1098.53					NoQuanValues	High	2	0.0914	0	549.77	-0.15	-8e-05	42.5949	0.003832	0.03046	0.117	1.97
FALSE	Medium	SAQRNHAIRI		0.124296	0.011178	0.113	1	1	1	47355_tr_Q8JZN2	0	1165.65	11360.6	6338.8	5014.21	4553.43		High	3	0.4286	0	389.223	-0.22	-9e-05	32.3403	0.003978	0.03138	0.113	2.73	32.96
FALSE	Medium	YHPGVNGPPL		0.12817	0.0116746	0.108	1	1	2	12735_tr_Q3V0R7	0	1050.54	155783	147564	108907	84020.1		High	2	0.346	0	525.772	-0.73	-0.00038	46.52	0.004108	0.03295	0.108	2.63	47.21
FALSE	Medium	SSVSKQETI		0.127387	0.0116746	0.109	1	1	2	24503_tr_A0A0U1	0	978.51	46337.4	32574.3	22852.3	21151.7		High	2	0.1948	0	489.759	0.03	1e-05	35.3997	0.004108	0.03256	0.109	2.31	36.22
FALSE	Medium	SSPQNQEQI		0.127387	0.0116746	0.109	1	1	6	45261_sw_Q07243	0	1030.48	389265	328037	202048	191375		High	2	0.2059	0	515.744	0.29	0.00015	39.9581	0.004108	0.03249	0.109	2.38	40.61
FALSE	Medium	FAHTNIESL		0.125833	0.0116746	0.111	1	1	5	39573_sw_P27773	0	1031.52	4.24669e+06	3.79815e+06	3095360	2.28714e+06		High	2	0.0805	0	516.261	-1.03	-0.00053	49.7015	0.006404	0.05293	0.053	1.74	50.41
FALSE	Medium	KQPLNTTRI		0.126608	0.0116746	0.11	1	1	3	43006_sw_P35235	0	1070.63	297538	312929	177190	226943		High	2	0.2486	0	535.819	-0.37	-0.0002	36.8394	0.007647	0.06242	0.033	1.85	37.42
FALSE	Medium	HAPRNLRLTYL		0.128957	0.0116746	0.107	1	1	6	54901_tr_G3X8X6	0	1353.77	387177	264444	281718	201297		High	3	0.5604	0	451.93	-0.28	-0.00013	45.3674	0.005728	0.04896	0.062	1.82	46
FALSE	Medium	RHYEVARL		0.125833	0.0116746	0.111	1	1	1	30278_sw_Q9Z0G0	0	1043.57	19594.2	21344.2	8276.94	15046		High	2	0.2692	0	522.29	-0.8	-0.00042	36.173	0.004108	0.03185	0.111	2.34	36.68
FALSE	Medium	VRYIHVEL		0.125063	0.0116746	0.112	1	1	1	56396_sw_Q4U2R1	0	1028.59	415843	293864	221826	169741		High	2	0.1553	0	514.798	0.17	9e-05	50.3747	0.004108	0.03169	0.112	1.61	50.61
FALSE	Medium	AIVEHLVTL		0.127387	0.0116746	0.109	1	1	1	28578_sw_Q9Z1E3	0	994.593					NoneMonoisotopic	High	2	0.142	0	497.799	-1.57	-0.00078	58.9742	0.004108	0.03257	0.109	1.62
FALSE	Medium	AGQFNQDYL		0.125833	0.0116746	0.111	1	1	2	39484_sw_P97384	0	1055.48	101300	14558.7	128060	9719.53		High	2	0.2527	0	528.244	0.51	0.00027	57.7002	0.004108	0.03196	0.111	1.82	58.54
FALSE	Medium	SQVVNVLTSVI		0.126608	0.0116746	0.11	1	1	2	50114_sw_Q3TQQ9	0	1158.67	114070	103238	90713.6	8743.13		High	2	0.375	0	579.838	-3.97	-0.0023	74.0301	0.004108	0.03221	0.11	2.4	74.7
FALSE	Medium	AVLTNPETL		0.129749	0.0122323	0.106	1	1	3	46839_sw_Q9R0E1	0	957.525	243119	5333.24	205402	193853		High	2	0.2969	0	479.267	1.01	0.00049	56.6853	0.008013	0.06521	0.028	1.92	57.19
FALSE	Medium	RIILFDRL		0.129749	0.0122323	0.106	1	1	2	49605_tr_E9Q1W7	0	1045.65	135365	104198	100173	15712.9		High	2	0.3825	0	523.328	-3.28	-0.00172	58.6442	0.004257	0.03346	0.106	2.17	59.17
FALSE	Medium	SNVKYVML	1xOxidation [M7]	0.129749	0.0122323	0.106	1	1	4	53515_tr_A0A0A6	0	969.507	398560	307180	197738	212216		High	2	0.0917	0	485.258	0.62	0.0003	47.9631	0.004582	0.03662	0.095	2.4	48.25
FALSE	Medium	VINSFVHV		0.132149	0.0126803	0.103	1	1	1	46904_sw_Q9D4H8	0	914.509	280310	218985	172345	180604		High	2	0.1163	0	457.758	-0.78	-0.00036	53.4191	0.004368	0.03442	0.103	1.72	53.81
FALSE	Medium	GQNINQQVI		0.132149	0.0126803	0.103	1	1	2	24995_sw_P10749	0	1013.54	84747.5	72398.9	6090.57	47750.3		High	2	0.0672	0	507.272	-1.36	-0.00069	49.1601	0.004368	0.03445	0.103	2.38	49.74
FALSE	Medium	FSPTNPAHLL		0.134588	0.0126803	0.1	1	1	5	40401_sw_A6PWY4	0	1096.58	277508	238418	169757	139533		High	2	0.2857	0	548.794	1.2	0.00066	55.6596	0.004518	0.03534	0.1	1.82	56.51
FALSE	Medium	SGFVSGLFL		0.134588	0.0126803	0.1	1	1	3	49018_sw_Q6PIX5	0	926.498	16812	3417.01	11748.7	984413		High	2	0.0591	0	463.753	0.81	0.00038	60.4664	0.004368	0.03509	0.1	1.86	60.73
FALSE	Medium	SHYEFHNI		0.132149	0.0126803	0.103	1	1	4	54793_sw_Q69ZK0	0	1046.47	151173	102606	82669.1	63523.1		High	2	0.3073	0	523.738	0.49	0.00026	42.9222	0.004368	0.03439	0.103	2.18	44.17
FALSE	Medium	YSMRNKHLL		0.131345	0.0126803	0.104	1	1	4	17443_sw_Q9QY24	0	1161.62	205245	146344	142015	143803		High	2	0.3655	0	581.313	-0.67	-0.00039	38.1838	0.004368	0.03407	0.104	1.45	38.66
FALSE	Medium	QTYDYRNI		0.130545	0.0126803	0.105	1	1	7	36202_sw_Q9JHI7	0	1072.51	1.01559e+06	786805	700289	471229		High	2	0.2194	0	536.757	0.78	0.00042	47.3815	0.004582	0.03729	0.093	1.55	47.74
FALSE	Medium	ISPHNNQHF		0.131345	0.0126803	0.104	1	1	5	56103_sw_Q04690	0	1093.52	96766.3	76573.6	56289.9	53657.7		High	3	0.3333	0	365.177	-0.25	-9e-05	33.1596	0.004838	0.04145	0.081	2.04	33.84
FALSE	Medium	GMIINVLEL	1xOxidation [M2]	0.132149	0.0126803	0.103	1	1	2	25093_sw_Q8BHL8	0	1017.56	20061	18283.5	9297.34	17037.6		High	2	0.1594	0	509.285	-2.85	-0.00145	74.8411	0.006117	0.05152	0.056	2.07	75.52
FALSE	Medium	ESYSFEARM		0.134588	0.0126803	0.1	1	1	1	21531_sw_Q9CQG3	0	1119.48	53305.1	44729.6	48101.6	46356.7		High	2	0.3581	0	560.243	1.46	0.00082	51.1603	0.004368	0.03516	0.1	2.15	51.8
FALSE	Medium	STLMNHERI	1xOxidation [M4]	0.133771	0.0126803	0.101	1	1	4	40880_sw_Q7TNU6	0	1116.55	29708.3	24755.1	13270.6	15307.4		High	2	0.3562	0	558.777	-0.49	-0.00028	34.9856	0.004368	0.03505	0.101	2.33	35.61
FALSE	Medium	RSPKYDNV		0.134588	0.0126803	0.1	1	1	2	31116_sw_Q7TSV9	0	978.5	31034.7	21985.3	12605.1	15362.4		High	2	0.1963	0	489.754	-0.03	-1e-05	31.244	0.004518	0.03524	0.1	2.14	32.21
FALSE	Medium	KGYVFKEL		0.130545	0.0126803	0.105	1	1	2	51561_sw_P58681	0	983.556	376085	304215	250785	199976		High	2	0.1835	0	492.281	-0.65	-0.00032	47.0013	0.004368	0.03368	0.105	1.58	47.7
FALSE	Medium	TIYRFLKL		0.133771	0.0126803	0.101	1	1	5	43643_sw_Q8CEF1	0	1053.65	818893	494377	581762	532146		High	2	0.0634	0	527.326	-0.44	-0.00023	56.2666	0.009447	0.07709	0.008	1.42	57.14
FALSE	Medium	SGIHLTIEM	1xOxidation [M9]	0.131345	0.0126803	0.104	1	1	3	53025_sw_G5E829	0	1016.51	180037	145339	66373.3	62644.2		High	2	0.0948	0	508.759	1.62	0.00082	52.1536	0.004368	0.03408	0.104	2.11	52.41
FALSE	Medium	AGYMYTQL	1xOxidation [M4]	0.146492	0.0135952	0.086	1	1	4	56426_sw_A2AN08	0	962.429	850996	530860	379749	2848.16		High	2	0.4777	0	481.717	-1.69	-0.00081	54.4246	0.006512	0.05382	0.051	2.24	55.16
FALSE	Medium	AGIENDEAF		0.143002	0.0135952	0.09	1	1	4	22304_tr_B1AWD8	0	965.421	164681	180125	143995	137825		High	2	0.1857	0	483.214	-0.82	-0.0004	54.1768	0.004582	0.03838	0.09	2.1	54.93
FALSE	Medium	SMEVNVDTL	1xOxidation [M2]	0.14214	0.0135952	0.091	1	1	3	9918_tr_A2A5G0_	0	1023.47					NoQuanValues	High	2	0.15	0	512.236	-0.66	-0.00034	54.4871	0.004582	0.03811	0.091	1.4
FALSE	Medium	SIMAFHKL	1xOxidation [M3]	0.143002	0.0135952	0.09	1	1	3	47444_sw_Q7TPM9	0	962.513	95434.3	71080.8	46207	36715		High	2	0.1549	0	481.76	-0.06	-3e-05	42.488	0.004582	0.03829	0.09	2.13	43.23
FALSE	Medium	VAPANSLVHAF		0.147376	0.0135952	0.085	1	1	1	56159_sw_Q6PNC0	0	1125.61	77797.8	69686.4	49405.7	27435.2		High	2	0.3284	0	563.306	0.24	0.00014	55.4905	0.004582	0.03996	0.085	2.01	55.94
FALSE	Medium	MAIKNPKATL		0.141284	0.0135952	0.092	1	1	1	51020_sw_Q9JKR6	0	1086.63					NoQuanValues	High	2	0.105	0	543.82	-0.92	-0.0005	41.0891	0.004582	0.03767	0.092	2.38
FALSE	Medium	VGLYLREHI		0.146492	0.0135952	0.086	1	1	3	53941_sw_Q6P9L6	0	1099.63	57366.5	56533.4	50676.4	31443		High	2	0.195	0	550.317	0.49	0.00027	50.0289	0.004582	0.03989	0.086	2.41	50.69
FALSE	Medium	RGFENVELGVM	1xOxidation [M11]	0.136236	0.0135952	0.098	1	1	3	19562_sw_Q8BR63	0	1266.61	99660.5	74448.3	24881.6	28862.2		High	2	0.3975	0	633.811	0.17	0.00011	53.6106	0.005108	0.04397	0.074	2.44	54.24
FALSE	Medium	SAIHNFYDNI		0.148264	0.0135952	0.084	1	1	3	45683_sw_Q99K90	0	1193.56	140434	117072	117829	95191.8		High	2	0.0149	0	597.282	-2.08	-0.00124	55.6806	0.004723	0.04049	0.084	2.01	56.32
FALSE	Medium	SALANYIHL		0.144738	0.0135952	0.088	1	1	1	36338_sw_Q8BPS4	0	1001.54	556503	1005.67	12265.7	9402.54		High	2	0.4745	0	501.273	-2.16	-0.00108	61.338	0.004582	0.03912	0.088	1.37	61.92
FALSE	Medium	YAPMGMHPM	2xOxidation [M6; M]	0.145613	0.0135952	0.087	1	1	6	34637_tr_A2AQW6	0	1066.42	89217.8	69760.7	34289.4	35349.9		High	2	0.1182	0	533.711	-0.93	-0.0005	36.835	0.005541	0.04456	0.073	2.03	38.27
FALSE	Medium	VTIKYSKL		0.14214	0.0135952	0.091	1	1	2	52635_sw_Q8BGF7	0	951.587					NoQuanValues	High	2	0.2008	0	476.298	1.07	0.00051	42.4718	0.004582	0.03817	0.091	2.44
FALSE	Medium	AQQMYQSL	1xOxidation [M4]	0.141284	0.0135952	0.092	1	1	3	25808_sw_Q9DB32	0	984.446	141260	131304	69964.5	61534.3		High	2	0.0813	0	492.726	-0.46	-0.00023	45.9235	0.005653	0.04646	0.068	2.09	46.66
FALSE	Medium	VTYLFVQL		0.149157	0.0135952	0.083	1	1	1	8745_sw_Q9CQG6-	0	982.561	22959.2	9689.16	15538.2	2175.68		High	2	0.0784	0	491.784	0.23	0.00011	76.4569	0.004723	0.04067	0.083	2.04	77.18
FALSE	Medium	TAPVYNQV		0.14214	0.0135952	0.091	1	1	4	53122_sw_Q6ZQ73	0	891.457	246697	235651	164728	125702		High	2	0.1893	0	446.232	-0.46	-0.0002	46.5365	0.004582	0.03805	0.091	2.06	47.21
FALSE	Medium	AALANATVI		0.144738	0.0135952	0.088	1	1	3	56040_sw_Q9Z2U2	0	843.493	119860	61417.4	72293.1	47214.8		High	2	0.064	0	422.25	-0.49	-0.00021	55.4028	0.004582	0.03893	0.088	1.72	56.21
FALSE	Medium	FQYGHMDTFL	1xOxidation [M6]	0.143867	0.0135952	0.089	1	1	1	27417_tr_Q5NCD7	0	1274.55	17961.7	15496.8	313.285	9840.35		High	3		0.0362	425.522	0.4	0.00017	29.4182	0.004582	0.03886	0.089	1.33	29.64
FALSE	Medium	RSYLFLGGI		0.148264	0.0135952	0.084	1	1	1	19128_tr_E0CXR0	0	1025.58	56903.8	64933.8	27519.1	10425.1		High	2	0.2227	0	513.292	-1.58	-0.00081	66.1837	0.004723	0.04056	0.084	2.38	66.72
FALSE	Medium	SSPTDKHTL		0.146492	0.0135952	0.086	1	1	3	52411_tr_Q8C048	0	985.495	403256	328014	161926	252664		High	2	0.4107	0	493.251	-0.35	-0.00017	31.3226	0.004582	0.03964	0.086	1.68	32.03
FALSE	Medium	IILKYIGM	1xOxidation [M8]	0.144738	0.0135952	0.088	1	1	1	19044_sw_Q9JKW0	0	966.569	85695.3	84447.8	46225	39487.1		High	2	0.1302	0	483.789	1.15	0.00055	54.3685	0.004582	0.03913	0.088	1.92	54.99
FALSE	Medium	SAPIYKRI		0.137066	0.0135952	0.097	1	1	3	50526_sw_Q9CSH3	0	947.567	61418	51077.6	27088.3	34791.1		High	2	0.2976	0	474.287	-0.23	-0.00011	39.5264	0.004582	0.03617	0.097	2.05	39.94
FALSE	Medium	SGMGGRTPV	1xOxidation [M3]	0.140431	0.0135952	0.093	1	1	1	33579_sw_Q91VM5	0	877.42	11969.9	9563.9	6500.5	3293.79		High	2	0.373	0	439.213	-0.51	-0.00023	30.2756	0.004582	0.03746	0.093	2.44	30.96
FALSE	Medium	SAIINEDNL		0.139583	0.0135952	0.094	1	1	2	48320_sw_Q8BG67	0	988.495					NoQuanValues	High	2	0.2675	0	494.75	-2.36	-0.00117	56.3865	0.005728	0.04658	0.068	2.28	56.95
FALSE	Medium	SSHSFPQL		0.148264	0.0135952	0.084	1	1	5	48123_tr_B8JK87	0	902.437	837692	818633	508051	513351		High	2	0.1913	0	451.722	-0.37	-0.00017	50.2495	0.004723	0.04031	0.084	1.83	50.93
FALSE	Medium	VAAVFRGL		0.14214	0.0135952	0.091	1	1	2	7850_sw_Q9Z126_	0	832.504	54722.9	36037.4	16350	31850.2		High	2	0.2984	0	416.756	0.01	0	55.3568	0.004582	0.03792	0.091	1.24	55.71
FALSE	Medium	RTIRNQNTV		0.150957	0.0140649	0.081	1	1	5	49501_sw_Q0VBD2	0	1101.61	478949	465548	585.663	284988		High	2	0.4397	0	551.309	-0.64	-0.00036	29.6532	0.004838	0.04158	0.081	2.32	29.8
FALSE	Medium	SSIRNFLIYV		0.151864	0.0140649	0.08	1	1	1	2113_sw_B1AXP6_	0	1211.68	850183	729732	689258	15728.3		High	2	0.2436	0	606.342	-0.72	-0.00043	68.5274	0.004838	0.04185	0.08	1.56	69.29
FALSE	Medium	QSPENVPTDHI		0.150055	0.0140649	0.082	1	1	2	51016_sw_Q921M4	0	1236.59	75091.5	43865.6	42607.6	30050		High	2	0.3112	0	618.797	1.57	0.00097	43.9757	0.006512	0.05416	0.05	2.41	44.42
FALSE	Medium	RSPKYLEL		0.151864	0.0140649	0.08	1	1	4	53784_sw_Q7TPV4	0	1005.57					NoQuanValues	High	2	0.0887	0	503.29	0.11	5e-05	45.8389	0.004838	0.04204	0.08	2.03	46.3
FALSE	Medium	YQQMNPEAL	1xOxidation [M4]	0.153691	0.0140649	0.078	1	1	3	29563_sw_P54841	0	1109.49	680455	586762	283166	278112		High	2	0.3298	0	555.25	-0.75	-0.00041	46.9018	0.004982	0.04267	0.078	1.91	47.63
FALSE	Medium	VQIKNDVFI		0.150957	0.0140649	0.081	1	1	2	34721_sw_Q6PAR0	0	1075.61	379029	261231	226330	188317		High	2	0.1694	0	538.311	-0.52	-0.00028	55.7633	0.004838	0.0417	0.081	2.42	56.47
FALSE	Medium	RAFSFRTV		0.150957	0.0140649	0.081	1	1	3	51815_sw_P46735	0	983.542	664929	510072	470271	325003		High	2	0.0694	0	492.275	-0.34	-0.00016	45.7843	0.004838	0.04169	0.081	1.73	46.39
FALSE	Medium	LAPQNKPEL		0.151864	0.0140649	0.08	1	1	1	11335_sw_Q3TGF2	0	1009.57	125690	94765.7	4430.4	16486.5		High	2	0.2483	0	505.288	1.03	0.00052	41.5311	0.004838	0.04192	0.08	1.49	42.1
FALSE	Medium	LAPVYQRL		0.153691	0.0140649	0.078	1	1	2	45445_sw_P82198	0	959.567	264776	141553	148584	95708.4		High	2	0.3373	0	480.288	0.99	0.00047	49.3191	0.004982	0.0425	0.078	1.66	50.07
FALSE	Medium	TGPKYIHL		0.152775	0.0140649	0.079	1	1	4	50975_sw_Q60805	0	928.525	265169	182120	144448	96227		High	2	0.2529	0	464.767	0.72	0.00033	44.0194	0.004838	0.04217	0.079	1.7	44.58
FALSE	Medium	VNRKFGNRI		0.154612	0.0146175	0.077	1	1	4	43214_sw_Q8BGQ4	0	1103.64	64138.7	74395	31231.8	55276.6		High	2	0.3724	0	552.325	-0.77	-0.00043	32.2617	0.005108	0.04308	0.077	1.96	32.89
FALSE	Medium	ASQVREAHL		0.156467	0.0151178	0.075	1	1	1	54187_sw_Q640L5	0	1010.54					NoQuanValues	High	2		0.0332	505.773	0.06	3e-05	38.2871	0.005108	0.04383	0.075	2.04	38.94
FALSE	Medium	SGYKFFSL		0.157401	0.0151178	0.074	1	1	2	35542_tr_D3YWK1	0	948.483	317309	293190	3681.79	14109.2		High	2	0.2775	0	474.744	-0.92	-0.00043	63.5627	0.005401	0.04431	0.074	2.09	64.16
FALSE	Medium	STLIYRNM		0.156467	0.0151178	0.075	1	1	2	22184_tr_E9Q0Q9	0	997.514	127210	112169	143005	105303		High	2	0.0308	0	499.26	-0.17	-9e-05	48.228	0.005108	0.04364	0.075	2.27	48.55
FALSE	Medium	IGPYYRKL		0.157401	0.0151178	0.074	1	1	4	45330_sw_Q8BH01	0	1009.58	178740	144260	93287.8	63972.8		High	2	0.3103	0	505.295	-0.05	-3e-05	41.9895	0.007531	0.06142	0.035	2.03	42.71
FALSE	Medium	YQPILRDHI		0.155537	0.0151178	0.076	1	1	3	54728_sw_P13864	0	1154.63	67552.7	47182.5	45797.2	33081.9		High	2	0.1746	0	577.819	-0.55	-0.00032	47.3869	0.005728	0.04708	0.066	1.89	48
FALSE	Medium	GAPINKYVV		0.155537	0.0151178	0.076	1	1	3	52502_tr_F6TLV3	0	960.551	277777	225363	175662	141323		High	2	0.4206	0	480.78	2.25	0.00108	46.873	0.005108	0.04337	0.076	2.14	47.7
FALSE	Medium	HTYDFEKL		0.158341	0.0162046	0.073	1	1	2	47864_sw_P07742	0	1052.5	225880	192559	149333	107855		High	2	0.2536	0	526.756	0.65	0.00034	47.58	0.005541	0.04432	0.073	2.09	48.38
FALSE	Medium	STWVFPTL		0.158341	0.0162046	0.073	1	1	1	36139_sw_Q9D8N0	0	950.498	23086.7	14233.2	17650.2	2517.07		High	2	0.2103	0	475.753	0.09	4e-05	77.0697	0.005541	0.04455	0.073	2.14	77.76
FALSE	Medium	AAPGNKTSYI		0.158341	0.0162046	0.073	1	1	4	37512_sw_Q8K4F6	0	1021.53	167145	111669	73706.1	58098.4		High	2	0.4163	0	511.269	0.43	0.00022	40.0389	0.005541	0.04442	0.073	2.45	40.72
FALSE	Medium	AAVVFPMMVL		0.162145	0.0171939	0.069	1	1	6	51394_sw_Q8BTY2	0	1077.58	5869.81	13358.1	1362373	259.43		High	3	0.2857	0	359.867	3.83	0.00138	20.5612	0.005653	0.046	0.069	0.98	31.23
FALSE	Medium	SSYRFVQNV		0.161187	0.0171939	0.07	1	1	2	46329_sw_P42128	0	1099.55	55683.2	53517.1	33075.5	30937.4		High	2		0.0383	550.281	0.72	0.0004	48.9278	0.005653	0.04586	0.07	2.01	49.29
FALSE	Medium	VADASLSFL		0.160234	0.0171939	0.071	1	1	2	52204_sw_Q80V94	0	922.488					NoQuanValues	High	2		0.0337	461.747	-0.6	-0.00027	50.2158	0.005653	0.0452	0.071	2.58	50.78
FALSE	Medium	FNLRSLRL		0.161187	0.0171939	0.07	1	1	3	43282_sw_Q3URE9	0	1018.62	898375	867527	601217	457569		High	2	0.2273	0	509.811	0.08	4e-05	50.9366	0.005653	0.04564	0.07	1.1	51.31
FALSE	Medium	TGLQNQRVL		0.162145	0.0171939	0.069	1	1	1	46106_sw_Q9QUR6	0	1028.58	11869.7	32238.1	25792.4	19894		High	2	0.13	0	514.795	-1.14	-0.00059	43.9484	0.005653	0.04594	0.069	2	44.58
FALSE	Medium	IQGQNKEML	1xOxidation [M8]	0.163108	0.0171939	0.068	1	1	1	35733_sw_O08917	0	1076.54	89795.9	50672.1	37886.6	31369.9		High	2	0.1423	0	538.774	-0.47	-0.00025	35.6312	0.005653	0.04654	0.068	2.6	36.71
FALSE	Medium	SAILDHPPSPM	1xOxidation [M11]	0.161187	0.0171939	0.07	1	1	1	50611_sw_Q8K4J6	0	1180.57	69667.3	42937.2	20620.6	22870.4		High	2	0.205	0	590.788	1.25	0.00074	44.7335	0.005653	0.04576	0.07	2.39	45.22
FALSE	Medium	KTIQNGREL		0.161187	0.0171939	0.07	1	1	1	54125_sw_Q6P2L6	0	1058.6	16408.6	14252.9	8495.49	12095.9		High	2	0.13	0	529.801	-0.37	-0.00019	32.1643	0.005653	0.0458	0.07	2	32.77
FALSE	Medium	VTYLKTNYT		0.162145	0.0171939	0.069	1	1	1	49360_sw_P97378	0	1102.58	232436	133852	89414.1	69445.5		High	3	0.1117	0	368.197	-1.51	-0.00056	33.5954	0.005653	0.04622	0.069	1.88	34.19
FALSE	Medium	QFLVAYNLL		0.160234	0.0171939	0.071	1	1	2	22570_tr_A8WHU1	0	1080.61	10552.7	3960.28	11371.7	3.36521e+06		High	2	0.1648	0	540.808	-0.45	-0.00024	62.3553	0.005653	0.04539	0.071	1.82	63.11
FALSE	Medium	SIRNLDTI		0.163108	0.0171939	0.068	1	1	3	38024_sw_P28658	0	931.521	250752	219387	146369	122505		High	2	0.2884	0	466.264	-0.64	-0.0003	48.6063	0.008759	0.07061	0.019	2.15	49.27
FALSE	Medium	ASPIFTHV		0.168987	0.0175828	0.062	1	1	5	46418_tr_B1AYU4	0	871.467	429669	310446	241532	255091		High	2	0.2949	0	436.237	0.12	5e-05	50.883	0.005728	0.04896	0.062	1.56	51.24
FALSE	Medium	SGLKYVAV		0.169983	0.0175828	0.061	1	1	2	23213_tr_E9PZC3	0	836.488	160348	139326	96361.9	69803.7		High	2	0.3193	0	418.748	1.2	0.0005	48.2947	0.005728	0.04942	0.061	1.66	48.71
FALSE	Medium	LAPTNLSSS		0.165049	0.0175828	0.066	1	1	2	56045_sw_Q8BTI8	0	889.463	110902	70789.4	73377.8	60345.7		High	2	0.1782	0	445.235	-0.78	-0.00035	44.7678	0.005728	0.04731	0.066	1.74	45.62
FALSE	Medium	KAVKNWQFV		0.166026	0.0175828	0.065	1	1	1	23815_tr_Q05C51	0	1119.63	44828.1	49433.5	33723.5	31245.1		High	2	0.3166	0	560.32	1.82	0.00102	47.2905	0.005728	0.04752	0.065	3.19	48.06
FALSE	Medium	SLVTFRTL		0.165049	0.0175828	0.066	1	1	1	56343_tr_E9Q3W4	0	936.551					NoQuanValues	High	2	0.2189	0	468.78	1.13	0.00053	57.5744	0.005728	0.04717	0.066	2.01
FALSE	Medium	SGPRNSGINYM	1xOxidation [M11]	0.165049	0.0175828	0.066	1	1	2	48344_sw_Q9QZK2	0	1211.55	348328	266870	133184	116731		High	2	0	0	606.277	-0.45	-0.00027	37.6137	0.005728	0.04712	0.066	1.83	38.35
FALSE	Medium	SAGPSHVAAM		0.171991	0.0175828	0.059	1	1	1	52229_sw_Q9EPU0	0	927.435	17622.5	10420.4	10925	10166.7		High	2	0.25	0	464.221	-1.43	-0.00067	37.0515	0.006009	0.0503	0.059	2.12	38.11
FALSE	Medium	ASLQNAEKT		0.167995	0.0175828	0.063	1	1	1	51488_sw_Q8BW70	0	961.495	27034.9	34694	17408.4	12727.4		High	2	0.2848	0	481.251	-0.23	-0.00011	32.74	0.005728	0.04854	0.063	3.09	34.31
FALSE	Medium	KSVENFVSL		0.169983	0.0175828	0.061	1	1	4	55140_sw_Q8C3J5	0	1022.55	392031	260251	283752	197181		High	2	0.2723	0	511.778	-2.39	-0.00122	55.5532	0.005728	0.04954	0.061	1.91	56.22
FALSE	Medium	SAPKRWREEL		0.164076	0.0175828	0.067	1	1	1	23517_sw_Q8R3P9	0	1271.69	569361	333299	304193	212712		High	3	0.0779	0	424.566	-0.51	-0.00022	38.4092	0.005728	0.04698	0.067	0.77	39.1
FALSE	Medium	RAYRYLQL		0.167008	0.0175828	0.064	1	1	4	2617_sw_Q8BH51_	0	1082.61	1.69434e+06	1.27192e+06	1092270	824583		High	2	0.075	0	541.809	-0.69	-0.00038	48.3224	0.005728	0.04811	0.064	1.2	48.87
FALSE	Medium	RSYDFEFM	1xOxidation [M8]	0.166026	0.0175828	0.065	1	1	2	29877_sw_P40336	0	1110.46	1.07658e+06	756350	491272	316513		High	2	0.3562	0	555.731	-0.96	-0.00053	54.4896	0.005728	0.0478	0.065	1.6	55.09
FALSE	Medium	AANTLREHL		0.168987	0.0175828	0.062	1	1	1	46223_sw_Q9JK30	0	1024.55	25876.5	18706.6	3301.74	9058.32		High	2	0.1731	0	512.781	0.57	0.00029	38.7193	0.005728	0.04874	0.062	2.6	39.37
FALSE	Medium	NGPQNIYNL		0.169983	0.0175828	0.061	1	1	2	6940_sw_Q8K3C0_	0	1032.51	4239829	3405610	2.79396e+06	14864.1		High	2	0.224	0	516.759	0.14	7e-05	57.9594	0.005728	0.04951	0.061	1.83	58.75
FALSE	Medium	RIVELFRNL		0.173002	0.0181201	0.058	1	1	2	47420_sw_P42227	0	1159.69	561766	8209.66	464844	13634.1		High	3	0.2899	0	387.237	0.4	0.00016	57.4187	0.006117	0.05069	0.058	2.07	58.29
FALSE	Medium	AGVSNVLKI		0.177096	0.0185948	0.054	1	1	1	56443_tr_J3QMC5	0	900.551	1032.87	35364.3	12718.6	32539.9		High	2	0.214	0	450.778	-1.8	-0.00081	54.2378	0.006117	0.05233	0.054	2.57	54.86
FALSE	Medium	VVYRFFSRL		0.175039	0.0185948	0.056	1	1	3	18391_sw_Q9CQU3	0	1186.67	813742	616037	608449	540353		High	2	0.4038	0	593.84	-0.31	-0.00018	56.4815	0.008848	0.07372	0.013	1.56	56.93
FALSE	Medium	VALKNKQEL		0.174018	0.0185948	0.057	1	1	3	32833_sw_Q9CR14	0	1042.63	128529	121883	68366.4	85188.1		High	2	0.1127	0	521.816	-0.1	-5e-05	35.0606	0.009371	0.07492	0.012	2.04	36
FALSE	Medium	IIGSSFVFL		0.174018	0.0185948	0.057	1	1	1	19925_tr_G3UW52	0	982.561	3530.49	5423.67	10070.2	227968		High	2	0.0674	0	491.785	0.98	0.00048	68.6501	0.006117	0.05104	0.057	1.93	69.57
FALSE	Medium	HNYDYKEL		0.176065	0.0185948	0.055	1	1	1	40612_tr_Q9DC47	0	1081.49	42754.3	40002.4	2619.22	23081.5		High	2	0.3423	0	541.251	-0.32	-0.00017	41.2439	0.006117	0.05205	0.055	2.22	41.7
FALSE	Medium	AAVSNKFRDLL		0.176065	0.0185948	0.055	1	1	3	47735_sw_Q8R1U1	0	1233.69	131205	140071	113721	102941		High	3	0.1358	0	411.903	0.04	1e-05	51.839	0.006117	0.05189	0.055	0.81	52.67
FALSE	Medium	FALNNPEMV	1xOxidation [M8]	0.182324	0.0195976	0.049	1	1	1	9801_tr_F6VLR8_	0	1050.49	250685	4086.52	140262	491.631		High	2	0.266	0	525.751	2.58	0.00135	57.2482	0.006512	0.0549	0.049	2.03	57.84
FALSE	Medium	GAVKNAQEAL		0.180218	0.0195976	0.051	1	1	1	50595_sw_Q9CRT8	0	1000.54	136138	73162.4	53857.8	14140		High	2		0.0191	500.775	0.22	0.00011	39.9183	0.006512	0.05392	0.051	1.54	40.57
FALSE	Medium	VMYRVIQV	1xOxidation [M2]	0.180218	0.0195976	0.051	1	1	5	13219_tr_E0CYP7	0	1023.57	474836	349999	201659	138714		High	2	0.2936	0	512.286	-0.2	-0.0001	50.9527	0.006512	0.0539	0.051	2.18	51.38
FALSE	Medium	AAMLLQQVM	2xOxidation [M3; M9]	0.181268	0.0195976	0.05	1	1	1	46177_sw_Q8CCJ3	0	1036.52	182397	149034	68528.1	9245.66		High	2	0.1667	0	518.762	0.55	0.00029	53.3398	0.006512	0.05442	0.05	1.92	53.75
FALSE	Medium	YSHSNSRISA		0.181268	0.0195976	0.05	1	1	1	53721_sw_Q7TT37	0	1121.53	27438.1	21610.9	630.749	11496.5		High	3	0.2896	0	374.516	0.42	0.00016	30.6014	0.006512	0.05441	0.05	2.21	31.19
FALSE	Medium	RSPSTATL		0.182324	0.0195976	0.049	1	1	2	45914_tr_Q9DBQ6	0	832.452	26762.8	22438.8	12122.2	12593.9		High	2	0.1585	0	416.73	0.16	7e-05	33.2087	0.006512	0.05478	0.049	1.64	33.88
FALSE	Medium	IGPRFSNL		0.181268	0.0195976	0.05	1	1	3	46896_sw_P46460	0	903.505	118695	109444	90088.1	57064.3		High	2	0.2388	0	452.255	-1.07	-0.00048	51.5409	0.006512	0.05435	0.05	2.01	52.26
FALSE	Medium	MGGMNRRPI	1xOxidation [M1]	0.18445	0.0201154	0.047	1	1	1	33518_sw_P02340	0	1047.52	56475.7	38204.5	28854.9	24492.5		High	2	0.2643	0	524.263	-0.49	-0.00026	38.3626	0.006783	0.05562	0.047	2.8	38.83
FALSE	Medium	SQKENLNFL		0.18445	0.0201154	0.047	1	1	1	34217_sw_Q8CDM1	0	1092.57	81149.9	83304	60784	40085.3		High	2	0.087	0	546.789	1.46	0.0008	54.8391	0.006783	0.05579	0.047	1.84	55.27
FALSE	Medium	SSPVFKAM	1xOxidation [M8]	0.186596	0.0205911	0.045	1	1	1	43869_sw_Q9Z2X8	0	882.439	49224.6	26900.3	12860.7	11851.1		High	2	0.2748	0	441.723	0.54	0.00024	39.4427	0.007182	0.05651	0.045	1.31	40.05
FALSE	Medium	RIYLNKGIAI		0.186596	0.0205911	0.045	1	1	1	28123_tr_Q8VGI9	0	1160.71	142273	84675.1	83481.4	61172.4		High	2		0.0059	580.86	-2.2	-0.00128	47.0614	0.007062	0.05649	0.045	1.68	47.73
FALSE	Medium	QSLRNIHTL		0.186596	0.0205911	0.045	1	1	2	43501_tr_A0A0R4	0	1081.61	172584	170026	109890	84183.1		High	2	0.1986	0	541.309	-0.8	-0.00043	41.2564	0.007182	0.05679	0.045	1.46	41.87
FALSE	Medium	FSGHNLEYL		0.186596	0.0205911	0.045	1	1	4	21120_sw_Q8R3J5	0	1079.52	1.52156e+06	1360187	1.19113e+06	921110		High	2	0.1071	0	540.261	-0.08	-4e-05	53.982	0.007182	0.05678	0.045	1.68	54.74
FALSE	Medium	RAIKNDSVVA		0.186596	0.0205911	0.045	1	1	1	39413_tr_A0A0N4	0	1072.61	21318.1	19902.8	10512.1	12311.8		High	2	0.0124	0	536.809	-0.95	-0.00051	32.9186	0.007182	0.05671	0.045	1.61	33.54
FALSE	Medium	KGPENTLRV		0.188762	0.0210913	0.043	1	1	3	54225_tr_F6T4V9	0	1013.57	56557.9	45821.7	27312.9	22922.7		High	2	0.1854	0	507.29	-0.16	-8e-05	38.2366	0.007182	0.0573	0.043	1.78	38.73
FALSE	Medium	SAPANPSSNI		0.188762	0.0210913	0.043	1	1	1	42503_sw_Q8CI08	0	957.464	45864.7	40102.4	30256.5	26033.1		High	2	0.3514	0	479.235	-0.56	-0.00027	42.4253	0.007182	0.05749	0.043	2.76	42.97
FALSE	Medium	ICACLNSCPM	1xOxidation [M10]	0.187676	0.0210913	0.044	1	2	1	3227_tr_A0A0U1R	0	1070.41					NotUnique	High	2	0.2661	0	535.71	-0.81	-0.00043	37.0797	0.007182	0.05707	0.044	2.18	37.64
FALSE	Medium	AALENRQTI		0.190948	0.021463	0.041	1	1	2	55918_tr_E9PY55	0	1015.55	104115	63621.2	33801.3	34290.8		High	2	0.133	0	508.28	-0.24	-0.00012	39.755	0.00729	0.05858	0.041	2.33	40.75
FALSE	Medium	YSPSSREAM	1xOxidation [M9]	0.194265	0.021463	0.038	1	1	1	30071_tr_A0A0N4	0	1043.45	18357.3	17176.1	9752.5	8382.27		High	2	0.2902	0	522.227	-0.14	-7e-05	31.1674	0.007431	0.05992	0.038	1.93	31.83
FALSE	Medium	RSLDNAESL		0.194265	0.021463	0.038	1	1	3	52315_sw_Q7TS75	0	1004.5	189029	148139	135525	89836.3		High	2	0.3186	0	502.753	-1.7	-0.00085	42.954	0.008848	0.07201	0.016	2.04	43.66
FALSE	Medium	VSPTNMQGF	1xOxidation [M6]	0.189852	0.021463	0.042	1	1	3	35532_sw_O88895	0	996.446	85090.4	65521.5	41345.3	36471.9		High	2	0.1569	0	498.726	-0.94	-0.00047	46.2083	0.00729	0.05798	0.042	2.55	46.73
FALSE	Medium	SAPRYMAL	1xOxidation [M6]	0.189852	0.021463	0.042	1	1	1	20466_sw_Q8BJG4	0	924.461					NoQuanValues	High	2	0.1138	0	462.734	-1.02	-0.00047	42.132	0.00729	0.05789	0.042	1.67	42.4
FALSE	Medium	TGPNNSNTTF		0.193154	0.021463	0.039	1	1	2	49969_sw_Q8K019	0	1052.46					NoQuanValues	High	2	0.3299	0	526.736	0.77	0.0004	43.9634	0.00729	0.05927	0.039	1.94	44.41
FALSE	Medium	SAPLGREHL		0.194265	0.021463	0.038	1	1	4	40832_tr_B1ATD2	0	979.532	162297	122545	72584.9	84260.7		High	2	0.473	0	490.269	-0.3	-0.00015	38.423	0.007531	0.06009	0.038	2.22	38.99
FALSE	Medium	MCISYAAL		0.194265	0.021463	0.038	1	1	1	50042_tr_G5E8D5	0	871.405	40893.4	15179.2	17288.7	15253.5		High	2		0.0423	436.207	0.95	0.00042	53.029	0.007531	0.0601	0.038	2.04	53.73
FALSE	Medium	TALEHQEYI		0.189852	0.021463	0.042	1	1	1	25602_tr_Q8R5L1	0	1103.54	121504	108826	95827.3	69536.2		High	2	0.3243	0	552.273	0.91	0.0005	46.9086	0.00729	0.05818	0.042	2.59	47.66
FALSE	Medium	AVFTWTNL		0.190948	0.021463	0.041	1	1	2	54539_tr_B2RQ71	0	951.493	60261.8	39099.6	48987.5	2277.28		High	2	0.2748	0	476.251	2	0.00095	72.616	0.00729	0.05838	0.041	2.22	73.79
FALSE	Medium	QSRLFKNL		0.192048	0.021463	0.04	1	1	2	53730_tr_A0A0R4	0	1005.58					NoQuanValues	High	2	0	0	503.295	-1.17	-0.00059	44.9826	0.00729	0.05914	0.04	2.15	45.64
FALSE	Medium	RAFAFTNV		0.190948	0.021463	0.041	1	1	1	42051_sw_Q8CGA3	0	925.489	91565.7	2204.67	66165.2	14380.3		High	2	0.2902	0	463.248	-0.49	-0.00023	53.95	0.00729	0.0583	0.041	1.93	54.62
FALSE	Medium	SSYPMASL	1xOxidation [M5]	0.195381	0.0223903	0.037	1	1	1	15401_tr_V9GXG3	0	871.387					NoQuanValues	High	2	0.1801	0	436.196	-2.4	-0.00104	50.8221	0.007531	0.0603	0.037	2.11
FALSE	Medium	AMNVNEIFM	2xOxidation [M2; M9]	0.198758	0.0223903	0.034	1	1	2	20425_sw_P35278	0	1100.48					NoQuanValues	High	2	0	0	550.742	0.82	0.00045	57.5107	0.007531	0.0619	0.034	2.18	58.09
FALSE	Medium	KGVFNVEVV		0.198758	0.0223903	0.034	1	1	2	23912_tr_F6ZJ55	0	990.562	1.28618e+06	12785.1	1.05714e+06	5330.93		High	2	0.25	0	495.785	1.5	0.00074	57.2442	0.007647	0.06214	0.034	1.64	57.81
FALSE	Medium	SQFKYALV		0.195381	0.0223903	0.037	1	1	3	32184_sw_Q9QXB9	0	955.525	209067	206191	172925	196494		High	2	0.1845	0	478.266	0.15	7e-05	54.4128	0.009543	0.07986	0.004	2.33	54.89
FALSE	Medium	YSPTGKEFV		0.198758	0.0223903	0.034	1	1	3	36517_sw_Q6PAC3	0	1027.51	768828	536820	436536	271405		High	2	0.2848	0	514.258	-0.51	-0.00026	46.1481	0.007531	0.06197	0.034	1.65	46.87
FALSE	Medium	PKMLQNLVSEI	1xOxidation [M3]	0.195381	0.0223903	0.037	1	1	2	29411_tr_Q7TRJ6	0	1287.7	175849	144263	130482	114154		High	2	0.0816	0	644.351	-2.58	-0.00166	42.3785	0.007531	0.06032	0.037	1.96	43.07
FALSE	Medium	AALQNLEQL		0.195381	0.0223903	0.037	1	1	2	49682_sw_Q9WTK5	0	999.547	6673485	11964.4	4.55422e+06	2728.08		High	2	0.2255	0	500.277	-0.62	-0.00031	62.346	0.007531	0.06062	0.037	2.04	62.87
FALSE	Medium	AVVRFPRL		0.198758	0.0223903	0.034	1	1	2	50631_sw_Q7TQK1	0	957.599	173722	149203	118355	2776.07		High	2	0.1807	0	479.304	1.07	0.00051	51.3207	0.007647	0.0621	0.034	1.66	52.35
FALSE	Medium	SAPQSQARV		0.198758	0.0223903	0.034	1	1	4	53682_tr_F7BQW7	0	943.496	18120	16652.3	8942.08	9500.47		High	2	0.411	0	472.251	-0.49	-0.00023	31.9593	0.007647	0.06209	0.034	2.36	32.6
FALSE	Medium	SALSGQSHL		0.195381	0.0223903	0.037	1	1	1	46816_sw_Q62440	0	899.458	52609.8	39538.2	27192.4	18714.9		High	2	0.0453	0	450.233	-0.21	-9e-05	39.9254	0.007531	0.06058	0.037	2.43	40.89
FALSE	Medium	KSRIFQNL		0.199895	0.0228642	0.033	1	1	3	46839_sw_Q9R0E1	0	1005.58					NoQuanValues	High	2		0	503.295	-1.17	-0.00059	44.9826	0.007647	0.06283	0.033	2.15	45.64
FALSE	Medium	RSFTKLPHL		0.199895	0.0228642	0.033	0	1	1		0	1098.64					NoQuanValues	High	2		0.0141	549.824	-0.17	-0.0001	40.7558	0.007647	0.06275	0.033	2.1	41.2
FALSE	Medium	KALQNAVSTF		0.199895	0.0228642	0.033	1	1	2	47330_tr_B1ATZ0	0	1078.59	40164.3	37226	20487.8	27331.9		High	2	0.215	0	539.798	-0.09	-5e-05	48.0235	0.007647	0.0628	0.033	2.14	48.62
FALSE	Medium	YAAQNKQEF		0.199895	0.0228642	0.033	1	1	1	19015_tr_F7BCD5	0	1098.52	27423.5	11162	6958.93	11468.8		High	2	0.3292	0	549.764	-0.59	-0.00032	38.0332	0.007647	0.06236	0.033	2.4	38.76
FALSE	Medium	HSLLNKATV		0.202182	0.0233657	0.031	1	2	4	56103_sw_Q04690	0	982.568	57386	28041.2	19839.5	20966.6	NotUnique	High	2	0.2458	0	491.788	0.04	2e-05	38.871	0.007773	0.06348	0.031	2.36	39.98
FALSE	Medium	RVQRFSSL		0.202182	0.0233657	0.031	1	1	2	54633_sw_Q61602	0	992.564	173934	133771	77143.3	88341.9		High	2	0.0848	0	496.786	0.61	0.0003	38.9095	0.007773	0.06371	0.031	1.65	40.11
FALSE	Medium	RSPRYRLL		0.20449	0.0243181	0.029	1	1	2	43827_sw_Q8VEE4	0	1060.64	15701.4	86054.6	15863.9	60563.6		High	2	0.3067	0	530.822	0.07	4e-05	38.6925	0.008013	0.06479	0.029	1.5	39.15
FALSE	Medium	ISLRFTHL		0.206819	0.0243181	0.027	1	1	1	52575_tr_A0A087	0	986.578	208754	152099	137242	99374.7		High	2	0.0749	0	493.793	-0.13	-6e-05	53.2386	0.008013	0.06574	0.027	1.87	54.09
FALSE	Medium	HSPQHTTTL		0.203334	0.0243181	0.03	1	1	1	20628_tr_F6RSU6	0	1021.51	16249	14567.7	4037.73	8699.59		High	2	0.436	0	511.257	-0.16	-8e-05	30.2739	0.008013	0.06415	0.03	1.72	30.5
FALSE	Medium	RGVQYTRL		0.206819	0.0243181	0.027	1	1	2	56302_sw_Q7TMY8	0	992.564	50708	33800.8	20742.2	20432.5		High	2	0.221	0	496.785	-0.13	-6e-05	38.7487	0.008013	0.06563	0.027	2.67	39.1
FALSE	Medium	NTVHNQASV		0.20449	0.0243181	0.029	1	1	3	52936_sw_O88904	0	969.475	13835.1	13215.9	7063.37	8506.62		High	2	0.2105	0	485.241	0.2	9e-05	31.0923	0.008013	0.06475	0.029	1.9	31.48
FALSE	Medium	FGPVTWLVL		0.20449	0.0243181	0.029	1	1	2	40915_sw_Q8VHD6	0	1031.59	9255.71	9012.19	173974	416.282		High	2	0.194	0	516.3	1.09	0.00056	55.2785	0.008013	0.06469	0.029	2.32	56.17
FALSE	Medium	VQPINQHVL		0.20449	0.0243181	0.029	1	1	1	34345_sw_Q8R2X8	0	1047.59	672657	523674	333572	311496		High	2	0.0776	0	524.301	0.21	0.00011	46.8822	0.008013	0.06494	0.029	1.16	47.55
FALSE	Medium	FSGSCFTFIAI		0.209168	0.0247672	0.025	1	1	2	27812_tr_Q7TS08	0	1192.57					NoQuanValues	High	2	0.1116	0	596.788	-2.44	-0.00146	55.1614	0.008126	0.06696	0.025	2.24	55.82
FALSE	Medium	RSHLNFSVL		0.210351	0.0247672	0.024	1	1	3	54221_tr_E9Q3G8	0	1072.59	135779	86140.7	100668	57379.6		High	2	0.1977	0	536.798	-0.49	-0.00026	51.2025	0.008848	0.07145	0.017	1.77	51.89
FALSE	Medium	VSTKFEHL		0.207991	0.0247672	0.026	1	1	4	52318_sw_B2RXC1	0	960.515	617013	528741	312696	317654		High	2	0.2161	0	480.761	0.16	8e-05	41.3331	0.008126	0.06651	0.026	2.36	41.77
FALSE	Medium	IVWEFEQL		0.210351	0.0247672	0.024	1	1	2	39894_sw_Q62158	0	1063.55	46776	43116.5	40501.8	16770.5		High	2	0.1953	0	532.277	0.18	0.0001	75.1832	0.008126	0.06727	0.024	2.15	75.98
FALSE	Medium	KAIRNYTHF		0.210351	0.0247672	0.024	1	1	3	42370_tr_Q8BJT9	0	1149.62	104750	87543	64210.1	56618.3		High	2	0.292	0	575.311	-0.72	-0.00041	37.2838	0.008126	0.06746	0.024	2.5	37.79
FALSE	Medium	IGLQNRDII		0.212731	0.0257717	0.022	1	1	4	48315_tr_D3Z0M9	0	1041.61	138224	97246.6	88536.2	67105.3		High	2	0.225	0	521.306	0.38	0.0002	53.1364	0.008673	0.06855	0.022	2.4	53.86
FALSE	Medium	SGPENFQVG		0.212731	0.0257717	0.022	1	1	4	55961_sw_P26039	0	934.426	340079	396185	234667	295269		High	2	0.5206	0	467.717	0.21	0.0001	50.6684	0.008536	0.06839	0.022	1.94	51.05
FALSE	Medium	ISFRYKQQL		0.212731	0.0257717	0.022	1	1	2	38897_tr_G3X8R7	0	1182.66	37409.5	28920.3	27827.6	14371.1		High	2	0.2578	0	591.836	1.58	0.00094	46.1146	0.008759	0.06894	0.022	2.56	46.92
FALSE	Medium	SSPRNSDWF		0.217554	0.0267042	0.018	1	1	2	51435_sw_Q9QY01	0	1095.49	141463	108893	88992.2	62569.6		High	2	0.1392	0	548.246	0.22	0.00012	53.0386	0.008759	0.07114	0.018	2.37	53.44
FALSE	Medium	SAPVNKAEL		0.21634	0.0267042	0.019	1	1	3	43950_tr_E9Q8X9	0	928.51	294980	182428	131177	118158		High	2	0.2216	0	464.758	-0.47	-0.00022	38.6286	0.008759	0.0706	0.019	1.67	39.81
FALSE	Medium	QLKNTSTI		0.215132	0.0267042	0.02	1	1	1	38447_sw_P54823	0	904.51	16686.2	12547.3	9662.38	8288.45		High	2	0.1911	0	452.759	0.4	0.00018	36.4244	0.008759	0.07004	0.02	2.25	37.02
FALSE	Medium	SSPVKKTEM		0.21634	0.0267042	0.019	1	1	2	35713_sw_P70255	0	1006.52	22054.4	20469.1	10229.9	19660.9		High	2	0.2842	0	503.765	-0.63	-0.00032	29.9192	0.008759	0.0703	0.019	1.9	30.17
FALSE	Medium	TSYRFLAL		0.217554	0.0267042	0.018	1	1	1	42155_sw_Q8QZX2	0	970.536	245516	273419	14636.2	6573.04		High	2	0.3629	0	485.77	-2.15	-0.00104	61.5017	0.008848	0.07127	0.018	2.37	62.16
FALSE	Medium	VHLRFPHL		0.215132	0.0267042	0.02	1	1	10	34985_tr_Q62293	0	1018.59	169495	123874	101161	102985		High	2	0.1675	0	509.801	-0.27	-0.00014	50.0345	0.008759	0.06995	0.02	1.97	50.71
FALSE	Medium	SAPVPCSPF		0.215132	0.0267042	0.02	1	1	1	26562_sw_A7MCT6	0	904.423					NoQuanValues	High	2	0.3509	0	452.716	1.77	0.0008	53.7866	0.008759	0.06988	0.02	2.28
FALSE	Medium	ATLRYASL		0.223699	0.0271416	0.013	1	1	2	47223_tr_E9QPX0	0	894.504	137768	155604	86191.6	103707		High	2	0.3158	0	447.756	0.73	0.00032	49.4551	0.008848	0.0739	0.013	2.47	49.76
FALSE	Medium	NAVGNPEYL		0.221225	0.0271416	0.015	1	1	1	52943_sw_Q01279	0	976.473					NoQuanValues	High	2	0.0734	0	488.74	-0.5	-0.00024	53.9419	0.008848	0.07269	0.015	1.77
FALSE	Medium	SALRLKQRL		0.22246	0.0271416	0.014	1	1	1	50640_tr_A0A0U1	0	1084.69	24681.6	18350.1	15614	10647.2		High	3	0.2324	0	362.236	-0.13	-5e-05	37.3217	0.008848	0.07354	0.014	1.85	38.17
FALSE	Medium	SQFPNAEKM	1xOxidation [M9]	0.22246	0.0271416	0.014	1	1	2	55140_sw_Q8C3J5	0	1067.48	15316.3	9592.73	4373.13	8488.55		High	2	0.2289	0	534.245	-0.03	-1e-05	37.1623	0.008848	0.07319	0.014	2.01	36.97
FALSE	Medium	SNVSYYTRI		0.223699	0.0271416	0.013	1	1	1	43172_sw_P22437	0	1102.55					NoQuanValues	High	2	0.2511	0	551.781	2.35	0.0013	49.095	0.008848	0.07382	0.013	2.27	48.98
FALSE	Medium	IGPKNYEFL		0.224944	0.0276285	0.012	1	2	3	50713_tr_G3UX33	0	1080.57	2257938	2628.44	1.97588e+06	15736.2	NotUnique	High	2	0.1045	0	540.791	1.25	0.00068	57.2615	0.00912	0.07439	0.012	2.01	57.96
FALSE	Medium	YGLKNHKLL		0.224944	0.0276285	0.012	1	1	1	48921_sw_Q3UD82	0	1085.65	24295.1	17599.4	18146.8	9073		High	3	0.2956	0	362.554	0.33	0.00012	39.8121	0.009371	0.07487	0.012	1.59	40.49
FALSE	Medium	RALQDSDTV		0.227449	0.0280965	0.01	1	2	1	39414_sw_Q8BYU6	0	1004.5	38958.2	24606	12885.6	16195.6	NotUnique	High	2	0.0189	0	502.754	0.07	3e-05	37.9272	0.009447	0.07573	0.01	1.59	38.61
FALSE	Medium	AATQKRQEL		0.226194	0.0280965	0.011	1	1	1	56343_tr_E9Q3W4	0	1044.58					NoQuanValues	High	2		0.0108	522.794	0.24	0.00012	33.1204	0.009371	0.07502	0.011	1.84	33.76
FALSE	Medium	NMVANETGL		0.226194	0.0280965	0.011	1	1	1	35457_sw_P24638	0	948.446	112186	92316.2	72153.9	62310.5		High	2		0.0104	474.726	-0.09	-4e-05	47.4112	0.009371	0.07522	0.011	1.91	48
FALSE	Medium	KNLLNVDKI		0.231246	0.0284015	0.007	1	1	1	55118_tr_A0A0R4	0	1056.64	105819	78984.7	59954.8	38137.8		High	2	0.0352	0	528.824	-0.82	-0.00043	48.3424	0.009447	0.07767	0.007	2.27	48.98
FALSE	Medium	SQLMMRTRI	1xOxidation [M5]	0.232522	0.0284015	0.006	1	1	6	7933_sw_Q9CQJ1_	0	1151.6	141220	115282	77621.1	59795.7		High	2	0.0606	0	576.305	-0.33	-0.00019	41.9051	0.009447	0.07838	0.006	1.32	42.58
FALSE	Medium	TNYNQRPL		0.232522	0.0284015	0.006	1	1	1	9227_sw_P03978_	0	1005.51	124244	64881.2	46542.8	35171.2		High	2		0.0222	503.259	0.3	0.00015	38.1955	0.009447	0.07842	0.006	1.76	38.95
FALSE	Medium	VTWRVTNL		0.229975	0.0284015	0.008	1	1	2	44330_sw_P10404	0	988.557	94649.7	98334.1	76439.3	60339.3		High	2	0.0955	0	494.782	-0.45	-0.00022	55.9786	0.009447	0.07705	0.008	1.99	56.71
FALSE	Medium	SGPANSTTDLL		0.229975	0.0284015	0.008	1	1	1	54911_tr_A0A087	0	1075.53	118474	104482	75342.2	60266.9		High	2	0.229	0	538.267	-0.39	-0.00021	55.9474	0.009447	0.0771	0.008	2.14	56.73
FALSE	Medium	IGVDHVARM		0.231246	0.0284015	0.007	1	1	1	29639_sw_O88545	0	997.525					NoneMonoisotopic	High	2	0.1118	0	499.265	-1.28	-0.00064	41.0896	0.009447	0.07792	0.007	1.7
FALSE	Medium	AALVNLDSL		0.228709	0.0284015	0.009	1	1	1	44318_tr_J3QNT7	0	915.515	128991	72252.2	79939	12950.8		High	2	0.2741	0	458.26	-1.93	-0.00088	68.2864	0.009447	0.07627	0.009	1.97	69.03
FALSE	Medium	NGVINAAFM	1xOxidation [M9]	0.233803	0.0284015	0.005	1	1	1	49711_sw_Q61548	0	952.456	787216	11472.5	341328	1693.22		High	2	0.1168	0	476.732	0.57	0.00027	56.7479	0.009447	0.07884	0.005	1.37	57.43
FALSE	Medium	KSISLRADV		0.232522	0.0284015	0.006	1	1	1	56453_tr_E9QP46	0	988.579					NoQuanValues	High	2	0.0623	0	494.793	-0.16	-8e-05	30.9628	0.009447	0.07825	0.006	2.73	31.33
FALSE	Medium	RNYKYDTL		0.232522	0.0284015	0.006	1	1	2	12136_tr_F6SAX2	0	1072.54					NoQuanValues	High	2		0.0307	536.775	-0.14	-7e-05	39.3126	0.009447	0.07853	0.006	1.58	39.66
FALSE	Medium	VGGMAGNSLVI	1xOxidation [M4]	0.228709	0.0284015	0.009	1	1	3	29415_sw_Q91ZB8	0	1033.53	552338	344144	161484	110829		High	2	0.3103	0	517.272	1.47	0.00076	44.5967	0.009447	0.07635	0.009	2.32	45.43
FALSE	Medium	SAVVNKVPL		0.233803	0.0284015	0.005	1	1	1	9203_sw_Q9DAM7_	0	926.567	54577.8	49935.4	28439.3	29223.2		High	2	0.0421	0	463.787	-0.26	-0.00012	46.4437	0.009543	0.07937	0.005	1.9	47.09
FALSE	Medium	SAPSSISSM	1xOxidation [M9]	0.238981	0.0287915	0.001	1	1	2	28760_sw_P70314	0	882.387	10409.4	24088.3	13730.1	10673.7		High	2	0.1034	0	441.697	-0.36	-0.00016	36.1785	0.009543	0.08156	0.001	1.74	37.25
FALSE	Medium	TNRKYPKL		0.237679	0.0287915	0.002	1	1	4	8187_sw_Q9CQZ7_	0	1019.6	34133.5	35093.5	18550.5	30628.5		High	2	0.1594	0	510.304	0.32	0.00016	32.5449	0.009543	0.08108	0.002	1.38	33.26
FALSE	Medium	SGLELYTSAL		0.238981	0.0287915	0.001	1	1	2	41029_sw_Q925F4	0	1053.55	408477	238187	190346	138118		High	3	0.4937	0	351.853	-2	-0.0007	34.14	0.009543	0.08153	0.001	2.37	35.44
FALSE	Medium	AGIQKTTYM	1xOxidation [M9]	0.238981	0.0287915	0.001	1	1	5	51136_sw_A2AFS3	0	1028.51					NoQuanValues	High	2	0.066	0	514.756	-3.33	-0.00171	49.3551	0.009669	0.08195	0.001	2.12	50.1
FALSE	Medium	SALRFARL		0.236382	0.0287915	0.003	1	1	3	36132_sw_Q8BWY3	0	933.563	512202	438368	372631	267736		High	2	0.2402	0	467.285	-0.01	0	47.9669	0.009543	0.08053	0.003	1.79	48.51
FALSE	Medium	SQIRGAAPTSL		0.238981	0.0287915	0.001	1	1	2	54926_sw_Q80XP9	0	1100.61	96995.6	78485.1	77667	56863.4		High	2	0.0551	0	550.807	0.81	0.00044	52.244	0.009543	0.08174	0.001	2.36	52.96
FALSE	Medium	SSNMNATL		0.236382	0.0287915	0.003	1	1	2	55871_sw_Q8R4Y4	0	837.377					NoQuanValues	High	2	0.2316	0	419.192	-0.26	-0.00011	76.2007	0.009543	0.08026	0.003	1.9
FALSE	Medium	SSPSNKFFF		0.240289	0.0292509	0	1	1	1	53322_tr_A0A0G2	0	1060.51	16109.7	11218.2	213986	16368.4		High	2	0.3593	0	530.759	1.03	0.00054	58.3888	0.009669	0.08217	0	1.67	59.3
FALSE	Medium	SAVVNKVPLS		0.240289	0.0292509	0	1	1	1	9203_sw_Q9DAM7_	0	1013.6	56430.2	25309.6	11541.1	14730.2		High	2	0.1963	0	507.304	2.42	0.00123	44.0905	0.009669	0.08239	0	2.14	44.52
FALSE	Medium	TILTNHQHL		0.240289	0.0292509	0	1	1	5	44325_sw_Q91WC1	0	1076.58	278933	84797.6	107521	97647.3		Medium	2	0.155	0	538.796	-0.75	-0.0004	40.7396	0.03537	0.2748	-0.163	2	41.17
FALSE	Medium	VNLKEYPAL		0.241601	0.0302583	-0.001	1	1	2	9289_tr_Q8C9T1_	0	1046.59	129719	108700	90707.9	61706.6		Medium	2	0.1982	0	523.798	1.5	0.00079	53.1135	0.01019	0.0832	-0.001	2.17	53.95
FALSE	Medium	SALRMADVI	1xOxidation [M5]	0.242919	0.0306187	-0.002	1	1	1	47026_sw_Q8BZS9	0	991.524	287864	218104	139387	81469.6		Medium	2	0.2067	0	496.266	1.54	0.00076	46.6454	0.0103	0.08374	-0.002	1.5	47.13
FALSE	Medium	KTFLFSATM		0.245571	0.0306187	-0.004	1	1	1	37001_sw_Q9CWX9	0	1045.54					NoQuanValues	Medium	2	0.1667	0	523.274	1	0.00052	60.5307	0.0103	0.08501	-0.004	1.56
FALSE	Medium	SLLKSQEPI		0.245571	0.0306187	-0.004	1	1	2	42411_sw_Q80WJ7	0	1014.58					NoneMonoisotopic	Medium	2	0.0207	0	507.795	0.67	0.00034	47.6004	0.01951	0.1669	-0.09	2.42
FALSE	Medium	VSYQHAFL		0.245571	0.0306187	-0.004	1	1	1	46959_sw_Q9WV70	0	964.489	84211.8	107475	71432.9	95266.7		Medium	2	0.0596	0	482.748	-0.38	-0.00018	52.1918	0.0103	0.0851	-0.004	2.18	52.81
FALSE	Medium	SSVTPGRL		0.244243	0.0306187	-0.003	1	1	1	24962_tr_Q8CET0	0	816.457	79692.1	52158	50545.9	46198.6		Medium	2	0.2766	0	408.732	-0.16	-7e-05	35.092	0.0103	0.08472	-0.003	0.94	35.8
FALSE	Medium	FQYRNRIAM	1xOxidation [M9]	0.244243	0.0306187	-0.003	1	1	3	43172_sw_P22437	0	1214.61	1.48969e+06	974580	526016	404384		Medium	3	0.0847	0	405.542	0.51	0.00021	38.8961	0.0103	0.0845	-0.003	1.18	39.46
FALSE	Medium	VAVDSFGLSL		0.244243	0.0306187	-0.003	1	1	1	51628_sw_Q8C310	0	1007.54					NoQuanValues	Medium	2	0.086	0	504.275	1.36	0.00069	73.9607	0.0103	0.08464	-0.003	1.86
FALSE	Medium	VSARNIMLL	1xOxidation [M7]	0.245571	0.0306187	-0.004	1	1	2	47355_tr_Q8JZN2	0	1032.59	192992	143848	78827.1	51704.4		Medium	2	0.1321	0	516.797	0.41	0.00021	54.1344	0.01367	0.1165	-0.043	1.59	54.61
FALSE	Medium	RAVDNQVYV		0.250938	0.0316001	-0.008	1	1	2	25399_sw_Q9JHW2	0	1063.55	650349	444772	364325	233340		Medium	2	0.2517	0	532.28	0.29	0.00015	43.3728	0.01132	0.0934	-0.015	1.43	43.8
FALSE	Medium	AKVKNVDLI		0.249588	0.0316001	-0.007	1	1	1	25542_sw_Q8VBX0	0	999.62					NoQuanValues	Medium	2		0.0081	500.314	0.03	2e-05	42.4434	0.01067	0.0872	-0.007	2.44
FALSE	Medium	KSVINTTLV		0.255018	0.0320701	-0.011	1	1	1	38205_sw_O35114	0	974.588	438636	301503	266573	229702		Medium	2	0.2576	0	487.798	-0.33	-0.00016	50.4336	0.01074	0.08984	-0.011	1.98	51.08
FALSE	Medium	VAPDRFPTL		0.252292	0.0320701	-0.009	1	1	2	41702_sw_Q9DBS8	0	1015.56	96848.3	15152.3	7084.31	2078.44		Medium	2	0.2216	0	508.283	0.61	0.00031	55.5296	0.01824	0.1564	-0.082	1.76	55.92
FALSE	Medium	FSRELLGAL		0.256388	0.0330474	-0.012	1	1	1	41661_tr_E9QN44	0	1005.57					NoQuanValues	Medium	2	0.0099	0	503.29	-0.74	-0.00037	45.8501	0.01097	0.0912	-0.012	2.03	46.3
FALSE	Medium	KANLKIDHL		0.256388	0.0330474	-0.012	1	1	1	55924_sw_Q6A078	0	1051.63					NoQuanValues	Medium	2	0.1404	0	526.317	0.39	0.00021	51.4027	0.01097	0.09091	-0.012	2.28	52.24
FALSE	Medium	ISPQNMDIL	1xOxidation [M6]	0.257764	0.0334732	-0.013	1	1	2	34951_sw_Q9QWR8	0	1046.52	102701	99587.5	53487.4	48669.1		Medium	2	0.0641	0	523.763	0.98	0.00051	55.6688	0.03769	0.2975	-0.176	1.56	56.13
FALSE	Medium	YVLQLTQLSI		0.257764	0.0334732	-0.013	1	1	1	31539_tr_Q3UY93	0	1177.68	9320881	17524.1	3.80126e+06	2938.32		Medium	2	0.0828	0	589.345	-0.45	-0.00026	67.8306	0.01132	0.09183	-0.013	1.69	68.63
FALSE	Medium	VTIQSAKL		0.257764	0.0334732	-0.013	0	1	1		0	859.525					NoQuanValues	Medium	2	0	0	430.266	-0.75	-0.00032	47.5047	0.01132	0.0918	-0.013	2.22	48.19
FALSE	Medium	AVYAFLGL		0.257764	0.0334732	-0.013	1	1	1	8989_sw_Q9JJU8_	0	853.482	39696.2	22006.9	16412.3	1039.03		Medium	2	0.1623	0	427.246	3.77	0.00161	76.6155	0.01123	0.09172	-0.013	2.65	77.68
FALSE	Medium	PYMVLDIDKL		0.259145	0.0338552	-0.014	1	1	1	53942_sw_P70336	0	1206.64	15865.3	17239.3	2995.67	452054		Medium	2	0.2315	0	603.823	-4.68	-0.00282	63.7962	0.01132	0.09242	-0.014	2.03	64.62
FALSE	Medium	RGNTNKFYM	1xOxidation [M9]	0.261922	0.0338552	-0.016	1	1	1	34485_sw_Q4G5Y1	0	1146.54	7537.72	6055.84	2114.94	4010.35		Medium	2	0.096	0	573.772	-0.21	-0.00012	33.9461	0.01132	0.09357	-0.016	1.77	34.56
FALSE	Medium	MAHVNGVHL		0.261922	0.0338552	-0.016	1	1	1	40732_tr_Q504M2	0	977.499	89939.4	73319	71263.4	62507		Medium	2	0.1814	0	489.253	-0.77	-0.00038	43.008	0.01132	0.09353	-0.016	2.04	43.34
FALSE	Medium	KVAVFRYL		0.261922	0.0338552	-0.016	1	1	1	51062_tr_F6QY99	0	995.604	46280.8	32613.2	38559.5	24170.2		Medium	2	0.1961	0	498.306	0.15	7e-05	52.3513	0.01132	0.09365	-0.016	1.53	53.03
FALSE	Medium	SSPTSTEYI		0.261922	0.0338552	-0.016	1	1	1	20318_tr_A2AS07	0	984.452	144951	78649.1	78211.8	70127.3		Medium	2	0.1722	0	492.73	-0.08	-4e-05	50.5558	0.01143	0.09393	-0.016	1.51	51.26
FALSE	Medium	SQLMMRTRI	2xOxidation [M4; M5]	0.261922	0.0338552	-0.016	1	1	2	7933_sw_Q9CQJ1_	0	1167.6	150111	85257.4	45817.1	40696.5		Medium	3	0.126	0	389.871	-0.09	-3e-05	35.3944	0.01143	0.09385	-0.016	1.27	36.2
FALSE	Medium	RFMQFSSL	1xOxidation [M3]	0.26472	0.0348018	-0.018	1	1	1	35933_sw_Q8CD10	0	1031.5	66283.8	69661.9	69016.6	58326.1		Medium	2	0.0552	0	516.252	-0.62	-0.00032	56.2024	0.01168	0.0953	-0.018	1.63	57.01
FALSE	Medium	VTIQNSELM	1xOxidation [M9]	0.26472	0.0348018	-0.018	1	1	1	53953_tr_B2RXC6	0	1050.51					NoQuanValues	Medium	2	0.3399	0	525.761	0.82	0.00043	48.2652	0.01168	0.09518	-0.018	2.53
FALSE	Medium	AAKNLDKEYL		0.26472	0.0348018	-0.018	1	1	2	35804_sw_P05202	0	1164.63					NoQuanValues	Medium	3	0.1257	0	388.882	3.54	0.00137	45.7926	0.01168	0.09538	-0.018	1.83	46.35
FALSE	Medium	KAIINIFFL		0.268957	0.0350273	-0.021	1	1	1	40128_sw_Q8K259	0	1078.67	40169.2	27189.5	32197	17551.7		Medium	2	0.1889	0	539.836	-1.46	-0.00079	75.9303	0.01175	0.09746	-0.021	1.8	76.62
FALSE	Medium	SIHGTNPQYL		0.268957	0.0350273	-0.021	1	1	3	28312_sw_Q4FK66	0	1129.56	95497.8	61295.4	54398.3	40100.1		Medium	2	0.21	0	565.287	1.84	0.00104	44.7819	0.01247	0.1035	-0.028	2.19	45.31
FALSE	Medium	SIHSFQNL		0.268957	0.0350273	-0.021	1	1	3	41016_sw_Q04207	0	945.479	361814	289415	229122	143364		Medium	2	0.2629	0	473.243	0.92	0.00043	48.829	0.01621	0.1401	-0.067	1.94	49.57
FALSE	Medium	VSLLNPPETL		0.27038	0.0350273	-0.022	1	1	1	35415_sw_P51943	0	1082.61	458861	395227	310972	8212.32		Medium	2	0.0155	0	541.808	-0.81	-0.00044	66.7862	0.01175	0.0983	-0.022	1.93	67.39
FALSE	Medium	STYSHQQL		0.27038	0.0350273	-0.022	1	1	2	50812_tr_B1B1E2	0	963.453	59000.2	43483.2	28757.3	23293.8		Medium	2	0.1908	0	482.23	-0.62	-0.0003	36.0972	0.01175	0.09875	-0.022	1.73	37.24
FALSE	Medium	SSPQHTSTL		0.27038	0.0350273	-0.022	1	1	1	44048_sw_Q68ED7	0	957.464	21980.8	18464.6	11121.7	12777.2		Medium	2	0.1453	0	479.236	0.33	0.00016	32.9453	0.01175	0.09875	-0.022	1.79	33.56
FALSE	Medium	SVYTHSYL		0.268957	0.0350273	-0.021	1	1	2	32018_tr_A0A0U1	0	969.468	215387	171053	145889	95322		Medium	2	0.3227	0	485.237	-0.05	-2e-05	47.3155	0.01175	0.09794	-0.021	2.51	48
FALSE	Medium	KSPTNTVTV		0.27324	0.0350273	-0.024	1	1	1	25412_tr_F6Q4H2	0	946.52	71143.8	41007.1	28283.1	25106.9		Medium	2	0.1786	0	473.764	-0.34	-0.00016	38.1919	0.01175	0.09986	-0.024	1.96	38.73
FALSE	Medium	SARNLEHL		0.268957	0.0350273	-0.021	1	1	1	52803_sw_Q8BMI0	0	939.501	200816	92850.2	94713.4	60147.4		Medium	2	0.2098	0	470.254	-0.13	-6e-05	38.1283	0.01175	0.09755	-0.021	1.43	38.94
FALSE	Medium	YGYSQAHSI		0.27324	0.0350273	-0.024	1	1	1	34730_sw_P31428	0	1025.47					NoQuanValues	Medium	2	0.3226	0	513.237	-2.39	-0.00123	61.3683	0.01187	0.1001	-0.024	1.86	61.99
FALSE	Medium	TIFSKKNFESL		0.268957	0.0350273	-0.021	1	1	4	43571_tr_A2ACG7	0	1313.71	69819.4	40929.6	54503.7	37030.7		Medium	3	0.2039	0	438.575	-0.03	-1e-05	52.4068	0.03995	0.3147	-0.185	1.52	53.05
FALSE	Medium	VSPTHMYFI	1xOxidation [M6]	0.26754	0.0350273	-0.02	1	1	1	34321_sw_P36993	0	1110.53	109001	92320.5	58697.9	40867.5		Medium	2	0.2968	0	555.769	1.11	0.00062	53.498	0.01175	0.09701	-0.02	2.19	53.8
FALSE	Medium	TSLKNLRTLHL		0.27038	0.0350273	-0.022	1	1	3	43177_tr_A0A0R4	0	1295.78	98618.9	68164.7	71503.6	51009.2		Medium	3	0.3257	0	432.598	-0.54	-0.00024	48.562	0.02515	0.1952	-0.112	1.75	49.15
FALSE	Medium	INYTNEKL		0.276122	0.0354416	-0.026	1	1	2	55514_sw_Q6URW6	0	994.52	79884.3	59182.4	39755.4	23464.6		Medium	2	0.0974	0	497.764	0.78	0.00039	44.4373	0.01859	0.161	-0.086	1.95	45.18
FALSE	Medium	SSPHMFGGSHM	2xOxidation [M5; M11]	0.274678	0.0354416	-0.025	1	1	1	43154_sw_O70306	0	1206.47	3952.32	2215.39	2170.05	671.594		Medium	3	0.2809	0	402.827	0.12	5e-05	29.6902	0.01198	0.1008	-0.025	1.78	30.52
FALSE	Medium	TILEFSQNM	1xOxidation [M9]	0.274678	0.0354416	-0.025	1	1	1	51747_sw_Q6P5F9	0	1098.51	461698	14235.2	16632.5	15114.2		Medium	2	0.4171	0	549.759	-1.99	-0.00109	59.2849	0.01198	0.1008	-0.025	1.99	59.86
FALSE	Medium	INLSFNKL		0.276122	0.0354416	-0.026	1	1	1	43177_tr_A0A0R4	0	948.551					NoQuanValues	Medium	2	0.1854	0	474.778	-2.42	-0.00115	58.7131	0.01224	0.1018	-0.026	1.78
FALSE	Medium	VIEEFRHL		0.280483	0.0368721	-0.029	1	1	1	48661_sw_P52633	0	1042.57	44580.9	36942	26785.7	30730.5		Medium	2	0.2327	0	521.787	-0.67	-0.00035	47.3828	0.01259	0.1039	-0.029	2.02	48.07
FALSE	Medium	TSTTNKITV		0.280483	0.0368721	-0.029	1	1	1	42502_sw_Q9D824	0	964.531	24991.4	18836.9	11048.2	5005.05		Medium	2	0.5124	0	482.769	-0.84	-0.00041	39.3456	0.01259	0.1045	-0.029	2.42	40.02
FALSE	Medium	YTLHNIDQL		0.281947	0.0368721	-0.03	1	1	2	54471_sw_Q80U44	0	1116.57	162635	115421	116731	49900.1		Medium	2	0.0497	0	558.787	-0.98	-0.00055	54.5005	0.01271	0.1052	-0.03	1.81	55.17
FALSE	Medium	RGYIYWRL		0.28489	0.0377544	-0.032	1	1	5	50326_tr_H3BIY9	0	1126.62	434182	442821	351006	278282		Medium	2	0.095	0	563.812	0.24	0.00013	55.9232	0.01281	0.1069	-0.032	1.79	56.85
FALSE	Medium	SSLEKQTFSL		0.286369	0.0377544	-0.033	1	1	1	40128_sw_Q8K259	0	1139.59	1933.09	54615.5	50636.6	44385.4		Medium	3	0.1944	0	380.537	0.98	0.00037	35.6992	0.01292	0.1077	-0.033	1.8	36.17
FALSE	Medium	KNVVYERV		0.286369	0.0377544	-0.033	0	1	3		0	1006.57					NoQuanValues	Medium	2		0.0053	503.788	0.1	5e-05	39.1801	0.01292	0.1078	-0.033	1.87	40.33
FALSE	Medium	HALNDMTSI	1xOxidation [M6]	0.283416	0.0377544	-0.031	1	1	2	25911_tr_A0A0R4	0	1017.47	181234	135393	55135.2	51257.2		Medium	2	0.4154	0	509.237	-1.08	-0.00055	41.2809	0.01281	0.1054	-0.031	1.95	41.9
FALSE	Medium	AAATGHTVV		0.28489	0.0377544	-0.032	1	1	1	28649_sw_Q61425	0	826.442					NoQuanValues	Medium	2	0.2643	0	413.725	0.24	0.0001	33.7773	0.01281	0.1064	-0.032	2.27
FALSE	Medium	AAYGFRNI		0.293842	0.0379991	-0.038	1	1	1	37329_sw_Q9CYQ7	0	911.473	6933.89	45488.1	4818.83	9325		Medium	2	0.3964	0	456.239	-2.88	-0.00131	50.0757	0.01298	0.1123	-0.038	2.22	50.69
FALSE	Medium	SSHLAAVTL		0.295352	0.0379991	-0.039	1	1	2	27664_tr_A1L1B4	0	898.499					NoQuanValues	Medium	2	0.0262	0	449.753	0	0	51.073	0.02576	0.1984	-0.115	2.29	51.33
FALSE	Medium	NALHNMKVLP	1xOxidation [M6]	0.292338	0.0379991	-0.037	1	1	3	39920_sw_P28659	0	1152.62	280053	126458	79551.9	43581.8		Medium	3	0.2573	0	384.878	-0.37	-0.00014	40.9691	0.02581	0.2014	-0.117	2.06	41.39
FALSE	Medium	IRQRFENL		0.295352	0.0379991	-0.039	1	1	1	31637_sw_Q64687	0	1075.6					NoQuanValues	Medium	3	0.1205	0	359.205	0.92	0.00033	42.616	0.01298	0.1125	-0.039	0.83	43.02
FALSE	Medium	VHFNQHGTLL		0.292338	0.0379991	-0.037	1	1	1	46956_tr_A2AHY8	0	1165.61					NoQuanValues	Medium	2	0.1316	0	583.309	-0.22	-0.00013	53.2589	0.01298	0.1109	-0.037	1.9	53.55
FALSE	Medium	VVYSYHYL		0.293842	0.0379991	-0.038	1	1	2	47248_sw_O08811	0	1043.52	123182	97605.3	73902.8	54307.4		Medium	2		0.044	522.264	0.27	0.00014	52.6798	0.0131	0.113	-0.039	1.52	53.47
FALSE	Medium	QGVKNNDVI		0.292338	0.0379991	-0.037	1	1	3	51614_sw_P34152	0	986.527	754071	458163	337824	243944		Medium	2	0.3366	0	493.767	-0.12	-6e-05	39.1756	0.02471	0.1928	-0.111	2.02	39.7
FALSE	Medium	KNYDFAQVL		0.293842	0.0379991	-0.038	1	2	2	52635_sw_Q8BGF7	0	1097.56	221304	233665	208770	4045.84	NotUnique	Medium	2	0.2409	0	549.286	2.08	0.00114	58.1079	0.04608	0.3579	-0.207	2.2	58.97
FALSE	Medium	VGYRFVTA		0.290838	0.0379991	-0.036	1	1	1	54127_sw_Q80TM9	0	912.494	114447	108409	80355.2	56963		Medium	2	0.0851	0	456.751	1.19	0.00054	48.753	0.01298	0.1099	-0.036	1.88	49.47
FALSE	Medium	LTIANTMDL		0.287854	0.0379991	-0.034	1	1	1	48716_sw_Q9Z1N2	0	991.513	68340.1	35429.5	23466.7	15644.6		Medium	2	0.0471	0	496.26	-0.18	-9e-05	37.1945	0.01292	0.1083	-0.034	1.7	37.84
FALSE	Medium	VAKVFQKL		0.295352	0.0379991	-0.039	1	1	1	52002_sw_E9Q355	0	932.593					NoQuanValues	Medium	2	0.015	0	466.801	1.96	0.00091	49.4002	0.01298	0.1125	-0.039	1.33
FALSE	Medium	VSPRGAGYL		0.296867	0.0389161	-0.04	1	1	2	7759_tr_A0A0U1R	0	919.5	68641.8	40729.8	37608.8	21330.6		Medium	2	0.251	0	460.254	0.89	0.00041	43.2249	0.01621	0.1403	-0.067	2.51	43.67
FALSE	Medium	SVQGSKNVDII		0.296867	0.0389161	-0.04	1	1	1	38419_sw_Q80W22	0	1159.63					NoQuanValues	Medium	3	0.0764	0	387.216	0.94	0.00036	36.724	0.01334	0.1135	-0.04	1.57	37.74
FALSE	Medium	YAPDKSTVM	1xOxidation [M9]	0.296867	0.0389161	-0.04	1	1	1	53576_sw_Q8C033	0	1027.48	62033	42730.7	22926.9	23669.5		Medium	2	0.2045	0	514.242	-0.46	-0.00024	34.3583	0.01334	0.114	-0.04	1.76	35.05
FALSE	Medium	SQHTDATSI		0.298387	0.0393616	-0.041	1	1	1	48271_sw_A6H6A9	0	959.443	28346	17509	12042.9	9445.36		Medium	2	0.2066	0	480.225	-0.13	-6e-05	34.5647	0.01358	0.1147	-0.041	2.13	35.75
FALSE	Medium	IARQYRHI		0.298387	0.0393616	-0.041	1	1	1	19865_tr_Q8VC73	0	1056.61	808577	583743	377325	339349		Medium	3	0.1259	0	352.874	0.19	7e-05	36.2353	0.01347	0.1143	-0.041	1.43	36.67
FALSE	Medium	RAGPRLIVYI		0.299912	0.0402975	-0.042	1	1	3	42913_sw_Q64324	0	1157.72	267797	190737	200219	157548		Medium	2	0.0258	0	579.362	1.09	0.00063	54.7996	0.0417	0.3271	-0.192	1.55	55.25
FALSE	Medium	KVLSRNHALV		0.299912	0.0402975	-0.042	0	1	1		0	1136.69					NoQuanValues	Medium	3	0.0493	0	379.568	-0.21	-8e-05	31.3566	0.01358	0.1157	-0.042	2.23	32.31
FALSE	Medium	SALQNVKRL		0.302977	0.0407161	-0.044	1	1	3	42152_sw_P97390	0	1028.62	11913.5	70330.2	35446.7	2003.7		Medium	2	0.2885	0	514.814	0.16	8e-05	40.4291	0.0418	0.3285	-0.193	2.53	41.06
FALSE	Medium	NTGARYLHL		0.301442	0.0407161	-0.043	0	1	1		0	1044.56					NoQuanValues	Medium	2		0.0468	522.783	-0.22	-0.00011	39.2368	0.01367	0.116	-0.043	2.24	39.71
FALSE	Medium	ISPTNPTKL		0.301442	0.0407161	-0.043	1	1	4	53452_tr_E9PW37	0	970.557	454988	391629	308925	219224		Medium	2	0.2428	0	485.782	0.67	0.00032	44.3533	0.03301	0.2599	-0.155	1.73	44.94
FALSE	Medium	IFLMLVDL	1xOxidation [M4]	0.307612	0.0415487	-0.047	1	1	1	36155_sw_Q9JHJ5	0	979.553	3628.62	5467.4	3466.32	35775.7		Medium	2	0.1525	0	490.28	-1.49	-0.00073	76.2221	0.01401	0.1202	-0.047	2.23	77.12
FALSE	Medium	RSGLNATFM	1xOxidation [M9]	0.307612	0.0415487	-0.047	1	1	3	47492_sw_Q9Z2B9	0	1012.49	73846.3	57641.8	35468.8	29641.4		Medium	2	0.0489	0	506.748	-0.02	-1e-05	43.9602	0.01824	0.1583	-0.083	1.84	44.78
FALSE	Medium	YMHRNREIT		0.306062	0.0415487	-0.046	1	1	4	51609_sw_P57080	0	1219.6	10775	10912.8	3835.33	9864.82		Medium	3	0.4011	0	407.205	0.29	0.00012	28.8438	0.01391	0.1195	-0.046	1.87	29.55
FALSE	Medium	VALDFEQEM	1xOxidation [M9]	0.307612	0.0415487	-0.047	1	1	1	32815_sw_P60710	0	1097.48	125899	16344.1	1308.31	15095		Medium	2	0.0292	0	549.245	0.36	0.0002	57.9482	0.01401	0.1197	-0.047	1.71	58.36
FALSE	Medium	VMRLIENRI	1xOxidation [M2]	0.307612	0.0415487	-0.047	1	1	1	52839_tr_B9EJX5	0	1159.66	66747.5	33624.1	16087.4	12029.2		Medium	2	0.0432	0	580.335	0.6	0.00035	42.6243	0.01401	0.1202	-0.047	1.39	43.14
FALSE	Medium	RSLRFVTL		0.306062	0.0415487	-0.046	1	1	2	35457_sw_P24638	0	991.605	3.67191e+06	2.19272e+06	2438069	1478659		Medium	2	0.1689	0	496.306	-0.25	-0.00012	50.5246	0.03859	0.3038	-0.18	1.48	51.16
FALSE	Medium	KAVHNTAVL		0.309167	0.0420126	-0.048	1	1	1	46011_sw_P59114	0	952.557	16604.7	15768.3	12033.4	11298.5		Medium	2	0.2679	0	476.781	-1.94	-0.00093	33.5588	0.01401	0.1207	-0.048	2.09	34.26
FALSE	Medium	VGRPQAPL		0.312292	0.0423755	-0.05	1	1	1	51908_tr_E9Q2I4	0	837.494	401341	226001	201775	150458		Medium	2	0.063	0	419.251	-0.27	-0.00011	35.7054	0.0141	0.123	-0.05	1.27	36.68
FALSE	Medium	ASRIFPHL		0.310727	0.0423755	-0.049	1	1	2	44566_sw_Q8K330	0	940.536	72137.1	55851.9	48380.7	36785.4		Medium	2	0.0679	0	470.772	0.51	0.00024	48.698	0.0141	0.122	-0.049	2.21	49.27
FALSE	Medium	AAPFDTVHI		0.313861	0.0423755	-0.051	1	1	2	43520_tr_E9PUQ7	0	970.499	13596.3	4369.34	144281	4767.61		Medium	2	0.3723	0	485.754	1.38	0.00067	57.1464	0.03995	0.3153	-0.186	1.88	57.88
FALSE	Medium	AGPARFPL		0.313861	0.0423755	-0.051	1	1	1	47578_sw_Q8BV42	0	828.473	427303	197139	204412	108948		Medium	2		0.007	414.74	-0.3	-0.00013	40.3935	0.0142	0.1235	-0.051	1.42	41.43
FALSE	Medium	ISPEYKTI		0.310727	0.0423755	-0.049	1	1	2	31037_sw_P29533	0	950.519	182744	144981	100328	67242.6		Medium	2	0.056	0	475.763	-0.18	-9e-05	44.7389	0.01522	0.1313	-0.058	1.25	45.24
FALSE	Medium	KNLRYQLL		0.317016	0.0428372	-0.053	1	1	3	48802_sw_Q8K310	0	1047.63	1.18618e+06	875233	781184	566678		Medium	2	0.1548	0	524.319	-0.5	-0.00026	46.6633	0.01444	0.1255	-0.053	1.68	47.34
FALSE	Medium	KQMLLFTHI		0.3186	0.0437074	-0.054	1	1	1	56302_sw_Q7TMY8	0	1130.64					NoQuanValues	Medium	2	0.0711	0	565.822	-1.38	-0.00078	56.1308	0.01494	0.1267	-0.054	1.97
FALSE	Medium	VNVSHKEYL		0.3186	0.0437074	-0.054	1	1	2	55225_sw_Q6ZWQ0	0	1088.57	77370.7	58853.5	30393.3	33605.9		Medium	2	0.1195	0	544.79	-0.07	-4e-05	38.8124	0.03584	0.2812	-0.167	2.26	39.47
FALSE	Medium	RAIRNMNTL		0.3186	0.0437074	-0.054	1	1	2	43501_tr_A0A0R4	0	1088.6	765091	539412	501588	564905		Medium	2	0.0231	0	544.803	-0.48	-0.00026	38.4496	0.0361	0.2849	-0.169	1.73	38.78
FALSE	Medium	KNIRYVAL		0.3186	0.0437074	-0.054	1	1	1	47849_sw_O88512	0	976.594	246312	203525	135745	107876		Medium	2	0.2432	0	488.801	0.91	0.00044	42.739	0.01469	0.1264	-0.054	1.85	43.39
FALSE	Medium	RSLRHVNIDHL		0.320189	0.0451112	-0.055	1	1	1	31488_sw_Q91WK2	0	1359.76	8513.34	15688	22047.1	15215.8		Medium	3	0.0833	0	453.925	0.35	0.00016	37.8164	0.01513	0.1283	-0.055	1.56	38.93
FALSE	Medium	AAINNRLEL		0.320189	0.0451112	-0.055	1	1	1	43789_sw_Q9CWU2	0	1013.57	74231.3	40094.1	30454.7	24586.1		Medium	2		0.0114	507.291	1.46	0.00074	51.3099	0.01513	0.1282	-0.055	1.74	51.65
FALSE	Medium	SSYAHGGL		0.323382	0.0454624	-0.057	1	1	2	37522_sw_P97855	0	791.368	17672.5	11718.9	9644.57	8407.56		Medium	2	0.1934	0	396.187	-1.2	-0.00047	36.956	0.01513	0.1294	-0.057	2.12	38.1
FALSE	Medium	MAPQNLSTF		0.321783	0.0454624	-0.056	1	1	1	31810_sw_Q99KV1	0	1008.48	6210.58	9467.66	1.18495e+06	14350.3		Medium	2	0.3636	0	504.745	0.69	0.00035	58.0755	0.01513	0.1286	-0.056	2.09	58.51
FALSE	Medium	TTGSYPRL		0.323382	0.0454624	-0.057	1	1	1	47414_sw_A2ABV5	0	894.468					NoQuanValues	Medium	2	0.3069	0	447.737	-1.24	-0.00056	44.6213	0.01522	0.1297	-0.057	2.02	45.67
FALSE	Medium	SSVRDRDLL		0.323382	0.0454624	-0.057	1	1	3	50732_sw_Q4FZC9	0	1060.57	484162	252849	238207	126784		Medium	3	0.0952	0	354.196	-0.31	-0.00011	40.9527	0.01522	0.1297	-0.057	2.1	41.4
FALSE	Medium	QSSIQSSSVDI		0.321783	0.0454624	-0.056	1	1	1	54215_sw_A7XUY5	0	1150.56	173512	117636	67022.5	48776		Medium	2	0.2115	0	575.783	-0.41	-0.00023	49.1182	0.01513	0.1284	-0.056	2.08	49.46
FALSE	Medium	FIHEVNPSSL		0.324986	0.0458383	-0.058	1	1	3	41437_tr_E9PZ00	0	1142.58	193911	151744	121977	102605		Medium	2	0.166	0	571.795	-0.76	-0.00044	51.5247	0.01522	0.1311	-0.058	2.41	52.17
FALSE	Medium	YSPAYAHL		0.328207	0.0458383	-0.06	1	1	1	44101_tr_D3Z600	0	921.446	109567	81201	67328.1	44139.1		Medium	2	0.4022	0	461.227	-0.44	-0.0002	47.8993	0.01533	0.1324	-0.06	1.84	48.51
FALSE	Medium	SCWFFSVL		0.328207	0.0458383	-0.06	1	1	1	27301_tr_K7N6J6	0	988.46	164138	165477	131620	151664		Medium	2		0.0455	494.733	-0.61	-0.0003	54.1063	0.01533	0.1326	-0.06	1.89	54.87
FALSE	Medium	VSPSSVSPSL		0.328207	0.0458383	-0.06	1	1	1	56252_tr_E9QAQ8	0	959.504	2733.84	11146.1	11012.2	673467		Medium	2	0.2398	0	480.255	-1.17	-0.00056	57.3109	0.01544	0.1332	-0.06	1.96	58.24
FALSE	Medium	RGLDNREEV		0.329825	0.0461856	-0.061	1	1	2	45968_tr_A0A087	0	1087.55	29036.6	18422.5	13791.5	14910.5		Medium	2	0.199	0	544.279	0.95	0.00052	34.2584	0.02927	0.2303	-0.136	1.91	35.46
FALSE	Medium	VTGQSYENM	1xOxidation [M9]	0.329825	0.0461856	-0.061	1	1	1	35059_sw_P54728	0	1044.43	45032.8	12130.1	29869.5	18685.1		Medium	2	0.052	0	522.718	-1.66	-0.00087	42.685	0.01544	0.1334	-0.061	1.73	43.11
FALSE	Medium	VVYPFPTF		0.329825	0.0461856	-0.061	1	1	1	44272_sw_Q6PFH3	0	969.508	36365.6	26177.8	29691.6	14528.4		Medium	2	0.1381	0	485.259	2.91	0.00141	73.9981	0.01544	0.1335	-0.061	2.39	75.16
FALSE	Medium	ASLVNSPSYL		0.329825	0.0461856	-0.061	1	1	1	54663_sw_Q3U3D7	0	1050.55	5658.98	10476.2	95221.6	14644.2		Medium	2	0.3649	0	525.778	1.7	0.00089	59.8998	0.01555	0.134	-0.061	1.48	60.8
FALSE	Medium	SSIINKMLL	1xOxidation [M7]	0.329825	0.0461856	-0.061	1	1	3	52510_tr_D3YXJ0	0	1034.59	305542	235997	124479	97619.1		Medium	2	0.0197	0	517.8	0.74	0.00038	53.2413	0.04956	0.386	-0.221	2.03	53.98
FALSE	Medium	ISLDYQHL		0.331448	0.0466122	-0.062	1	1	2	55733_sw_Q5SYL3	0	988.51					NoQuanValues	Medium	2	0.0495	0	494.758	-1.06	-0.00052	55.8748	0.01565	0.1352	-0.062	2.02	56.95
FALSE	Medium	ASLRFVRL		0.333075	0.0466122	-0.063	1	1	2	14822_tr_Q9CQ43	0	961.594	662556	542079	415595	372937		Medium	2	0.3373	0	481.301	0	0	50.9909	0.03906	0.3091	-0.182	1.69	51.35
FALSE	Medium	AGTRNIYYL		0.336344	0.0469558	-0.065	1	1	1	46008_sw_Q9CQN1	0	1070.56	408610	404418	311948	363030		Medium	2	0.1356	0	535.785	-0.01	0	52.0094	0.01575	0.1379	-0.065	1.77	52.87
FALSE	Medium	LLNNFHNLL		0.334707	0.0469558	-0.064	1	1	1	47804_sw_Q9JLV2	0	1097.61					NoQuanValues	Medium	3	0.0738	0	366.542	0.11	4e-05	38.7893	0.01575	0.1373	-0.064	1.22	39.3
FALSE	Medium	VSFPQAAQW		0.334707	0.0469558	-0.064	1	1	1	29124_sw_P31996	0	1033.51	392318	348807	183323	176959		Medium	2	0.0791	0	517.258	-1.16	-0.0006	35.7898	0.01575	0.1374	-0.064	1.39	37.01
FALSE	Medium	NAYKFPNL		0.336344	0.0469558	-0.065	1	1	3	53723_tr_G3X8P9	0	966.504	63323.2	69374.1	56454.7	47202.8		Medium	2	0.2273	0	483.756	0.36	0.00017	56.0719	0.01824	0.1576	-0.083	1.98	56.74
FALSE	Medium	SLNLNNSPM		0.336344	0.0469558	-0.065	1	1	1	53702_sw_P70365	0	989.472	399498	329207	5714.43	9727.19		Medium	2	0.0278	0	495.24	0.84	0.00042	58.086	0.01575	0.1377	-0.065	1.8	58.8
FALSE	Medium	LVPTNKDTM		0.337986	0.0478862	-0.066	1	2	1	32466_tr_B1AQP7	0	1018.52	54514.6	37899.4	37391.1	30560.7	NotUnique	Medium	2	0.1918	0	509.766	0.09	5e-05	39.3332	0.01611	0.1392	-0.066	1.46	39.94
FALSE	Medium	SSLRFTTI		0.339632	0.0483369	-0.067	1	1	3	45306_sw_Q6ZQL4	0	924.515	106248	120317	84628.9	99232.1		Medium	2	0.0625	0	462.761	-0.29	-0.00014	53.7312	0.03352	0.2638	-0.157	1.76	54.45
FALSE	Medium	SGLLNQQSL		0.342938	0.0487589	-0.069	1	2	1	15803_tr_F7B179	0	959.516	1.34072e+06	11504.7	905498	11690.5	NotUnique	Medium	2	0.224	0	480.262	1.06	0.00051	57.2638	0.01668	0.1426	-0.069	1.83	58.17
FALSE	Medium	SSVIMPKML	1xOxidation [M8]	0.342938	0.0487589	-0.069	1	1	1	28118_tr_Q9EQB7	0	1021.54	36204.3	2957.26	6867.65	2611.12		Medium	2	0.1082	0	511.276	2.5	0.00128	78.1144	0.01645	0.1417	-0.069	1.94	78.81
FALSE	Medium	SHLINHVNI		0.346262	0.0492083	-0.071	1	1	1	51221_sw_Q6ZPY2	0	1046.57	86736.6	9972.1	44100.6	30476.3		Medium	2	0.0829	0	523.79	-0.71	-0.00037	43.7157	0.01692	0.1449	-0.071	2.17	44.49
