# Supplementary material for: Immune Checkpoint Blockade Augments Changes Within Oncolytic Virus-induced Cancer MHC-I Peptidome, Creating Novel Antitumor CD8 T Cell Reactivities
Source: Mol Cell Proteomics. 2021 Dec 16;21(2):100182. doi: 10.1016/j.mcpro.2021.100182 (PMC8864471; doi:10.1016/j.mcpro.2021.100182)
Supplement: Supplemental Table S2 [file mmc2.xlsx]

## Sheet: Y3_Tumor_PeptideGroups
Checked	Confidence	Sequence	Modifications	Qvality PEP	Qvality q-value	SVM_Score	Number of Protein Groups	Number of Proteins	Number of PSMs	Master Protein Accessions	Number of Missed Cleavages	Theo MHplus in Da	Abundance F87 na Sample (NT_1)	Abundance F88 na Sample (NT_2)	Abundance F93 na Sample (REO_1)	Abundance F94 na Sample (REO_2)	Quan Info	Confidence by Search Engine Sequest HT	Charge by Search Engine Sequest HT	Delta Score by Search Engine Sequest HT	Delta Cn by Search Engine Sequest HT	mz in Da by Search Engine Sequest HT	Delta M in ppm by Search Engine Sequest HT	Delta mz in Da by Search Engine Sequest HT	RT in min by Search Engine Sequest HT	Percolator q-Value by Search Engine Sequest HT	Percolator PEP by Search Engine Sequest HT	Percolator SVMScore by Search Engine Sequest HT	XCorr by Search Engine Sequest HT	Top Apex RT in min
FALSE	High	AAAKNGTSL		0.0103743	0	0.524	1	1	2	40353_sw_O88811	0	832.452	24839.8	20544.9	12856.4	10056.4		High	2	0.4281	0	416.73	0.01	1e-05	31.0319	0	0.001573	0.455	2.99	32.1
FALSE	High	SAPLGDFRHTL		0.00277152	0	0.728	1	1	13	13413_sw_Q9Z0X0	0	1213.63	1.98548e+06	2218866	1.59514e+06	1.02236e+06		High	2	0.6431	0	607.32	-0.22	-0.00013	49.3944	0	0.000249	0.658	2.69	50.82
FALSE	High	SAPLGDFRHTM		0.00450451	0	0.653	1	1	7	18201_tr_A2A6Q2	0	1231.59	293037	255411	181687	112489		High	2	0.736	0	616.298	-0.32	-0.0002	46.5514	0	0.0008695	0.52	3.03	47.8
FALSE	High	SAPLGDFRHTM	1xOxidation [M11]	0.00450451	0	0.653	1	1	8	18201_tr_A2A6Q2	0	1247.58	123533	103334	58480.8	38673.4		High	2	0.5825	0	624.295	-0.25	-0.00016	42.1525	0	0.0002612	0.653	3.09	42.62
FALSE	High	SAPNSPMAM	2xOxidation [M7; M9]	0.0195045	0	0.426	1	1	2	40502_tr_Q3U2D2	0	937.375	6258.52	5750.98	2010.87	2746.22		High	2	0.4364	0	469.191	0.3	0.00014	31.3202	0	0.002036	0.426	2.2	32.85
FALSE	High	SAPRNFVENF		0.00978856	0	0.533	1	1	14	46834_sw_Q91WG4	0	1180.57	8452549	6.66013e+06	5.25692e+06	3.95232e+06		High	2	0.4643	0	590.791	-0.44	-0.00026	55.0338	0	0.0007696	0.533	2.8	55.34
FALSE	High	SAPSADAPM		0.0160831	0	0.456	1	1	8	25647_tr_S4R257	0	846.366	90356.7	63056.2	58217.9	41679.6		High	2	0.6293	0	423.687	0.15	6e-05	42.777	0.001535	0.008642	0.266	2.32	43.56
FALSE	High	SAPSADAPM	1xOxidation [M9]	0.00132426	0	0.842	1	1	14	25647_tr_S4R257	0	862.361	201360	176206	114424	82648.1		High	2	0.5543	0	431.684	-0.19	-8e-05	35.0029	0	0.001006	0.504	2.76	35.61
FALSE	High	SAPSNFEHRV		0.00882728	0	0.549	1	1	4	42907_sw_Q8BTW9	0	1143.55	30760.3	31710.7	14384	16380.7		High	2	0.5244	0	572.281	-0.13	-7e-05	36.5763	0	0.0006655	0.549	2.25	38.33
FALSE	High	SAPTARVFM	1xOxidation [M9]	0.00191583	0	0.785	1	2	3	50298_sw_Q91YR7	0	995.498	153190	121431	50906.7	50645.4	NotUnique	High	2	0.4513	0	498.252	-0.52	-0.00026	43.3816	0	7.887e-05	0.785	2.77	44.34
FALSE	High	SAPTGSGKTL		0.00126554	0	0.849	1	1	8	43043_sw_Q8K301	0	918.489	289838	254172	193422	127049		High	2	0.4924	0	459.748	-0.16	-7e-05	32.9176	0	0.001382	0.469	2.62	34.67
FALSE	High	SAPTNTGSTGL		0.000420623	0	1.019	1	1	9	11544_tr_F6UKR5	0	1005.48	345226	249294	162852	116691		High	2	0.4502	0	503.246	-0.24	-0.00012	43.4559	0	9.425e-06	1.019	3.31	43.69
FALSE	High	SASVNKEPI		0.0129194	0	0.49	1	1	3	52772_tr_F6TFN2	0	944.505	109906	99196.4	63324.7	45582.3		High	2	0.2708	0	472.756	-0.12	-6e-05	37.9603	0	0.001139	0.49	2.4	38.55
FALSE	High	SAVENKQQI		0.00806361	0	0.563	1	1	5	45437_sw_P53351	0	1016.54	1.3044e+06	1066394	718808	546509		High	2	0.2245	0	508.772	-0.6	-0.00031	34.6694	0	0.002558	0.401	2.94	35.55
FALSE	High	SAPENAVRM		0.00275363	0	0.729	1	1	14	10759_sw_O35127	0	974.472	1.66089e+07	25269428	10591189	6687187		High	2	0.5318	0	487.74	0.26	0.00013	40.7652	0.001535	0.009372	0.257	2.67	41.65
FALSE	High	SAVENILEHL		0.000793722	0	0.921	1	1	2	10660_sw_P58064	0	1124.59	3013.38	308260	333472	259419		High	2	0.5616	0	562.801	-0.07	-4e-05	69.5312	0	2.294e-05	0.921	2.92	70.47
FALSE	High	SAVENLNEM	1xOxidation [M9]	0.000417907	0	1.02	1	1	6	49202_tr_G3X8Y3	0	1022.45	365831	324896	201433	146100		High	2	0.5405	0	511.726	-0.65	-0.00033	43.0409	0	2.263e-05	0.922	3.33	43.42
FALSE	High	SAVENVVKL		0.00140377	0	0.833	1	1	7	37047_sw_Q8VI78	0	958.557	1.47718e+06	1.4027e+06	945214	620682		High	2	0.2823	0	479.782	0.23	0.00011	52.2621	0	5.065e-05	0.833	2.94	52.5
FALSE	High	SAVHNKPSL		0.0138688	0	0.479	1	1	4	53122_sw_Q6ZQ73	0	952.521	31686.9	30353.8	17591.7	14527		High	2	0.3608	0	476.764	-0.14	-7e-05	33.4013	0	0.00141	0.467	2.55	33.24
FALSE	High	SAVKNDYEM		0.000804074	0	0.919	1	1	5	43827_sw_Q8VEE4	0	1056.47	919846	706132	531160	334233		High	2	0.2909	0	528.737	-0.61	-0.00032	40.0379	0	2.322e-05	0.919	2.75	41.76
FALSE	High	SAVKNDYEM	1xOxidation [M9]	0.000989338	0	0.887	1	1	8	43827_sw_Q8VEE4	0	1072.46	563912	480048	281507	218649		High	2	0.4939	0	536.734	-0.64	-0.00034	33.0194	0	3.124e-05	0.887	3.26	34.1
FALSE	High	SAVKNLQQL		0.00576055	0	0.615	1	1	8	41177_tr_A7M7S2	0	1000.58	3.00512e+06	2.60059e+06	2.05814e+06	1.16023e+06		High	2	0.2535	0	500.793	-0.46	-0.00023	44.6364	0	0.0009963	0.505	2.84	46.33
FALSE	High	SAVQNYVEHM		0.00681576	0	0.589	1	1	2	51846_sw_Q505K2	0	1177.53	128250	120372	158297	111863		High	2	0.4169	0	589.269	-0.16	-0.0001	51.2782	0	0.0004667	0.589	2.95	51.37
FALSE	High	SAVTNKAYVF		0.0138688	0	0.479	1	1	4	38205_sw_O35114	0	1099.58	69232.6	50012	44127.2	34533.1		High	2	0.4866	0	550.293	0.28	0.00015	49.3483	0	0.001263	0.479	2.61	50.44
FALSE	High	SAVVDKDFL		0.00966292	0	0.535	1	1	4	31005_sw_P55264	0	993.525					NoQuanValues	High	2	0.2335	0	497.266	-1.23	-0.00061	52.4975	0	0.001242	0.481	2.57	52.96
FALSE	High	SAYQRGESL		0.0126719	0	0.493	1	1	4	39617_tr_Q8C391	0	1010.49	39735.2	30345	21903.7	16965.3		High	2	0.38	0	505.749	-0.11	-6e-05	39.1869	0.001679	0.01164	0.233	3	39.8
FALSE	High	SGFVFTRL		0.00493182	0	0.639	1	1	2	51067_sw_Q6PCN7	0	926.509					NoQuanValues	High	2	0.4213	0	463.758	-1.1	-0.00051	60.1231	0	0.0002965	0.639	2.54	60.78
FALSE	High	SGGVNLQSM	1xOxidation [M9]	0.00343195	0	0.695	1	1	3	24398_sw_P17918	0	908.414	3692.92	63932.9	45647.9	24303.8		High	2	0.2547	0	454.711	-0.04	-2e-05	41.5495	0	0.0001772	0.695	2.67	42.56
FALSE	High	SGLKYVNV		0.0150803	0	0.466	1	1	4	1344_tr_A0A087W	0	879.493	594789	441906	323820	238422		High	2	0.3699	0	440.25	-0.96	-0.00042	47.6443	0	0.001806	0.439	2.46	48.78
FALSE	High	SAVENLNEM		0.0121124	0	0.5	1	1	4	49202_tr_G3X8Y3	0	1006.45	236941	190107	131468	111674		High	2	0.3271	0	503.728	-1.71	-0.00086	51.4182	0.001196	0.004519	0.338	2.69	53.1
FALSE	High	SAPASQANL		0.00249866	0	0.744	1	1	3	46828_tr_F6ZQA3	0	858.432					NoQuanValues	High	2	0.4579	0	429.719	-0.36	-0.00016	40.9796	0	0.0001138	0.744	2.73	42.77
FALSE	High	SAMVFSAM	2xOxidation [M3; M8]	0.00618548	0	0.604	1	1	5	14024_sw_P63082	0	875.364	1.05541e+06	920968	447653	305546		High	2	0.5517	0	438.186	0.42	0.00018	46.4851	0	0.0004074	0.604	2.61	47.53
FALSE	High	SAMVFSAM	1xOxidation [M3]	0.00614559	0	0.605	1	1	6	14024_sw_P63082	0	859.369	946868	406400	285491	182872		High	2	0.2432	0	430.188	0.05	2e-05	56.6423	0	0.001974	0.43	2.22	57.88
FALSE	High	RTYTYEKL		0.00130721	0	0.844	1	1	22	43317_tr_E9Q6A9	0	1073.56	44442087	3.84089e+07	2.68875e+07	17469932		High	3	0.2974	0	358.526	2.08	0.00075	39.84	0.001762	0.01695	0.19	2.69	40.91
FALSE	High	RVLIFSQM		0.0069493	0	0.586	1	2	4	49453_sw_Q9CXF7	0	993.555	5465.64	328024	267628	5664.37	NotUnique	High	2	0	0	497.281	-0.82	-0.00041	59.77	0	0.0004772	0.586	1.89	60.64
FALSE	High	RVLIFSQM	1xOxidation [M8]	0.00231179	0	0.756	1	2	16	49453_sw_Q9CXF7	0	1009.55	499450	3955.27	5193.57	7486.28	NotUnique	High	2	0	0	505.279	0.06	3e-05	53.3393	0	0.0001018	0.756	2.85	53.67
FALSE	High	RVMEYINRL		0.0118039	0	0.504	1	1	4	54836_sw_Q68FD5	0	1193.65	219643	164713	85258.7	92588.8		High	2	0.3967	0	597.326	-1.45	-0.00086	48.7773	0	0.002115	0.422	3.05	49.88
FALSE	High	RVVANSEEI		0.00330115	0	0.701	1	1	3	39501_tr_A2ALN0	0	1016.54	55834.3	43234.9	31311.2	17876.1		High	2	0.1818	0	508.772	0.06	3e-05	39.4459	0	0.0001678	0.701	2.2	41.11
FALSE	High	RVVDNLQHL		0.00112622	0	0.867	1	1	4	54127_sw_Q80TM9	0	1093.61	236322	183993	111662	74003.2		High	2	0.4548	0	547.309	0.21	0.00012	43.707	0	0.0001348	0.725	3.1	45.31
FALSE	High	RVYEFLDKL		0.00178405	0	0.796	1	1	5	40665_sw_P14685	0	1182.65	659328	547632	412460	304575		High	2	0.2248	0	591.829	-1.41	-0.00083	56.732	0	0.0007784	0.532	2.58	57.82
FALSE	High	RVYEFTRA		0.0138688	0	0.479	1	1	4	31148_sw_Q8VI38	0	1041.55	327721	6874.28	1786.7	8439.75		High	2	0.4979	0	521.277	-0.19	-0.0001	39.9482	0	0.001625	0.451	2.41	40.61
FALSE	High	RVYYFNHI		0.00196612	0	0.781	1	1	5	15090_sw_Q9QUR7	0	1111.57	790497	692483	517974	358291		High	2	0.3065	0	556.287	-0.82	-0.00045	47.0294	0	8.118e-05	0.781	2.61	48.68
FALSE	High	SAAENAEKI		0.000267246	0	1.089	1	1	5	44001_tr_E9Q9T1	0	932.468	428615	337654	238370	203351		High	2	0.4704	0	466.738	-0.37	-0.00017	36.0937	0	4.974e-06	1.089	3.04	37.81
FALSE	High	SAFSFRTL		0.00471333	0	0.646	1	1	3	52803_sw_Q8BMI0	0	928.489	420798	370610	240031	3972.99		High	2	0.2713	0	464.748	-0.92	-0.00043	57.4464	0	0.001035	0.501	2.47	58.71
FALSE	High	SALENAENHV		0.00557715	0	0.62	1	1	2	43227_sw_Q32P12	0	1083.51	165151	118584	83347.8	39917.4		High	2	0.6172	0	542.257	-0.69	-0.00037	43.621	0	0.0003515	0.62	2.9	44.62
FALSE	High	SAIENMAEKL		0.00849155	0	0.555	1	1	4	50402_tr_G3UYK2	0	1105.56	169087	150997	106950	87177.8		High	2	0.1692	0	553.28	-2.05	-0.00114	56.5959	0.0003312	0.003451	0.368	2.66	57.03
FALSE	High	SAIENMAEKL	1xOxidation [M6]	0.00205734	0	0.774	1	1	2	50402_tr_G3UYK2	0	1121.55	3207.36	58815.5	4568.81	6095.54		High	2	0.2835	0	561.278	-2.17	-0.00122	45.0637	0	9.261e-05	0.767	3.28	45.68
FALSE	High	SAIFNFQSL		0.00144063	0	0.829	1	1	6	4149_sw_Q9CR64_	0	1026.53	1398.73	1.23574e+06	981058	800167		High	2	0.2842	0	513.764	-4.2	-0.00215	72.2846	0	0.0001569	0.709	3.8	74
FALSE	High	SAIHNSTKV		0.00211135	0	0.77	1	1	10	55885_tr_L7N451	0	956.516	1.62128e+06	1.67267e+06	1.12504e+06	855422		High	2	0.3927	0	478.762	0.71	0.00034	30.7363	0	0.0003116	0.633	3.03	30.2
FALSE	High	SAIMNPASKVI		0.00144063	0	0.829	1	1	8	54836_sw_Q68FD5	0	1130.62	1.16872e+06	1.18563e+06	852785	609365		High	2	0.4392	0	565.816	0.56	0.00032	51.4822	0	0.0006569	0.551	2.55	52.57
FALSE	High	SAIMNPASKVI	1xOxidation [M4]	0.00519392	0	0.631	1	1	8	54836_sw_Q68FD5	0	1146.62	835175	669334	374594	329689		High	2	0.4095	0	573.812	-1.19	-0.00068	47.6968	0	0.000317	0.631	2.32	48.89
FALSE	High	SALQLHERI		0.00539957	0	0.625	1	1	4	40612_tr_Q9DC47	0	1066.6	6621.97	48500	5291.14	20267.7		High	2	0.2958	0	533.804	0.71	0.00038	43.8835	0	0.001842	0.437	3.11	44.78
FALSE	High	SALQNAESDRL		0.000507575	0	0.99	1	1	7	55920_tr_E9QKK1	0	1203.6	2.14118e+06	1.4617e+06	1.16122e+06	906802		High	2	0.5349	0	602.302	0.77	0.00047	46.7963	0	1.22e-05	0.99	3.44	46.99
FALSE	High	SAIQSISHV		0.00128204	0	0.847	1	1	2	46315_tr_G3UZ13	0	941.505	1412.58	113964	94513.3	75671		High	2	0.3429	0	471.256	-0.54	-0.00025	45.4042	0	4.493e-05	0.847	3.15	46.99
FALSE	High	SAIRNGTDM		0.00102191	0	0.882	1	1	4	30297_sw_Q6NZQ0	0	964.452	100738	67701.4	48279.6	35549.2		High	2	0.5017	0	482.729	0.05	3e-05	36.1356	0	0.0003773	0.612	2.97	37.21
FALSE	High	SAIRNGTDM	1xOxidation [M9]	0.0214754	0	0.411	1	1	3	30297_sw_Q6NZQ0	0	980.447	5241.69	7374.14	5553.71	6364		High	2	0.3477	0	490.727	-0.18	-9e-05	28.1521	0	0.002343	0.411	2.79	29.7
FALSE	High	SALSDADHM	1xOxidation [M9]	0.000819857	0	0.916	1	1	4	52828_tr_Q3LR78	0	962.388	80841.8	66965.5	36552.2	30027.4		High	2	0.3285	0	481.698	-0.03	-2e-05	36.7414	0	2.396e-05	0.916	2.77	37.86
FALSE	High	SALTHAGAHL		0.0223176	0	0.405	1	1	2	39368_sw_Q9D554	0	977.516	1279.59	62163	39650.8	29878.1		High	2	0.3474	0	489.262	-0.46	-0.00022	38.6734	0	0.002469	0.405	3.08	39.78
FALSE	High	SALTNHQRI		0.00363791	0	0.686	1	1	6	38768_tr_A0A087	0	1039.56	291032	280340	187574	146712		High	2	0.1014	0	520.286	0.06	3e-05	34.4979	0	0.0001922	0.686	2.96	36.3
FALSE	High	SAMENLNEM	2xOxidation [M3; M9]	0.0056498	0	0.618	1	1	3	39110_tr_E9PZ53	0	1070.41	25419	23323.2	8938	8301.31		High	2	0.276	0	535.71	0	0	36.4702	0	0.0003588	0.618	2.21	38.02
FALSE	High	SAMSNPRAM		0.00477475	0	0.644	1	1	2	42539_sw_Q8R317	0	964.434	42803.7	36451	20976.6	20772		High	2	0.2282	0	482.721	-0.14	-7e-05	37.1697	0	0.0002832	0.644	2.41	38.82
FALSE	High	SAMSNPRAM	1xOxidation [M]	0.000649282	0	0.952	1	1	5	42539_sw_Q8R317	0	980.429	47425.4	37135.3	20081.4	14470		High	2	0.3713	0	490.718	-0.12	-6e-05	32.7601	0	1.72e-05	0.952	3.07	32.41
FALSE	High	SGLINHQRI		0.0234912	0	0.397	1	1	4	32427_sw_Q91VN1	0	1037.59	329862	287097	198946	154786		High	2	0.2203	0	519.296	-0.63	-0.00033	38.7466	0	0.002653	0.397	2.36	39.93
FALSE	High	RTVENIFHV		0.00363791	0	0.686	1	1	3	33191_tr_G3XA30	0	1114.6	705686	619350	420394	290191		High	2	0.539	0	557.804	-0.31	-0.00017	51.0686	0	0.0001922	0.686	2.69	52.18
FALSE	High	SGIRNISFM	1xOxidation [M9]	0.00717769	0	0.581	1	1	5	47002_sw_O35598	0	1040.52	467902	415136	240830	194368		High	2	0.1852	0	520.762	-2.35	-0.00122	48.6373	0	0.001072	0.497	2.7	50.32
FALSE	High	SGISNGPSV		0.00110454	0	0.87	1	1	3	43876_tr_A0A0R4	0	817.405	60138.2	54783.2	39950.4	25714.7		High	2	0.4308	0	409.206	-0.68	-0.00028	44.6189	0	5.115e-05	0.832	2.6	45.52
FALSE	High	SMGKNPTDEYL	1xOxidation [M2]	0.0041678	0	0.665	1	1	12	15817_tr_Q6ZWQ9	0	1270.56	4.55402e+06	3579126	2550504	1.47829e+06		High	2	0.4658	0	635.784	-0.52	-0.00033	46.5724	0	0.002722	0.394	3.07	46.77
FALSE	High	SMHNNIEKL		0.0137797	0	0.48	1	1	5	47360_tr_Q0VBD0	0	1085.54	99817.2	42587.5	23832.1	17375.2		High	2	0.2383	0	543.274	-0.44	-0.00024	38.9087	0	0.001252	0.48	2.56	40.07
FALSE	High	SMHNNIEKL	1xOxidation [M2]	0.00135903	0	0.838	1	1	7	47360_tr_Q0VBD0	0	1101.54	71550.6	63478.3	46385.7	29067.4		High	3	0.2481	0	367.85	-0.4	-0.00015	34.6453	0	4.873e-05	0.838	2.58	36.4
FALSE	High	SMYVPGKL	1xOxidation [M2]	0.0157755	0	0.459	1	1	3	13943_sw_Q9WU28	0	910.47	139133	112848	67156.8	47724		High	2	0.0914	0	455.739	-0.47	-0.00022	44.9616	0	0.001885	0.435	1.97	46.13
FALSE	High	SNIQYRSL		0.0230441	0	0.4	1	1	3	55115_sw_Q8CH77	0	980.516	247943	218106	7893.63	95401.8		High	2	0.3358	0	490.762	-0.05	-3e-05	44.2232	0	0.002589	0.4	2.74	45.2
FALSE	High	SNLRYLSL		0.0160831	0	0.456	1	1	2	49783_sw_Q99MB1	0	965.541	9603.87	100528	56808.5	6240.4		High	2	0.1992	0	483.275	0.67	0.00032	57.0063	0.001762	0.01254	0.224	2.41	57.38
FALSE	High	SNTQYARL		0.0125904	0	0.494	1	1	3	44148_tr_B1AR28	0	952.485	114055	98269.4	69826.2	43304.9		High	2	0.381	0	476.746	0.19	9e-05	40.607	0.001535	0.008222	0.271	2.52	42.3
FALSE	High	SNVKNEEKL		0.0148873	0	0.468	1	1	3	42503_sw_Q8CI08	0	1060.56	5279.5	5411.64	2682.08	2917.69		High	2	0.2649	0	530.785	-0.15	-8e-05	31.3236	0	0.001398	0.468	3.02	32.35
FALSE	High	SNVNYYNRL		0.025529	0	0.384	1	1	1	48173_sw_Q8C0I4	0	1142.56	4006	5392.06	5597.16	15951.7		High	2	0.2601	0	571.783	0.31	0.00018	46.2119	0	0.002978	0.384	2.23	47.79
FALSE	High	SNVVNQANL		0.0088845	0	0.548	1	1	4	30708_sw_Q8BTG7	0	958.495	84729.8	94577.6	611.025	47186.9		High	2	0.3558	0	479.751	0.37	0.00018	47.9548	0	0.001044	0.5	2.67	48.69
FALSE	High	SNYHFYSSI		0.00195343	0	0.782	1	1	5	43031_sw_Q60795	0	1117.49	942814	741553	603524	468109		High	2	0.2557	0	559.25	-1.07	-0.0006	52.5124	0	9.625e-05	0.763	3.05	53.68
FALSE	High	SNYLFTKL		0.00307415	0	0.712	1	1	4	49352_sw_P97481	0	985.535	10261.5	1962991	1.45014e+06	3320.28		High	2	0.4548	0	493.271	-0.91	-0.00045	58.8215	0	0.0001517	0.712	3.21	59.69
FALSE	High	SNYLHRVV		0.00998007	0	0.53	1	1	1	26929_tr_Q3V492	0	987.537	61409.4	6448.51	1380.79	9806.35		High	2	0.3922	0	494.272	-0.19	-9e-05	39.8926	0	0.0007939	0.53	2.32	39.9
FALSE	High	SMGKNPTDEYL		0.00019329	0	1.139	1	1	12	15817_tr_Q6ZWQ9	0	1254.57	5294355	4.83852e+06	3.4721e+06	2535750		High	2	0.5014	0	627.787	-0.3	-0.00019	49.1641	0	3.174e-06	1.139	3.59	49.41
FALSE	High	SQATNRETI		0.00249866	0	0.744	1	1	4	55541_sw_Q80U35	0	1019.51	605226	571055	358492	258032		High	2	0.4709	0	510.259	-0.09	-5e-05	33.7446	0	0.0001139	0.744	3.27	35.41
FALSE	High	SQGMNVTNM	1xOxidation [M9]	0.000724889	0	0.935	1	1	4	11514_tr_A0A0U1	0	997.408	281897	119858	92956.5	64672.2		High	2	0.4196	0	499.207	-0.16	-8e-05	39.0049	0	2.014e-05	0.935	2.86	40.78
FALSE	High	SQGMNVTNM	2xOxidation [M4; M9]	0.00338778	0	0.697	1	1	8	11514_tr_A0A0U1	0	1013.4	48343.2	47564.8	24788.5	19040		High	2	0.4885	0	507.205	-0.26	-0.00013	30.945	0	0.000545	0.571	2.62	32.39
FALSE	High	SQHQSSYGPM		0.000809301	0	0.918	1	2	8	27375_sw_Q9CX86	0	1121.47	773082	650034	472139	316261	NotUnique	High	2	0.3628	0	561.238	-0.19	-0.00011	38.3447	0	0.0001	0.758	3.28	39.83
FALSE	High	SQHQSSYGPM	1xOxidation [M10]	0.000231741	0	1.111	1	2	9	27375_sw_Q9CX86	0	1137.46	316326	283681	157848	118294	NotUnique	High	2	0.5947	0	569.235	-0.33	-0.00019	30.7108	0	5.575e-05	0.823	3.8	32.08
FALSE	High	SQLELKSLI		0.025529	0	0.384	1	1	2	46361_sw_Q61532	0	1030.61	6389.78	2103.09	246112	208910		High	2		0.0099	515.811	-0.1	-5e-05	61.0129	0.009705	0.08707	0.002	2.01	61.84
FALSE	High	SQLHSLTHF		0.00459285	0	0.65	1	1	4	28841_sw_Q9DB96	0	1069.54					NoneMonoisotopic	High	2	0.4	0	535.275	0.69	0.00037	44.8441	0	0.0002678	0.65	3.1
FALSE	High	SQLKNADVEL		0.0025149	0	0.743	1	1	2	50263_sw_P17427	0	1116.59	105707	89321.4	57674.4	733.348		High	2	0.2193	0	558.798	-0.44	-0.00025	47.2303	0	0.0001146	0.743	2.69	47.98
FALSE	High	SQISNGSHM		0.00258091	0	0.739	1	1	3	51045_sw_Q5F2E8	0	960.42	126801	104216	73626.8	61772.3		High	2	0.4981	0	480.714	0.3	0.00014	33.7895	0	0.0001412	0.72	2.61	34.84
FALSE	High	SQITNGHQL		0.00380661	0	0.679	1	1	4	31037_sw_P29533	0	997.506	183060	158852	105097	73886.6		High	2	0.1946	0	499.257	-0.23	-0.00011	39.3969	0	0.0002265	0.668	2.57	40
FALSE	High	SQLVHGIHL		0.00519392	0	0.631	1	1	4	26731_tr_Q3TWH3	0	1003.57	403235	287245	240893	137983		High	2	0.27	0	502.287	-1.58	-0.00079	47.502	0	0.001215	0.483	2.63	49.16
FALSE	High	SQLVKADEM		0.000570365	0	0.972	1	1	4	39494_sw_Q91YW3	0	1020.5	800651	580366	478207	284275		High	2	0.5443	0	510.755	-0.52	-0.00027	42.5197	0	1.435e-05	0.972	3.05	44.2
FALSE	High	SQLVKADEM	1xOxidation [M9]	0.000158116	0	1.17	1	1	7	39494_sw_Q91YW3	0	1036.5	552302	501823	271499	198586		High	2	0.4579	0	518.753	-0.2	-0.0001	34.9849	0	6.307e-05	0.809	2.97	36.69
FALSE	High	SQNTNVDKP		0.0105092	0	0.522	1	1	3	46986_sw_Q3U0V1	0	1002.49	21379.9	19312.4	12831.6	9008.01		High	2	0.4444	0	501.746	-0.21	-0.00011	29.7858	0	0.0008535	0.522	2.61	31.45
FALSE	High	SQAVNKQQI		0.00941644	0	0.539	1	1	4	47525_sw_P51944	0	1015.55	235514	5107.95	8705.94	2683.87		High	2	0.096	0	508.28	-0.18	-9e-05	33.6414	0	0.000729	0.539	3.02	35.31
FALSE	High	SIYAPARL		0.00249866	0	0.744	1	1	4	47525_sw_P51944	0	890.509	926748	651751	469224	330645		High	2	0.3793	0	445.758	0.3	0.00013	49.3181	0	0.000526	0.575	2.32	49.54
FALSE	High	SLVTFRTL		0.0190098	0	0.43	1	1	4	56343_tr_E9Q3W4	0	936.551	346811	375606	198031	219637		High	2	0.2459	0	468.779	-0.89	-0.00042	58.0954	0	0.00197	0.43	2.44	58.48
FALSE	High	SIVSYNHL		0.0118039	0	0.504	1	1	4	41682_sw_Q9JHU9	0	932.484	90497	68784.3	105371	83779.5		High	2	0.2927	0	466.745	-1.15	-0.00054	48.3831	0.005423	0.04787	0.073	2.05	49.99
FALSE	High	SGLTNRDTL		0.00865779	0	0.552	1	1	4	52243_sw_Q9EQJ9	0	976.506					NoQuanValues	High	2	0.3028	0	488.756	-0.64	-0.00031	42.6754	0	0.001647	0.45	2.84	43.33
FALSE	High	SGITNSASSTL		0.01121	0	0.512	1	1	1	48045_sw_Q6A068	0	1037.51	2610.95	393491	2497.63	226118		High	2	0.4864	0	519.259	-0.5	-0.00026	47.2606	0	0.0009322	0.512	2.2	48.97
FALSE	High	SGLVNQSNM	1xOxidation [M9]	0.0198838	0	0.423	1	1	2	27484_sw_Q9D0Q7	0	965.436	29204.4	26781.4	14080.4	12755.7		High	2	0.4706	0	483.221	-0.65	-0.00031	38.7506	0.001196	0.004276	0.344	2.89	39.79
FALSE	High	SGPNNHGNF		0.0167162	0	0.45	1	1	4	48115_sw_A2AJT4	0	943.402	41910.7	33134.5	22251.1	16987.4		High	2	0.4539	0	472.204	-0.27	-0.00013	33.1894	0	0.001646	0.45	2.71	34.35
FALSE	High	SGPQNTRSSHL		0.0143229	0	0.474	1	1	11	56040_sw_Q9Z2U2	0	1183.58	100482	104360	76386.4	56409.2		High	2	0.402	0	592.294	-0.48	-0.00028	28.813	0	0.001488	0.461	3.06	30.41
FALSE	High	SGQQQSNYGPM		0.00398312	0	0.672	1	1	1	31725_sw_Q8BG05	0	1196.5	9665.58	25815.2	605.708	4905.89		High	2	0.2921	0	598.753	-0.32	-0.00019	44.7429	0	0.0002197	0.672	2.67	45.66
FALSE	High	SGSHNWGTV		0.0162914	0	0.454	1	1	8	34528_sw_Q9CY58	0	944.422	4645344	2.90507e+06	3121079	2.11717e+06		High	2	0.4558	0	472.714	-0.61	-0.00029	41.4794	0.001679	0.01103	0.239	2.15	43.16
FALSE	High	SGVINGPSTM	1xOxidation [M10]	0.0263581	0	0.379	1	1	2	1637_tr_G3UXZ6_	0	978.456	153702	128608	74400.4	58131.2		High	2	0.4111	0	489.731	-0.53	-0.00026	42.5615	0	0.003107	0.379	2.87	43.56
FALSE	High	SGVSNPHVI		0.000886149	0	0.904	1	1	4	54037_sw_Q3TUF7	0	909.479	221799	195371	155233	85605.2		High	2	0.5217	0	455.243	-0.59	-0.00027	41.0754	0	2.671e-05	0.904	3.22	42.75
FALSE	High	SGYDFENRL		0.00313447	0	0.709	1	1	8	40306_tr_E9PV21	0	1100.5	2121660	1.7829e+06	1.66726e+06	1.10376e+06		High	2	0.4195	0	550.754	-0.27	-0.00015	53.8433	0	0.0005719	0.566	3.29	54.14
FALSE	High	SGYDFSRL		0.0234912	0	0.397	1	1	2	53397_sw_Q6GQT6	0	944.447	226883	203068	139354	82065		High	2	0.3877	0	472.727	0.42	0.0002	54.4581	0	0.002658	0.397	2.27	55.57
FALSE	High	SGYEFIHKL		0.00741356	0	0.576	1	1	4	37841_sw_Q8BYL4	0	1093.57	9353.31	127108	682.325	53961.1		High	2	0.3386	0	547.287	-1.34	-0.00073	49.8629	0	0.0005232	0.576	3.19	51.49
FALSE	High	SGYKYVGM		0.00026552	0	1.09	1	1	8	26488_sw_Q91XB7	0	904.423	905704	784403	712427	447810		High	2	0.4851	0	452.715	0.08	4e-05	46.1053	0	4.909e-06	1.09	3.36	46.38
FALSE	High	SGYKYVGM	1xOxidation [M8]	0.000783502	0	0.923	1	1	7	26488_sw_Q91XB7	0	920.418	639139	6278.37	7343.67	9406.88		High	2	0.3185	0	460.713	-0.23	-0.00011	38.4472	0	3.133e-05	0.886	3.36	39.7
FALSE	High	SGYIYHKL		0.0105773	0	0.521	1	1	5	52229_sw_Q9EPU0	0	980.52	2.85149e+06	2.44283e+06	1800824	1.28765e+06		High	2	0.2687	0	490.764	-0.11	-5e-05	40.7209	0	0.001016	0.503	2.68	41.46
FALSE	High	SGYQYKRL		0.0206645	0	0.417	1	1	4	53577_tr_G5E8N3	0	1014.54	172646	9351.74	696.349	6200.08		High	2	0.3785	0	507.772	-0.64	-0.00032	36.8868	0	0.002207	0.417	2.14	38.19
FALSE	High	SGYSFTHI		0.0136032	0	0.482	1	1	2	34001_sw_Q9D864	0	911.426	145011	161163	122638	88688.3		High	2	0.3277	0	456.216	-1.06	-0.00048	51.685	0	0.001227	0.482	2.38	52.68
FALSE	High	SHHINVVTM	1xOxidation [M9]	0.00248253	0	0.745	1	1	4	30599_tr_Q9JIZ5	0	1053.51	112797	103744	48656.6	37818.6		High	2	0.1459	0	527.261	-0.36	-0.00019	33.531	0	0.0001128	0.745	2.81	35.14
FALSE	High	SHIGKLRDFL		0.0151777	0	0.465	1	1	7	27711_sw_Q8VDS8	0	1185.67	263769	183205	158194	107511		High	2	0.4762	0	593.34	-0.61	-0.00036	48.0367	0.001388	0.005741	0.311	2.52	49.28
FALSE	High	SHYDFGLRAL		0.0025149	0	0.743	1	2	3	56386_sw_Q9JHU4	0	1178.6	210623	147707	121865	96989.5	NotUnique	High	2	0.4574	0	589.8	-1.99	-0.00117	54.6526	0.0006601	0.00354	0.365	2.58	55.9
FALSE	High	SKLANIDYL		0.0105773	0	0.521	1	1	5	55903_tr_A0A0A6	0	1036.57	899294	661228	530107	470596		High	2	0.2708	0	518.787	-0.73	-0.00038	54.3809	0	0.0008629	0.521	2.77	56.05
FALSE	High	SIAAFIQRL		0.00253124	0	0.742	1	1	2	52203_tr_G3UZT6	0	1018.6	9420.33	971184	802004	614577		High	2	0.4557	0	509.807	1.46	0.00075	66.8599	0	0.0001163	0.742	3.27	67.18
FALSE	High	SLIILKQVM	1xOxidation [M9]	0.00543463	0	0.624	1	1	8	22742_sw_Q9Z2U1	0	1060.64	1.08517e+06	1.03185e+06	563150	399837		High	2	0.1044	0	530.825	-1.03	-0.00055	54.6307	0	0.002422	0.407	2.49	56.13
FALSE	High	SIINFIERL		0.00194081	0	0.783	1	1	4	46238_tr_Q80YS3	0	1104.64	3376.4	279120	229186	238739		High	2	0.1656	0	552.825	1.32	0.00073	74.3191	0	8.011e-05	0.783	3.08	75.45
FALSE	High	SLITNKVVM		0.0090584	0	0.545	1	1	4	26191_tr_Q543K9	0	1004.58	449208	502148	324002	226967		High	2	0.4158	0	502.793	-1.42	-0.00071	51.2409	0	0.002838	0.389	2.79	52.88
FALSE	High	SLITNKVVM	1xOxidation [M9]	0.000214405	0	1.123	1	1	7	26191_tr_Q543K9	0	1020.58	620163	538338	292011	218310		High	2	0.276	0	510.792	0	0	46.3701	0	3.661e-06	1.123	3.08	46.63
FALSE	High	SITKFLNRI		0.00311423	0	0.71	1	1	4	53813_sw_Q7TNB8	0	1091.66	112849	110205	68385.2	53536.7		High	2	0.3721	0	546.331	-1.68	-0.00092	53.0869	0.0003312	0.003277	0.373	2.58	53.4
FALSE	High	SLVKNVAHM		0.0115776	0	0.507	1	1	3	38100_sw_Q91VY9	0	998.545	2868	86222.2	48977.4	35776.5		High	2	0.3333	0	499.776	-0.07	-4e-05	41.0349	0	0.0023	0.413	2.46	42.56
FALSE	High	SLVKNVAHM	1xOxidation [M9]	0.00370928	0	0.683	1	1	5	38100_sw_Q91VY9	0	1014.54	39298.8	37052.4	22800	15247.2		High	2	0.5093	0	507.774	-0.23	-0.00012	34.4372	0	0.000199	0.683	3.24	36.11
FALSE	High	SGLSGHTTL		0.00447544	0	0.654	1	1	6	50215_tr_E9PZ43	0	872.447	305785	240381	176649	108595		High	2	0.4555	0	436.727	-0.25	-0.00011	41.6223	0	0.0002838	0.643	2.92	42.7
FALSE	High	SQPVNPHSL		0.0173739	0	0.444	1	1	4	55133_sw_Q3UHH1	0	978.5	1.86049e+06	1.37836e+06	1.09605e+06	645169		High	2	0.3369	0	489.754	-0.22	-0.00011	39.8741	0	0.001739	0.444	1.87	41.49
FALSE	High	RTISNPEVVM	1xOxidation [M10]	0.0209314	0	0.415	1	2	1	55102_sw_Q9QZQ1	0	1161.59	4119.91	41285.7	19358	13757	NotUnique	High	2	0.2308	0	581.3	-0.57	-0.00033	40.6287	0	0.002254	0.415	2.6	41.67
FALSE	High	RSPVFSHL		0.0197566	0	0.424	1	1	2	53228_tr_E9Q467	0	942.516	5037.84	67059.6	53009.9	31789		High	2	0.2308	0	471.761	-0.42	-0.0002	44.4725	0	0.002076	0.424	2.73	44.97
FALSE	High	NSMVLFDHV	1xOxidation [M3]	0.0041678	0	0.665	1	1	3	54470_sw_Q01320	0	1077.5	117064	121846	6940.21	34225.5		High	2	0.4153	0	539.256	0.44	0.00024	53.0783	0	0.0003072	0.635	2.36	54.32
FALSE	High	NSPVNQPAM	1xOxidation [M9]	0.0190098	0	0.43	1	1	2	55875_sw_B2RWS6	0	973.441	26651.7	23291.8	12896.6	7007.84		High	2	0.2739	0	487.224	-0.48	-0.00023	35.543	0	0.001966	0.43	2.41	36.68
FALSE	High	NTHENLTYL		0.0248841	0	0.388	1	1	6	56343_tr_E9Q3W4	0	1104.53	828735	671079	844568	750285		High	2	0.1757	0	552.77	0.35	0.00019	49.15	0.003908	0.03407	0.112	2.22	49.99
FALSE	High	NTYKYAKI		0.018888	0	0.431	1	1	3	51284_sw_Q7TQI7	0	1000.55	197756	187749	133395	901.823		High	2	0.2992	0	500.777	-0.38	-0.00019	38.1774	0.005088	0.04547	0.079	2.54	39.35
FALSE	High	NTYSYQKV		0.0209314	0	0.415	1	1	1	28866_sw_Q3TA59	0	1002.49	49009.3	1387.32	9812.88	6856.3		High	2	0.2711	0	501.748	0.16	8e-05	38.8602	0	0.002253	0.415	2.25	38.84
FALSE	High	NVWRFPYL		0.0258575	0	0.382	1	1	2	43713_sw_Q61327	0	1094.58	9969.25	135672	106892	109398		High	2	0.3433	0	547.794	1.56	0.00085	68.9615	0	0.003025	0.382	2.01	69.79
FALSE	High	QPSNYGPM	1xOxidation [M8]	0.0157755	0	0.459	1	1	3	14019_tr_A0A0N4	0	909.377	2725.43	63213.4	27509.2	27232.2		High	2	0.4592	0	455.192	-0.04	-2e-05	36.1636	0	0.001514	0.459	2.33	38.06
FALSE	High	QQPSNYGPM		0.00187895	0	0.788	1	2	12	14019_tr_A0A0N4	0	1021.44	1.62563e+06	9939.05	8991.27	8977.04	NotUnique	High	2	0.3542	0	511.224	-0.03	-2e-05	45.3714	0	0.0005644	0.568	2.71	47.25
FALSE	High	QQPSNYGPM	1xOxidation [M9]	0.000208919	0	1.127	1	2	14	14019_tr_A0A0N4	0	1037.44	1.58266e+06	1.32236e+06	897857	570068	NotUnique	High	2	0.5111	0	519.221	-0.19	-0.0001	37.2061	0	8.511e-05	0.776	3.15	38.86
FALSE	High	QQQSNYGPM	1xOxidation [M9]	0.000683826	0	0.944	1	1	5	31725_sw_Q8BG05	0	1068.44	42028	34752.2	19975.8	15064.8		High	2	0.5226	0	534.724	-0.14	-8e-05	34.9702	0	6.865e-05	0.8	2.43	36.76
FALSE	High	QSIVFKSL		0.017486	0	0.443	1	1	3	55551_tr_A0A0G2	0	921.54	210350	152457	122356	87397.6		High	2	0.2739	0	461.274	-0.6	-0.00028	53.7812	0	0.002551	0.401	2.41	55.4
FALSE	High	QSPLNQSSM	1xOxidation [M9]	0.0113556	0	0.51	1	1	2	56029_sw_E9PVA8	0	1007.45	6567.69	82153.4	55009.6	37157.7		High	2	0.4571	0	504.227	-0.26	-0.00013	38.2832	0	0.0009526	0.51	2.8	39.4
FALSE	High	RAAANSETI		0.0177123	0	0.441	1	1	3	55740_tr_E9Q507	0	932.48	97519.5	92822.9	58750.5	39691.7		High	2	0.2264	0	466.743	0.02	1e-05	33.9275	0	0.001774	0.441	2.12	35.12
FALSE	High	NSMVLFDHM	2xOxidation [M3; M9]	0.00211135	0	0.77	1	1	5	54701_sw_Q64511	0	1125.47	151812	146951	66582.7	35471.5		High	2	0.4815	0	563.238	-1.16	-0.00065	46.8659	0	0.0001065	0.751	3.51	48.07
FALSE	High	RAGPSLKTTL		0.00447544	0	0.654	1	1	4	12616_tr_A0A0N4	0	1043.62	164483	136476	93277.5	57741.9		High	2	0.0833	0	522.314	0.47	0.00025	41.6107	0	0.0008574	0.522	2.52	42.22
FALSE	High	RALDNDQHL		0.00271818	0	0.731	1	1	4	56424_sw_E9Q555	0	1081.54	46078.5	52843.3	31516.3	24545.4		High	2	0.2552	0	541.273	0	0	36.712	0	0.0001281	0.731	2.39	37.19
FALSE	High	RAIENIDTL		0.0253662	0	0.385	1	1	7	31994_sw_Q3UM45	0	1044.57	1.2905e+06	1.25682e+06	801924	518024		High	2	0.1598	0	522.788	-0.58	-0.0003	49.2443	0.002562	0.0216	0.163	1.94	50.96
FALSE	High	RALENPDTASL		0.00111172	0	0.869	1	1	5	54875_sw_Q6PB44	0	1186.61	108172	80574	66879.7	38154.3		High	2	0.1942	0	593.806	-0.61	-0.00036	45.5057	0.0009532	0.003698	0.36	2.78	46.45
FALSE	High	RAIHNIFRM		0.016609	0	0.451	1	1	3	46017_sw_Q8K3H0	0	1157.64	40482.4	35268.4	17546	15613.1		High	3	0.1194	0	386.55	0.01	0	44.2313	0	0.001627	0.451	2.01	45.18
FALSE	High	RAIKNDSVV		0.0202705	0	0.42	1	1	7	39413_tr_A0A0N4	0	1001.57	666270	684724	439120	357214		High	2	0.3264	0	501.291	0.02	1e-05	32.6404	0.001762	0.01365	0.215	2.42	34.18
FALSE	High	RALKNFSSL		0.00135025	0	0.839	1	1	4	49825_tr_Q3TWC1	0	1035.59	165545	151610	107043	45000.5		High	2	0.3095	0	518.301	-0.5	-0.00026	43.6686	0	0.000914	0.514	2.52	44.62
FALSE	High	RAILNDTKL		0.0113556	0	0.51	1	1	3	48323_sw_O35551	0	1043.62	98934	71863.9	57613.4	37357.8		High	2	0.1441	0	522.314	-0.23	-0.00012	43.7817	0.001388	0.005632	0.313	2.29	44.26
FALSE	High	RALINKHTF		0.00579794	0	0.614	1	1	5	55711_sw_Q8C4A5	0	1099.64	66432.7	74758	48327.4	33086.8		High	3	0.5815	0	367.217	-0.55	-0.0002	36.2758	0	0.0009501	0.51	2.27	38.14
FALSE	High	RALINSRTF		0.0268682	0	0.376	1	1	2	54421_sw_P59598	0	1077.62	37471.2	42991.9	30291	15997.7		High	2	0.1567	0	539.312	-0.54	-0.00029	42.8881	0	0.003216	0.376	2.17	44.42
FALSE	High	RALNYTHL		0.0195045	0	0.426	1	1	4	55116_sw_Q6PFD9	0	987.537	3962.46	122474	90156.2	49974.4		High	2	0.1688	0	494.272	-0.5	-0.00025	41.1436	0	0.002727	0.394	2.37	42.71
FALSE	High	RAPVKYDHI		0.000577804	0	0.97	1	1	1	33438_sw_Q8VEB2	0	1098.61	30761.6	7770.21	10465.2	8770.85		High	3	0.1814	0	366.873	-0.37	-0.00014	33.7457	0	1.466e-05	0.97	2.04	33.79
FALSE	High	RAVKNQIAL		0.0106458	0	0.52	1	1	4	40504_sw_Q9JKX4	0	1012.63	131227	112460	74079.3	47405.8		High	2	0.1975	0	506.816	-0.52	-0.00027	39.6746	0.001388	0.005659	0.313	2.38	40.34
FALSE	High	RAVQNHNTYM		0.00104875	0	0.878	1	1	10	50176_sw_Q61549	0	1233.58	495449	432620	280537	225438		High	2	0.6614	0	617.293	-0.53	-0.00033	32.3154	0	6.01e-05	0.814	3.16	34.02
FALSE	High	RALANHHDLL		0.00110454	0	0.87	1	1	6	47713_sw_Q6A058	0	1159.63	90692.7	99767.5	62710	55264.5		High	2	0.3741	0	580.32	-0.07	-4e-05	36.9906	0	0.0003752	0.613	2.86	38.49
FALSE	High	NSIRNLDTI		0.0119572	0	0.502	1	1	8	38024_sw_P28658	0	1045.56	25069414	23966730	17450306	9168836		High	2	0.2019	0	523.285	-0.94	-0.00049	48.6584	0	0.001027	0.502	3.22	49.64
FALSE	High	NQYENAEKL		0.00101531	0	0.883	1	1	4	42645_sw_Q9DAX9	0	1108.53	75465.4	66055.5	52929.6	31028.8		High	2	0.2935	0	554.767	-0.02	-1e-05	41.082	0	0.0004165	0.601	2.76	42.65
FALSE	High	NQQPSNYGPM	1xOxidation [M10]	0.000734344	0	0.933	1	2	7	14019_tr_A0A0N4	0	1151.48	73448.7	69515.6	39843.4	32659.7	NotUnique	High	2	0.497	0	576.242	-1.09	-0.00063	37.2344	0	4.855e-05	0.838	3.28	39.15
FALSE	High	LSHINRDKL		0.0150803	0	0.466	1	1	7	56143_sw_Q99MY8	0	1095.63	85087.6	74485.5	43435.9	38754.4		High	2	0.336	0	548.317	-0.37	-0.0002	33.3755	0	0.001419	0.466	2.5	34.89
FALSE	High	ISLEFRNL		0.020401	0	0.419	1	1	2	35057_sw_P53798	0	991.557	7029.48	698067	519649	7141.79		High	2	0.2864	0	496.282	-0.79	-0.00039	60.6332	0	0.002975	0.384	2.06	61.19
FALSE	High	LSLENGTHTL		0.000915328	0	0.899	1	1	5	54728_sw_P13864	0	1084.56	454608	316091	256965	199856		High	2	0.3574	0	542.784	-1.94	-0.00105	48.8036	0	0.0008824	0.518	2.63	50.5
FALSE	High	ISLKNSQEI		0.00388128	0	0.676	1	1	6	55885_tr_L7N451	0	1031.57	859899	663225	618270	242257		High	2	0.1478	0	516.29	-0.34	-0.00017	45.7907	0	0.0002103	0.676	2.91	46.22
FALSE	High	LSILNSNEHL		0.016609	0	0.451	1	1	1	47258_sw_Q8BMK0	0	1139.61	9345.94	161986	108182	74596.4		High	2	0.3478	0	570.306	-0.21	-0.00012	55.5596	0	0.001628	0.451	1.84	56.61
FALSE	High	LSMRNTSVM		0.0123491	0	0.497	1	2	8	17378_sw_O55003	0	1038.51	2208737	1.65043e+06	1.59952e+06	806298	NotUnique	High	2	0.446	0	519.757	0.18	9e-05	45.6884	0	0.001885	0.435	2.78	46.84
FALSE	High	LSMRNTSVM	1xOxidation [M]	0.00225265	0	0.76	1	2	15	17378_sw_O55003	0	1054.5	2.93224e+06	2.32992e+06	1.57806e+06	969975	NotUnique	High	2	0.451	0	527.755	-0.21	-0.00011	40.0549	0	9.889e-05	0.76	2.86	39.4
FALSE	High	LSMRNTSVM	2xOxidation [M3; M9]	0.000407214	0	1.024	1	2	8	17378_sw_O55003	0	1070.5	1.12062e+06	951072	486288	367689	NotUnique	High	2	0.4495	0	535.752	-0.7	-0.00038	31.9716	0	1.077e-05	1.004	3.27	33.03
FALSE	High	LSPANGEQI		0.0157755	0	0.459	1	1	3	25612_sw_Q9QXV3	0	928.473	52643.4	63946.2	41765.7	26032.6		High	2	0.127	0	464.74	-1.12	-0.00052	47.1525	0	0.002762	0.392	2.52	47.94
FALSE	High	ISPSYKTL		0.00865779	0	0.552	1	1	4	47214_tr_Q3UMK4	0	908.509	602204	528283	444014	301388		High	2	0.0067	0	454.757	-1.19	-0.00054	44.8048	0.007264	0.06772	0.032	1.49	45.73
FALSE	High	ISQENKEHL		0.00865779	0	0.552	1	1	2	48014_tr_Q91VD8	0	1097.56	2301.06	7697.24	7193.58	4038.69		High	2	0.2669	0	549.283	0.18	0.0001	33.5074	0	0.0006487	0.552	2.66	33.36
FALSE	High	ISVRFHNL		0.0234912	0	0.397	1	1	4	45727_sw_Q8CFL8	0	985.558	397653	334473	257030	150166		High	2	0.2731	0	493.283	0.57	0.00028	46.4048	0	0.002644	0.397	2.6	48.04
FALSE	High	ISVRNKEEL		0.0135158	0	0.483	1	1	4	53452_tr_E9PW37	0	1087.61	18370.7	39130.8	18117.4	12721.5		High	2	0.1014	0	544.309	-0.52	-0.00028	37.2672	0.001762	0.01558	0.2	2.76	38.86
FALSE	High	ISYLYNKL		0.00509404	0	0.634	1	1	4	31034_sw_Q9JM55	0	1013.57	209599	166998	106543	138245		High	2	0.3611	0	507.287	-0.03	-2e-05	54.037	0	0.0003085	0.634	2.88	55.19
FALSE	High	LVYKFMNL	1xOxidation [M6]	0.0216135	0	0.41	1	1	3	54327_tr_A2ALV7	0	1043.56	7350.4	96003.2	63910.6	48720.8		High	2	0.193	0	522.284	0.43	0.00022	56.1077	0.002562	0.02154	0.164	2.28	56.58
FALSE	High	MMHSNMETL		0.022175	0	0.406	1	1	3	53326_tr_E9PV41	0	1093.45	6472.44	81283.4	71390.6	45820.4		High	2	0.4071	0	547.228	0.72	0.0004	47.0489	0.001535	0.009374	0.257	2.26	47.36
FALSE	High	MMHSNMETL	2xOxidation [M2; M6]	0.0198838	0	0.423	1	1	4	53326_tr_E9PV41	0	1125.44	60833.2	82856.8	44941.4	29109.6		High	2	0.1027	0	563.222	0.2	0.00011	37.1214	0	0.002093	0.423	2.24	37.7
FALSE	High	MSFQFAHL	1xOxidation [M1]	0.023794	0	0.395	1	1	1	56315_tr_E9QKX5	0	996.461	285168	5546.33	9333.34	670.406		High	2	0.4196	0	498.734	-0.51	-0.00026	57.4424	0	0.002692	0.395	2.24	57.44
FALSE	High	MSMTNTHEL	2xOxidation [M1; M3]	0.0134289	0	0.484	1	1	2	28439_sw_Q8C9E8	0	1095.44	13847.6	15710.5	11522.1	7045.68		High	2	0.4091	0	548.226	-0.68	-0.00037	33.9576	0	0.00121	0.484	2.64	35.56
FALSE	High	NAIENSSSKV		0.00153706	0	0.819	1	1	4	54025_sw_Q6ZQ06	0	1048.53	32086.9	22396.3	17022.3	10161.8		High	2	0.35	0	524.767	0.21	0.00011	37.1783	0	5.756e-05	0.819	3.2	37.69
FALSE	High	NANTNTEVL		0.00614559	0	0.605	1	2	7	21220_sw_Q9D8B3	0	975.474	1.50071e+06	1.4732e+06	1.08026e+06	714694	NotUnique	High	2	0.304	0	488.241	0.19	9e-05	47.6355	0	0.0004027	0.605	2.73	47.77
FALSE	High	NAPPSNPVAM	1xOxidation [M10]	0.0014129	0	0.832	1	1	10	55219_sw_Q80UV9	0	1013.47	173417	88235.9	47651.9	40924.6		High	2	0.2655	0	507.239	-0.45	-0.00023	39.3014	0	0.0004134	0.602	3.54	40.61
FALSE	High	NAPQNPESKL		0.0107147	0	0.519	1	2	9	55740_tr_E9Q507	0	1097.56	832467	715291	515411	356811	NotUnique	High	2	0.3493	0	549.283	0.52	0.00028	39.4741	0	0.0008797	0.519	2.92	40.29
FALSE	High	NAVKNHWNSTI		0.000257055	0	1.095	1	1	4	45928_sw_P48972	0	1283.65	163174	148506	107886	60587		High	2	0.4914	0	642.328	-0.2	-0.00013	40.3225	0	9.011e-06	1.024	3.48	41.94
FALSE	High	NAVQNHTATM		0.00579794	0	0.614	1	1	4	39203_sw_O08538	0	1086.5	37208.1	28316.8	22092.1	12748.4		High	2	0.5753	0	543.753	-0.44	-0.00024	35.161	0	0.002632	0.398	3.65	36.19
FALSE	High	NAVQNHTATM	1xOxidation [M10]	0.0175988	0	0.442	1	1	4	39203_sw_O08538	0	1102.49	251.631	1244.78	10324.5	6831.25		High	2	0.4624	0	551.751	0.86	0.00047	27.6943	0.001196	0.004337	0.342	2.79	29.39
FALSE	High	NGVINAAFM	1xOxidation [M9]	0.00167213	0	0.806	1	1	1	49711_sw_Q61548	0	952.456	1244.09	309897	163452	157418		High	2	0.383	0	476.731	-0.71	-0.00034	56.4498	0	6.516e-05	0.806	2.35	57.51
FALSE	High	NQLKNTSTI		0.0200119	0	0.422	1	1	4	38447_sw_P54823	0	1018.55	94912.9	72866.7	52414.6	37435.7		High	2	0.2917	0	509.78	0.27	0.00014	37.7985	0.002669	0.02311	0.156	2.64	38.98
FALSE	High	NQQPSNYGPM		0.013003	0	0.489	1	2	2	14019_tr_A0A0N4	0	1135.48	77432.8	67968.4	49834	36949.3	NotUnique	High	2	0.4064	0	568.245	0.01	0	45.4488	0	0.001152	0.489	2.51	47.17
FALSE	High	RAVQNHNTYM	1xOxidation [M10]	0.00241903	0	0.749	1	1	20	50176_sw_Q61549	0	1249.57	8852.71	4932.7	9834.91	20866.3		High	2	0.5848	0	625.291	-0.36	-0.00023	26.629	0	0.0001574	0.708	2.77	28.34
FALSE	High	RTIRNAMKI		0.0121124	0	0.5	1	1	6	23428_tr_M0QWV3	0	1102.65	188044	180252	111451	69971.1		High	2	0.0676	0	551.829	0.05	3e-05	36.5343	0	0.00104	0.5	1.48	37.69
FALSE	High	RAYLFAHV		0.0195045	0	0.426	1	1	7	45417_sw_Q5SWD9	0	976.536	1185152	884040	731459	475429		High	2	0.387	0	488.771	-0.82	-0.0004	48.369	0	0.002033	0.426	2.61	49.18
FALSE	High	RGPKNLNKPI		0.00502852	0	0.636	1	2	2	19227_tr_G3UXM1	0	1136.69	9581.09	8463.84	4242.83	9954.54	NotUnique	High	3	0.3971	0	379.568	-0.54	-0.0002	31.6187	0	0.002692	0.395	2.72	32.67
FALSE	High	RQLENTEHM		0.00023629	0	1.108	1	1	7	54564_sw_Q6P1D7	0	1157.54	261466	227933	150221	104760		High	3	0.3333	0	386.517	-0.37	-0.00014	33.7606	0	4.205e-06	1.108	3	34.55
FALSE	High	RQILNADAM		0.00019329	0	1.139	1	1	6	55111_sw_A2AIV2	0	1031.53	531486	416990	350407	208066		High	2	0.4808	0	516.269	0.91	0.00047	46.0926	0	0.0002892	0.641	2.87	47.79
FALSE	High	RQILNADAM	1xOxidation [M9]	0.000409861	0	1.023	1	1	5	55111_sw_A2AIV2	0	1047.53	560900	532371	300281	246987		High	2	0.5134	0	524.266	-0.08	-4e-05	38.94	0	1.143e-05	0.997	3.37	40.71
FALSE	High	YVSQNKEFL		0.00411418	0	0.667	1	2	3	50652_sw_Q9D4H4	0	1127.57	232182	182380	181598	98702	NotUnique	High	2	0.3552	0	564.29	-0.42	-0.00024	46.989	0	0.0002289	0.667	2.9	48.58
FALSE	High	RQVVHTETL		0.00929556	0	0.541	1	1	3	43251_sw_Q6PD24	0	1082.6	30966.3	35628.2	23808	16014.6		High	2	0.1388	0	541.801	-0.92	-0.0005	36.1514	0	0.0007194	0.541	2.45	37.7
FALSE	High	RQWANLMEKI		0.00100876	0	0.884	1	1	2	28156_sw_P08226	0	1288.68	220467	149945	132092	105989		High	2	0.2049	0	644.844	-1.25	-0.0008	53.9857	0	3.196e-05	0.884	2.83	55.24
FALSE	High	RQWANLMEKI	1xOxidation [M7]	0.00121728	0	0.855	1	1	4	28156_sw_P08226	0	1304.68	35344.1	26619.8	17103	12593		High	3	0.2599	0	435.564	-0.48	-0.00021	47.0254	0	4.152e-05	0.855	2.27	48.24
FALSE	High	RQYIFSKL		0.00393187	0	0.674	1	1	9	55885_tr_L7N451	0	1054.6	4.87868e+06	4.20801e+06	3.282e+06	3.00873e+06		High	2	0.0779	0	527.805	-2.29	-0.00121	48.3347	0	0.0004978	0.581	2.44	50.01
FALSE	High	RQYVHPRL		0.022461	0	0.404	1	1	5	48113_sw_Q9CWV1	0	1068.61	55182.6	41509.5	26093.4	18511		High	3	0.3829	0	356.874	0.02	1e-05	34.6776	0.008385	0.07254	0.024	2.22	35.92
FALSE	High	RSFANDDRHVM	1xOxidation [M11]	0.0130871	0	0.488	1	1	1	15331_tr_A2BH82	0	1363.62	3233.47	4231.43	2484.69	1867.59		High	3	0.5615	0	455.211	0	0	30.6516	0	0.001159	0.488	2.44	31.54
FALSE	High	RSLENNKEAKI		0.0101098	0	0.528	1	1	1	52372_sw_Q6DFV1	0	1301.72	3570.1	10636.7	7147.17	2765.11		High	3	0.26	0	434.577	0.12	5e-05	31.7648	0	0.000811	0.528	2.5	32.83
FALSE	High	RSLENRVTF		0.0170419	0	0.447	1	1	8	47883_sw_Q99KC8	0	1121.61	234642	952310	655149	464393		High	3	0.4167	0	374.54	0.1	4e-05	43.7193	0	0.001911	0.433	2.04	44.25
FALSE	High	RSLGNDVKSYL		0.000113621	0	1.221	1	1	6	33843_sw_Q9CYI0	0	1251.67	323833	272595	224333	164557		High	2	0.4356	0	626.338	-0.83	-0.00052	48.7128	0	3.519e-06	1.127	3.26	49.88
FALSE	High	RQLENGTTL		0.00647203	0	0.597	1	1	5	48776_sw_Q3TZZ7	0	1031.55	2.29419e+06	1.76264e+06	1.3144e+06	794582		High	2	0.3784	0	516.277	-0.81	-0.00042	39.9852	0	0.0004321	0.597	2.59	41.69
FALSE	High	RSIGNKNTI		0.00334418	0	0.699	1	1	4	38759_sw_P70187	0	1002.57	116763	110839	66103.8	46978.4		High	2	0.358	0	501.788	-0.72	-0.00036	33.0962	0	0.0001715	0.699	2.43	32.83
FALSE	High	RSIKNVTEL		0.00775681	0	0.569	1	1	7	27621_sw_Q99K95	0	1059.62	3.94637e+06	3389341	2.18719e+06	1.51032e+06		High	2	0.3821	0	530.311	-1.42	-0.00075	41.647	0	0.0008021	0.529	2.46	42.11
FALSE	High	RSLLNKQETL		0.0103743	0	0.524	1	1	1	43015_sw_Q8BP00	0	1201.69	44929.7	812.849	9007.23	5039.45		High	2	0.3718	0	601.348	-1.05	-0.00063	41.6088	0	0.0008403	0.524	2.34	41.57
FALSE	High	RSLLNWRTKL		0.000381665	0	1.034	1	1	7	48681_sw_Q9DBE9	0	1286.77	422690	391190	255449	174398		High	2	0.4312	0	643.888	-0.44	-0.00028	49.1417	0	6.114e-05	0.813	2.69	49.92
FALSE	High	RSIQNAQFL		0.0148873	0	0.468	1	1	4	35457_sw_P24638	0	1076.58	727016	626870	513719	329621		High	2	0.2815	0	538.796	0.27	0.00015	50.4638	0	0.002338	0.411	2.38	50.75
FALSE	High	RSLSNSGVL		0.00483697	0	0.642	1	1	2	50716_tr_J3QP64	0	932.516	114132	95768	85354.3	32396.9		High	2	0.1504	0	466.762	-0.06	-3e-05	43.0141	0	0.0002867	0.642	2.66	44.53
FALSE	High	RSITSKVAM		0.00215278	0	0.767	1	2	14	34530_tr_E9Q0R4	0	992.556	145801	142675	89034.1	50971	NotUnique	High	2	0	0	496.781	-0.08	-4e-05	37.0755	0	9.491e-05	0.764	2.61	38.65
FALSE	High	RSLTSKVAM	1xOxidation [M9]	0.00050104	0	0.992	1	2	12	34530_tr_E9Q0R4	0	1008.55	111983	105883	61065.1	39204.2	NotUnique	High	2	0	0	504.779	-0.42	-0.00021	31.1999	0	1.198e-05	0.992	2.8	32.2
FALSE	High	RSLVNHQKI		0.0133427	0	0.485	1	1	7	43382_tr_Q8BKP2	0	1094.64	66410.6	60909.9	41721.8	27205.3		High	3	0.3382	0	365.552	-0.65	-0.00024	31.2107	0.001762	0.01238	0.226	2.75	32.78
FALSE	High	RSNENLDKI		0.00270063	0	0.732	1	1	3	29001_sw_Q91Z49	0	1088.57	42639.6	31193.8	21353.1	16735		High	2	0.1708	0	544.788	-0.3	-0.00016	36.114	0	0.0006504	0.552	2.81	37.84
FALSE	High	RSPENPPSKEL		6.1394e-05	0	1.316	1	1	16	16761_sw_Q9CQA0	0	1253.65	471469	413193	276061	189866		High	2	0.5751	0	627.328	0.04	2e-05	35.0808	0	2.383e-05	0.916	3.53	35.47
FALSE	High	RSPGNSPTPM	1xOxidation [M10]	0.0114291	0	0.509	1	1	6	37123_sw_Q8CI61	0	1059.49	1728.09	28703.4	14996.6	12498.8		High	2	0.2914	0	530.248	-0.42	-0.00022	29.16	0.003908	0.035	0.109	1.75	30.19
FALSE	High	RSPRYRLL		0.0100447	0	0.529	1	1	2	43827_sw_Q8VEE4	0	1060.64	5100.5	82722.6	48188.9	35301.9		High	2	0.3122	0	530.822	-0.5	-0.00027	38.7343	0	0.000802	0.529	2.37	39.82
FALSE	High	RSPSTATL		0.0152758	0	0.464	1	1	1	45914_tr_Q9DBQ6	0	832.452	8336.29	11155.5	6039.69	3761.98		High	2	0.1299	0	416.73	0.09	4e-05	33.1525	0	0.001439	0.464	1.77	34.21
FALSE	High	RSLKFYSL		0.00849155	0	0.555	1	1	8	39522_sw_Q99KP6	0	1013.58	2.27654e+06	1.5932e+06	1.48071e+06	1.02438e+06		High	2	0.32	0	507.292	-1	-0.00051	48.9857	0	0.0006827	0.547	2.25	50.49
FALSE	High	RQFLNRDDI		0.0248841	0	0.388	1	1	5	9853_sw_Q9D1K2_	0	1176.61	43354.2	196994	112691	68469.8		High	3	0.3478	0	392.875	-1.08	-0.00042	44.881	0.003908	0.03743	0.101	2.53	45.78
FALSE	High	RQATNQIVM	1xOxidation [M9]	0.000909416	0	0.9	1	1	8	50020_sw_Q11011	0	1076.55	109582	100171	59637.1	43530.1		High	2	0.2951	0	538.779	-0.47	-0.00025	35.0518	0	0.0005054	0.58	2.88	36
FALSE	High	RQATNQIVM		0.0122697	0	0.498	1	1	3	50020_sw_Q11011	0	1060.56	155773	106886	86318.9	55378.7		High	2	0.159	0	530.782	-0.67	-0.00036	42.7953	0.001762	0.01781	0.185	1.95	43.34
FALSE	High	RGPLFSHL		0.0165024	0	0.452	1	1	6	47325_sw_Q8C145	0	926.521	302568	193051	219243	112417		High	2	0.336	0	463.764	0.08	4e-05	47.4825	0.004763	0.04248	0.086	2.5	48.58
FALSE	High	RGPTYVNM		0.0088845	0	0.548	1	1	2	41815_sw_Q8K2K6	0	937.456	169864	126325	106242	52811.8		High	2	0.511	0	469.232	-0.1	-5e-05	43.2296	0	0.0006727	0.548	2.27	44.7
FALSE	High	RGPTYVNM	1xOxidation [M8]	0.00672816	0	0.591	1	1	8	41815_sw_Q8K2K6	0	953.451	176839	158218	90874.3	72180.4		High	2	0.3455	0	477.229	0.05	2e-05	34.3912	0	0.0004569	0.591	2.2	36.02
FALSE	High	RGPVNLQHL		0.0157755	0	0.459	1	1	4	44197_sw_Q80XU8	0	1033.59	204974	172273	115204	61905.2		High	2	0.3266	0	517.299	0	0	43.5208	0.001535	0.007224	0.286	2.97	44.04
FALSE	High	RGVPNHIHM		0.00953889	0	0.537	1	1	3	45803_sw_Q8K3W3	0	1060.55	50049.3	50667.6	29191.7	20753.5		High	3	0.4444	0	354.187	0.3	0.00011	35.175	0.0009532	0.003645	0.362	3.06	36.68
FALSE	High	RGVQNEQKDKL		0.0184088	0	0.435	1	1	1	9675_sw_Q8BGW5-	0	1314.71	9199.59	5425.46	4051.88	2956.49		High	3	0.3902	0	438.909	-0.14	-6e-05	28.7687	0	0.001871	0.435	2.87	29.79
FALSE	High	RGYVFREL		0.00827482	0	0.559	1	1	4	51373_sw_P58682	0	1039.57	618459	500567	434379	273263		High	2	0.2248	0	520.287	-1.23	-0.00064	48.33	0.0003312	0.003346	0.371	2.18	48.68
FALSE	High	RHYEVARL		0.0155737	0	0.461	1	1	2	30278_sw_Q9Z0G0	0	1043.57	4357.65	20063.7	13920.5	9848.52		High	2	0.3125	0	522.291	-0.21	-0.00011	36.7647	0.001535	0.009515	0.255	2.24	37.31
FALSE	High	RIIKFVPL		0.00105556	0	0.877	1	1	4	46580_sw_Q8CDJ8	0	985.656	262814	241467	173528	130387		High	2	0.5469	0	493.331	-0.26	-0.00013	54.1464	0	3.42e-05	0.877	2.56	54.49
FALSE	High	RLITNSEEI		0.00900006	0	0.546	1	1	2	44831_sw_P55096	0	1074.58	5658.24	57658.9	35828.3	28305.3		High	2	0.0918	0	537.793	0.17	9e-05	45.7115	0	0.0006891	0.546	2.07	47.34
FALSE	High	RIVELFRNL		0.00301499	0	0.715	1	1	4	47420_sw_P42227	0	1159.69	429233	385611	301339	213238		High	2	0.3511	0	580.351	0.02	1e-05	57.1713	0.001679	0.01079	0.241	2.25	58.27
FALSE	High	RIVENVNVI		0.0207975	0	0.416	1	1	4	49054_sw_P58252	0	1055.62	774999	578379	429471	419010		High	2	0.1748	0	528.312	-3.12	-0.00165	49.5398	0	0.002226	0.416	2.06	51.23
FALSE	High	RIYGKFLGL		0.00297619	0	0.717	1	1	4	39103_sw_Q60996	0	1066.64	241242	216227	172240	73604.2		High	2	0.1606	0	533.823	-1.81	-0.00097	53.8491	0	0.0002721	0.648	2.18	55.46
FALSE	High	RMLENYEEI		0.00785776	0	0.567	1	1	4	44562_tr_E9Q6H4	0	1196.56	189875	252659	145774	111740		High	2	0.3403	0	598.784	-0.13	-8e-05	52.6039	0	0.0006896	0.546	2.38	53.05
FALSE	High	RMLENYEEI	1xOxidation [M2]	0.00877042	0	0.55	1	1	6	44562_tr_E9Q6H4	0	1212.56	342407	266768	205472	122913		High	2	0.0957	0	606.781	-1.67	-0.00101	47.1065	0.001535	0.009149	0.259	2.09	48.62
FALSE	High	RMIQNQNAA	1xOxidation [M2]	0.0214754	0	0.411	1	1	7	50431_sw_Q9DBR1	0	1061.52	556.894	6168.57	7039.41	30404.5		High	2	0.4942	0	531.262	0.13	7e-05	27.4668	0	0.002337	0.411	2.57	28.75
FALSE	High	RNFIFSRL		0.0133427	0	0.485	1	1	9	48168_sw_Q60848	0	1052.6	5.64519e+06	1605.27	2342.05	8138.76		High	2	0.4349	0	526.803	-0.88	-0.00046	54.5398	0	0.001191	0.485	2.92	54.85
FALSE	High	RNKENQETL		0.0179415	0	0.439	1	1	7	53107_sw_O54988	0	1131.58	76755.2	68645.8	44897.1	32915		High	2	0.2731	0	566.291	-0.35	-0.0002	30.351	0.001762	0.0157	0.199	2.27	29.91
FALSE	High	RNLDYARL		0.0253662	0	0.385	1	1	4	36330_tr_G3UYY1	0	1020.56	511500	517572	333047	237566		High	2	0.1059	0	510.782	-1.24	-0.00063	42.687	0	0.002964	0.385	2.36	44.33
FALSE	High	RNLEFHEL		0.0103743	0	0.524	1	1	4	49914_tr_Q0VF62	0	1057.54	191401	145664	137181	76700.4		High	2	0.343	0	529.275	-0.45	-0.00024	46.5734	0	0.002471	0.405	2.07	47.43
FALSE	High	RNILYHNL		0.01121	0	0.512	1	1	1	53932_sw_Q5FWI3	0	1042.58	1456.88	129502	95586.5	85516		High	2	0.1611	0	521.793	-0.32	-0.00017	43.5835	0	0.000938	0.512	1.8	45.08
FALSE	High	RNLSFVARQM		0.00196612	0	0.781	1	1	8	55006_tr_Q7TT21	0	1221.65	174970	158273	109555	76780		High	3	0.4437	0	407.889	-0.21	-9e-05	44.7466	0.001196	0.004132	0.348	2.93	46.13
FALSE	High	RNLSFVARQM	1xOxidation [M10]	0.0019789	0	0.78	1	1	8	55006_tr_Q7TT21	0	1237.65	118339	110223	59744.1	40723.8		High	3	0.507	0	413.22	-0.14	-6e-05	40.0862	0	8.225e-05	0.78	2.84	41.21
FALSE	High	RNPQFQKL		0.00672816	0	0.591	1	1	3	41711_sw_P06745	0	1030.58	62517.7	61889.6	38208	24171.1		High	2	0.2426	0	515.793	-0.44	-0.00023	38.6421	0	0.001938	0.432	2.35	39.83
FALSE	High	RNVRYVHI		0.0110662	0	0.514	1	1	5	10212_sw_Q8QZX5	0	1056.61	529230	143580	81491.8	76004.8		High	3	0.0889	0	352.874	-0.07	-2e-05	35.4137	0	0.0009199	0.514	1.35	35.52
FALSE	High	RNYEYLIRL		0.00315483	0	0.708	1	1	13	43111_sw_Q8R3L2	0	1239.68	3.57451e+06	3.08906e+06	2.53144e+06	2.33589e+06		High	2	0.3333	0	620.346	0.94	0.00058	56.5296	0	0.001387	0.468	2.76	56.84
FALSE	High	RNYSYEKL		0.00189116	0	0.787	1	1	12	46905_sw_Q02257	0	1072.54	2.06651e+06	1.72664e+06	1.3231e+06	821672		High	3	0.4047	0	358.185	-0.6	-0.00022	38.4327	0	0.0003839	0.61	2.99	40.25
FALSE	High	RQAENGMYI		0.00477475	0	0.644	1	1	4	55729_sw_B2RQC6	0	1081.51	308143	252794	198672	141808		High	2	0.4346	0	541.258	-0.62	-0.00033	45.9162	0	0.0004141	0.602	2.6	46.81
FALSE	High	RQAENGMYI	1xOxidation [M7]	0.0013157	0	0.843	1	1	3	55729_sw_B2RQC6	0	1097.5	258506	431222	287366	206422		High	2	0.4875	0	549.256	0.35	0.00019	39.3432	0	4.636e-05	0.843	2.4	40.39
FALSE	High	RGLSRYPNL		0.0125095	0	0.495	1	1	8	32944_sw_Q61239	0	1075.6	399771	370855	242279	161653		High	2	0.2489	0	538.304	-0.4	-0.00022	41.7897	0.004247	0.03888	0.097	2.21	43.51
FALSE	High	ISGVNRYYV		0.00223811	0	0.761	1	1	3	3936_sw_O35683_	0	1070.56	7176.96	493884	413466	336168		High	2	0.4912	0	535.785	-0.58	-0.00031	47.2524	0	9.743e-05	0.761	2.85	48.88
FALSE	High	SQVINPTAI		0.017486	0	0.443	1	1	5	55526_sw_Q61191	0	942.525	652570	623969	472027	348064		High	2	0.2863	0	471.766	-0.55	-0.00026	55.2605	0	0.001748	0.443	2.27	56.56
FALSE	High	SQVVHKAVL		0.0193796	0	0.427	1	1	5	35142_tr_A0A0R4	0	980.589	192081	189818	116914	98659.5		High	2	0.3759	0	490.798	-0.32	-0.00016	36.1593	0.001388	0.006204	0.303	2.74	36.68
FALSE	High	VIFGFLNM	1xOxidation [M8]	0.0233412	0	0.398	1	1	1	24320_sw_O09117	0	956.491					NoQuanValues	High	2	0.0769	0	478.75	1.16	0.00056	74.2911	0	0.00263	0.398	2.21
FALSE	High	VIFNYKGKNV		0.00319596	0	0.706	1	1	1	35047_sw_P14211	0	1181.67	5493.88	38592.5	11817.8	8925.46		High	2	0.1984	0	591.338	0.46	0.00027	43.8875	0	0.0001601	0.706	2.47	44.81
FALSE	High	VLGQNAQTM		0.00406125	0	0.669	1	1	4	47355_tr_Q8JZN2	0	961.477	110706	99627.9	74022.1	33546.2		High	2	0.3143	0	481.242	-0.24	-0.00011	46.6299	0	0.001743	0.443	2.45	46.87
FALSE	High	VLGQNAQTM	1xOxidation [M9]	0.00309413	0	0.711	1	1	4	47355_tr_Q8JZN2	0	977.472	174688	135624	103085	65680.6		High	2	0.463	0	489.24	0.04	2e-05	38.4998	0	0.0003412	0.623	2.57	39.58
FALSE	High	VIHIFSHI		0.0242553	0	0.392	1	1	1	40012_sw_Q99P21	0	965.557	146226	3163.22	2304.01	3519.86		High	2	0.3158	0	483.282	-0.28	-0.00013	51.6961	0	0.002783	0.392	1.9	51.7
FALSE	High	VINVFHHL		0.0205323	0	0.418	1	1	4	16427_tr_F6WYR6	0	978.552	669481	638294	465277	350044		High	2	0.3632	0	489.779	-1.22	-0.0006	50.1468	0	0.002197	0.418	2.23	51.11
FALSE	High	VINVFHRL		0.0181737	0	0.437	1	1	4	21202_sw_Q9JJA7	0	997.594					NoneMonoisotopic	High	2	0.2992	0	499.3	-1.71	-0.00085	50.0788	0	0.002829	0.39	2.54
FALSE	High	VIQDFVKM	1xOxidation [M8]	0.0210661	0	0.414	1	1	1	15318_sw_Q8BHG9	0	995.523	29466.2	3306.16	4605.52	4316.72		High	2	0.2906	0	498.265	0.21	0.00011	46.9043	0	0.002272	0.414	2.03	46.87
FALSE	High	VIVEFRDL		0.0250438	0	0.387	1	1	1	45660_sw_Q922X9	0	990.562	910.515	219481	192501	6516.81		High	2	0.1329	0	495.785	0.45	0.00022	60.198	0	0.002911	0.387	1.73	60.61
FALSE	High	VIYKYGKL		0.0170419	0	0.447	1	1	4	56102_sw_Q3UHK6	0	983.592	186363	188946	127162	96139		High	2	0.1031	0	492.3	-0.04	-2e-05	42.2063	0.001535	0.008482	0.268	1.94	43.89
FALSE	High	VMVTNVTSL		0.0152758	0	0.464	1	1	1	55852_sw_Q71LX4	0	963.518	968.583	1.89346e+06	702.565	2674.73		High	2	0.1576	0	482.262	-0.65	-0.00031	59.4325	0	0.00145	0.464	2.03	60.29
FALSE	High	VNFEFPEF		0.00115579	0	0.863	1	1	6	18144_sw_P62082	0	1028.47	1124.12	3789889	3975103	3.77339e+06		High	2	0.3846	0	514.74	0.8	0.00041	76.0192	0	0.0001522	0.712	2.6	76.6
FALSE	High	VNFPFLVKL		0.00430493	0	0.66	1	1	1	31420_sw_P05132	0	1076.65	7720.73	207664	186087	185243		High	2	0.1597	0	538.829	0.26	0.00014	72.0996	0	0.0002438	0.66	2.63	73.06
FALSE	High	VKINNHTHI		0.0239468	0	0.394	1	1	2	42629_sw_Q8BHJ9	0	1075.6	9017.15	6384.13	1921.68	2190.06		High	3	0.3356	0	359.205	-0.19	-7e-05	32.5135	0	0.002732	0.394	2.92	33.57
FALSE	High	VNHEYKEKL		0.00330115	0	0.701	1	1	4	39162_tr_E9PWL0	0	1159.61	31522.3	28599.6	12415.7	11824.4		High	3	0.1939	0	387.208	-0.34	-0.00013	32.5922	0	0.0001681	0.701	2.63	32.29
FALSE	High	VNLREYPSL		0.00550543	0	0.622	1	1	8	36497_sw_Q8BVK9	0	1090.59	357795	343845	222591	131268		High	2	0.2932	0	545.797	-1.55	-0.00084	53.3242	0	0.000346	0.622	2.49	54.32
FALSE	High	VNMEKYPDL		0.00411418	0	0.667	1	1	8	39014_tr_E9QA05	0	1108.53	363927	341176	278986	176205		High	2	0.3651	0	554.77	-1.85	-0.00102	51.3956	0	0.0002484	0.658	3.15	51.71
FALSE	High	VNMEKYPDL	1xOxidation [M3]	0.00207071	0	0.773	1	1	7	39014_tr_E9QA05	0	1124.53	247479	213653	146779	88082		High	2	0.3731	0	562.769	0.75	0.00042	45.2093	0	0.0001414	0.72	2.68	46.88
FALSE	High	VNNEFEKL		0.0131717	0	0.487	1	1	2	29511_tr_E9Q880	0	992.505	69981.5	52712.2	37691.9	29419.6		High	2	0.2587	0	496.755	-1.47	-0.00073	48.7504	0	0.00132	0.474	2.59	49.5
FALSE	High	VNQKFNNL		0.00827482	0	0.559	1	1	6	43963_sw_Q8K4R9	0	976.521					NoQuanValues	High	2	0.4947	0	488.764	-1.26	-0.00062	41.6721	0	0.0025	0.403	2.85	43.33
FALSE	High	VNRVFDKL		0.0118039	0	0.504	1	1	8	3324_tr_G3UYK5_	0	990.573	1730679	1.72278e+06	1.0565e+06	817289		High	2	0.2033	0	495.79	0.08	4e-05	45.6012	0	0.001078	0.496	2.41	45.94
FALSE	High	VNTHFSHL		0.0107147	0	0.519	1	1	3	53624_sw_Q0HA38	0	954.479	83178	62517.8	46393.3	33858.2		High	2	0.4244	0	477.743	-0.08	-4e-05	40.7778	0	0.001347	0.472	2.71	41.36
FALSE	High	VNVAKLRYM		0.00536474	0	0.626	1	1	4	41277_sw_Q9CQS5	0	1093.62	91322.3	81274.2	46351.2	35636.4		High	2	0.4545	0	547.314	1.38	0.00075	45.9093	0	0.002345	0.41	2.86	47.16
FALSE	High	VNVAKLRYM	1xOxidation [M9]	0.000475729	0	1	1	1	4	41277_sw_Q9CQS5	0	1109.61	66205.6	48294.3	21532.4	17915.5		High	2	0.5145	0	555.31	-1.54	-0.00086	41.4809	0	0.0002715	0.648	3.11	43.09
FALSE	High	VNVDYSKL		0.00145942	0	0.827	1	1	8	5236_sw_Q62425_	0	937.499	4421311	3687906	2.03342e+06	2125399		High	2	0.2749	0	469.252	-2.32	-0.00109	48.6318	0	5.346e-05	0.827	3.31	50.18
FALSE	High	VNVEFVRV		0.00626604	0	0.602	1	1	3	33116_tr_D3YVQ9	0	961.547	148530	117991	93060.4	78802.4		High	2	0.4786	0	481.276	-1	-0.00048	54.9878	0	0.0004151	0.602	2.8	56.04
FALSE	High	VNVRFSTI		0.00860202	0	0.553	1	1	3	32342_sw_P28563	0	935.531	262211	294569	221469	7593.29		High	2	0.3043	0	468.269	0.69	0.00032	52.4092	0.001388	0.006903	0.291	2.07	52.7
FALSE	High	VNYDFGHMHV		0.00299553	0	0.716	1	1	3	48958_sw_P58283	0	1218.54	42413	87745.9	60498.1	43499.7		High	2	0.1339	0	609.772	-0.1	-6e-05	50.9703	0	0.0001908	0.687	2.54	52.59
FALSE	High	VNLKKKSYL		0.00237247	0	0.752	1	1	5	25416_sw_Q9D753	0	1092.68	70261.3	17805.6	13898.5	10842.9		High	2	0.4502	0	546.842	-0.24	-0.00013	34.8911	0	0.0001113	0.747	2.91	34.85
FALSE	High	VHVINVDKV		0.0088845	0	0.548	1	1	4	30152_tr_Q3TVF4	0	1022.6	172916	132375	89461	69766.4		High	2	0.3004	0	511.803	-0.07	-4e-05	42.0815	0	0.0006761	0.548	2.83	43.77
FALSE	High	VHHINNDHI		0.00168299	0	0.805	1	1	12	54633_sw_Q61602	0	1098.54	98598.3	88514.4	52367.7	44640.9		High	3	0.3733	0	366.853	-0.36	-0.00013	29.4841	0	0.0008025	0.529	2.92	31
FALSE	High	VGYRYETL		0.00557715	0	0.62	1	1	8	48428_tr_A2AE27	0	1000.51	1.8497e+06	1.50272e+06	1.21664e+06	912132		High	2	0.3723	0	500.758	-0.25	-0.00013	47.2034	0	0.0003521	0.62	2.74	48.91
FALSE	High	VAISPGKHYL		0.00167213	0	0.806	1	1	15	55120_sw_Q2EMV9	0	1084.61	1.48309e+06	1.31172e+06	932851	648190		High	2	0.3397	0	542.811	-0.26	-0.00014	43.2893	0	6.47e-05	0.806	3.15	43.87
FALSE	High	VAMANTVAM	2xOxidation [M3; M9]	0.00398312	0	0.672	1	1	5	54431_tr_M0QWZ1	0	939.427	18687.6	16065.4	6587.24	2389.29		High	2	0.2257	0	470.218	0.39	0.00018	35.4569	0	0.000218	0.672	2.57	35.12
FALSE	High	VAPAAHTHI		0.00526158	0	0.629	1	1	4	54548_sw_Q80TZ9	0	916.5	83697.6	78255.4	46876.4	40278.2		High	2	0.3527	0	458.754	0.4	0.00018	31.852	0	0.001028	0.502	2.07	33.57
FALSE	High	VAPANKTGI		0.0263581	0	0.379	1	1	7	49719_sw_Q8CC35	0	870.504	179165	162634	109926	74227.5		High	2	0.2975	0	435.756	-0.17	-7e-05	35.0272	0.005423	0.04644	0.076	1.58	36.77
FALSE	High	VAPHHLFL		0.022461	0	0.404	1	1	8	55729_sw_B2RQC6	0	933.53	410457	417567	278007	187153		High	2	0.399	0	467.269	-0.06	-3e-05	46.3639	0.001535	0.006942	0.29	1.98	47.95
FALSE	High	VAPQNTTAL		0.0197566	0	0.424	1	1	5	53987_tr_F8VQ70	0	914.494	104242	94696.5	56753.3	51207.8		High	2	0.1567	0	457.751	-0.38	-0.00018	43.9549	0	0.002084	0.424	2.68	45.71
FALSE	High	VAPRHGLQSL		0.0195045	0	0.426	1	1	4	55661_sw_Q7TSC1	0	1077.62	38024	34843.1	23711	19008.9		High	2	0.3935	0	539.312	0.03	1e-05	38.255	0.001762	0.01333	0.217	2.77	39.77
FALSE	High	VAPYNTTQF		0.0131717	0	0.487	1	1	6	31694_sw_Q8R409	0	1040.5	98567.1	93462.6	61254	43787.2		High	2	0.3249	0	520.755	-1.93	-0.001	52.7724	0.001196	0.004558	0.337	2.37	54.53
FALSE	High	VAVDFGNYHL		0.00790873	0	0.566	1	1	1	39853_sw_Q9Z127	0	1134.56	1406.2	270538	3516.12	9401.42		High	2	0.3566	0	567.782	-0.8	-0.00045	61.0478	0	0.000572	0.566	2.44	62.01
FALSE	High	VAVKNSGGFL		0.00315483	0	0.708	1	1	4	48776_sw_Q3TZZ7	0	991.557	200309	168596	130896	96284.7		High	2	0.311	0	496.282	-0.79	-0.00039	47.7252	0	0.0001575	0.708	3.28	49.32
FALSE	High	VAVRNLQEI		0.020401	0	0.419	1	1	4	35226_sw_P51569	0	1041.61	82499.6	66759.9	47682.6	43254.8		High	2	0.1937	0	521.306	-0.32	-0.00017	49.0068	0.001196	0.004717	0.333	2.22	49.19
FALSE	High	VAVSNLEKV		0.023794	0	0.395	1	2	1	44721_sw_Q5SVT3	0	958.557	605.251	46932.9	29492.2	28422.7	NotUnique	High	2	0.1667	0	479.782	-0.09	-4e-05	46.6815	0	0.002689	0.395	2.34	47.47
FALSE	High	VAYKFPEL		0.0130871	0	0.488	1	1	2	55021_sw_Q6WKZ8	0	966.529	7403.87	557644	363280	2496.34		High	2	0.364	0	483.768	-0.66	-0.00032	59.4652	0	0.001164	0.488	2.72	60.41
FALSE	High	VAYKVASL		0.00871392	0	0.551	1	1	2	43281_sw_Q8VEH5	0	850.503	70919.9	3151.3	7325.02	27045.6		High	2	0.3093	0	425.756	1.94	0.00083	46.7636	0.005879	0.05376	0.059	1.94	47.17
FALSE	High	VFRLLPQL		0.0231922	0	0.399	1	1	1	29999_sw_Q9EST5	0	985.619	6773.18	202414	140369	7672.31		High	2	0.1039	0	493.313	-0.31	-0.00015	66.136	0	0.002606	0.399	1.54	67
FALSE	High	VFYAVKVL		0.0200119	0	0.422	1	1	1	40419_sw_Q9WVC6	0	938.571	3954.25	161217	77344.2	4726.95		High	2	0.3979	0	469.789	-0.45	-0.00021	58.3447	0	0.002117	0.422	1.91	59.28
FALSE	High	VGFDYKERL		0.00610596	0	0.606	1	1	12	41265_sw_Q60598	0	1126.59	6.07263e+06	5.23719e+06	4.28e+06	1.73504e+06		High	2	0.3366	0	563.797	-1.6	-0.0009	48.8204	0	0.002531	0.402	3.03	48.98
FALSE	High	VGIENIHVM		0.000357719	0	1.044	1	1	4	43644_sw_Q8VE11	0	1011.53	534952	488432	384358	282032		High	2	0.2936	0	506.269	0.71	0.00036	55.796	0	7.504e-06	1.044	3.27	56.81
FALSE	High	VGIENIHVM	1xOxidation [M9]	0.00354489	0	0.69	1	1	4	43644_sw_Q8VE11	0	1027.52	473888	451010	262667	191908		High	2	0.5629	0	514.266	0.24	0.00012	50.4513	0	0.0001862	0.69	3.34	50.6
FALSE	High	VGLINKDSV		0.00509404	0	0.634	1	2	8	56143_sw_Q99MY8	0	944.541	1.3195e+06	1.06077e+06	807162	574823	NotUnique	High	2	0.3958	0	472.773	-1.74	-0.00082	47.411	0.0009532	0.003989	0.352	2.83	47.54
FALSE	High	VGINYREV		0.0245677	0	0.39	1	1	3	54470_sw_Q01320	0	949.51	111717	120884	73154	83145.4		High	2	0.3234	0	475.259	0.73	0.00035	47.6383	0	0.003022	0.382	2.35	47.9
FALSE	High	VGITYQHI		0.00194081	0	0.783	1	1	4	20651_sw_Q9DBZ5	0	930.504	551662	5231.48	7277.88	8173.7		High	2	0.3985	0	465.755	-0.88	-0.00041	47.7881	0	7.969e-05	0.783	2.61	48.94
FALSE	High	VGPKFRGV		0.0230441	0	0.4	1	1	6	10528_tr_B7ZD25	0	859.515	205700	182190	103204	78268.7		High	2	0.5121	0	430.261	0.82	0.00035	39.2728	0	0.002581	0.4	2.07	40.84
FALSE	High	VGPKNKTSI		0.00594996	0	0.61	1	1	10	47867_sw_P52479	0	943.557	256324	230013	141413	96985.4		High	2	0.4658	0	472.282	-0.18	-9e-05	32.3977	0.001196	0.00463	0.335	2.92	32.13
FALSE	High	VGPRYTNL		0.00827482	0	0.559	1	1	12	31794_sw_P63085	0	919.5	14639723	1.20094e+07	7.9737e+06	5.35845e+06		High	2	0.1815	0	460.253	-0.83	-0.00038	43.8543	0.0003312	0.003372	0.37	2.7	45.29
FALSE	High	VGVKYVNKF		0.00832848	0	0.558	1	1	1	52317_tr_A0A076	0	1053.61	45470	2780.02	8931.33	1658.62		High	2	0.304	0	527.308	-0.31	-0.00016	42.3222	0	0.0006186	0.558	2.27	42.35
FALSE	High	VGVTYRTL		0.00237247	0	0.752	1	1	4	50601_sw_B1AUR6	0	908.52	176192	171298	133873	80420.4		High	2	0.2945	0	454.764	0.42	0.00019	46.0966	0	0.0003736	0.613	2.75	47.74
FALSE	High	VGYLFENL		0.022461	0	0.404	1	1	2	39905_tr_D3YVI9	0	954.493	5597.52	31763.5	34540	1177.01		High	2	0.2402	0	477.75	0.23	0.00011	73.3687	0	0.002481	0.404	2.04	74.37
FALSE	High	VGYRFVTAI		0.0146024	0	0.471	1	1	4	54127_sw_Q80TM9	0	1025.58	798608	637344	463321	429081		High	2	0.3277	0	513.292	-0.99	-0.00051	56.4808	0.003597	0.03197	0.119	2.38	58.18
FALSE	High	VNYDFGHMHV	1xOxidation [M8]	0.0069493	0	0.586	1	1	1	48958_sw_P58283	0	1234.53	41745.7	1192.13	2410.91	4966.24		High	2	0.539	0	617.77	0.86	0.00053	43.7126	0	0.0004788	0.586	2.82	43.73
FALSE	High	VALENANAV		0.00297619	0	0.717	1	1	3	24326_tr_E0CXZ0	0	900.479	669.866	285439	175163	134062		High	2	0.3102	0	450.743	-0.7	-0.00032	47.312	0	0.000146	0.717	2.74	49.04
FALSE	High	VNYRHLALL		0.00422212	0	0.663	1	1	7	55332_tr_A0A0R4	0	1098.64	742430	715614	536418	336736		High	2	0.5385	0	549.824	-1.06	-0.00058	51.0361	0	0.001385	0.469	2.47	52.28
FALSE	High	VQQYYRKL		0.00486838	0	0.641	1	1	4	37351_sw_Q69ZK0	0	1097.61	159659	138443	87587.8	67486.5		High	2	0.3297	0	549.309	0.18	0.0001	38.0735	0	0.0004935	0.582	2.79	39.91
FALSE	High	YALENFVENL		0.0014689	0	0.826	1	1	3	51856_sw_Q8VI75	0	1211.59	9776.29	183227	157698	169885		High	2	0.3264	0	606.299	-3.62	-0.00219	76.2771	0	0.0002637	0.652	3.37	77.89
FALSE	High	YAIKNIHGI		0.0155737	0	0.461	1	1	4	48619_tr_A0A0J9	0	1028.59	169637	2794.09	102525	67352.9		High	2	0.1298	0	514.798	-0.31	-0.00016	44.4289	0	0.001482	0.461	2.08	45.97
FALSE	High	YAMENTRQTI		0.0210661	0	0.414	1	1	2	53945_tr_F7C134	0	1226.58	6677.38	22535.6	18702.2	12478		High	2	0.3421	0	613.795	-0.28	-0.00017	43.1593	0	0.002263	0.414	2.66	44.81
FALSE	High	YAPINANAI		0.00681576	0	0.589	1	2	3	45068_sw_Q9R190	0	946.499					NotUnique	High	2	0.2761	0	473.753	-0.97	-0.00046	54.6229	0	0.0004642	0.589	2.97
FALSE	High	YGLKNLTAL		0.00529575	0	0.628	1	1	5	40102_sw_Q9EQ32	0	992.578	3.16087e+06	2.96869e+06	2.09505e+06	8969.7		High	2	0.2588	0	496.792	-0.68	-0.00034	58.5337	0	0.0003257	0.628	2.55	57.62
FALSE	High	YGLLNVTKI		0.0141395	0	0.476	1	1	2	48234_tr_B2RUJ8	0	1020.61	6111.83	72262.9	56413.8	8640.01		High	2	0.2469	0	510.808	-0.77	-0.00039	60.3895	0	0.003194	0.376	2.43	61.31
FALSE	High	YGINNIREL		0.00118614	0	0.859	1	1	4	39711_sw_Q8C0C7	0	1091.58	130398	82471.7	70839.3	59320.2		High	2	0.4526	0	546.295	-0.66	-0.00036	54.8425	0	4.018e-05	0.859	2.85	55.9
FALSE	High	YGIRNSLLI		0.0202705	0	0.42	1	1	4	47864_sw_P07742	0	1048.61	1751.31	1984861	1.59979e+06	9369.59		High	2	0.1895	0	524.811	-0.39	-0.0002	59.587	0.001535	0.009114	0.26	1.9	59.95
FALSE	High	YGLTNNSKL		0.0089421	0	0.547	1	1	1	43744_sw_Q8R349	0	1009.53					NoneMonoisotopic	High	2	0.1814	0	505.27	0.56	0.00028	45.6163	0	0.0006781	0.547	2.15
FALSE	High	YGYHFPEL		0.018888	0	0.431	1	1	1	24326_tr_E0CXZ0	0	1025.47	3879.56	216160	7999.3	612.089		High	2	0.1457	0	513.24	-0.36	-0.00019	61.0163	0	0.001952	0.431	1.99	61.96
FALSE	High	YMGTNIHSL		0.00169393	0	0.804	1	1	4	34003_sw_P49442	0	1035.49	77883.1	63303.1	59998.4	84077.5		High	2	0.3416	0	518.251	1.58	0.00082	49.7064	0	6.631e-05	0.804	2.81	50.01
FALSE	High	YMGTNIHSL	1xOxidation [M2]	0.0143229	0	0.474	1	1	3	34003_sw_P49442	0	1051.49	9260.55	257151	157720	95914.8		High	2	0.4847	0	526.248	0.48	0.00025	43.7029	0	0.001322	0.474	1.96	45.32
FALSE	High	YMPQNPHII		0.00561335	0	0.619	1	1	4	33450_tr_A2AFI9	0	1112.56	439189	381556	281497	202560		High	2	0.3262	0	556.782	0.1	5e-05	49.3179	0	0.0003527	0.619	1.87	51.04
FALSE	High	YAGSNFPEHI		5.39319e-05	0	1.336	1	1	23	33877_sw_P61161	0	1134.52	2935151	2.59784e+06	2020608	1.23986e+06		High	2	0.4935	0	567.763	-1.54	-0.00087	50.7849	0	1.526e-05	0.965	3.83	51.54
FALSE	High	YMPQNPHII	1xOxidation [M2]	0.0119572	0	0.502	1	1	6	33450_tr_A2AFI9	0	1128.55	523708	491218	334992	168654		High	2	0.2908	0	564.778	-1.13	-0.00064	46.007	0	0.001028	0.502	1.96	47.67
FALSE	High	YQHVLREHL		0.00163994	0	0.809	1	1	8	53839_tr_E9Q6E9	0	1194.64	144769	123017	69104.9	54981.2		High	3	0.4806	0	398.884	-0.07	-3e-05	37.9191	0	0.0005038	0.58	2.83	39.78
FALSE	High	YQKENKDVI		0.00177252	0	0.797	1	1	8	27745_sw_P51949	0	1136.59	256532	486301	315403	227230		High	2	0.3976	0	568.801	-0.4	-0.00023	34.199	0	0.0001489	0.714	2.49	35.3
FALSE	High	YQLLLKDFL		0.00240341	0	0.75	1	2	2	43658_tr_G5E825	0	1152.67	8763.63	80397.2	65763.3	6444.35	NotUnique	High	2	0.1496	0	576.837	1.15	0.00066	72.4235	0	0.0006005	0.561	2.34	73.39
FALSE	High	YQIVNHDQKL		0.00917622	0	0.543	1	1	3	45623_tr_G5E8C2	0	1257.66	30025.5	30113.7	20043	16027.1		High	2	0.206	0	629.333	-0.58	-0.00036	41.3446	0.001388	0.005383	0.318	2.67	42.29
FALSE	High	YQVRNKNDL		0.00187895	0	0.788	1	1	3	25474_sw_P70677	0	1149.6	4579.86	21643.8	11858	10762.6		High	2	0.2863	0	575.304	0.02	1e-05	35.3588	0	0.0002114	0.676	2.34	35.69
FALSE	High	YSHVNKKAL		0.00419487	0	0.664	1	1	3	53000_sw_Q9CW03	0	1059.59	5142.68	6754.88	4465.44	3424.03		High	2	0.3602	0	530.301	-0.25	-0.00013	29.741	0.002669	0.02548	0.145	2.11	29.4
FALSE	High	YSIQGQHTI		0.00207071	0	0.773	1	1	1	31697_sw_P60335	0	1046.53	86160.2	7334.58	8352.05	2885.75		High	2	0.25	0	523.767	-0.46	-0.00024	44.0279	0	8.753e-05	0.773	2.2	44.03
FALSE	High	YSYQSRFHL		0.00877042	0	0.55	1	1	6	53001_sw_Q921M3	0	1200.58	275996	343201	319110	146395		High	2	0.3173	0	600.793	-0.91	-0.00055	48.1692	0.002669	0.02444	0.149	2.49	49.83
FALSE	High	YTLRNQDTF		0.00638884	0	0.599	1	1	4	42207_tr_E9Q8V5	0	1157.56	151071	131027	90254.5	62219.7		High	2	0.2804	0	579.283	-0.57	-0.00033	46.8049	0	0.001052	0.499	2.96	47.95
FALSE	High	YTVENAKDII		0.0125904	0	0.494	1	1	3	38342_sw_P32921	0	1165.61	5640.66	177334	143147	93646.6		High	2	0.3127	0	583.308	-1.59	-0.00093	52.099	0	0.001103	0.494	2.59	53.71
FALSE	High	YVHVNRDTL		0.0127538	0	0.492	1	1	10	40305_tr_G5E8N7	0	1116.58	1.57372e+06	1.07038e+06	803289	499549		High	2	0.2932	0	558.792	-1.75	-0.00097	39.9462	0.003241	0.02979	0.127	1.91	41.13
FALSE	High	YVLHNSNTM		0.00713142	0	0.582	1	1	5	49838_sw_Q8VDM4	0	1078.5	505349	458521	314775	202979		High	2	0.4245	0	539.753	-0.13	-7e-05	40.8547	0	0.0004967	0.582	3.18	42.52
FALSE	High	YVLHNSNTM	1xOxidation [M9]	0.000183526	0	1.147	1	1	8	49838_sw_Q8VDM4	0	1094.49	433161	426676	257181	217158		High	2	0.5589	0	547.75	-0.17	-9e-05	35.3403	0	1.82e-05	0.946	3.65	37.05
FALSE	High	YQHINSYQL		0.0137797	0	0.48	1	1	4	48636_sw_Q04692	0	1165.56	176543	140920	119566	79619.3		High	2	0.3825	0	583.285	-1.57	-0.00092	47.6197	0	0.001615	0.452	2.85	49.25
FALSE	High	YAASNGVQM	1xOxidation [M9]	0.000763456	0	0.927	1	1	6	37294_sw_P00860	0	956.414	39800.1	35597.4	18559.7	13463.6		High	2	0.1799	0	478.711	-0.42	-0.0002	35.4243	0	0.0002446	0.66	2.78	37.33
FALSE	High	WAVSNREML	1xOxidation [M8]	0.0159799	0	0.457	1	1	2	20625_tr_F6V8A7	0	1121.54	154921	120690	78363.4	55694.1		High	2	0.1583	0	561.274	0.01	1e-05	48.8335	0	0.001537	0.457	2.4	49.56
FALSE	High	WAFKNPDTI		0.00456321	0	0.651	1	1	3	22248_tr_F6RK81	0	1091.55	150724	144448	86757.4	61587.3		High	2	0.0673	0	546.281	1.82	0.00099	56.3444	0.001196	0.004879	0.329	2.23	56.76
FALSE	High	VQYKFSHL		0.00941644	0	0.539	1	1	7	48521_tr_Q6P3Z8	0	1021.55	1.31182e+06	1166540	873703	543918		High	2	0.2648	0	511.277	-0.17	-8e-05	44.1576	0	0.0007294	0.539	2.53	45.64
FALSE	High	VRFKHRYL		0.00664168	0	0.593	1	1	5	15512_sw_Q9DB28	0	1118.66	84586.5	81341.6	47115.9	29735.3		High	3	0.3835	0	373.557	-0.53	-0.0002	33.9535	0	0.0004483	0.593	2.06	35.69
FALSE	High	VRYSHEKL		0.0270403	0	0.375	1	1	7	50657_sw_Q8BGQ7	0	1031.56	1.33728e+06	1425408	946390	675101		High	2	0.3051	0	516.285	-0.21	-0.00011	30.2936	0	0.003224	0.375	1.77	31.81
FALSE	High	VSASGQEHI		0.00713142	0	0.582	1	1	4	53575_sw_Q5SV85	0	927.453	32416.4	46677.9	20406.1	20598.6		High	2	0.2385	0	464.23	-0.18	-8e-05	36.6716	0.001388	0.006216	0.302	2.39	37.13
FALSE	High	VSFTYRYL		0.00929556	0	0.541	1	1	8	48703_tr_G3X8X7	0	1048.55	1.79845e+06	1.70229e+06	1.20992e+06	1.07115e+06		High	2	0.3943	0	524.777	0.68	0.00036	58.2258	0	0.001853	0.437	2.79	58.52
FALSE	High	VSIEHQELM	1xOxidation [M9]	0.000863476	0	0.908	1	1	6	55885_tr_L7N451	0	1101.52	275172	226574	147064	85329.1		High	2	0.3312	0	551.266	-0.02	-1e-05	43.1193	0	2.582e-05	0.908	3.17	44.15
FALSE	High	VSILNRQVL		0.00672816	0	0.591	1	1	6	55581_tr_E9Q7G0	0	1041.64	1.5117e+06	1.26155e+06	915681	662018		High	2	0.0752	0	521.324	-0.68	-0.00036	55.6832	0	0.002151	0.42	3.06	56.81
FALSE	High	VSNLNRQFL		0.00191583	0	0.785	1	1	3	37324_sw_Q8C878	0	1090.6	687.931	102351	66114.5	57613.5		High	2	0.3048	0	545.803	-1.1	-0.0006	50.3836	0	7.824e-05	0.785	3.15	51.28
FALSE	High	VSPANAAQI		0.0263581	0	0.379	1	1	3	16551_tr_E0CXJ5	0	870.468	67419.1	57288.8	44656.1	26157		High	2	0.262	0	435.738	0.19	8e-05	46.7173	0	0.003162	0.377	2.29	47.85
FALSE	High	VSPANSTTL		0.0069493	0	0.586	1	1	2	37864_sw_Q9QZI9	0	889.463	10582.1	49979.2	32379	25441.9		High	2	0.3279	0	445.234	-1.61	-0.00072	44.877	0	0.001909	0.433	2.44	45.71
FALSE	High	VSPKNPEQKI		0.0129194	0	0.49	1	1	5	16107_sw_Q8BPT6	0	1139.64	44880.7	45550.4	33471	22762.6		High	2	0.3419	0	570.324	-0.65	-0.00037	34.7614	0	0.002294	0.413	2.34	35.04
FALSE	High	VSPQNVHHSYL		0.00483697	0	0.642	1	1	8	15346_sw_Q69ZS7	0	1280.64	59121.5	116779	78863.6	60125.2		High	2	0.4412	0	640.822	-0.46	-0.00029	38.3762	0	0.0002881	0.642	2.38	40.15
FALSE	High	VSPTGTHTL		0.0241006	0	0.393	1	1	5	43161_tr_Q3U9N4	0	912.479	298965	248374	172050	114306		High	2	0.4031	0	456.743	-0.56	-0.00025	37.8147	0.003908	0.03594	0.106	1.91	39.64
FALSE	High	VSPTNPTKL		0.0214754	0	0.411	1	1	7	52225_tr_A2AUX5	0	956.541	195429	153654	111588	64328.1		High	2	0.3348	0	478.774	-0.51	-0.00024	41.0876	0.001762	0.01621	0.195	2.21	42.86
FALSE	High	VSQYYPKL		0.0165024	0	0.452	1	1	12	26435_tr_A2AM65	0	997.535	423756	7131.33	8710.19	7213.68		High	2	0.092	0	499.271	-0.66	-0.00033	48.559	0	0.001616	0.452	2.5	50.42
FALSE	High	VSSINQEAL		0.00985199	0	0.532	1	1	4	11028_sw_Q9JKP8	0	960.5	468952	412372	314747	216924		High	2	0.2508	0	480.753	-0.67	-0.00032	49.0481	0	0.0007798	0.532	3.03	50.75
FALSE	High	VSTKFEHL		0.0263581	0	0.379	1	1	4	52318_sw_B2RXC1	0	960.515	392611	327193	250351	144363		High	2	0.2269	0	480.761	0.16	8e-05	40.6855	0	0.003114	0.379	2.6	42.27
FALSE	High	VSVEYTEKM		0.00114833	0	0.864	1	1	4	23007_sw_O35130	0	1085.52	184170	149759	123052	51500.6		High	2	0.4054	0	543.263	-0.32	-0.00017	44.5833	0	3.821e-05	0.864	3.33	46.25
FALSE	High	VSVTNSMTV	1xOxidation [M7]	0.00213888	0	0.768	1	1	8	14718_sw_Q64339	0	953.461	505885	400544	266126	174514		High	2	0.4062	0	477.234	0.17	8e-05	43.9184	0	0.0003464	0.621	2.88	44.14
FALSE	High	VSYKYSKV		0.00822151	0	0.56	1	1	4	55935_sw_Q07113	0	973.535	97330.6	92270.6	67723.2	43574.8		High	2	0.3571	0	487.271	-0.11	-5e-05	35.973	0	0.0006054	0.56	2.8	37.1
FALSE	High	VSYRNIEEL		0.0226054	0	0.403	1	1	4	55835_tr_Q7M739	0	1122.58	149706	112837	91017.8	70877.8		High	2	0.1958	0	561.793	0.38	0.00021	53.2829	0	0.002509	0.403	2.4	53.67
FALSE	High	VTIRLLDVL		0.0147917	0	0.469	1	1	3	38024_sw_P28658	0	1041.67	1412.38	112314	124486	121042		High	2	0.2178	0	521.337	-0.69	-0.00036	69.7943	0	0.001381	0.469	2.25	70.68
FALSE	High	VTITFKNM		0.00406125	0	0.669	1	1	2	55871_sw_Q8R4Y4	0	953.512	93892.5	104071	64378.9	85843.6		High	2	0.412	0	477.26	0.23	0.00011	53.5255	0	0.0007103	0.542	2.67	54.59
FALSE	High	VTITFKNM	1xOxidation [M8]	0.00213888	0	0.768	1	1	4	55871_sw_Q8R4Y4	0	969.507	107087	94262.9	59102.7	35289.4		High	2	0.3745	0	485.257	-0.7	-0.00034	46.2793	0	9.193e-05	0.768	2.51	47.13
FALSE	High	VTVENTKTI		0.00311423	0	0.71	1	1	4	54973_sw_E9Q784	0	1004.56	326998	235814	256697	107711		High	2	0.4036	0	502.785	-0.07	-4e-05	39.7647	0	0.0001554	0.71	3.37	41.48
FALSE	High	VTYSFRQSF		0.000457589	0	1.006	1	1	4	52017_tr_E9PUA3	0	1134.56	165498	140808	105291	68697.6		High	2	0.3993	0	567.783	-0.04	-2e-05	52.8055	0	7.088e-05	0.796	2.93	53.91
FALSE	High	VVFFFTRL		0.0153744	0	0.463	1	1	1	12005_tr_D3Z1M9	0	1028.59	7450.66	212163	910.599	9321.52		High	2	0.3661	0	514.8	0.53	0.00027	70.3373	0	0.001459	0.463	2.24	71.14
FALSE	High	VVYIYHSL		0.0227507	0	0.402	1	2	4	37484_sw_Q8CD15	0	993.54					NotUnique	High	2	0.3004	0	497.273	-0.99	-0.00049	54.0314	0	0.002536	0.402	2.43	52.96
FALSE	High	VWIQKTSEM	1xOxidation [M9]	0.00123316	0	0.853	1	1	2	39459_sw_Q99L48	0	1137.56	30232.9	28460.9	15668.6	7965.72		High	2	0.4922	0	569.284	0.51	0.00029	41.3239	0	0.0003028	0.636	2.56	42.89
FALSE	High	VNYYFERNM	1xOxidation [M9]	0.0226054	0	0.403	1	1	1	50304_sw_Q9D4H9	0	1251.55	3978.18	32795.5	1796.21	18934.9		High	2	0.3778	0	626.277	0.61	0.00038	47.269	0	0.002504	0.403	2.25	48.85
FALSE	High	SQVRNNVYM	1xOxidation [M9]	0.00713142	0	0.582	1	1	2	54922_tr_A2A7B5	0	1126.53	14382.5	10751.7	6122.57	5291.27		High	2	0.1233	0	563.769	-0.36	-0.0002	34.596	0	0.0004971	0.582	2.19	36.18
FALSE	High	VALAFRHL		0.00722426	0	0.58	1	1	4	56080_tr_E9Q394	0	926.557	1339.97	84530.8	69855.3	42255.1		High	2	0.3306	0	463.782	-0.12	-6e-05	49.166	0	0.0005025	0.58	2.42	49.43
FALSE	High	VAFAYKNV		0.00471333	0	0.646	1	1	8	17202_sw_Q9DCF9	0	911.499	780811	584653	520652	192779		High	2	0.3924	0	456.253	0.13	6e-05	47.8464	0	0.0004573	0.591	2.88	48.49
FALSE	High	SSPVNKFKV		0.0182908	0	0.436	1	1	2	51802_sw_B2RRE4	0	1005.57	35277.1	39667.2	9162.56	21762.7		High	2	0.3542	0	503.29	0.17	8e-05	41.0678	0	0.001868	0.436	2.4	42.12
FALSE	High	SSVENETKL		0.00215278	0	0.767	1	1	5	35169_sw_Q63918	0	1006.51	556261	487685	332273	221228		High	2	0.3202	0	503.756	-0.2	-0.0001	39.3972	0	0.0002051	0.679	3.31	41.15
FALSE	High	SSVKFNPV		0.0165024	0	0.452	1	1	4	36517_sw_Q6PAC3	0	877.478	165354	133812	76142.4	56169.8		High	2	0.4146	0	439.242	-0.58	-0.00026	44.4976	0.001535	0.007218	0.286	2.46	46.1
FALSE	High	SSVKNEEQF		0.00755877	0	0.573	1	1	4	44425_sw_Q61846	0	1067.5	50245	44094.5	30436.4	25160.5		High	2	0.3497	0	534.254	0.15	8e-05	37.9631	0	0.0005491	0.571	3.06	39.58
FALSE	High	SSVQNKEYL		0.0132569	0	0.486	1	1	4	51802_sw_B2RRE4	0	1067.54	222430	166910	113052	54455.9		High	2	0.4448	0	534.272	-0.32	-0.00017	41.6026	0	0.001201	0.484	3.35	42.18
FALSE	High	SSVRFSYM	1xOxidation [M8]	0.00261457	0	0.737	1	1	2	52481_sw_Q8R5K4	0	992.451	89442.5	76599.2	42405.6	37969.6		High	2	0.2299	0	496.729	-0.29	-0.00014	44.779	0	0.0001216	0.737	2.74	46.05
FALSE	High	SSVSNKTTL		0.0105092	0	0.522	1	1	4	50659_sw_Q148V7	0	936.5	148190	138629	78738	60840.8		High	2	0.4903	0	468.753	-0.03	-2e-05	35.7788	0	0.0008557	0.522	3.1	36.9
FALSE	High	SSYAYTKV		0.00499608	0	0.637	1	1	2	54824_sw_Q8BG87	0	918.457	57725.5	8958.07	8227.92	4511.38		High	2	0.3405	0	459.732	0.25	0.00012	41.6148	0	0.0003002	0.637	2.79	40.54
FALSE	High	SSYKFNHL		0.0171519	0	0.446	1	1	5	37823_tr_D3YWJ4	0	995.495	1.14314e+06	991449	668239	358801		High	2	0.5	0	498.251	-0.63	-0.00031	42.0042	0	0.001693	0.446	2.78	42.9
FALSE	High	SSYQHTSV		0.00502852	0	0.636	1	1	5	50595_sw_Q9CRT8	0	908.411	147617	115129	70794.7	53926.9		High	2	0.354	0	454.709	-0.16	-7e-05	34.3381	0	0.002755	0.393	2.91	34.44
FALSE	High	SSYSFRHL		0.0107147	0	0.519	1	1	6	22327_tr_G5E8W7	0	996.49	416313	337643	267266	192057		High	2	0.2548	0	498.748	-0.39	-0.00019	43.3098	0	0.00176	0.442	2.59	43.87
FALSE	High	SSYTFKATV		0.00572339	0	0.616	1	1	4	24804_tr_A0A0B4	0	1003.51	169881	119873	121501	46690.1		High	2	0.3692	0	502.258	-0.95	-0.00048	46.9119	0	0.0004647	0.589	2.6	48.53
FALSE	High	SSYTFPKM		0.00162935	0	0.81	1	1	8	31826_sw_Q9WUR2	0	960.45	235218	205615	136321	153574		High	2	0.2793	0	480.728	-1.48	-0.00071	52.5164	0	0.0002758	0.647	2.9	53.45
FALSE	High	SSPSSTMTM	1xOxidation [M9]	0.00190345	0	0.786	1	1	5	55526_sw_Q61191	0	944.37	22991.1	24823.9	13723.7	9350.86		High	2	0.2899	0	472.689	0.35	0.00016	36.8374	0	7.755e-05	0.786	3.07	37.22
FALSE	High	SSYTFPKM	1xOxidation [M8]	0.00349927	0	0.692	1	1	7	31826_sw_Q9WUR2	0	976.444	419645	285091	214363	129936		High	2	0.4269	0	488.726	-0.25	-0.00012	42.4185	0	0.001744	0.443	2.53	44.19
FALSE	High	STFIYNSM	1xOxidation [M8]	0.00468292	0	0.647	1	1	2	40450_tr_Q2V6D6	0	978.424	188010	217227	98183.7	84466.2		High	2	0.3475	0	489.715	-0.02	-1e-05	52.0649	0	0.0002741	0.647	2.59	52.97
FALSE	High	STFVYNSM		0.0260233	0	0.381	1	1	2	43719_tr_Q8BTS3	0	948.413	652698	600356	470097	346294		High	2	0.204	0	474.71	-1.43	-0.00068	55.5091	0	0.003062	0.381	2.01	57.2
FALSE	High	STFVYNSM	1xOxidation [M8]	0.00134153	0	0.84	1	1	8	43719_tr_Q8BTS3	0	964.408	1.55262e+06	1.28565e+06	832303	599647		High	2	0.5406	0	482.708	-0.12	-6e-05	48.5751	0	4.785e-05	0.84	3.2	49.18
FALSE	High	STFVYNTM		0.00406125	0	0.669	1	1	6	46449_tr_Q8BMN7	0	962.429	433067	399532	475406	324719		High	2	0.2151	0	481.717	-1.18	-0.00057	56.2329	0	0.0002257	0.669	2.79	57.88
FALSE	High	STFVYNTM	1xOxidation [M8]	0.000645088	0	0.953	1	1	7	46449_tr_Q8BMN7	0	978.424	914303	655610	441005	406246		High	2	0.4689	0	489.715	-0.7	-0.00034	49.4171	0	1.709e-05	0.953	3.22	50.42
FALSE	High	STIEFKNM		0.0206645	0	0.417	1	1	3	53939_tr_A0A0G2	0	969.471	52186.8	6464.61	7967.25	32683.4		High	2	0.2424	0	485.238	-1.82	-0.00088	48.5954	0	0.002214	0.417	1.98	49.1
FALSE	High	STIEFKNM	1xOxidation [M8]	0.0120346	0	0.501	1	1	3	53939_tr_A0A0G2	0	985.466	86017.4	71157.2	47822.7	30995.9		High	2	0.2973	0	493.236	-0.91	-0.00045	40.7547	0	0.001031	0.501	2.22	42.31
FALSE	High	STLGNKETL		0.0121908	0	0.499	1	1	4	56473_sw_Q6ZWR6	0	962.515	219174	175594	140875	75423.9		High	2	0.3346	0	481.762	0.77	0.00037	39.9975	0.001535	0.009411	0.256	2.72	41.63
FALSE	High	STIKNANFV		0.00543463	0	0.624	1	1	3	46232_sw_Q9JI39	0	993.536	195657	240052	194327	111959		High	2	0.4108	0	497.272	-0.07	-3e-05	43.638	0	0.0003379	0.624	3.14	45.25
FALSE	High	STLINSLFL		0.0115031	0	0.508	1	1	2	32302_sw_P42209	0	1007.58	6449.24	92266.8	66306	64264.3		High	2	0.0896	0	504.292	0.33	0.00016	78.1942	0	0.0009657	0.508	2.01	79.39
FALSE	High	STLIYRNM		0.00108328	0	0.873	1	1	4	22184_tr_E9Q0Q9	0	997.514	147085	105101	122751	65020		High	2	0.4735	0	499.26	-0.24	-0.00012	47.4865	0	3.526e-05	0.873	2.83	48.6
FALSE	High	STLIYRNM	1xOxidation [M8]	0.00143133	0	0.83	1	1	2	22184_tr_E9Q0Q9	0	1013.51	110914	91669.3	49255.8	34476.5		High	2	0.3065	0	507.258	0.27	0.00014	40.9311	0	0.001029	0.501	2.61	42.54
FALSE	High	STIRNAQSI		0.0253662	0	0.385	1	1	5	32951_tr_S4R293	0	989.537	489254	387235	286345	196478		High	2	0.2632	0	495.272	-0.28	-0.00014	37.614	0	0.002947	0.385	2.85	39.3
FALSE	High	SSYVHSNL		0.00159799	0	0.813	1	1	6	50998_sw_Q6P4T1	0	906.432	555084	413895	330296	213805		High	2	0.4	0	453.719	-0.01	0	40.6848	0	0.001389	0.468	2.7	41.31
FALSE	High	SSPSSRETL		0.0218925	0	0.408	1	1	4	30112_sw_Q6ZPS2	0	963.474	44464.7	38491.7	27457.8	20139.6		High	2	0.4358	0	482.241	-0.06	-3e-05	34.6761	0	0.002394	0.408	2.96	36.33
FALSE	High	SSPRNSQEL		0.0088845	0	0.548	1	1	7	40909_sw_A2AIV8	0	1017.5	188898	163082	110223	81429.2		High	2	0.4228	0	509.251	-0.66	-0.00034	32.4212	0.001196	0.004229	0.345	2.46	34.11
FALSE	High	SSPLNSRAV		0.00751006	0	0.574	1	1	4	43502_sw_Q62210	0	930.5	144780	108550	73368.5	55613.1		High	2	0.588	0	465.753	-0.82	-0.00038	39.5876	0	0.0005319	0.574	2.5	40.73
FALSE	High	SQVYNDAHI		0.0108539	0	0.517	1	1	4	49101_tr_D6RI94	0	1046.49	244569	183559	174751	99938.5		High	2	0.3448	0	523.749	0.24	0.00013	44.0601	0.002669	0.02294	0.156	2.32	44.5
FALSE	High	SQYVFTEM	1xOxidation [M8]	0.00877042	0	0.55	1	1	4	19670_sw_Q5SYH2	0	1020.43	612473	590498	315649	263327		High	2	0.3249	0	510.72	-1.58	-0.0008	52.5803	0.002172	0.01859	0.18	1.97	53.92
FALSE	High	SSAEFHSL		0.00295698	0	0.718	1	1	6	53346_sw_Q61810	0	877.405	417070	371251	275809	219305		High	2	0.1322	0	439.207	1.38	0.00061	44.3129	0.002851	0.02802	0.134	2.27	45.77
FALSE	High	SSAINQASM	1xOxidation [M9]	0.0092357	0	0.542	1	1	3	53653_sw_Q5DTX6	0	924.409	15615.1	11661.8	8580.23	5204.37		High	2	0.543	0	462.708	-0.28	-0.00013	34.5719	0	0.0007596	0.535	2.91	35.54
FALSE	High	SSFDFRPSVM	1xOxidation [M10]	0.00290007	0	0.721	1	1	4	26835_tr_E9Q330	0	1188.54	67311.5	67066.9	43503.8	31167		High	2	0.461	0	594.771	-0.05	-3e-05	53.4154	0	0.00014	0.721	2.69	53.75
FALSE	High	SSFMNPDKI		0.0139584	0	0.478	1	1	3	34740_sw_O35185	0	1038.49	32346.2	27482.5	29569.5	14822		High	2	0.1984	0	519.749	-2.09	-0.00109	50.7611	0	0.001275	0.478	2.52	51.67
FALSE	High	SSFVFLNL		0.00583558	0	0.613	1	1	5	25002_sw_Q64310	0	926.498	1952.55	142428	128118	126097		High	2	0.3242	0	463.754	1.74	0.0008	77.9338	0	0.0003725	0.613	3.27	79.1
FALSE	High	SSGVGAQHL		0.000294525	0	1.074	1	1	5	54620_sw_Q8BLX7	0	855.432	309972	316301	168916	142883		High	2	0.4836	0	428.219	-0.25	-0.00011	37.6581	0	2.453e-05	0.913	3.04	38.26
FALSE	High	SSLENATSL		0.0159799	0	0.457	1	1	1	40362_sw_Q9JJF9	0	921.452					NoQuanValues	High	2	0.13	0	461.23	-0.25	-0.00012	51.8204	0	0.001541	0.457	2.23
FALSE	High	SSLHPMGGL		0.0120346	0	0.501	1	1	2	39920_sw_P28659	0	898.445	33604.3	38131.1	23406.8	20665		High	2	0.3071	0	449.726	-0.61	-0.00027	47.6161	0	0.001032	0.501	2.54	48.74
FALSE	High	SSLHPMGGL	1xOxidation [M6]	0.00111895	0	0.868	1	1	2	39920_sw_P28659	0	914.44					NoQuanValues	High	2	0.2193	0	457.724	-0.11	-5e-05	40.7407	0	3.691e-05	0.868	3.01
FALSE	High	SSLKNHKGIHM		0.00216677	0	0.766	1	1	5	49811_sw_Q8C827	0	1251.66	17032.7	15012.9	9383.46	9054.42		High	3	0.5508	0	417.892	0.06	2e-05	30.0081	0	9.313e-05	0.766	3.25	31.03
FALSE	High	SSLLFVKL		0.0184088	0	0.435	1	1	1	1535_tr_F6WF94_	0	906.566	5277.86	46313.7	2426.56	4633.96		High	2	0.1579	0	453.787	1.04	0.00047	64.9937	0	0.001882	0.435	2.28	65.78
FALSE	High	SSLINHKSV		0.0115776	0	0.507	1	1	4	49811_sw_Q8C827	0	984.547	75281.6	86139.8	46789.4	41419.2		High	2	0.3544	0	492.777	0.14	7e-05	34.4582	0	0.0009752	0.507	2.85	36.04
FALSE	High	SSIQNFQKGTL		0.000753626	0	0.929	1	1	4	42530_sw_Q8BX57	0	1222.64	196462	180498	132080	84020.4		High	2	0.3684	0	611.825	-0.6	-0.00037	48.5855	0	2.127e-05	0.929	3.23	49.27
FALSE	High	SSIQNGKYTL		0.000921278	0	0.898	1	1	7	50288_sw_Q3UWM4	0	1110.58	713630	521003	406509	289874		High	2	0.3333	0	555.793	-0.71	-0.0004	44.7699	0	2.814e-05	0.898	3.39	46.42
FALSE	High	SSLQNHERI		0.00626604	0	0.602	1	1	9	39531_tr_B0V2W4	0	1083.55	325071	268238	175880	154366		High	2	0.2903	0	542.281	-0.36	-0.00019	35.2897	0	0.0004125	0.602	2.79	35.62
FALSE	High	SSLQNYAKI		0.00147845	0	0.825	1	1	4	39673_tr_A0A087	0	1023.55	172844	127187	111350	60072.3		High	2	0.419	0	512.277	0.23	0.00012	49.3326	0	6.502e-05	0.806	3.27	49.6
FALSE	High	SSLSNAKDV		0.00406125	0	0.669	1	1	5	55634_sw_Q6P4T2	0	920.468	44414.7	50924.8	28840.3	21784		High	2	0.3667	0	460.738	0.02	1e-05	36.7201	0	0.0006523	0.552	3.3	37.19
FALSE	High	SSLTKKEHM		0.0121908	0	0.499	1	1	2	48036_sw_Q8C092	0	1060.55	393.097	1105.37	5513.09	4335.04		High	2	0.2207	0	530.776	-0.21	-0.00011	28.9617	0	0.001053	0.499	2.13	28.84
FALSE	High	SSITNHINKL		0.000310194	0	1.066	1	1	9	51804_sw_Q62217	0	1126.62	8098845	3.91395e+06	2.83622e+06	1.83467e+06		High	2	0.5068	0	563.814	-1.51	-0.00085	41.6597	0	6.133e-06	1.066	3.67	42.37
FALSE	High	SSLVNKEDVL		0.00583558	0	0.613	1	1	3	52965_sw_Q6GQT9	0	1103.59	315888	281828	112986	143262		High	2	0.3541	0	552.3	-1.54	-0.00085	48.5873	0	0.0003732	0.613	2.57	50.18
FALSE	High	SSIVNKEGL		0.0122697	0	0.498	1	1	4	31833_sw_P49813	0	946.52					NoQuanValues	High	2	0.0171	0	473.764	0.24	0.00011	43.9308	0	0.001063	0.498	2.92	44.38
FALSE	High	SSLYNTVHL		0.00447544	0	0.654	1	1	1	45125_sw_O70491	0	1033.53	2617.27	391468	7544.66	194153		High	2	0.3398	0	517.269	-1.05	-0.00054	54.268	0	0.0002576	0.654	2.56	55.38
FALSE	High	SSMRGMDTV	1xOxidation [M]	0.0102412	0	0.526	1	1	9	36003_tr_S4R2L4	0	999.423	139646	131784	80349.2	63308.2		High	2	0.268	0	500.215	0	0	35.021	0.001388	0.006839	0.292	2.5	35.31
FALSE	High	SSMTNSTAA		0.0185274	0	0.434	1	1	3	30156_sw_Q61990	0	869.367	13943.7	11536.8	8367.15	4561.65		High	2	0.5731	0	435.187	-0.69	-0.0003	33.8221	0	0.001899	0.434	2.53	34.85
FALSE	High	SSPHYTTL		0.00438936	0	0.657	1	1	7	52463_sw_P27046	0	905.436	789794	603601	471557	245707		High	2	0.3659	0	453.222	-0.2	-9e-05	41.7978	0	0.0002506	0.657	2.76	42.88
FALSE	High	SSPKFSEI		0.00659886	0	0.594	1	2	20	31929_sw_Q91VM3	0	894.457	2.10208e+06	1.90672e+06	1.48228e+06	1.0171e+06	NotUnique	High	2	0	0	447.733	1.97	0.00088	46.6217	0.001679	0.01099	0.239	2.16	48.28
FALSE	High	SSPKNVQGL		0.0148873	0	0.468	1	1	7	54901_tr_G3X8X6	0	929.505	496169	439630	319940	200777		High	2	0.3966	0	465.256	-0.22	-0.0001	37.9521	0.001388	0.006146	0.304	2.37	39.17
FALSE	High	STITNQKVT		0.00512712	0	0.633	1	1	4	47742_tr_D3YXU7	0	991.542	218671	194454	121091	83999		High	2	0.4815	0	496.275	0.07	3e-05	33.8711	0	0.0005639	0.568	2.7	35.62
FALSE	High	VAFDFTKV		0.0122697	0	0.498	1	1	4	43413_sw_Q7M6Y3	0	926.498					NoQuanValues	High	2	0.3525	0	463.752	-0.9	-0.00042	60.3771	0	0.001065	0.498	2.78	60.78
FALSE	High	STLTYSRM		0.00471333	0	0.646	1	1	8	35837_sw_Q9WVC6	0	958.466	1.49338e+06	1173875	961421	636451		High	2	0.5087	0	479.737	0.18	9e-05	42.5764	0	0.0003224	0.629	2.3	44.29
FALSE	High	STLVHKFFL		0.0191323	0	0.429	1	1	4	46313_tr_E9PZR3	0	1091.62	5080.4	265502	197851	104135		High	2	0.2934	0	546.315	-1.22	-0.00067	55.0656	0.001535	0.007105	0.288	2.42	56.14
FALSE	High	TNQDFIQRL		0.0024665	0	0.746	1	1	7	54127_sw_Q80TM9	0	1134.59	750371	878896	700873	539202		High	2	0.3468	0	567.799	0.81	0.00046	55.4072	0	0.0002703	0.649	2.97	55.7
FALSE	High	TNVLFNHL		0.00557715	0	0.62	1	1	4	44865_sw_Q9D706	0	957.515	622.619	126488	109023	91307		High	2	0.311	0	479.261	-0.38	-0.00018	57.0386	0	0.0003515	0.62	2.54	58.06
FALSE	High	TNYRFKNL		0.0195045	0	0.426	1	1	5	34372_tr_A2API1	0	1055.56	637869	500339	357773	239943		High	2	0.1586	0	528.285	-0.9	-0.00048	42.7466	0	0.002753	0.393	2.27	43.36
FALSE	High	TPVKNIDTV		0.00911712	0	0.544	1	1	4	53718_sw_Q6A026	0	986.552	170013	2852.2	1690.22	4640.38		High	2	0.2745	0	493.779	-0.37	-0.00018	40.8223	0	0.0007013	0.544	2.55	42.55
FALSE	High	TQGQNIQHL		0.00343195	0	0.695	1	1	6	55915_tr_G3X9L9	0	1038.53	581462	457941	359356	223518		High	2	0.4542	0	519.77	-0.28	-0.00014	39.0235	0	0.001209	0.484	2.73	40.21
FALSE	High	TQLMNGTSM	2xOxidation [M4; M9]	0.0016506	0	0.808	1	1	1	43316_tr_Q05DJ9	0	1014.42	3517.99	1270.12	346.135	9934.11		High	2	0.3608	0	507.715	-0.52	-0.00026	33.3387	0	6.365e-05	0.808	2.55	34.97
FALSE	High	TQNVNQAKM		6.98887e-05	0	1.296	1	1	8	47539_sw_Q9QYH6	0	1033.51	1.30319e+06	1.14514e+06	764595	611360		High	2	0.5	0	517.258	-0.29	-0.00015	33.136	0	7.614e-07	1.296	3.7	34.26
FALSE	High	TSAHFARL		0.0180572	0	0.438	1	1	3	42743_sw_Q80UP5	0	902.484	52429.5	60029.9	42074.2	30871.4		High	2	0.3432	0	451.746	0.03	1e-05	38.5248	0	0.001821	0.438	2.36	40.34
FALSE	High	TSATNGPSL		0.000589146	0	0.967	1	1	3	56124_tr_A2AS05	0	847.416	60051.7	66727.9	50733.7	42630		High	2	0.39	0	424.211	-1.82	-0.00077	44.873	0	2.966e-05	0.892	3	45.74
FALSE	High	TSIKNQTQL		0.00655631	0	0.595	1	1	5	45034_tr_B7ZNL8	0	1032.57	10782.7	294609	212129	134326		High	2	0.4321	0	516.788	0.01	0	38.439	0	0.0004992	0.581	3.24	40.12
FALSE	High	TSLRFVFL		0.00433289	0	0.659	1	1	2	37575_sw_Q9CQV4	0	982.572	6000.12	220150	250517	248622		High	2	0.3869	0	491.79	0.17	8e-05	68.2585	0	0.0002459	0.659	2.74	69.12
FALSE	High	TSPKNAAVF		0.0152758	0	0.464	1	1	3	52635_sw_Q8BGF7	0	934.499	199022	137757	133814	82988.1		High	2	0.3524	0	467.753	0.06	3e-05	42.5495	0	0.001447	0.464	2.1	43.11
FALSE	High	TSPINAEKL		0.0190098	0	0.43	1	1	4	14525_sw_Q6PDN3	0	972.536	93330.4	126500	97421.8	60798		High	2	0.2189	0	486.772	-0.17	-8e-05	45.3432	0	0.001966	0.43	2.33	45.1
FALSE	High	TNLQYRSL		0.00486838	0	0.641	1	1	4	55848_tr_V9GXT3	0	994.532	129087	119793	64997.3	49453.7		High	2	0.3216	0	497.769	-0.75	-0.00037	45.1567	0	0.0008384	0.524	2.83	46.76
FALSE	High	TSPINPQHM	1xOxidation [M9]	0.00860202	0	0.553	1	1	5	55272_tr_B1ATC3	0	1040.48	125971	116153	71330.3	49574.4		High	2	0.4791	0	520.745	-0.23	-0.00012	34.6062	0	0.0006465	0.553	2.63	36.29
FALSE	High	TSPTNSQQL		0.0268682	0	0.376	1	1	4	52761_sw_Q8BM75	0	975.474	487070	432792	272434	183302		High	2	0.2362	0	488.241	0	0	39.9503	0.0009532	0.003658	0.361	2.71	41.11
FALSE	High	TSRSFPHL		0.0261902	0	0.38	1	1	8	31091_sw_P10107	0	944.495	611483	525536	380738	240430		High	2	0.2915	0	472.751	0.02	1e-05	43.0787	0	0.003084	0.38	1.99	44.7
FALSE	High	TSSVNKEQL		0.00222365	0	0.762	1	1	3	39113_sw_Q60989	0	1005.52	30010.2	19929	5047.6	4040.66		High	2	0.2882	0	503.264	0.41	0.00021	36.3283	0.001388	0.005591	0.314	2.88	35.73
FALSE	High	TSVVFNKL		0.0024665	0	0.746	1	1	4	10365_sw_Q791N7	0	907.525	242274	302907	202231	139617		High	2	0.341	0	454.266	-0.11	-5e-05	51.53	0	0.0001847	0.691	2.61	52.56
FALSE	High	TTFSYVNNM	1xOxidation [M9]	0.00447544	0	0.654	1	1	2	22712_tr_H3BJ49	0	1092.47	32864.6	24990	18771.8	16637.1		High	2	0.4532	0	546.737	0.19	0.0001	49.3603	0	0.0002567	0.654	2.67	50.38
FALSE	High	TTPQNQVDM		0.0172625	0	0.445	1	1	4	18680_sw_Q99LU0	0	1033.46	78575.2	56622	47881.8	25601.8		High	2	0.2395	0	517.235	0.55	0.00028	44.0642	0	0.001721	0.445	2.63	44.35
FALSE	High	TTPQNQVDM	1xOxidation [M9]	0.00323763	0	0.704	1	1	4	18680_sw_Q99LU0	0	1049.46	80686.8	68405.6	38704.8	27365.1		High	2	0.4615	0	525.232	-0.08	-4e-05	35.4117	0	0.0001637	0.704	3.25	35.63
FALSE	High	TTVTNPEPM		0.0209314	0	0.415	1	1	8	54728_sw_P13864	0	989.461	140223	149824	98612.9	78389.5		High	2	0.1839	0	495.233	-1.25	-0.00062	45.8633	0.002172	0.01903	0.178	2.23	46.59
FALSE	High	TTVTNPEPM	1xOxidation [M9]	0.000337455	0	1.053	1	1	8	54728_sw_P13864	0	1005.46	264679	247361	152839	105337		High	2	0.4803	0	503.231	-0.37	-0.00018	39.0113	0	6.929e-06	1.053	3.04	40.05
FALSE	High	TTYKYEMI	1xOxidation [M7]	0.0214754	0	0.411	1	1	7	41918_sw_Q8QZY1	0	1064.5	507463	360032	265256	140086		High	2	0.3444	0	532.752	-0.23	-0.00012	44.5955	0.001196	0.00426	0.344	2.7	46.27
FALSE	High	TVVDNTDSM	1xOxidation [M9]	0.0152758	0	0.464	1	1	2	31053_tr_A0A0N4	0	997.414	26869.7	23735	14024.2	9475.4		High	2	0.3632	0	499.211	0.27	0.00014	35.7828	0	0.001444	0.464	2.23	36.87
FALSE	High	VAASNIVQM	1xOxidation [M9]	0.0270403	0	0.375	1	2	1	18838_sw_Q9R1P3	0	948.482	5783.72	9544.14	10398.7	15323.2	NotUnique	High	2	0.2398	0	474.745	1.12	0.00053	43.3212	0	0.003247	0.375	2.46	44.97
FALSE	High	VADKFTEL		0.00222365	0	0.762	1	1	8	42763_sw_Q76MZ3	0	922.488	2.01171e+06	1703561	1.17487e+06	825294		High	2	0.2058	0	461.747	-1.13	-0.00052	49.8376	0	0.0005514	0.57	2.77	50.87
FALSE	High	TSPINSSGHL		0.0109242	0	0.516	1	1	4	54233_tr_A0A0J9	0	1012.51	2096	82432.2	62050.9	29240.7		High	2	0.3371	0	506.757	0.17	8e-05	41.2595	0	0.0009018	0.516	1.75	42.87
FALSE	High	TILSFTNL		0.00422212	0	0.663	1	1	2	39542_sw_Q8CFE6	0	908.509	8240.45	208535	246881	197951		High	2	0.2903	0	454.759	1.09	0.0005	72.6096	0	0.0002529	0.656	3.41	73.04
FALSE	High	TIIIFHSL		0.0261902	0	0.38	1	1	1	35023_sw_P97480	0	943.561	4734.27	779755	1046.43	8798.33		High	2	0.0725	0	472.285	0.79	0.00037	62.4724	0	0.003091	0.38	1.93	63.39
FALSE	High	TILEFAQL		0.0143229	0	0.474	1	1	1	35314_sw_Q91XL3	0	934.524	7253.86	56578.6	40592.8	36978.8		High	2	0.3485	0	467.766	-0.47	-0.00022	73.0891	0	0.001324	0.474	2.41	73.95
FALSE	High	STMVNADHF	1xOxidation [M3]	0.00161883	0	0.811	1	1	4	29779_sw_P58196	0	1037.44	126947	101994	68636.9	48956.2		High	2	0.5753	0	519.221	-0.54	-0.00028	41.0414	0	0.0001176	0.74	2.59	42.68
FALSE	High	STRVYASM	1xOxidation [M8]	0.0227507	0	0.402	1	1	6	34488_sw_Q3UB74	0	930.435	13016.4	8617.45	5978.26	3536.34		High	2	0.1532	0	465.721	0.31	0.00014	31.4053	0.003771	0.0338	0.113	2.22	33
FALSE	High	STVHDQEHI		0.0231922	0	0.399	1	1	4	4317_tr_D3YVL4_	0	1065.5	37993.5	28928.7	18192.2	16240.2		High	2	0.4431	0	533.252	0.28	0.00015	31.6555	0.001388	0.006054	0.305	2.46	33.29
FALSE	High	STVSNMATV		0.0090584	0	0.545	1	1	3	31942_tr_Q3TH01	0	909.435	92163.5	86097.1	8055.4	52589.7		High	2	0.25	0	455.221	-0.86	-0.00039	48.322	0	0.0006909	0.545	2.36	48.36
FALSE	High	STVSNMATV	1xOxidation [M6]	0.00736577	0	0.577	1	1	4	31942_tr_Q3TH01	0	925.43	140728	127502	78044.2	56188.4		High	2	0.4192	0	463.218	-0.03	-2e-05	39.2904	0	0.000517	0.577	2.29	40.37
FALSE	High	STYKFFEV		0.022461	0	0.404	1	1	4	19151_tr_E9QAZ2	0	1020.5	2324.38	1.20294e+06	875959	1440.41		High	2	0.3885	0	510.755	-1.22	-0.00062	59.8139	0	0.002495	0.404	2.6	60.62
FALSE	High	STYSHKARL		0.0206645	0	0.417	1	1	3	51938_sw_P70193	0	1062.57	6785.64	6112.17	4231.21	3141.47		High	2	0.2741	0	531.788	-0.39	-0.00021	30.0066	0	0.002216	0.417	2.59	29.66
FALSE	High	STYSVAKM		0.00583558	0	0.613	1	1	3	51180_sw_O09159	0	886.434	100681	79372.1	63028.6	39270.2		High	2	0.4008	0	443.721	0.01	0	41.4327	0	0.0003748	0.613	2.42	43.04
FALSE	High	STYSVAKM	1xOxidation [M8]	0.00116331	0	0.862	1	1	2	51180_sw_O09159	0	902.429	114092	82755.2	52081.4	36517.5		High	2	0.5094	0	451.718	0.09	4e-05	33.736	0	3.896e-05	0.862	2.67	34.7
FALSE	High	SVIKFENL		0.0180572	0	0.438	1	1	4	34705_sw_Q9CPV7	0	949.535	1.01416e+06	888260	608191	540057		High	2	0.2957	0	475.271	-1.65	-0.00078	56.1991	0.001196	0.004907	0.329	2.3	57.24
FALSE	High	SVIQNNEHV		0.00591159	0	0.611	1	1	2	41912_sw_Q8C0V9	0	1039.52	4182.45	43749.5	34526.2	18482.4		High	2	0.3045	0	520.262	0.07	4e-05	39.416	0	0.0003823	0.611	2.43	40.49
FALSE	High	SVVAFHNL		0.00406125	0	0.669	1	1	2	46264_sw_Q71B07	0	886.478	2.43262e+06	2051331	1.50898e+06	943835		High	2	0.545	0	443.743	0.08	3e-05	51.8638	0	0.0002242	0.669	2.22	52.84
FALSE	High	SVVQNQQQV		0.00186682	0	0.789	1	1	4	26501_sw_Q6KCD5	0	1029.53	94499.7	84820.2	44424.1	42520.6		High	2	0.3131	0	515.27	0.17	8e-05	39.639	0	7.603e-05	0.789	3.13	40.77
FALSE	High	TAAENAEKI		0.00219503	0	0.764	1	1	4	35520_tr_A0A0G2	0	946.484	65445.7	43894.9	33296	27900.7		High	2	0.2548	0	473.746	-0.2	-9e-05	36.802	0	9.518e-05	0.764	3.14	37.87
FALSE	High	TAATNTTIM	1xOxidation [M9]	0.00363791	0	0.686	1	1	3	46735_tr_A0A067	0	939.445	79940.3	69064.2	29880.3	28325.9		High	2	0.4821	0	470.226	0.33	0.00015	37.0738	0	0.0005446	0.572	2.51	38.71
FALSE	High	TAFKFKAL		0.00349927	0	0.692	1	2	4	56103_sw_Q04690	0	925.551	211399	190944	143367	41186.5	NotUnique	High	2	0.5216	0	463.278	-0.97	-0.00045	48.577	0	0.0003849	0.61	2.78	49.74
FALSE	High	TALKNSTMV	1xOxidation [M8]	0.0142309	0	0.475	1	1	2	40206_sw_Q80XE1	0	980.508	4204.95	23899.1	5847.61	10035.7		High	2	0.3	0	490.758	-0.07	-3e-05	35.9853	0	0.001305	0.475	2.4	37.07
FALSE	High	TAVTNSARL		0.00187895	0	0.788	1	1	4	43634_sw_P59016	0	932.516	133008	103389	72211.7	54092.8		High	2	0.3876	0	466.762	0.01	0	39.8931	0	7.641e-05	0.788	3.07	40.51
FALSE	High	TAVVNRVFDKL		0.000177675	0	1.152	1	1	10	3324_tr_G3UYK5_	0	1261.73	3.06763e+06	3.43353e+06	2.25796e+06	1.29295e+06		High	2	0.4986	0	631.367	0.05	3e-05	53.0602	0	5.098e-06	1.086	3.45	53.31
FALSE	High	TAVVNVTYM	1xOxidation [M9]	0.000300306	0	1.071	1	1	4	40640_sw_Q5SF07	0	1013.5	237992	188091	102431	109427		High	2	0.4047	0	507.251	-1.6	-0.00081	50.1613	0	5.84e-06	1.071	3.41	51.29
FALSE	High	TGIKNGVHFL		0.0201408	0	0.421	1	1	4	31324_tr_D3Z3S1	0	1085.61	306142	222002	222318	127789		High	2	0.373	0	543.308	-0.95	-0.00051	48.1972	0.001535	0.007101	0.288	3.19	48.58
FALSE	High	TGPENSNTDTL		0.0130871	0	0.488	1	1	3	56101_tr_H7BX50	0	1148.51	316674	310794	254791	169643		High	2	0.4532	0	574.757	-0.06	-3e-05	43.8713	0	0.00116	0.488	2.67	44.65
FALSE	High	TGPGNQDSL		0.0106458	0	0.52	1	1	4	39414_sw_Q8BYU6	0	888.406	124488	123879	80790.8	61323.1		High	2	0.3285	0	444.706	-0.55	-0.00025	41.1395	0	0.0008702	0.52	2.74	42.82
FALSE	High	TGPSHHSYM		0.0192556	0	0.428	1	1	2	55464_tr_G3X940	0	1016.43	9865.54	21305.3	16120.9	11361.5		High	2	0.3779	0	508.716	-0.58	-0.00029	30.9769	0	0.001994	0.428	2.99	32.57
FALSE	High	TGPSNVDKL		0.0013157	0	0.843	1	1	10	33223_sw_O35280	0	930.489	3.0531e+06	2.39061e+06	1.79774e+06	1.09985e+06		High	2	0.5037	0	465.748	-0.36	-0.00017	40.9987	0	4.621e-05	0.843	2.72	41.62
FALSE	High	TGVTNRDLI		0.00533013	0	0.627	1	1	3	53325_tr_G3UWM5	0	988.542	183382	137094	95695.8	67156.4		High	2	0.2903	0	494.775	0.29	0.00014	46.4702	0	0.002103	0.423	2.48	47.31
FALSE	High	TGVVNAQAL		0.00309413	0	0.711	1	1	5	40793_sw_Q61753	0	872.484	185437	205960	111071	105604		High	2	0.375	0	436.745	-0.32	-0.00014	50.4092	0	0.0003144	0.632	2.64	52.1
FALSE	High	TGYNFQRV		0.00681576	0	0.589	1	1	4	39932_sw_Q922V4	0	984.49	135798	94417.6	70317.9	60455.6		High	2	0.4502	0	492.748	-0.09	-4e-05	46.1314	0	0.0004631	0.589	3.11	46.98
FALSE	High	THLLNSEHL		0.0140487	0	0.477	1	1	1	51069_sw_Q5SPL2	0	1063.55	10712.4	27189.3	16726.9	11494.4		High	2	0.3028	0	532.28	-0.28	-0.00015	41.9853	0	0.001282	0.477	2.18	43.56
FALSE	High	STLTYSRM	1xOxidation [M8]	0.00176108	0	0.798	1	1	8	35837_sw_Q9WVC6	0	974.461	1.18966e+06	973692	714358	490232		High	2	0.4981	0	487.734	0.07	4e-05	36.1431	0	0.000763	0.534	2.59	37.97
FALSE	High	ISGVNGTHI		0.000688271	0	0.943	1	1	4	20342_tr_F8WGJ7	0	897.479	866342	676427	508762	331186		High	2	0.214	0	449.243	0.08	4e-05	42.6179	0	1.868e-05	0.943	2.43	43.63
FALSE	High	RQRENFPNL		0.024411	0	0.391	1	1	8	45201_sw_Q8CI03	0	1173.61	526565	358458	347360	154191		High	2	0.313	0	587.309	-0.92	-0.00054	43.7476	0.001388	0.005562	0.315	2.3	45.16
FALSE	High	LSAKNKDYM	1xOxidation [M9]	0.00626604	0	0.602	1	1	5	38223_tr_G3UYD5	0	1085.53	2141.02	69386.6	45962.3	33625.5		High	2	0.375	0	543.268	-0.21	-0.00011	29.3864	0	0.0004129	0.602	3.28	30.44
FALSE	High	GAVTNVKVI		0.000970293	0	0.89	1	1	7	29803_sw_P70372	0	900.551	1.02632e+06	853228	647730	329348		High	2	0.3061	0	450.779	-0.11	-5e-05	46.2367	0	3.041e-05	0.89	2.94	47.16
FALSE	High	GGIQNVGHI		0.00456321	0	0.651	1	1	13	39944_sw_P24547	0	894.479	16042335	8977.53	328.232	678.127		High	2	0.2518	0	447.743	-1.25	-0.00056	45.5587	0	0.0002657	0.651	2.82	45.88
FALSE	High	GGPENVAEM	1xOxidation [M9]	0.0131717	0	0.487	1	1	8	53950_tr_F7CVW0	0	919.383	384726	319341	208924	143751		High	2	0.2209	0	460.195	-0.02	-1e-05	38.2178	0.001196	0.004311	0.343	2.49	39.29
FALSE	High	GGVRNGVAL		0.0182908	0	0.436	1	1	8	45918_sw_Q8BJW5	0	842.484	2.4712e+06	1.86772e+06	1.47506e+06	864054		High	2	0.4895	0	421.746	-0.33	-0.00014	40.8246	0	0.00186	0.436	2.39	42.62
FALSE	High	GGVVNMYHM		0.00150747	0	0.822	1	2	9	25410_sw_P28063	0	1007.44	1.53572e+06	1.45015e+06	1.02171e+06	1.25732e+06	NotUnique	High	2	0.6	0	504.225	-0.2	-0.0001	51.1757	0	8.71e-05	0.774	3.05	52.11
FALSE	High	GGVVNMYHM	1xOxidation [M]	0.00148806	0	0.824	1	2	17	25410_sw_P28063	0	1023.44	3.8159e+06	3.33207e+06	1.89449e+06	1.6671e+06	NotUnique	High	2	0.3302	0	512.223	0	0	44.8153	0	0.0002733	0.648	3.18	44.95
FALSE	High	GQIQNKEVL		0.0135158	0	0.483	1	1	4	55178_tr_E9QAE3	0	1028.57	635503	541720	378674	217096		High	2	0.2937	0	514.79	-0.43	-0.00022	40.7977	0	0.001214	0.483	2.69	42.46
FALSE	High	GQLSNGDHHFM		0.00189116	0	0.787	1	1	4	17026_tr_A2AWN7	0	1242.53	95667.5	91631.2	66991.6	38012.1		High	2	0.6116	0	621.77	0.29	0.00018	40.4268	0	0.0005318	0.574	3.27	42.02
FALSE	High	GQLSNGDHHFM	1xOxidation [M11]	0.00109741	0	0.871	1	1	11	17026_tr_A2AWN7	0	1258.53	127443	120694	67862.2	49192.3		High	2	0.7294	0	629.767	-0.71	-0.00045	35.4118	0	0.0009546	0.51	3.4	34.64
FALSE	High	GSFGSNFVSA		0.00385623	0	0.677	1	1	2	43551_sw_Q61656	0	972.442	118831	115829	90062.8	10688.8		High	2	0.556	0	486.725	-0.01	-1e-05	57.3877	0	0.0002101	0.677	2.59	58.58
FALSE	High	GSLANHTSI		0.0140487	0	0.477	1	1	5	43063_sw_Q9D2N9	0	899.458	446071	331501	265490	161073		High	2	0.251	0	450.232	-1.57	-0.0007	39.143	0	0.001283	0.477	2.55	40.93
FALSE	High	GAVQNIAHL		0.0148873	0	0.468	1	1	5	45214_sw_Q9DBR3	0	922.51	430274	413458	167845	302681		High	2	0.4413	0	461.758	-0.93	-0.00043	49.3654	0	0.001388	0.468	2.47	50.21
FALSE	High	GSLSNHTEL		0.0193796	0	0.427	1	1	4	35101_tr_E9Q2M2	0	957.464	1.15256e+06	935528	656296	403929		High	2	0.4322	0	479.235	-0.5	-0.00024	40.5234	0	0.002023	0.427	2.73	42.04
FALSE	High	GSVSNIYKL		0.0046527	0	0.648	1	1	1	53233_sw_Q7TMB8	0	980.541	8509.57	1664.38	9587.13	231525		High	2	0.4337	0	490.774	-1.18	-0.00058	49.9269	0	0.0002719	0.648	2.49	51.54
FALSE	High	GTGTNGSEI		0.0181737	0	0.437	1	1	3	25921_tr_A0A0G2	0	835.379	60933.8	37118.7	23192.6	15499.8		High	2	0.2601	0	418.193	-0.37	-0.00015	38.7057	0	0.001838	0.437	2.23	39.82
FALSE	High	HAIENIDTF		0.00583558	0	0.613	1	1	7	56231_sw_P97929	0	1059.51	1.07631e+06	780546	636990	436074		High	2	0.4388	0	530.259	-0.7	-0.00037	50.7933	0	0.002154	0.42	2.37	52.42
FALSE	High	HAIRNSFQYL		0.0125904	0	0.494	1	1	6	52320_sw_Q91XS1	0	1248.65	378258	329834	287743	152155		High	2	0.5336	0	624.827	-0.89	-0.00056	47.4122	0.001762	0.0138	0.214	2.83	49.05
FALSE	High	HGAMNQQHM		0.0141395	0	0.476	1	1	3	43849_sw_Q8BUR3	0	1053.44	6122.43	4629.94	2991.57	2518.71		High	2	0.6859	0	527.221	-0.53	-0.00028	28.3379	0.0003312	0.003399	0.369	2.77	29.53
FALSE	High	HGPQNHEAHL		0.000146287	0	1.182	1	1	8	49741_sw_Q8R0Y6	0	1139.53	7777.23	1523.62	5414.69	5561.28		High	3	0.4451	0	380.516	-0.42	-0.00016	27.0182	0	2.821e-06	1.152	3.46	28.69
FALSE	High	HGVLNTDNM	1xOxidation [M9]	0.00187895	0	0.788	1	1	3	45058_sw_Q9DBC0	0	1016.45	38936	33266.7	22270.7	16002.6		High	2	0.2414	0	508.727	-0.11	-6e-05	36.1596	0	7.669e-05	0.788	2.61	37.93
FALSE	High	HIYEFPQL		0.0247254	0	0.389	1	1	4	23584_sw_Q8C4B4	0	1046.53	6566.84	1450092	1.17458e+06	4377.67		High	2	0.2198	0	523.768	-0.81	-0.00042	61.1297	0	0.002839	0.389	1.82	61.6
FALSE	High	HSIQNSQDM		0.000753626	0	0.929	1	1	2	19858_sw_Q91YN9	0	1059.45	98996.3	89940.7	58084.4	42410.2		High	2	0.4662	0	530.23	-0.52	-0.00028	33.3207	0	2.128e-05	0.929	3.11	34.96
FALSE	High	HSPTNTVHM		0.0089421	0	0.547	1	1	7	51835_sw_Q80U87	0	1023.47	521917	416076	278983	231860		High	2	0.7216	0	512.237	-0.42	-0.00021	33.6391	0	0.0008317	0.525	2.55	34.83
FALSE	High	HVYYFAHL		0.0160831	0	0.456	1	1	8	55885_tr_L7N451	0	1049.52	1.53607e+06	1.32169e+06	992786	567502		High	2	0.4742	0	525.263	-0.95	-0.0005	50.4062	0	0.001861	0.436	2.91	51.94
FALSE	High	GSPMNTTQL	1xOxidation [M4]	0.0205323	0	0.418	1	1	4	44011_sw_Q9EST8	0	964.44	193172	156442	107459	70678		High	2	0.2972	0	482.724	-0.26	-0.00013	41.459	0	0.002187	0.418	2.12	43.06
FALSE	High	KAFTYINL		0.00877042	0	0.55	1	1	1	40002_tr_Q8C872	0	969.54	10438.6	180851	5142.23	5982.73		High	2	0.2583	0	485.274	-0.63	-0.00031	58.2408	0	0.0006601	0.55	2.4	59.2
FALSE	High	GAVKNLTYF		0.0192556	0	0.428	1	1	4	30304_sw_Q91Y74	0	1012.55	8186.74	262887	205627	136153		High	2	0.4217	0	506.776	-1.52	-0.00077	52.5541	0	0.002003	0.428	2.3	54.22
FALSE	High	GAIVNGKVL		0.0157755	0	0.459	1	1	1	55518_sw_Q6GYP7	0	870.541	3634.96	66011.6	44958.8	24304.7		High	2	0.2769	0	435.774	-0.18	-8e-05	46.4388	0	0.001517	0.459	2.42	47.21
FALSE	High	FIRNQEQM	1xOxidation [M8]	0.0145086	0	0.472	1	1	2	36313_sw_P62192	0	1081.51	1658.81	57404.8	38732.6	24174.5		High	2	0.3558	0	541.258	-0.51	-0.00027	33.9701	0	0.001339	0.472	2.67	32.89
FALSE	High	FMATNPEHL		0.00459285	0	0.65	1	1	4	49915_tr_B7ZNP0	0	1059.49	44667.1	35089.8	32373.9	23907.3		High	2	0.258	0	530.25	0.63	0.00033	48.606	0	0.001286	0.477	2.83	49.32
FALSE	High	FMATNPEHL	1xOxidation [M2]	0.0134289	0	0.484	1	1	3	49915_tr_B7ZNP0	0	1075.49	59016.3	46770.8	31046.2	15750.4		High	2	0.3761	0	538.247	-0.1	-6e-05	45.039	0	0.001206	0.484	2.34	46.26
FALSE	High	FMVEKGPTL		0.0154738	0	0.462	1	1	4	24220_sw_Q6P073	0	1021.54	155741	186214	145787	88680.9		High	2	0.228	0	511.273	0.06	3e-05	52.3688	0	0.001469	0.462	2.5	52.7
FALSE	High	FQEENTENL		0.0114291	0	0.509	1	1	1	35153_tr_Q3TRH2	0	1123.49	8346.34	117310	78300.8	44648.5		High	2	0.1237	0	562.248	-1.46	-0.00082	48.9347	0	0.0009569	0.509	1.86	49.67
FALSE	High	FQHPNTDML		0.0115776	0	0.507	1	1	6	35169_sw_Q63918	0	1102.5	278197	257900	179596	128296		High	2	0.4309	0	551.752	-1.02	-0.00056	49.734	0	0.001779	0.441	2.46	50.61
FALSE	High	FQHPNTDML	1xOxidation [M8]	0.00594996	0	0.61	1	1	7	35169_sw_Q63918	0	1118.49	178652	137204	87706.8	54738.1		High	2	0.2218	0	559.75	-0.71	-0.0004	44.6739	0	0.0005581	0.569	2.84	45.56
FALSE	High	FQIVNPHLL		0.0035911	0	0.688	1	2	4	47864_sw_P07742	0	1080.62	6078.48	3.94462e+06	2.60282e+06	10714.2	NotUnique	High	2	0.3979	0	540.814	0	0	61.8334	0	0.0002063	0.679	2.89	62.74
FALSE	High	FQNVNSVTL		0.00477475	0	0.644	1	1	4	26200_sw_Q8CDN6	0	1021.53	732711	686613	439092	448228		High	2	0.4349	0	511.268	-1.84	-0.00094	56.5973	0	0.0006577	0.551	2.69	58.23
FALSE	High	FQVTHTVAL		0.0212017	0	0.413	1	1	2	32007_sw_Q9QYA2	0	1015.56	72220.6	60357.2	27586.8	32908.8		High	2	0.1844	0	508.282	-0.59	-0.0003	52.0771	0	0.002302	0.413	2.44	53.13
FALSE	High	FSEENHEPL		0.00203085	0	0.776	1	1	17	47951_sw_Q9EQH3	0	1101.48	976571	756815	810098	470019		High	2	0.4965	0	551.246	0.28	0.00015	44.5991	0	0.0002218	0.671	2.86	44.9
FALSE	High	GAPENQTSL		0.0168241	0	0.449	1	1	7	54995_tr_Q9JLI2	0	916.437	104788	102923	63310.3	54312.2		High	2	0.3322	0	458.722	-0.26	-0.00012	42.2575	0.0003312	0.003373	0.37	2.86	43.43
FALSE	High	FSGANKEKL		0.00638884	0	0.599	1	1	3	7882_sw_P10639_	0	993.536	46772.6	49346	35621.5	7124.42		High	2	0.3721	0	497.272	0.18	9e-05	33.805	0	0.0004614	0.59	2.58	35.49
FALSE	High	FSNVNLKEV		0.00163994	0	0.809	1	1	4	52389_sw_Q3U1J4	0	1049.56	260487	163635	161346	97954.5		High	2	0.1667	0	525.284	-1.9	-0.001	48.8118	0	6.315e-05	0.809	3.24	50.48
FALSE	High	FSPLNPVRVHI		0.000846854	0	0.911	1	1	5	36727_sw_O35737	0	1278.73	295538	492648	373713	288669		High	2	0.4627	0	639.868	-2.85	-0.00182	54.1443	0	0.0003145	0.632	2.68	55.7
FALSE	High	FSQENTEKI		0.000989338	0	0.887	1	1	4	40611_sw_Q8CIG0	0	1095.53	377472	268551	189365	133178		High	2	0.1746	0	548.269	-0.79	-0.00044	40.657	0	3.107e-05	0.887	3.38	41.78
FALSE	High	FSVENKWRL		0.00108328	0	0.873	1	1	6	3262_sw_P17665_	0	1178.63	251090	354967	302895	195944		High	2	0.5	0	589.819	-0.96	-0.00056	52.8042	0	0.0001509	0.713	3.06	54.12
FALSE	High	FSVTNPHTM		0.00422212	0	0.663	1	1	3	41013_sw_Q8CDD9	0	1033.48	639.966	132511	106151	60371.3		High	2	0.3425	0	517.242	-0.28	-0.00014	45.6143	0	0.0002369	0.663	2.54	47.29
FALSE	High	FSVTNPHTM	1xOxidation [M9]	0.000846854	0	0.911	1	1	5	41013_sw_Q8CDD9	0	1049.47	121216	103645	65067.9	38140		High	2	0.4646	0	525.24	0.15	8e-05	41.655	0	0.0001157	0.742	2.97	42.74
FALSE	High	FVISNYREQL		0.00433289	0	0.659	1	1	1	33670_sw_Q3UJC8	0	1268.66	10752.9	94847.8	59767.5	52612.4		High	2	0.213	0	634.834	-1.53	-0.00097	54.9352	0	0.0002458	0.659	2.16	55.97
FALSE	High	FVIVFQNL		0.00871392	0	0.551	1	1	1	51220_tr_A0A0A0	0	979.561	1517.97	27029.7	40029.8	24719.4		High	2	0.056	0	490.285	2.32	0.00114	76.2107	0	0.0006579	0.551	2.68	76.89
FALSE	High	GALENAKAEI		0.00506117	0	0.635	1	1	4	41702_sw_Q9DBS8	0	1015.54	84358.1	66405.8	68585.7	32089.4		High	2	0.1473	0	508.274	-0.29	-0.00015	46.7485	0	0.0004791	0.586	2.92	47.89
FALSE	High	GALKNGQNL		0.00550543	0	0.622	1	1	4	43818_tr_F6QM56	0	914.505	140330	101329	69177.7	55805.8		High	2	0.1423	0	457.756	0.01	1e-05	37.1702	0	0.001336	0.473	2.6	37.79
FALSE	High	GALKNTDYF		0.0125904	0	0.494	1	1	2	30121_sw_Q9D020	0	1028.5	481909	433546	215547	281878		High	2	0.1464	0	514.755	-1	-0.00051	48.5347	0	0.001096	0.494	2.39	50.2
FALSE	High	FSKKNFESL		0.0175988	0	0.442	1	1	1	43571_tr_A2ACG7	0	1099.58					NoQuanValues	High	2	0.1487	0	550.293	-0.06	-3e-05	45.3518	0	0.001758	0.442	2.69
FALSE	High	FGPVNHEEL		0.00865779	0	0.552	1	1	8	18435_sw_P46414	0	1041.5	2.81061e+06	2.53607e+06	1.69481e+06	1.28401e+06		High	2	0.4113	0	521.253	-0.76	-0.0004	48.0068	0	0.000649	0.552	2.82	49.04
FALSE	High	KAHMNSVLM	1xOxidation [M]	0.00066633	0	0.948	1	1	6	21251_sw_Q9CQ10	0	1046.51	29473.6	50538.2	32097.4	22387.2		High	2	0.408	0	523.759	-0.6	-0.00031	36.1675	0	0.000771	0.533	2.99	36.56
FALSE	High	KAKVNQETI		0.00234193	0	0.754	1	1	5	4634_sw_Q9D174_	0	1030.59	74867.9	61210.3	39500.1	31586.4		High	2	0.3846	0	515.798	-0.21	-0.00011	32.6619	0	0.0001043	0.754	3.25	32.4
FALSE	High	KNFVYRTL		0.0200119	0	0.422	1	1	2	28845_sw_A2RSX7	0	1040.59	55845.7	46126.7	28854.1	23211.9		High	2	0.1257	0	520.798	-0.42	-0.00022	43.1894	0	0.002104	0.422	1.91	44.7
FALSE	High	KNLDWFPRM	1xOxidation [M9]	0.00106933	0	0.875	1	1	4	56027_sw_Q9Z329	0	1222.6	3829.54	14923.3	18609.9	5798.22		High	2	0.5508	0	611.806	0.06	3e-05	50.6634	0	3.468e-05	0.875	3.25	51.16
FALSE	High	KNIRFPLM	1xOxidation [M8]	0.00124118	0	0.852	1	1	10	44303_sw_Q80TF4	0	1034.58	381339	338419	197003	138610		High	2	0.5211	0	517.794	-0.08	-4e-05	45.9543	0	0.0001081	0.75	2.84	47.41
FALSE	High	KNLVNKEVM		0.00447544	0	0.654	1	1	8	41711_sw_P06745	0	1074.6	485261	455196	285393	216456		High	2	0.4901	0	537.802	-0.46	-0.00025	38.619	0	0.0002572	0.654	3.04	39.32
FALSE	High	KNLVNKEVM	1xOxidation [M9]	0.000394233	0	1.029	1	1	11	41711_sw_P06745	0	1090.59	345373	287833	177010	118407		High	2	0.3144	0	545.799	-0.83	-0.00045	32.0399	0	1.12e-05	1	3.69	33.75
FALSE	High	KNVLFSHL		0.00871392	0	0.551	1	1	4	1612_tr_D3Z4L4_	0	957.552	638740	542291	394635	252232		High	2	0.3384	0	479.279	-0.64	-0.00031	49.1563	0	0.0006556	0.551	2.63	50.75
FALSE	High	KNVTFEHV		0.00602746	0	0.608	1	1	1	46222_sw_O88967	0	973.51	2652.28	55935.5	41197.7	24612		High	2	0.3925	0	487.259	-0.1	-5e-05	38.9006	0	0.000391	0.608	2.65	40
FALSE	High	KNYIHRDL		0.00960071	0	0.536	1	1	3	38827_sw_P25911	0	1058.57	144520	113080	64239.7	55969.5		High	3	0.2989	0	353.53	-0.08	-3e-05	33.7401	0	0.0007531	0.536	1.74	34.91
FALSE	High	KQIANIDRI		0.00843684	0	0.556	1	1	8	13402_tr_D3Z2K4	0	1070.63	429494	302280	244177	135159		High	3	0.2838	0	357.549	0.25	9e-05	41.4309	0	0.000927	0.513	2.96	43.05
FALSE	High	KQLVNKEHL		0.0182908	0	0.436	1	1	5	55865_sw_Q6PR54	0	1108.65	149465	168041	93562.4	70305.6		High	2	0.3583	0	554.827	-0.82	-0.00045	32.546	0.001196	0.004597	0.336	2.4	33.6
FALSE	High	KSFLFSAL		0.00947747	0	0.538	1	1	2	24827_sw_Q920L5	0	912.519					NoQuanValues	High	2	0.0201	0	456.763	0.84	0.00039	65.027	0	0.0007384	0.538	2.49	65.99
FALSE	High	KNFTKKIQL		0.00100876	0	0.884	1	1	6	18334_sw_Q9JK92	0	1119.69	122141	107489	74140.6	52082.7		High	2	0.2349	0	560.348	0.06	3e-05	38.5162	0	3.194e-05	0.884	2.81	39.68
FALSE	High	KSLEYHHL		0.0144154	0	0.473	1	1	4	52911_sw_Q80TB7	0	1026.54	110589	104120	68191.3	47388.4		High	2	0.4801	0	513.772	0.08	4e-05	33.5899	0.0009532	0.00375	0.359	2.77	35.36
FALSE	High	KSLLNHDLKL		0.000863476	0	0.908	1	1	9	45520_tr_G3UZV2	0	1180.7	493872	490175	330014	185111		High	2	0.3185	0	590.856	-0.79	-0.00046	45.5547	0	5.823e-05	0.818	2.92	47.21
FALSE	High	KSLLNKEEF		0.0115031	0	0.508	1	1	2	48620_tr_Q5NCB2	0	1107.6	6949.11	59731.6	40454.9	27387.7		High	2	0.26	0	554.305	-0.69	-0.00038	45.0394	0	0.0009709	0.508	3	45.49
FALSE	High	KSLLNKEEFL		0.00261457	0	0.737	1	1	6	48620_tr_Q5NCB2	0	1220.69	242090	227893	110053	97202.6		High	2	0.3343	0	610.847	-1.09	-0.00067	50.9955	0	0.0001209	0.737	3.38	52.17
FALSE	High	KSLINKNEL		0.00181906	0	0.793	1	1	7	46512_sw_Q6NVF0	0	1058.62	259720	226959	167995	97172.7		High	2	0.3133	0	529.813	-0.72	-0.00038	41.9292	0	0.0001822	0.692	3.16	42.54
FALSE	High	KSISNPPGSNL		6.67896e-05	0	1.303	1	1	7	56011_sw_P83741	0	1113.59	225264	225286	182128	121067		High	2	0.3869	0	557.298	-0.41	-0.00023	40.9501	0	7.123e-07	1.303	3.67	41.52
FALSE	High	KSISNTSKL		0.0107147	0	0.519	1	1	2	9414_tr_F6S6E4_	0	977.563	132712	117010	73949.6	53274.2		High	2	0.36	0	489.285	-0.73	-0.00035	31.5863	0	0.0009019	0.516	3.25	32.77
FALSE	High	KSITFSKL		0.00330115	0	0.701	1	1	1	29828_sw_O35459	0	923.556	272332	5536.74	7732.91	1408.25		High	2	0.3318	0	462.282	0.23	0.00011	43.5873	0	0.000168	0.701	2.2	43.65
FALSE	High	KSLVNKGTL		0.00284427	0	0.724	1	1	6	20127_sw_P43275	0	959.588	595405	544039	325045	246802		High	2	0.291	0	480.298	-0.3	-0.00014	37.56	0	0.0001371	0.724	2.68	38.26
FALSE	High	KSPDNHSQTL		0.00249866	0	0.744	1	1	7	47535_sw_P35831	0	1126.55	30731.9	20927.2	14684.4	10873		High	2	0.505	0	563.778	-0.3	-0.00017	29.2952	0	0.001889	0.434	3.01	30.38
FALSE	High	KSYERINNI		0.00140377	0	0.833	1	1	7	6841_sw_Q9Z121_	0	1136.61	610158	616549	417920	284983		High	2	0.2745	0	568.806	-0.4	-0.00023	37.6953	0	0.0001188	0.739	3.06	39.57
FALSE	High	KSYLFQLL		0.013003	0	0.489	1	1	2	31105_sw_P97377	0	1011.59	2354.91	117490	104129	76062.6		High	2	0.2234	0	506.298	0.59	0.0003	68.858	0	0.001155	0.489	1.88	69.73
FALSE	High	KSIKNIQKI		0.0106458	0	0.52	1	1	8	17502_tr_A2AKV3	0	1071.69	118746	111566	66755.1	46786.3		High	2	0.3718	0	536.348	-0.62	-0.00033	32.3277	0.001535	0.00721	0.286	2.77	34.03
FALSE	High	KAHMNSVLM	2xOxidation [M4; M9]	0.00356792	0	0.689	1	1	5	21251_sw_Q9CQ10	0	1062.51	14689	18612.3	8166.04	6307.51		High	2	0.3783	0	531.757	-0.05	-3e-05	29.4141	0	0.0001868	0.689	2.3	31.05
FALSE	High	KMLSNKESL		0.0202705	0	0.42	1	1	2	33141_sw_Q91W67	0	1049.57	18573.2	27360.3	21530.5	10634.5		High	2	0.1964	0	525.287	0.59	0.00031	36.4337	0	0.002151	0.42	2.75	38.58
FALSE	High	KIQSFINRM		0.00270063	0	0.732	1	1	8	38302_sw_Q8C1Y8	0	1136.62	312039	289362	208342	140570		High	2	0.4042	0	568.815	-1.64	-0.00093	46.6032	0	0.001132	0.491	2.87	47.91
FALSE	High	KALENDQRV		0.00917622	0	0.543	1	1	4	36202_sw_Q9JHI7	0	1072.57	28083.5	24717.6	14679.9	10199.2		High	2	0.3852	0	536.791	-0.26	-0.00014	30.7884	0.002669	0.02256	0.158	2.57	32.28
FALSE	High	KAIHNKVNI		0.00176108	0	0.798	1	1	4	29439_tr_E9Q3V6	0	1036.63	23258.5	26703.1	11631.1	8932.01		High	2	0.4232	0	518.817	-0.28	-0.00014	30.8415	0	7.003e-05	0.798	2.93	31.94
FALSE	High	KALKLLDYV		0.00860202	0	0.553	1	1	1	52318_sw_B2RXC1	0	1062.66	115470	10268.6	8813.48	1591.34		High	2	0.6224	0	531.832	0.16	9e-05	57.0305	0	0.0006417	0.553	2.41	56.99
FALSE	High	KALINADEL		0.00149774	0	0.823	1	1	8	55923_sw_P16546	0	986.552	3.98083e+06	1369.08	262.588	2158.22		High	2	0.3607	0	493.779	-0.75	-0.00037	53.1835	0	5.565e-05	0.823	3.05	53.42
FALSE	High	KAISNSHYVL		0.0013157	0	0.843	1	1	4	55565_sw_Q80XK6	0	1131.62	428928	404558	247489	165197		High	2	0.3978	0	566.311	-0.03	-2e-05	41.4951	0	4.62e-05	0.843	2.79	42.14
FALSE	High	KALVNAVKL		0.0134289	0	0.484	1	1	2	56315_tr_E9QKX5	0	955.63	4510.66	107946	72295.6	50545		High	2	0.393	0	478.318	-0.33	-0.00016	44.5385	0	0.001826	0.438	2.29	46.12
FALSE	High	KAIVNVIGM	1xOxidation [M9]	0.000437298	0	1.013	1	1	4	53555_tr_G5E866	0	960.555	118961	94641	6488.66	47135.9		High	2	0.4305	0	480.781	0.26	0.00013	48.0724	0	2.54e-05	0.909	2.95	48.96
FALSE	High	KAMVNKDDI		0.00755877	0	0.573	1	1	3	55417_sw_Q61879	0	1033.53	34367.7	30839.7	20959.9	15369.5		High	2	0.2899	0	517.271	0.06	3e-05	36.8542	0	0.0005389	0.573	3.07	37.97
FALSE	High	KAMVNKDDI	1xOxidation [M3]	0.0180572	0	0.438	1	1	3	55417_sw_Q61879	0	1049.53	34203.6	26584.5	19386.7	14255.8		High	2	0.1452	0	525.268	-0.33	-0.00017	32.1052	0	0.001833	0.438	2.41	33.67
FALSE	High	KAPLNIAVM		0.00602746	0	0.608	1	1	5	10602_tr_Q5SVN9	0	956.56	436725	409525	286582	197535		High	2	0.3333	0	478.783	-0.65	-0.00031	53.7291	0.003422	0.03082	0.123	2.4	55.41
FALSE	High	KAPLNIAVM	1xOxidation [M9]	0.000239372	0	1.106	1	1	8	10602_tr_Q5SVN9	0	972.555	410441	336808	217757	145478		High	2	0.3887	0	486.781	-0.81	-0.00039	47.1928	0	4.277e-06	1.106	3.19	48.32
FALSE	High	KIQSFINRM	1xOxidation [M9]	0.000485067	0	0.997	1	1	5	38302_sw_Q8C1Y8	0	1152.62	202230	154411	98006.9	71169		High	2	0.5327	0	576.813	-0.6	-0.00034	41.2373	0	3.179e-05	0.885	3.06	41.89
FALSE	High	KAPTNEFYA		0.00717769	0	0.581	1	1	10	18504_sw_O35988	0	1040.5	3.03633e+06	2.78e+06	2765094	1.72098e+06		High	2	0.5301	0	520.756	0.42	0.00022	44.5968	0	0.0007116	0.542	2.66	44.94
FALSE	High	KAVANQTSATF		8.54362e-05	0	1.265	1	1	4	36313_sw_P62192	0	1137.59	99588.4	72472	62939.6	37917.2		High	2	0.6186	0	569.299	0.02	1e-05	39.4787	0	2.623e-06	1.16	3.33	40.61
FALSE	High	KAVDFDGRL		0.0101098	0	0.528	1	1	3	56135_tr_E9Q6A7	0	1020.55	194637	166672	129432	64297		High	2	0.5318	0	510.778	2.35	0.0012	44.8806	0	0.002319	0.412	2.99	46.25
FALSE	High	KAVENGEEHTF		0.00184278	0	0.791	1	1	6	50613_sw_Q6P1H6	0	1260.59	33558.2	36232.4	19167.7	11274.6		High	2	0.6239	0	630.796	0.09	6e-05	35.6461	0	7.444e-05	0.791	3.35	36.01
FALSE	High	KAVENSSTAI		0.0014689	0	0.826	1	1	9	23882_sw_O70435	0	1019.54	946169	809393	504825	392235		High	2	0.3622	0	510.272	-0.21	-0.00011	35.5842	0	0.0002448	0.66	3.23	36.76
FALSE	High	KAVVNEKVL		0.00406125	0	0.669	1	1	2	54919_sw_Q80TL7	0	999.62	1555.63	36499.5	22021.2	21370.4		High	2	0.3092	0	500.313	-0.21	-0.00011	39.0642	0	0.0002246	0.669	3.04	40.12
FALSE	High	KAYIFEGAL		0.0046527	0	0.648	1	1	1	11722_tr_F2Z447	0	1011.55	9876.14	128979	86601.3	10439.6		High	2	0.3951	0	506.279	-0.37	-0.00019	59.2016	0	0.0002729	0.648	2.43	59.56
FALSE	High	KGIGNKTEI		0.00277152	0	0.728	1	1	7	54125_sw_Q6P2L6	0	959.552	971861	902777	552146	443301		High	2	0.2602	0	480.28	-0.1	-5e-05	32.8688	0	0.0001319	0.728	3.19	34.72
FALSE	High	KGVYNKSTI		0.00315483	0	0.708	1	1	8	55473_sw_Q6P5D8	0	1009.57	678243	574286	372418	271239		High	2	0.3935	0	505.287	-0.36	-0.00018	33.1584	0	0.0002225	0.67	2.77	34.6
FALSE	High	KIFEFKETL		0.00162935	0	0.81	1	1	4	33419_sw_Q8BW96	0	1154.65	2.10514e+06	2065505	1.58048e+06	1.34627e+06		High	2	0.3102	0	577.827	0.18	0.00011	54.1666	0	6.34e-05	0.809	3.03	54.63
FALSE	High	KIIALQSGL		0.0148873	0	0.468	1	1	1	34740_sw_O35185	0	942.598	29131.2	6754.84	10212.3	8940.53		High	2	0.4198	0	471.802	-1.15	-0.00054	52.9553	0	0.001389	0.468	2.43	52.93
FALSE	High	KIITYRNL		0.0177123	0	0.441	1	1	6	34136_sw_Q8BFV2	0	1020.62	1.0959e+06	1.04147e+06	692438	422953		High	2	0.2786	0	510.813	-0.54	-0.00027	43.6616	0	0.001777	0.441	2.01	44.65
FALSE	High	KAPVNTAEL		0.0035911	0	0.688	1	1	4	28901_sw_Q9CWI3	0	942.525	245325	241936	156845	111893		High	2	0.3447	0	471.766	-0.88	-0.00041	41.7012	0	0.0004318	0.597	2.64	43.37
FALSE	High	KSYLMNKL		0.0167162	0	0.45	1	1	4	9604_tr_E9Q2N7_	0	996.555	391136	336657	210349	144267		High	2	0.3346	0	498.781	-0.85	-0.00042	44.8743	0.0003312	0.003402	0.369	2.54	45.42
FALSE	High	FAYRFSNL		0.00594996	0	0.61	1	1	4	50003_sw_Q8BU03	0	1017.52	387787	383581	259365	156565		High	2	0.2883	0	509.261	-0.66	-0.00033	56.2651	0	0.000385	0.61	2.81	57.91
FALSE	High	FAVVNHQGTL		0.000628584	0	0.957	1	1	8	36219_sw_Q8CEG8	0	1085.57	1.13168e+06	1079356	789006	629403		High	2	0.5062	0	543.292	1.99	0.00108	46.7474	0	0.0002227	0.67	3.2	48.26
FALSE	High	AAPTGTHVL		0.00213888	0	0.768	1	1	8	27962_tr_Q8VDU3	0	866.473	3646540	2.91391e+06	2.13318e+06	1.28974e+06		High	2	0.6484	0	433.74	-0.11	-5e-05	41.053	0	0.0003749	0.613	2.19	41.53
FALSE	High	AAPTNANSL		0.000798881	0	0.92	1	1	9	42306_sw_Q8BT14	0	858.432					NoQuanValues	High	2	0.5151	0	429.719	-0.15	-6e-05	41.7955	0	2.307e-05	0.92	3.32	42.77
FALSE	High	AATENTHTL		0.0161869	0	0.455	1	1	4	19591_tr_Q3SXA6	0	957.464	114161	107683	69416.2	51959.7		High	2	0.4565	0	479.235	0.07	4e-05	35.3425	0	0.001571	0.455	2.76	35.63
FALSE	High	AATENVTSM	1xOxidation [M9]	0.00765716	0	0.571	1	1	2	34906_tr_Q8BYU9	0	939.409	4735.33	10629.7	7437.7	1797.19		High	2	0.3271	0	470.208	-0.38	-0.00018	35.1692	0	0.0005487	0.571	2.66	36.29
FALSE	High	AAVENVSEL		0.0226054	0	0.403	1	1	1	56149_sw_E9Q6J5	0	931.473	9828.75	378696	234674	150392		High	2	0.3866	0	466.239	-1.54	-0.00072	52.1752	0	0.002511	0.403	2.69	53.89
FALSE	High	AAVGNHVAKL		0.000933294	0	0.896	1	1	7	39803_tr_E0CZE0	0	979.568	430714	429719	266072	209347		High	2	0.3343	0	490.288	0.13	6e-05	35.8309	0	2.879e-05	0.896	3.38	37.25
FALSE	High	AAVKFHNL		0.00190345	0	0.786	1	1	6	46515_sw_Q64521	0	899.51	673169	612866	407807	274973		High	2	0.1037	0	450.258	-0.35	-0.00016	40.4139	0	7.802e-05	0.786	2.41	42.01
FALSE	High	AAVIDQERL		0.00245057	0	0.747	1	1	3	54523_sw_Q80UW5	0	1014.56	321072	252262	224739	123997		High	2	0.3891	0	507.782	-0.35	-0.00018	46.1275	0	0.0001106	0.747	2.75	47.38
FALSE	High	AAVSNLVRV		0.00245057	0	0.747	1	1	4	51699_sw_Q64727	0	928.557	155398	136050	85118.5	67840.1		High	2	0.4764	0	464.782	-0.81	-0.00038	49.7381	0	0.0001997	0.682	2.96	50.56
FALSE	High	AGPENSSKI		0.000160178	0	1.168	1	1	8	42339_sw_Q80XK6	0	902.458	368884	330626	200066	154040		High	2	0.5462	0	451.733	0.03	1e-05	32.8526	0	2.434e-06	1.168	3.68	34.64
FALSE	High	AGPGNHVQL		0.0148873	0	0.468	1	1	2	52902_sw_Q8BXJ2	0	892.464	274.36	40100.8	29289.4	18593.5		High	2	0.2674	0	446.735	-0.33	-0.00015	40.6494	0	0.001393	0.468	1.72	42.28
FALSE	High	AAPRPPPKPM	1xOxidation [M10]	0.00403503	0	0.67	1	1	40	9171_sw_P62855_	0	1077.59	1.07716e+06	1.44418e+06	665532	508518		High	2	0.5695	0	539.297	-0.37	-0.0002	31.4154	0.006611	0.06311	0.04	2.23	31.39
FALSE	High	AGPSHVAAM		0.00301499	0	0.715	1	1	7	52229_sw_Q9EPU0	0	840.403	88811.1	72514.1	47329.5	36968.9		High	2	0.57	0	420.705	0	0	36.1052	0	0.001349	0.472	2.93	37.81
FALSE	High	AGPTNVHLI		0.0165024	0	0.452	1	1	4	46337_sw_P70178	0	921.515	374788	259977	347999	95472.7		High	2	0.4542	0	461.261	-0.99	-0.00046	48.2019	0.001679	0.01218	0.227	2.4	49.88
FALSE	High	AGVRNPQQHL		9.41569e-05	0	1.25	1	1	29	44190_sw_P29341	0	1119.6	1.37681e+07	1.20447e+07	7.21377e+06	5.43688e+06		High	3	0.5449	0	373.872	-0.18	-7e-05	34.1177	0	1.159e-06	1.25	3.34	34.56
FALSE	High	AGVSNASRV		0.0157755	0	0.459	1	1	4	55127_tr_F8VQ93	0	860.458	54283.3	49078.8	28648.6	23525.7		High	2	0.148	0	430.733	-0.39	-0.00017	33.8927	0	0.001516	0.459	2.77	33.84
FALSE	High	AKLVNQEVL		0.00347669	0	0.693	1	1	4	46513_sw_Q91VD9	0	1013.6	347934	331775	216765	146149		High	2	0.2846	0	507.303	-0.83	-0.00042	47.0335	0	0.00113	0.491	2.46	48.71
FALSE	High	ALIQNADTL		0.0236421	0	0.396	1	1	2	43133_sw_P55194	0	958.52	511.4	281596	157401	147901		High	2	0.1931	0	479.763	-1.22	-0.00059	56.0169	0	0.002665	0.396	2.33	57.65
FALSE	High	AMADTFLEHM	1xOxidation [M10]	0.00125736	0	0.85	1	1	1	40704_sw_P52480	0	1181.5	88724.8	772.636	8509.63	6866.29		High	2	0.5719	0	591.251	-1.59	-0.00094	53.581	0	4.364e-05	0.85	2.85	53.55
FALSE	High	AMADTFLEHM	2xOxidation [M2; M10]	0.00172718	0	0.801	1	1	3	40704_sw_P52480	0	1197.49	87338.4	67759.5	34661.8	22482.2		High	2	0.6617	0	599.249	-1.2	-0.00072	47.8746	0	0.0002093	0.677	3.34	48.98
FALSE	High	AMGVNLTSM	1xOxidation [M]	0.00493182	0	0.639	1	1	10	24398_sw_P17918	0	939.427	2.92996e+06	2717554	1.61672e+06	1.27754e+06		High	2	0.1802	0	470.217	-0.91	-0.00043	55.2035	0	0.0002962	0.639	2.83	52.91
FALSE	High	AMGVNLTSM	2xOxidation [M2; M9]	0.00340979	0	0.696	1	1	9	24398_sw_P17918	0	955.422	1.70915e+06	1.73266e+06	823573	733074		High	2	0.2132	0	478.214	-1.9	-0.00091	45.0047	0	0.0003581	0.618	2.72	45.77
FALSE	High	AMHRNLVDNI		0.0213381	0	0.412	1	1	3	56343_tr_E9Q3W4	0	1182.6	86755.9	69191.8	48512.1	36912.1		High	2	0.3183	0	591.805	-1.36	-0.0008	44.5121	0	0.002313	0.412	2.89	45.39
FALSE	High	AMLTNLESL		0.0223176	0	0.405	1	1	1	48656_sw_Q8BZQ7	0	991.513	2879.42	209297	8412.05	3299.25		High	2	0.1727	0	496.26	0.62	0.00031	67.8919	0	0.002461	0.405	2.49	68.67
FALSE	High	AGPSHVAAM	1xOxidation [M9]	0.00468292	0	0.647	1	1	1	52229_sw_Q9EPU0	0	856.398	5905.47	14493.8	10509	9416.21		High	2	0.6568	0	428.703	0.02	1e-05	29.0285	0	0.000275	0.647	2.36	29.94
FALSE	High	AQLAKKDYL		0.0178265	0	0.44	1	1	4	40442_sw_O70145	0	1049.6	73622.7	7095.97	1753.61	703.692		High	2	0.4041	0	525.303	-0.51	-0.00027	39.2379	0	0.001791	0.44	2.92	40.3
FALSE	High	AAPRPPPKPM		0.00419487	0	0.664	1	1	27	9171_sw_P62855_	0	1061.59	4.03003e+06	3.81854e+06	2.62556e+06	1.91015e+06		High	2	0.3505	0	531.3	-0.45	-0.00024	35.2475	0.005879	0.05216	0.063	2.14	35.36
FALSE	High	AAPKSAETL		0.0161869	0	0.455	1	1	4	31428_tr_A2AQV2	0	887.483	1844.12	278922	1.01719e+06	798329		High	2	0.1324	0	444.245	-0.42	-0.00019	36.8675	0.001388	0.005521	0.316	2.04	37.57
FALSE	High	AAFVFRKL		0.0121908	0	0.499	1	1	5	33612_sw_Q8K0S9	0	951.577	366094	344211	216246	167558		High	2	0.6188	0	476.292	-0.39	-0.00019	49.4198	0	0.001049	0.499	2.23	50.59
FALSE	High	AAGINRDSL		0.00522764	0	0.63	1	1	3	22358_sw_Q91VT4	0	916.485	2016.1	37264.1	23299.8	12898		High	2	0.1798	0	458.746	-0.74	-0.00034	41.9718	0	0.000322	0.63	3.17	42.98
FALSE	High	AAGTNKENL		0.000337455	0	1.053	1	1	4	55002_sw_Q8CGN4	0	917.469	140284	115272	68260.4	52434.1		High	2	0.4513	0	459.238	0.12	6e-05	31.0307	0	6.875e-06	1.053	3.08	32.72
FALSE	High	AAGVGDMVM	1xOxidation [M]	0.00203085	0	0.776	1	1	8	12288_sw_P62830	0	866.375	265966	358680	146133	154591		High	2	0.4087	0	433.691	-0.6	-0.00026	48.1209	0	0.0001183	0.74	2.52	48.57
FALSE	High	AAGVGDMVM	2xOxidation [M7; M9]	0.000149159	0	1.179	1	1	6	12288_sw_P62830	0	882.37	659585	564765	300552	223899		High	2	0.7326	0	441.688	-0.08	-4e-05	39.3929	0	2.928e-06	1.147	3.44	39.8
FALSE	High	AAIANHQVL		0.018888	0	0.431	1	1	3	46837_tr_Q05BH3	0	936.526	196174	158022	128601	57487		High	2	0.2016	0	468.766	-1.21	-0.00056	43.6045	0	0.001942	0.431	2.53	44.55
FALSE	High	AALDFKNV		0.0155737	0	0.461	1	1	1	53455_sw_Q8CG47	0	877.478	248774	3013.19	7903.55	5664.04		High	2	0.2523	0	439.242	-0.24	-0.0001	51.5738	0	0.001485	0.461	2.14	51.57
FALSE	High	AALENTHLL		0.022461	0	0.404	1	1	4	14930_sw_Q9D187	0	981.536	686995	595556	399471	324866		High	2	0.4118	0	491.271	-0.69	-0.00034	51.2101	0	0.002486	0.404	2.38	52.23
FALSE	High	AAIIDHERI		0.0156743	0	0.46	1	1	2	46614_tr_F6YZJ7	0	1037.57	8293.69	123142	69424	40827		High	2	0.3981	0	519.29	-0.63	-0.00033	41.2073	0	0.001503	0.46	2.16	42.86
FALSE	High	AAILNNAHYL		0.000982948	0	0.888	1	1	5	56102_sw_Q3UHK6	0	1099.59	512342	473087	326368	222093		High	2	0.4765	0	550.298	-0.73	-0.0004	52.7575	0	3.084e-05	0.888	3.4	53.9
FALSE	High	AAIQGAVAM	1xOxidation [M9]	0.00708545	0	0.583	1	1	2	53468_sw_Q6ZPJ3	0	847.434	76466.2	62184.7	24511.8	16045.5		High	2	0.4056	0	424.221	0.19	8e-05	41.4338	0	0.0004898	0.583	2.49	42.58
FALSE	High	AAPRNSPTGL		0.0126719	0	0.493	1	1	2	54431_tr_M0QWZ1	0	983.527	109633	89281.1	72187.8	45205.9		High	2	0.4435	0	492.267	-0.03	-1e-05	37.9927	0.001762	0.016	0.197	2.39	39.11
FALSE	High	AALQNKDTY		0.00185476	0	0.79	1	1	4	28746_sw_Q922M3	0	1023.51	2716.64	61004.4	37986.7	23535		High	2	0.583	0	512.259	0.11	6e-05	35.8661	0	0.001581	0.454	2.83	37.58
FALSE	High	AALSNPGAKM	1xOxidation [M10]	0.000454634	0	1.007	1	1	3	45719_sw_Q3UXL4	0	975.493	31296.8	36726.7	16206.5	13546.8		High	2	0.4897	0	488.25	-0.01	0	32.9338	0	1.047e-05	1.007	3.41	34.53
FALSE	High	AALTHHPAAM	1xOxidation [M10]	0.00486838	0	0.641	1	1	2	31715_sw_Q8K1L0	0	1035.5	2988.32	6806.15	5264.94	4334.65		High	2	0.5305	0	518.255	-0.42	-0.00022	28.513	0	0.0008359	0.524	2.79	29.74
FALSE	High	AAITNKYQL		0.00554117	0	0.621	1	1	7	44745_sw_B2RS91	0	1021.57	2.29711e+06	2.02702e+06	1.55557e+06	698235		High	2	0.3801	0	511.287	-0.12	-6e-05	45.9502	0	0.0003477	0.621	2.92	47.66
FALSE	High	AAIVDGDRI		0.000234763	0	1.109	1	1	4	54936_sw_Q7TT50	0	929.505	385455	330913	209232	153653		High	2	0.394	0	465.256	0.24	0.00011	44.9438	0	4.137e-06	1.109	3.02	46.63
FALSE	High	AAMKNVTEL		0.00327984	0	0.702	1	1	8	23299_sw_P61982	0	976.513	1.34973e+06	1.22941e+06	723157	624795		High	2	0.3246	0	488.76	-0.15	-7e-05	46.2258	0	0.001195	0.485	3.05	46.67
FALSE	High	AAMKNVTEL	1xOxidation [M3]	0.0115776	0	0.507	1	1	8	23299_sw_P61982	0	992.508	1285823	1.07996e+06	644583	426675		High	2	0.2721	0	496.758	1.23	0.00061	39.7897	0	0.002718	0.394	2.72	40.98
FALSE	High	AAMLNYTHI	1xOxidation [M3]	0.0207975	0	0.416	1	1	3	38607_sw_Q8VDB2	0	1049.51	69601.5	57692.9	28630.8	26026.7		High	2	0.249	0	525.258	0.84	0.00044	48.4776	0	0.002236	0.416	2.61	49.17
FALSE	High	AAMSNPRAM	1xOxidation [M]	0.00368534	0	0.684	1	1	5	44255_sw_Q9QZM0	0	964.434	23806.6	22102.5	10484	9458.24		High	2	0.1648	0	482.721	-0.08	-4e-05	31.2699	0	0.002764	0.392	2.67	32.32
FALSE	High	AANRNNDAL		0.0233412	0	0.398	1	1	7	35643_tr_A0A0A6	0	958.47	1298701	1032616	685363	503983		High	2	0.4104	0	479.739	-0.13	-6e-05	31.4188	0	0.002625	0.398	2.68	32.66
FALSE	High	AANVNAKDM		0.00877042	0	0.55	1	1	4	53656_sw_Q6PFX9	0	933.446	26679	19940.3	13178	9387.5		High	2	0.4195	0	467.226	-0.58	-0.00027	35.1984	0	0.0008221	0.526	2.98	36.3
FALSE	High	AAPGSKDHL		0.00284427	0	0.724	1	1	8	1531_tr_D6RDC1_	0	895.463	151435	163885	99104.4	81747		High	2	0.7797	0	448.235	-0.23	-0.0001	29.7651	0	0.0001361	0.724	1.77	30.72
FALSE	High	AALQNLVKI		0.00806361	0	0.563	1	1	2	49380_sw_P70168	0	969.609	3623.57	562494	378342	4266.73		High	2	0.4126	0	485.309	0.67	0.00032	58.5095	0	0.0005878	0.563	2.69	58.91
FALSE	High	FAYEGRDYI		0.00685999	0	0.588	1	1	8	29815_tr_P79568	0	1133.53	6071168	6447094	4.03857e+06	2.78714e+06		High	2	0.3698	0	567.265	-2.61	-0.00148	52.8244	0	0.002804	0.391	3.11	54.38
FALSE	High	AQIENSAAV		0.0064303	0	0.598	1	1	4	42748_sw_Q9Z0E6	0	902.458	359399	299662	217499	152026		High	2	0.3615	0	451.733	0.23	0.0001	42.3498	0	0.0004268	0.598	2.6	43.75
FALSE	High	AQMQNHSLEM	2xOxidation [M3; M10]	0.00755877	0	0.573	1	1	4	44224_tr_Q99LH8	0	1220.5	13714.6	10717.8	5873.89	3401.26		High	2	0.5245	0	610.755	-0.37	-0.00023	31.3111	0	0.0005391	0.573	2.86	32.27
FALSE	High	ATLKNTEKI		0.00194081	0	0.783	1	1	4	52403_tr_E9Q3G7	0	1017.59	55666.9	50258.3	38325.7	25802		High	2	0.3581	0	509.3	-0.21	-0.00011	34.7512	0	0.0001854	0.69	2.96	35.89
FALSE	High	ATLVFHNL		0.0103076	0	0.525	1	1	7	47420_sw_P42227	0	914.509	9521332	8986488	6.26666e+06	4825872		High	2	0.5294	0	457.758	-0.98	-0.00045	55.6676	0	0.0008345	0.525	2.72	56.61
FALSE	High	ATQVYPKL		0.00334418	0	0.699	1	1	14	33413_tr_D3Z7P0	0	919.525	839209	699394	584915	400809		High	2	0.363	0	460.266	-0.64	-0.00029	47.079	0	0.0002544	0.655	3.03	47.84
FALSE	High	ATRSFPQL		0.00543463	0	0.624	1	1	8	37382_sw_Q07076	0	919.5	883998	793239	567753	273314		High	2	0.3136	0	460.253	-1.1	-0.0005	50.4245	0	0.0003989	0.606	2.2	51.13
FALSE	High	AVGNHVAKL		0.00506117	0	0.635	1	1	3	39803_tr_E0CZE0	0	908.531	52728	46379.7	27630.4	17727.1		High	2	0.3145	0	454.769	0.28	0.00013	36.7161	0.001388	0.005673	0.313	2.83	37.25
FALSE	High	AVIKFLEL		0.0234912	0	0.397	1	1	1	50243_sw_P43247	0	932.582	5522.92	67416.1	68898.3	327.286		High	2	0.069	0	466.794	0	0	66.3966	0	0.002653	0.397	1.74	67.18
FALSE	High	AVLRNQIHV		0.0168241	0	0.449	1	1	4	38630_tr_Q3MIA8	0	1049.62	142889	91781.3	71745.9	52260		High	2	0.4133	0	525.314	-1.1	-0.00058	42.1865	0	0.001648	0.449	2.25	43.21
FALSE	High	AVLRYTKL		0.0149835	0	0.467	1	1	6	31261_sw_Q9WUK4	0	963.599	435324	520703	288638	228369		High	2	0.1765	0	482.302	-1.03	-0.0005	43.33	0	0.001629	0.451	2.38	44.34
FALSE	High	AVLSFSTRL		0.00436103	0	0.658	1	1	2	3831_tr_D6RDS9_	0	993.573	9009.4	437477	328106	369.05		High	2	0.384	0	497.289	-1.49	-0.00074	58.8473	0	0.0002492	0.658	2.63	59.27
FALSE	High	AVYSFEAL		0.00822151	0	0.56	1	1	1	47883_sw_Q99KC8	0	899.451	7159.48	128113	103948	598.229		High	2	0.1513	0	450.229	-0.81	-0.00036	66.1842	0	0.0006063	0.56	2.38	66.99
FALSE	High	AVYTFETLL		0.0175988	0	0.442	1	1	3	46994_sw_Q8R1F1	0	1056.56	9906.07	97606.7	81086.1	74041.8		High	2	0.3389	0	528.786	2.56	0.00135	75.2393	0.001762	0.01448	0.208	2.39	76.32
FALSE	High	ASYEFVQRL		0.00512712	0	0.633	1	1	5	56386_sw_Q9JHU4	0	1112.57	6.4079e+06	6.40758e+06	4.29573e+06	3.39837e+06		High	2	0.5135	0	556.791	0.26	0.00015	55.3743	0	0.0004546	0.591	2.96	56.34
FALSE	High	DGVANVEHI		0.0069493	0	0.586	1	1	4	30121_sw_Q9D020	0	953.469	84620.6	67981.6	41203.9	31648.6		High	2	0.3381	0	477.238	-0.65	-0.00031	47.9266	0	0.0004763	0.586	2.1	48.65
FALSE	High	EAIKNHEEL		0.00352201	0	0.691	1	2	4	20654_sw_Q61112	0	1082.55	63278.2	55904.3	34849.1	24853.5	NotUnique	High	2	0.2717	0	541.777	-0.23	-0.00013	34.7744	0	0.000184	0.691	2.76	36.44
FALSE	High	EAIQNSTSI		0.00746165	0	0.575	1	2	4	49643_tr_E9PXY1	0	962.479	95246.8	98581.8	55585.2	42620.8	NotUnique	High	2	0.3936	0	481.743	-0.24	-0.00012	46.422	0	0.001703	0.446	2.49	47.26
FALSE	High	EIVTFERL		0.0241006	0	0.393	1	1	3	45314_sw_Q61584	0	1006.56	1.12577e+06	1.1709e+06	784052	4207.04		High	2	0.4663	0	503.782	-0.69	-0.00035	57.5174	0	0.002758	0.393	1.78	58.74
FALSE	High	EIYEFHKM	1xOxidation [M8]	0.00393187	0	0.674	1	1	7	32951_tr_S4R293	0	1112.51	234524	209383	123492	81319.7		High	2	0.4071	0	556.757	-0.99	-0.00055	40.83	0.001535	0.007326	0.284	2.53	41.98
FALSE	High	ESYSFEARM		0.0134289	0	0.484	1	1	2	21531_sw_Q9CQG3	0	1119.48	71681	46642.3	32690.5	19045.4		High	2	0.4087	0	560.242	-0.39	-0.00022	51.6646	0.002669	0.02267	0.158	2.08	51.92
FALSE	High	ETIMNQEKL		0.0190098	0	0.43	1	1	4	14763_sw_Q64152	0	1105.56	92608.1	73003.9	51178.7	38318.8		High	2	0.214	0	553.281	-0.73	-0.0004	46.8537	0	0.001963	0.43	2.43	48.01
FALSE	High	EVFDFRGM	1xOxidation [M8]	0.0173739	0	0.444	1	1	2	52333_tr_A2AS98	0	1016.45	703.115	135416	90392.7	57830.9		High	2	0.3991	0	508.728	-1.31	-0.00066	52.7118	0	0.001727	0.444	2.33	54.29
FALSE	High	FAHHNRYVL		0.00232681	0	0.755	1	1	11	31948_tr_A0A0U1	0	1156.6	1.93302e+06	1.84679e+06	1.05649e+06	770967		High	2	0.3014	0	578.804	-0.24	-0.00014	37.618	0	0.0001698	0.7	2.82	38.92
FALSE	High	FALANHLIKV		0.00123316	0	0.853	1	2	12	40841_sw_Q9WVK4	0	1125.68	732654	810491	587814	423206	NotUnique	High	2	0.4745	0	563.342	-1.72	-0.00097	54.1485	0	4.244e-05	0.853	3.33	55.67
FALSE	High	FAIRNILDYV		0.00330115	0	0.701	1	1	2	49223_sw_Q8CAS9	0	1223.68	3381.49	222123	176155	9839.83		High	2	0.4639	0	612.344	1.19	0.00073	73.0991	0	0.0001682	0.701	2.63	73.54
FALSE	High	FAPKNIYSI		0.0263581	0	0.379	1	1	5	50766_sw_P09581	0	1052.58	467166	6445.71	8016.82	438.044		High	2	0.2419	0	526.792	-0.18	-9e-05	54.6461	0	0.003121	0.379	2.15	54.85
FALSE	High	DQIQNAQYL		0.00900006	0	0.546	1	1	5	36229_sw_P61979	0	1092.53	343364	270019	189411	144713		High	2	0.2877	0	546.768	-2.22	-0.00121	55.2776	0.001388	0.005645	0.313	2.19	56.95
FALSE	High	AQLQNQQSF		0.00209771	0	0.771	1	1	4	13818_sw_Q9D1L0	0	1063.52	197396	158736	115066	78412.2		High	2	0.5339	0	532.262	-0.85	-0.00045	46.634	0	8.943e-05	0.771	3.39	46.91
FALSE	High	ASVQNEAKL		0.00132426	0	0.842	1	1	4	37972_sw_Q9WUM4	0	959.516					NoQuanValues	High	2	0.3939	0	480.261	-0.28	-0.00013	39.0008	0	6.158e-05	0.812	3.58	40.71
FALSE	High	ASVLNKWQM	1xOxidation [M9]	0.00133286	0	0.841	1	1	4	46799_sw_Q91VR5	0	1092.55	51793	47918	24672.4	19212		High	2	0.308	0	546.779	-0.83	-0.00046	47.7594	0	6.232e-05	0.81	2.76	47.94
FALSE	High	AQMQNPDTL		0.0206645	0	0.417	1	1	2	41574_sw_Q8R317	0	1017.47	770.367	123002	64750.3	62128.1		High	2	0.3111	0	509.237	-0.84	-0.00043	48.1127	0	0.002219	0.417	2.7	48.77
FALSE	High	AQMQNPDTL	1xOxidation [M3]	0.0153744	0	0.463	1	1	3	41574_sw_Q8R317	0	1033.46	168571	158827	85423.9	68907.8		High	2	0.3292	0	517.235	-0.04	-2e-05	41.8637	0	0.00227	0.414	2.4	43.39
FALSE	High	AQPVNVQQL		0.0090584	0	0.545	1	1	4	56127_sw_Q8CHI8	0	996.547	118627	129203	85293.2	69995.7		High	2	0.3902	0	498.777	0.14	7e-05	51.9895	0	0.0007175	0.541	2.64	52.97
FALSE	High	AQQSYERL		0.0165024	0	0.452	1	1	2	41446_tr_E9PUK3	0	994.495	183250	174198	130851	80733.4		High	2	0.3174	0	497.751	-0.32	-0.00016	41.0821	0	0.001614	0.452	2.3	41.67
FALSE	High	AQQVNRTTL		0.0119572	0	0.502	1	1	4	45326_sw_Q62311	0	1030.56	37251.3	31539.1	19141.8	14351.3		High	2	0.2926	0	515.786	0.03	1e-05	37.5018	0	0.002721	0.394	2.7	38.59
FALSE	High	AQTSNSQEI		0.0192556	0	0.428	1	1	2	36497_sw_Q8BVK9	0	977.453	61443.9	54503.1	33033.7	21186.5		High	2	0.2368	0	489.23	-0.2	-0.0001	37.0223	0	0.002601	0.399	2.28	38.72
FALSE	High	AQVENVQRI		0.0133427	0	0.485	1	1	3	45664_sw_Q9D5R3	0	1056.58	91522.5	75061.9	50316.8	31440.3		High	2	0.4634	0	528.793	-0.69	-0.00036	41.316	0	0.001574	0.455	2.87	42.31
FALSE	High	AQVQNSEQL		0.00536474	0	0.626	1	1	4	38804_sw_Q91WG2	0	1016.5	87497.5	77025.8	46280.7	38945.8		High	2	0.4548	0	508.754	0.07	3e-05	41.9649	0	0.0003325	0.626	2.99	43.47
FALSE	High	AQYGNILKHVM		0.000341857	0	1.051	1	1	8	29723_sw_Q8R4R6	0	1273.67	1.00637e+06	1.03151e+06	697152	502821		High	2	0.5274	0	637.339	-1.62	-0.00103	51.9435	0	0.0004199	0.6	3.28	52.99
FALSE	High	AQYGNILKHVM	1xOxidation [M11]	0.00717769	0	0.581	1	1	9	29723_sw_Q8R4R6	0	1289.67	996793	757226	404876	301367		High	2	0.4303	0	645.336	-1.82	-0.00117	45.7545	0	0.0004984	0.581	3.23	46.65
FALSE	High	AQYRFIYM	1xOxidation [M8]	0.000989338	0	0.887	1	1	4	43006_sw_P35235	0	1107.53	174923	111464	65859.7	57486.5		High	2	0.3531	0	554.268	-0.29	-0.00016	52.073	0	3.118e-05	0.887	3.2	53.13
FALSE	High	ASVLNVNHI		0.018888	0	0.431	1	2	8	55831_tr_E9QKG6	0	966.537	4.14761e+06	3.77933e+06	2.65421e+06	2522579	NotUnique	High	2	0.2886	0	483.771	-2.82	-0.00136	49.4796	0.001535	0.008682	0.265	2.98	51.17
FALSE	High	ASIENTSTL		0.00626604	0	0.602	1	1	4	25525_tr_Q5SS87	0	935.468	410687	376567	228560	174624		High	2	0.2607	0	468.238	-0.08	-4e-05	48.6631	0	0.0004131	0.602	2.57	49.46
FALSE	High	ASLTSRTSM		0.000951614	0	0.893	1	1	3	46823_sw_Q811U4	0	953.472	44412.7	34075.8	23822.2	6887.55		High	2	0.5319	0	477.24	-0.22	-0.0001	39.3107	0	2.952e-05	0.893	3.29	40.42
FALSE	High	ASLTSRTSM	1xOxidation [M9]	0.00258091	0	0.739	1	1	1	46823_sw_Q811U4	0	969.467	2545.69	25271.7	15281.4	10421.8		High	2	0.4875	0	485.237	0.18	9e-05	32.4282	0	0.0001197	0.739	2.4	33.42
FALSE	High	ASLVNADKL		0.000152086	0	1.176	1	1	4	43634_sw_P59016	0	930.525	832008	563533	395093	280425		High	2	0.4147	0	465.766	-0.76	-0.00035	47.1468	0	2.268e-06	1.176	3.4	48.81
FALSE	High	ASMSNDFKSVL	1xOxidation [M3]	0.000679409	0	0.945	1	1	6	24420_tr_H3BJE3	0	1214.57	332722	301696	181150	116327		High	2	0.454	0	607.789	-1.18	-0.00072	51.4236	0	0.0003314	0.626	3.37	51.66
FALSE	High	ASMTNRELM		0.0213381	0	0.412	1	1	3	39027_sw_Q8VDL4	0	1052.49					NoQuanValues	High	2	0.3984	0	526.747	-0.18	-0.0001	43.2724	0	0.002308	0.412	2.56	44.71
FALSE	High	ASMTNRELM	1xOxidation [M]	0.00390649	0	0.675	1	1	8	39027_sw_Q8VDL4	0	1068.48	111119	106524	65404.1	35498		High	2	0.3178	0	534.745	0.69	0.00037	38.0857	0.002562	0.02134	0.165	2.58	38.7
FALSE	High	ASMTNRELM	2xOxidation [M3; M9]	0.0182908	0	0.436	1	1	4	39027_sw_Q8VDL4	0	1084.48	32876	27532	13606.4	9890.92		High	2	0.4922	0	542.741	-0.71	-0.00038	31.5454	0.006611	0.05917	0.048	2.58	32.45
FALSE	High	ASPMNHSVQM		0.00751006	0	0.574	1	1	4	23227_tr_A0A0U1	0	1101.48	71064.8	61368.3	48236.2	28504.5		High	2	0.4395	0	551.245	0.26	0.00014	41.2104	0	0.0005347	0.574	2.48	42.82
FALSE	High	ASPMNHSVQM	1xOxidation [M]	0.0014689	0	0.826	1	1	7	23227_tr_A0A0U1	0	1117.48	94164.8	75653.5	50717.2	33306		High	2	0.4314	0	559.242	-0.22	-0.00012	34.107	0	5.403e-05	0.826	2.99	37.54
FALSE	High	ASTTNQQEI		0.00299553	0	0.716	1	1	6	38505_sw_Q99JR8	0	991.469	292635	250973	184342	127440		High	2	0.3	0	496.238	0.27	0.00013	39.3484	0	0.001038	0.501	2.8	39.91
FALSE	High	ASVINGHTL		0.00219503	0	0.764	1	1	4	51152_tr_E9QNQ2	0	911.495	289230	199757	171522	88835.8		High	2	0.0462	0	456.251	-0.01	-1e-05	45.1585	0	0.0006945	0.545	2.38	45.65
FALSE	High	ASLQNAEKT		0.00775681	0	0.569	1	1	2	51488_sw_Q8BW70	0	961.495	8342.39	5409.48	4683.92	3574.71		High	2	0.3527	0	481.251	0.15	7e-05	32.5586	0.001388	0.006181	0.303	2.92	34.13
FALSE	High	KSYLMNKL	1xOxidation [M5]	0.00972554	0	0.534	1	1	4	9604_tr_E9Q2N7_	0	1012.55	202933	178220	101850	72399.9		High	2	0.1143	0	506.779	0.69	0.00035	39.354	0	0.001135	0.491	3.15	39.11
FALSE	High	GGVVNMYHM	2xOxidation [M6; M9]	0.00143133	0	0.83	1	2	11	25410_sw_P28063	0	1039.43	2.07964e+06	1.75789e+06	876538	622419	NotUnique	High	2	0.5082	0	520.221	0.19	0.0001	37.0671	0	0.0001711	0.699	3.05	38.53
FALSE	High	YVVDNIDHL		0.00393187	0	0.674	1	1	3	31112_tr_A0A0A6	0	1087.54	195160	154313	115629	128440		High	2	0.2698	0	544.274	-1.51	-0.00082	54.4441	0	0.000604	0.56	2.15	56.05
FALSE	High	KVLRFIAEV		0.0184088	0	0.435	1	1	5	47539_sw_Q9QYH6	0	1074.67	287991	328715	213343	126045		High	2	0.4213	0	537.836	-1.2	-0.00065	51.578	0	0.001882	0.435	2.54	52.64
FALSE	High	IGPTYYQRL		0.00352201	0	0.691	1	2	7	52652_sw_Q8CFI7	0	1110.59	716409	569523	438850	354629	NotUnique	High	2	0.3554	0	555.8	-1.92	-0.00107	49.5719	0	0.0001837	0.691	2.87	51.19
FALSE	High	IHYFFSKL		0.0226054	0	0.403	1	1	4	44919_sw_P58021	0	1054.57	98229.1	78863.5	58732.9	42814.3		High	2	0.2264	0	527.789	-1.23	-0.00065	55.0697	0.0003312	0.003459	0.367	2.12	56.12
FALSE	High	KVLEFERV		0.0146967	0	0.47	1	1	4	44476_sw_Q8CEC6	0	1019.59	132737	81734.5	62054.3	49888.4		High	2	0.2625	0	510.298	0.8	0.00041	45.2377	0.001679	0.009931	0.25	2.59	46.85
FALSE	High	KVFEYHNV		0.0049	0	0.64	1	1	2	42645_sw_Q9DAX9	0	1035.53	719848	598475	442325	328968		High	2	0.5208	0	518.266	-0.12	-6e-05	40.4098	0	0.0002927	0.64	2.65	41.93
FALSE	High	IMYDKHIQM	2xOxidation [M2; M9]	0.00408763	0	0.668	1	2	9	55885_tr_L7N451	0	1210.56	65835.7	100989	50044.7	30577.5	NotUnique	High	3	0.3901	0	404.191	-0.46	-0.00019	35.6192	0	0.0002279	0.668	2.82	37.1
FALSE	High	KTVTNAVVTV		0.00288135	0	0.722	1	1	4	44490_sw_P63017	0	1031.61	286827	247394	163502	92698.9		High	2	0.2452	0	516.308	0.13	7e-05	44.8479	0	0.0007637	0.534	2.61	45.32
FALSE	High	KTYEHFNAM		0.00177252	0	0.797	1	1	3	45333_sw_P37040	0	1140.51	150572	142321	96203.1	68056.2		High	2	0.35	0	570.761	-0.26	-0.00015	40.5605	0	7.065e-05	0.797	3	41.2
FALSE	High	IITGFRNV		0.0258575	0	0.382	1	1	4	51585_sw_Q9Z1S0	0	919.536	373831	300634	230276	202718		High	2	0.3627	0	460.271	-1.31	-0.0006	49.5899	0.001196	0.004143	0.347	1.93	50.43
FALSE	High	KVLVFNFL		0.00493182	0	0.639	1	1	3	44826_sw_Q8BH79	0	979.598	5037.85	112816	63970.2	53812.9		High	2	0.4867	0	490.303	0.63	0.00031	70.3114	0	0.000296	0.639	2.63	71.34
FALSE	High	KVYLYTHL		0.0149835	0	0.467	1	1	4	34529_sw_Q8R0A7	0	1036.58	200925	141452	146960	89426.9		High	2	0.1078	0	518.794	-0.85	-0.00044	47.3823	0	0.0014	0.467	2.32	48.59
FALSE	High	LQYEFTKL		0.0100447	0	0.529	1	1	6	51324_tr_D3Z7A7	0	1041.56	1504651	1.41989e+06	956976	788799		High	2	0.2259	0	521.284	-1.01	-0.00053	55.9487	0	0.0009715	0.508	2.7	57.66
FALSE	High	KVVTFHKL		0.0258575	0	0.382	1	1	5	46820_sw_P70324	0	971.604	281447	237767	172038	125507		High	2	0.3611	0	486.305	-0.42	-0.0002	36.053	0.001535	0.007901	0.276	2.16	38.02
FALSE	High	LQYEFTHL		0.0233412	0	0.398	1	1	2	51923_tr_A2AB60	0	1050.53	10237.4	128182	90543.3	91054.4		High	2	0.0691	0	525.766	-0.61	-0.00032	57.3305	0	0.002619	0.398	1.88	58.32
FALSE	High	KTIYNVEHL		0.00340979	0	0.696	1	2	5	45450_sw_Q9R1W3	0	1116.6	128792	376612	179146	189879	NotUnique	High	2	0.519	0	558.806	-0.55	-0.00031	43.801	0	0.000176	0.696	2.89	45.44
FALSE	High	KVVKFSYM		0.00313447	0	0.709	1	1	4	17725_tr_A0A0A6	0	1001.55	134053	102473	89155.3	51753.1		High	2	0.3862	0	501.278	-0.34	-0.00017	44.5344	0	0.0006758	0.548	2.9	46.08
FALSE	High	KVLVFSQM	1xOxidation [M8]	0.00180731	0	0.794	1	1	7	48168_sw_Q60848	0	967.528	255260	211385	104532	88854.9		High	2	0.4229	0	484.268	-0.18	-9e-05	47.2075	0	7.242e-05	0.794	2.79	48.96
FALSE	High	KTVVNKDVF		0.00222365	0	0.762	1	1	14	5719_tr_A2A4Q0_	0	1049.6	637340	2.37584e+06	1.82357e+06	1.13239e+06		High	2	0.5593	0	525.303	-0.74	-0.00039	41.2754	0	0.0003795	0.611	3.29	41.75
FALSE	High	LIYTFTTTF		0.0153744	0	0.463	0	1	1		0	1106.58					NoQuanValues	High	2		0.0152	553.792	0.54	0.0003	72.9273	0	0.001458	0.463	1.95	73.87
FALSE	High	IMYDKHIQM	1xOxidation [M]	0.000903543	0	0.901	1	2	11	55885_tr_L7N451	0	1194.56	214874	261611	156535	111809	NotUnique	High	2	0.4386	0	597.786	-0.06	-4e-05	37.5298	0	0.0001006	0.758	2.85	39.2
FALSE	High	KVAVNDAHL		0.0172625	0	0.445	1	1	3	24640_tr_Q8C253	0	966.537	51442.4	43216.5	28429.9	14722.3		High	2	0.3923	0	483.772	-0.61	-0.00029	37.4726	0.001388	0.006551	0.297	2.09	39.24
FALSE	High	INLIFRYL		0.00998007	0	0.53	1	1	1	6329_sw_P62305_	0	1051.63					NoQuanValues	High	2	0.1529	0	526.319	-0.07	-3e-05	70.2355	0	0.000791	0.53	2.42
FALSE	High	KTWRFSNM	1xOxidation [M8]	0.00226729	0	0.759	1	1	6	45373_sw_Q8CIB5	0	1085.52	165325	172119	93190.2	69389.5		High	2	0.4653	0	543.263	-0.65	-0.00035	40.0226	0	0.0003077	0.635	3.31	41.21
FALSE	High	IAYLYDRL		0.0227507	0	0.402	1	1	3	18342_sw_Q9CZ15	0	1026.56					NoneMonoisotopic	High	2	0.206	0	513.784	-1.47	-0.00075	57.4583	0	0.002528	0.402	1.99
FALSE	High	KTYEHFNAM	1xOxidation [M9]	4.99254e-05	0	1.34791	1	1	5	45333_sw_P37040	0	1156.51	82525.9	72863.6	42709.8	31711.9		High	2	0.4191	0	578.758	-0.61	-0.00035	34.0391	0	4.7462e-07	1.34791	3.77	35.7
FALSE	High	IQAENAEFM		0.00163994	0	0.809	1	2	6	14402_tr_H3BKP1	0	1052.47	379836	282449	272593	218489	NotUnique	High	2	0.0886	0	526.739	-0.57	-0.0003	54.9936	0	6.336e-05	0.809	2.37	56.75
FALSE	High	IGLTFIHM	1xOxidation [M8]	0.00900006	0	0.546	1	1	1	49458_tr_Q3TMP1	0	947.502	8198	54277.8	559.351	3841.37		High	2	0.2625	0	474.254	-1.31	-0.00062	58.8017	0	0.0006839	0.546	2.4	59.78
FALSE	High	IQAENAEFM	1xOxidation [M9]	0.00109032	0	0.872	1	2	8	14402_tr_H3BKP1	0	1068.47	591337	536266	327531	218133	NotUnique	High	2	0.1628	0	534.736	-0.95	-0.00051	47.5165	0	6.024e-05	0.814	2.58	48.23
FALSE	High	IQPINHTTL		0.0190098	0	0.43	1	1	8	43643_sw_Q8CEF1	0	1036.58	1.09978e+06	938100	738414	428366		High	2	0.44	0	518.792	-1.44	-0.00075	45.2595	0	0.001973	0.43	2	46.52
FALSE	High	IMYDKHIQM		0.00166133	0	0.807	1	2	8	55885_tr_L7N451	0	1178.57	261592	207996	162569	101088	NotUnique	High	2	0.3473	0	589.788	-0.75	-0.00044	44.5016	0	6.445e-05	0.807	3.11	46.11
FALSE	High	IIYDRKFLM	1xOxidation [M9]	0.00211135	0	0.77	1	1	4	9511_sw_Q60876_	0	1214.66	193661	181385	118264	79359.5		High	2	0.2921	0	607.833	-0.39	-0.00024	47.4691	0	0.0005845	0.564	2.91	49.13
FALSE	High	KVIEFKKL		0.0112825	0	0.511	1	1	2	41223_tr_A2A464	0	1004.65	5209.86	30253	23383.5	17230.9		High	2	0.4525	0	502.828	-0.63	-0.00032	40.783	0	0.0009401	0.511	2.63	41.8
FALSE	High	IQLMNTAHL	1xOxidation [M4]	0.00259769	0	0.738	1	1	8	43482_sw_Q9DC50	0	1056.55	128090	2172.09	66907.7	7051.49		High	2	0.251	0	528.779	-0.86	-0.00046	47.7518	0	0.0006358	0.555	2.59	47.95
FALSE	High	KVLHFFNV		0.0165024	0	0.452	1	1	6	51376_tr_Q6NXL1	0	1003.57	1.25198e+06	1.19629e+06	842264	437275		High	2	0.5	0	502.289	-0.66	-0.00033	54.1352	0.003597	0.0326	0.117	2.42	55.45
FALSE	High	LAIRNDEEL		0.0073183	0	0.578	1	1	1	11012_sw_Q8CGP6	0	1072.56					NoQuanValues	High	2	0.3208	0	536.785	-0.94	-0.00051	47.1631	0	0.0005158	0.578	2.65
FALSE	High	IAMEFNHL	1xOxidation [M3]	0.00522764	0	0.63	1	1	8	43172_sw_P22437	0	990.471	351578	395552	202212	83296		High	2	0.1962	0	495.739	-0.09	-4e-05	49.1541	0	0.0003215	0.63	2.6	49.71
FALSE	High	KVLHFYNV		0.00699439	0	0.585	1	1	4	51984_tr_G3X972	0	1019.57	275045	236766	163234	4124.03		High	2	0.4481	0	510.287	-1.35	-0.00069	47.3659	0	0.001398	0.468	3.08	48.18
FALSE	High	KSYSFIARM	1xOxidation [M9]	0.0003062	0	1.068	1	2	9	50252_sw_Q8CGZ0	0	1118.57	550253	438417	247671	156118	NotUnique	High	2	0.4244	0	559.787	0.8	0.00045	40.6422	0	6.516e-06	1.059	3.11	42.33
FALSE	High	INFDFPKL		0.0105092	0	0.522	1	1	9	38447_sw_P54823	0	993.54	3952.72	4.97959e+06	4.4107e+06	3.55782e+06		High	2	0.2828	0	497.274	0.37	0.00018	66.6238	0.001535	0.008619	0.266	2.44	67.24
FALSE	High	IAFIFNNL		0.0121908	0	0.499	1	1	4	55813_tr_B7ZWL1	0	951.53	3999.42	134965	111204	9302.88		High	2	0.4507	0	476.27	2.57	0.00122	76.8005	0.001388	0.006471	0.298	3.04	77.56
FALSE	High	IGIENIHYL		0.00162935	0	0.81	1	1	4	16801_sw_Q9DB27	0	1071.58	429.666	2299434	1.73224e+06	9665.5		High	2	0.4	0	536.295	0.32	0.00017	60.4409	0	0.000111	0.747	3.2	60.81
FALSE	High	LGYKYVGM		0.0196301	0	0.425	1	1	3	28162_sw_Q9CX30	0	930.475	57994.1	48598	27488.3	17075.1		High	2	0.0842	0	465.741	0.37	0.00017	50.1235	0.001388	0.005332	0.319	2.73	50.99
FALSE	High	IAYAFFHL		0.0101753	0	0.527	1	1	1	22714_tr_A0A0G2	0	981.519	10166	76110.8	6512.56	6722.04		High	2	0.4208	0	491.263	0.32	0.00016	68.0567	0	0.0008182	0.527	2.4	68.82
FALSE	High	LSAKNKDYM		0.00713142	0	0.582	1	1	7	38223_tr_G3UYD5	0	1069.53	115990	101427	69012.6	47674.8		High	2	0.3498	0	535.271	-0.29	-0.00015	35.6258	0	0.001985	0.429	3.23	36.04
FALSE	High	KSYLMNRL	1xOxidation [M5]	0.0101098	0	0.528	1	1	4	11842_tr_D3YUH5	0	1040.56	333011	307340	177561	108313		High	2	0.3176	0	520.781	-0.48	-0.00025	40.946	0	0.0008122	0.528	2.33	41.62
FALSE	High	KSYVNPTEL		0.0260233	0	0.381	1	1	2	52631_tr_A2ACC7	0	1050.55	116777	92173.5	72250.5	5843.05		High	2	0.1782	0	525.777	-0.04	-2e-05	47.2454	0	0.00306	0.381	2.02	48.37
FALSE	High	KSYSFIARM		0.00105556	0	0.877	1	2	8	50252_sw_Q8CGZ0	0	1102.57	811898	695806	561528	344315	NotUnique	High	2	0.338	0	551.789	-0.26	-0.00014	48.2323	0	3.404e-05	0.877	2.87	49.04
FALSE	High	AVVEFSRNV		0.0282761	0.0010597	0.368	1	1	1	42806_sw_P70698	0	1020.55	265.032	144802	907.801	90969.5		High	2	0.3108	0	510.777	-0.94	-0.00048	48.1722	0.0003312	0.003451	0.368	2.51	48.92
FALSE	High	SRIVFRHL		0.0275633	0.0010597	0.372	1	1	4	10939_sw_Q9CR88	0	1027.62	282512	292223	179329	159700		High	2	0.3081	0	514.311	-0.42	-0.00022	39.8179	0.0003312	0.003322	0.372	2.11	41.38
FALSE	High	VAVVNKVDI		0.0275633	0.0010597	0.372	1	1	4	53410_sw_O35604	0	956.578	471527	426844	286922	181171		High	2	0.2509	0	478.792	-1.16	-0.00055	47.6604	0.0003312	0.003332	0.372	2.67	49.35
FALSE	High	VFRELPSL		0.0273879	0.0010597	0.373	1	1	4	3027_tr_E0CYM3_	0	960.551	452285	356442	232486	213812		High	2	0.2948	0	480.779	-0.48	-0.00023	57.328	0.0009532	0.00363	0.362	1.73	57.63
FALSE	High	VGPRYTQL		0.0275633	0.0010597	0.372	1	1	8	33113_sw_Q63844	0	933.515	750312	634417	477281	365653		High	2	0.3178	0	467.261	-0.39	-0.00018	44.4343	0.004904	0.04349	0.084	2.14	45.96
FALSE	High	RNQVYTQL		0.0290069	0.0010597	0.364	1	1	3	47901_tr_E9Q3S2	0	1021.54	5149.18	84358.3	85512.9	43049.6		High	2	0.211	0	511.275	0.96	0.00049	43.92	0.0009532	0.003685	0.36	2.18	44.86
FALSE	High	AIVEFLSNL		0.0290069	0.0010597	0.364	1	1	1	6701_tr_D3Z616_	0	1005.56					NoQuanValues	High	2	0.1877	0	503.285	1.2	0.0006	76.9687	0.0009532	0.003569	0.364	2.61	77.93
FALSE	High	TSFRYSSL		0.0280963	0.0010597	0.369	1	1	4	52502_tr_F6TLV3	0	960.479	324307	233295	105564	150436		High	2	0.3489	0	480.742	-1.61	-0.00077	48.5833	0.0003312	0.003414	0.369	2.78	50.17
FALSE	High	VSYLFSHV		0.0288225	0.0010597	0.365	1	1	3	29165_sw_Q9CS42	0	951.493					NoQuanValues	High	2	0.1194	0	476.25	-0.12	-6e-05	57.0708	0.0006601	0.003536	0.365	2.01	57.96
FALSE	High	SSVRDTDSL		0.0290069	0.0010597	0.364	1	1	2	45020_sw_Q9D2I5	0	979.469	10045.9	88243.7	72761.6	44300		High	2	0.1905	0	490.238	-0.16	-8e-05	38.0114	0.0009532	0.003573	0.364	2.31	39.75
FALSE	High	STFEFHSI		0.0280963	0.0010597	0.369	1	1	4	55027_sw_O70481	0	967.452	219806	194256	134794	109929		High	2	0.2293	0	484.229	-0.65	-0.00032	56.0146	0.001679	0.01082	0.241	2.05	56.43
FALSE	High	HTYVHATL		0.0280963	0.0010597	0.369	1	1	4	38706_sw_Q9EQJ0	0	941.484	296639	235865	168968	109413		High	2	0.45	0	471.246	0.19	9e-05	39.0772	0.0003312	0.003399	0.369	2.4	39.79
FALSE	High	YQLLLKELL		0.0282761	0.0010597	0.368	1	1	1	54814_sw_A2CG49	0	1132.7	2601.58	45395.4	5978.07	6144.98		High	2	0.2392	0	566.853	0.7	0.00039	70.3617	0.0003312	0.003434	0.368	2.09	71.12
FALSE	High	SAVENKDKL		0.0275633	0.0010597	0.372	1	1	5	39130_sw_G3X912	0	1003.54	198561	163121	116365	84394		High	2	0.3626	0	502.274	-0.24	-0.00012	32.7152	0.002851	0.0281	0.134	2.73	32.5
FALSE	High	VGVYNGKTF		0.0273879	0.0010597	0.373	1	1	1	12959_sw_P62843	0	984.515	6512.23	76728.4	65763.1	39788.4		High	2	0.212	0	492.761	-0.34	-0.00017	46.5775	0.0003312	0.00328	0.373	2.17	47.39
FALSE	High	VIQVFQQL		0.0282761	0.0010597	0.368	1	1	4	7812_tr_B0QZX9_	0	974.567	4222.05	1.10867e+06	818103	1870.25		High	2	0.3653	0	487.787	-0.69	-0.00034	66.951	0.0003312	0.003458	0.368	2.71	67.67
FALSE	High	TAFRFSEL		0.0277399	0.0010597	0.371	1	1	2	52140_sw_A3KGB4	0	970.499	6941.29	445209	315530	9549.39		High	2	0.4695	0	485.752	-2.14	-0.00104	58.5169	0.001388	0.006044	0.306	2.13	59.5
FALSE	High	AQITGTEHL		0.0315119	0.00204118	0.351	1	1	2	22625_sw_Q8CI51	0	969.5	54793.4	54564.2	36201.6	23175.1		High	2	0.2622	0	485.254	-0.19	-9e-05	42.4063	0.0009532	0.004025	0.351	2.25	43.9
FALSE	High	TGVVNNNEM	1xOxidation [M9]	0.0309157	0.00204118	0.354	1	1	3	42005_tr_E9PVX5	0	993.431	40715.3	29810.2	17118.7	13344.1		High	2	0.3543	0	497.219	0.19	9e-05	34.1527	0.001679	0.0113	0.236	2.54	35.64
FALSE	High	SVYVYKVL		0.0317131	0.00204118	0.35	1	1	2	10724_sw_P10853	0	970.561	3.087e+06	3187626	2.24009e+06	1.2535e+06		High	2	0.478	0	485.784	0.23	0.00011	54.3488	0.001196	0.004394	0.341	1.82	55.62
FALSE	High	QAIKNGQAL		0.0315119	0.00204118	0.351	1	1	7	56432_sw_Q9QXZ0	0	942.537	585542	466120	317030	233631		High	2	0.515	0	471.772	-0.1	-5e-05	36.7334	0.001762	0.01447	0.208	2	37.73
FALSE	High	SSYNYRVV		0.0319155	0.00204118	0.349	1	1	1	56041_sw_P11881	0	987.489	79812	8869.35	300.796	9448.38		High	2	0.2432	0	494.248	-1.42	-0.0007	44.2508	0.0009532	0.004097	0.349	2.22	44.24
FALSE	High	YAIKNIHGV		0.0301379	0.00204118	0.358	1	1	4	49221_sw_P39054	0	1014.57	53727.1	28940.8	28073.5	16873.4		High	2	0.4833	0	507.79	-0.83	-0.00042	41.6129	0.0009532	0.003764	0.358	2.69	43.25
FALSE	High	RMIQNQNAA		0.0297562	0.00204118	0.36	1	1	4	50431_sw_Q9DBR1	0	1045.52	130995	106013	74914.6	57482.8		High	2	0.4739	0	523.264	0.18	9e-05	32.3178	0.001679	0.01006	0.249	2.87	33.37
FALSE	High	KNIRFPLM		0.0313119	0.00204118	0.352	1	1	13	44303_sw_Q80TF4	0	1018.59	581424	439422	353827	531835		High	2	0.5282	0	509.796	-1.12	-0.00057	53.1513	0.001679	0.01227	0.227	2.48	53.58
FALSE	High	TSVENHEFL		0.0319155	0.00204118	0.349	1	1	6	55743_sw_Q8CJF7	0	1075.51	319850	292806	142087	163753		High	2	0.3176	0	538.256	-1.52	-0.00082	48.492	0.002851	0.02785	0.135	2.96	50.27
FALSE	High	RAPTSTDTPI		0.0299465	0.00204118	0.359	1	1	2	36929_sw_Q61152	0	1058.55	9211.14	30999.4	2209.58	14569.2		High	2	0.1318	0	529.777	-0.24	-0.00013	39.0333	0.001762	0.01407	0.211	2.2	40.66
FALSE	High	KSYNFHTGL		0.0313119	0.00204118	0.352	1	1	4	50927_sw_Q8VE18	0	1066.53	75827.8	67285.6	52986.6	27072.9		High	2	0.5184	0	533.769	-0.3	-0.00016	43.0747	0.001535	0.00836	0.269	2.72	44.56
FALSE	High	TEYVFTHL		0.0301379	0.00204118	0.358	1	1	1	52914_tr_A0A0R4	0	1009.5					NoneMonoisotopic	High	2	0.3797	0	505.252	-1.18	-0.0006	58.0922	0.0009532	0.003759	0.358	1.87
FALSE	High	SAVQFSHI		0.0295671	0.00204118	0.361	1	1	2	53598_tr_D3YWB9	0	888.457	49398.8	40942.2	25334.1	23957.6		High	2	0.2252	0	444.732	-1.31	-0.00058	47.636	0.001388	0.005875	0.309	2.22	49.25
FALSE	High	GVLKFARL		0.0299465	0.00204118	0.359	1	1	4	10759_sw_O35127	0	903.577	166717	165755	94787.6	69553.9		High	2	0.8333	0	452.292	-1.43	-0.00064	50.429	0.001196	0.00438	0.341	2.34	51.6
FALSE	High	VNFVHTNL		0.0303305	0.00204118	0.357	1	1	5	35266_sw_Q9D8E6	0	943.5	2.75385e+06	1.68256e+06	1.20087e+06	1.13647e+06		High	2	0.302	0	472.253	-1.65	-0.00078	49.5758	0.001388	0.006187	0.303	2.55	51.27
FALSE	High	TNISFTNM	1xOxidation [M8]	0.0303305	0.00204118	0.357	1	1	1	7801_tr_B0QZU2_	0	943.419	100967	1492.98	8618.33	5964.39		High	2	0.1607	0	472.212	-1.45	-0.00068	50.4371	0.0009532	0.003787	0.357	2.24	50.4
FALSE	High	SLGINPHVL		0.0293792	0.00204118	0.362	1	1	2	55116_sw_Q6PFD9	0	949.547	145713	93602.2	70743.8	79028.9		High	2	0.165	0	475.277	-0.11	-5e-05	54.58	0.001679	0.009922	0.25	2	55.81
FALSE	High	QAPRYSSL		0.0295671	0.00204118	0.361	1	1	4	51026_sw_Q8C4S8	0	921.479					NoQuanValues	High	2	0.3516	0	461.243	0.21	0.0001	40.7057	0.0009532	0.00366	0.361	1.82	42.38
FALSE	High	FSNKNLEEL		0.0311132	0.00204118	0.353	1	1	2	50682_sw_Q8C0S1	0	1093.55					NoQuanValues	High	2	0.0766	0	547.279	-1.67	-0.00092	50.4672	0.0009532	0.003957	0.353	2.35	50.31
FALSE	High	GSLKNVTTL		0.0313119	0.00204118	0.352	1	2	4	53913_sw_Q80TH2	0	932.541	808700	708865	494930	348690	NotUnique	High	2	0.2009	0	466.774	0.13	6e-05	45.9961	0.001679	0.01128	0.236	2.29	47.34
FALSE	High	KVYNYNHL		0.0303305	0.00204118	0.357	1	1	4	5719_tr_A2A4Q0_	0	1050.54	1.27215e+06	1.05222e+06	760816	507261		High	2	0.3175	0	525.772	-0.27	-0.00014	38.1819	0.0009532	0.003814	0.357	1.89	40.04
FALSE	High	ASIQNGKDSL		0.0301379	0.00204118	0.358	1	1	4	47513_sw_Q05512	0	1032.53	107683	81001.2	68488.6	43568.1		High	2	0.3608	0	516.77	-0.1	-5e-05	39.1774	0.001762	0.01234	0.226	2.91	40.25
FALSE	High	FTHQNGERV		0.0303305	0.00204118	0.357	1	1	2	46133_sw_Q7TN98	0	1087.53	2521.11	8078.71	5077.1	6280.32		High	3	0.4059	0	363.181	-0.12	-4e-05	29.8481	0.0009532	0.003798	0.357	2.71	31.49
FALSE	High	RSLLLLAPL		0.0319155	0.00204118	0.349	1	1	2	46537_sw_Q9R0E2	0	995.661	4554.72	1.16088e+06	9029.43	9468.89		High	2	0.4588	0	498.334	0.43	0.00021	67.5718	0.0009532	0.004092	0.349	1.7	68.43
FALSE	High	FGIRNGSRL		0.0319155	0.00204118	0.349	1	1	4	44243_sw_Q9Z1F9	0	1019.57	218558	202213	124771	82433.6		High	2	0.1892	0	510.291	-0.4	-0.0002	41.9817	0.0009532	0.004076	0.349	2.22	42.65
FALSE	High	IAVSFREL		0.0293792	0.00204118	0.362	1	1	4	45918_sw_Q8BJW5	0	934.536	427263	423487	314612	255362		High	2	0.3927	0	467.771	-0.34	-0.00016	57.6867	0.0009532	0.003627	0.362	1.91	58.09
FALSE	High	SSPENKNWL		0.0297562	0.00204118	0.36	1	1	7	46618_sw_Q3TLR7	0	1074.52	1.12667e+06	927202	695084	479542		High	2	0.4351	0	537.764	-1.4	-0.00075	47.5061	0.002669	0.02563	0.144	2.62	49.19
FALSE	High	QSIAFISRL		0.0291925	0.00204118	0.363	1	1	2	23277_sw_Q9CR67	0	1034.6	4457.21	595199	482874	379827		High	2	0.2817	0	517.802	-2.14	-0.00111	60.2943	0.001762	0.01291	0.221	2.13	61.16
FALSE	High	FALNNPEMV	1xOxidation [M8]	0.0303305	0.00204118	0.357	1	1	1	9801_tr_F6VLR8_	0	1050.49	8622.34	104447	5869.93	4475.65		High	2	0.3491	0	525.75	-0.68	-0.00036	56.8939	0.0009532	0.003788	0.357	2.12	57.93
FALSE	High	QTVENVEHL		0.0315119	0.00204118	0.351	1	1	8	17020_tr_A0A0A0	0	1068.53	1210101	1.07609e+06	660873	560221		High	2	0.335	0	534.77	-0.1	-5e-05	44.3924	0.0009532	0.004001	0.351	2.06	45.93
FALSE	High	SKYDFPKL		0.0295671	0.00204118	0.361	1	1	13	34985_tr_Q62293	0	997.535	9793.54	839803	635041	317806		High	2	0.3478	0	499.271	-1.15	-0.00057	49.8983	0.0009532	0.003684	0.361	2.53	51.41
FALSE	High	AAMLNYTHI		0.0337953	0.00291928	0.34	1	1	1	38607_sw_Q8VDB2	0	1033.51	6344.66	62514.7	66048.5	33543.4		High	2	0.2877	0	517.26	-0.76	-0.00039	53.1065	0.001196	0.004433	0.34	2.12	54.14
FALSE	High	KGPSNVFKI		0.0376442	0.00291928	0.323	1	1	5	51473_sw_Q9CZU3	0	989.578	385035	333313	238339	178464		High	2	0.2926	0	495.292	-0.41	-0.0002	45.3962	0.001196	0.005181	0.323	2.29	46.88
FALSE	High	SSLSNEHVL		0.0371702	0.00291928	0.325	1	1	4	51799_sw_Q8BTI7	0	985.495	219190	223498	135003	91606.9		High	2	0.1805	0	493.251	-0.17	-8e-05	44.433	0.001679	0.01063	0.243	2.66	46.1
FALSE	High	FSIKNKKGSEL		0.0329469	0.00291928	0.344	1	1	5	42349_sw_P26041	0	1250.71	52809.1	45529.1	24970.1	20401.8		High	2	0.2523	0	625.858	-1.41	-0.00088	36.5822	0.003041	0.02945	0.128	2.14	38
FALSE	High	SSNINSATL		0.0367019	0.00291928	0.327	1	1	1	42503_sw_Q8CI08	0	906.453	36163.6	10010.1	630.762	715.78		High	2	0.1256	0	453.73	0.39	0.00017	46.7607	0.001196	0.004982	0.327	2.15	46.71
FALSE	High	AQMQNHSLEM		0.0348857	0.00291928	0.335	1	1	2	44224_tr_Q99LH8	0	1188.51	6634.42	19455.5	5695.71	10409.9		High	2	0.3552	0	594.76	-0.31	-0.00019	44.3695	0.001196	0.004632	0.335	2.59	44.76
FALSE	High	SSLMKVENM	2xOxidation [M4; M9]	0.0340107	0.00291928	0.339	1	1	2	19661_sw_Q78PG9	0	1070.49	17753.7	19203.8	7580.8	5777.45		High	2	0.367	0	535.746	-0.7	-0.00037	34.2546	0.001196	0.004462	0.339	2.97	35.9
FALSE	High	SAYNYAEQTM	1xOxidation [M10]	0.0362394	0.00291928	0.329	1	1	2	31720_sw_Q8VE92	0	1193.48	43204.3	34849.9	5790.42	11006		High	2	0.3909	0	597.243	0.33	0.00019	43.7237	0.001196	0.004902	0.329	2.43	44.59
FALSE	High	SAPQYSRL		0.0353314	0.00291928	0.333	1	1	2	49365_sw_Q8CFG0	0	921.479					NoQuanValues	High	2	0.0203	0	461.243	-0.05	-2e-05	40.8638	0.002669	0.02595	0.143	1.48	42.38
FALSE	High	RAIHNIFRM	1xOxidation [M9]	0.0346649	0.00291928	0.336	1	1	1	46017_sw_Q8K3H0	0	1173.63	34197.2	8563.38	5779.47	7855.8		High	3	0.2674	0	391.882	0	0	38.0979	0.001196	0.004599	0.336	1.72	38.09
FALSE	High	RNFVFHTL		0.0362394	0.00291928	0.329	1	1	4	53625_sw_Q80YR7	0	1033.56	740098	605491	462411	366278		High	2	0.2778	0	517.283	0.48	0.00025	49.5583	0.002851	0.02781	0.135	1.08	50.64
FALSE	High	ISVSFYHV		0.0337953	0.00291928	0.34	1	1	3	48081_sw_Q8JZQ9	0	951.493					NoQuanValues	High	2	0.345	0	476.25	-0.24	-0.00012	56.7683	0.001196	0.004419	0.34	1.71	57.96
FALSE	High	KALNNKTLV		0.0348857	0.00291928	0.335	1	1	4	37416_sw_Q64282	0	1000.61	152339	135436	84522.8	56516.2		High	2	0.4175	0	500.811	-0.35	-0.00017	36.5383	0.001535	0.008138	0.272	2.85	37.09
FALSE	High	VQPEHIQYL		0.0329469	0.00291928	0.344	1	1	4	55473_sw_Q6P5D8	0	1126.59	306264	286313	193195	170712		High	2	0.2333	0	563.798	-0.09	-5e-05	50.012	0.001196	0.004278	0.344	2.1	51.23
FALSE	High	LAPVYQRL		0.0367019	0.00291928	0.327	1	1	3	45445_sw_P82198	0	959.567	182646	138016	54782.7	137582		High	2	0.2762	0	480.286	-1.75	-0.00084	48.4799	0.001196	0.004963	0.327	1.81	50.13
FALSE	High	KSRIFQNL		0.03647	0.00291928	0.328	1	1	3	46839_sw_Q9R0E1	0	1005.58					NoQuanValues	High	2	0	0	503.295	-1.42	-0.00071	45.4208	0.003597	0.03138	0.121	2.77	44.48
FALSE	High	KSPLNKTEV		0.0357826	0.00291928	0.331	1	1	2	43879_tr_A2A848	0	1015.58	68583.3	63591.3	43055.5	35410.6		High	2	0.378	0	508.293	-0.12	-6e-05	34.103	0.001762	0.01441	0.209	2.91	35.22
FALSE	High	YTIENPRHFV		0.03647	0.00291928	0.328	1	1	1	43359_tr_Q3TJ56	0	1275.65	5303.32	27067.2	17869.9	3315.29		High	2	0.2383	0	638.328	0.63	0.0004	47.9516	0.001196	0.00494	0.328	2.77	48.17
FALSE	High	RAPTGSTEL		0.0321192	0.00291928	0.348	1	1	7	49424_sw_A2ACJ2	0	931.484	62466.7	54507.9	31100.2	24674.9		High	2	0.1449	0	466.246	-0.04	-2e-05	37.4606	0.001196	0.004375	0.341	2.14	38.53
FALSE	High	ASVLNKWQM		0.0378834	0.00291928	0.322	1	1	3	46799_sw_Q91VR5	0	1076.56	53385.3	55707.2	4099.33	3064.5		High	2	0.4093	0	538.782	0.33	0.00018	54.3687	0.009087	0.08323	0.008	2.15	55.46
FALSE	High	TAVRNGFHSL		0.0340107	0.00291928	0.339	1	1	4	56426_sw_A2AN08	0	1101.58	74665.4	62855.1	42578.2	20442.4		High	3	0.3687	0	367.865	-0.26	-9e-05	40.1794	0.001388	0.006056	0.305	1.79	41.29
FALSE	High	RAPRNIHRHVI		0.0323242	0.00291928	0.347	1	1	8	43111_sw_Q8R3L2	0	1368.81	10128.9	14901.4	15006.8	11534.6		High	3	0.7302	0	456.941	-0.04	-2e-05	28.2101	0.001762	0.01647	0.194	2.52	29.17
FALSE	High	GQLENAEQL		0.0329469	0.00291928	0.344	1	1	1	19015_tr_F7BCD5	0	1001.49	545.753	157171	2677.03	217330		High	2	0.2953	0	501.247	-2.82	-0.00141	49.7426	0.001196	0.004263	0.344	2.98	51.37
FALSE	High	IKNENQEVI		0.03647	0.00291928	0.328	1	1	2	50245_tr_Q5PR72	0	1086.58	41584.5	36008.6	28745.4	15698.5		High	2	0.1639	0	543.793	-0.17	-9e-05	39.6334	0.001535	0.006945	0.29	2.38	41.34
FALSE	High	SAPENAVRM	1xOxidation [M9]	0.0323242	0.00291928	0.347	1	1	17	10759_sw_O35127	0	990.467	9719659	8469941	5683645	3776715		High	2	0.5495	0	495.737	-0.1	-5e-05	33.017	0.001679	0.01129	0.236	2.73	33.57
FALSE	High	RSYLFLGGI		0.0337953	0.00291928	0.34	1	1	1	19128_tr_E0CXR0	0	1025.58					NoQuanValues	High	2	0.27	0	513.293	1.04	0.00053	65.7491	0.001196	0.004433	0.34	2.37
FALSE	High	ASPEFTKL		0.0344455	0.00291928	0.337	1	1	3	40008_sw_Q3TJZ6	0	892.477	808507	634352	466998	318532		High	2		0.0348	446.742	-1.36	-0.00061	47.8084	0.002669	0.02404	0.151	1.94	49.5
FALSE	High	SVVRYVQL		0.0342274	0.00291928	0.338	1	1	6	11366_tr_O35901	0	963.562	616776	437828	331542	194658		High	2	0.2605	0	482.284	-2.04	-0.00098	51.9714	0.001679	0.01085	0.24	2.61	53.25
FALSE	High	SSLVNKEDV		0.0369353	0.00291928	0.326	1	1	4	52965_sw_Q6GQT9	0	990.51	105601	95025.8	54810.7	43019		High	2	0.2444	0	495.759	-0.34	-0.00017	40.4467	0.001196	0.005069	0.325	2.66	42.12
FALSE	High	RTPENHENL		0.0376442	0.00291928	0.323	1	1	4	52228_sw_Q6ZPY7	0	1109.53	20935.3	21462.5	12662.8	10447.9		High	2	0.3956	0	555.27	-0.14	-8e-05	30.691	0.003908	0.0346	0.11	1.82	31.67
FALSE	High	NAVLNQRYL		0.0369353	0.00291928	0.326	1	1	1	30103_tr_G3UWA1	0	1090.6					NoQuanValues	High	2	0.3243	0	545.804	-0.54	-0.00029	49.9326	0.001196	0.005018	0.326	2.22	50.23
FALSE	High	RAFSFRTV		0.0342274	0.00291928	0.338	1	1	6	51815_sw_P46735	0	983.542	457145	343159	267991	167814		High	2	0.2549	0	492.275	0.66	0.00032	45.0043	0.003041	0.02942	0.128	2.04	46.57
FALSE	High	SGPTNASAF		0.0323242	0.00291928	0.347	1	1	3	52216_tr_A0A0B4	0	851.389	223077	174616	124879	121839		High	2	0.4902	0	426.199	0.45	0.00019	45.9569	0.001535	0.007906	0.276	2.55	46.97
FALSE	High	KTWRFSNM		0.0337953	0.00291928	0.34	1	1	5	45373_sw_Q8CIB5	0	1069.52	261933	202213	163892	108812		High	2	0.1992	0	535.266	0.86	0.00046	45.8496	0.001762	0.0158	0.198	2.41	47.01
FALSE	High	SSATNRITV		0.0333684	0.00291928	0.342	1	1	3	26739_tr_D6RGB7	0	948.511	73849	43031.6	44294.6	23963.1		High	2	0.1082	0	474.759	-0.29	-0.00014	40.4444	0.001196	0.00437	0.342	2.68	41.49
FALSE	High	FAHIDGDHL		0.0351079	0.00291928	0.334	1	1	4	45922_tr_Q497W9	0	1024.48	405107	448621	302594	199927		High	2	0.3205	0	512.745	-1.43	-0.00073	44.6806	0.002851	0.02786	0.135	2.34	46.3
FALSE	High	IIYDRKFLM		0.0355563	0.00291928	0.332	1	1	3	9511_sw_Q60876_	0	1198.67	230764	231829	168950	124877		High	2	0.2936	0	599.836	-1.28	-0.00077	52.6247	0.001679	0.01117	0.237	2.18	53.92
FALSE	High	RALSNLESI		0.0353314	0.00291928	0.333	1	1	4	44820_sw_Q8C5U9	0	1002.56	457320	9325.9	8652.62	9179.69		High	2	0	0	501.782	-0.6	-0.0003	51.1817	0.001762	0.01366	0.215	2.31	51.45
FALSE	High	SQQLYRHL		0.0374065	0.00291928	0.324	1	2	8	47490_sw_Q6ZQ18	0	1044.56	102784	102276	72478.6	49614.8	NotUnique	High	2	0	0	522.782	-1.04	-0.00054	39.5917	0.001196	0.005137	0.324	2.41	40.31
FALSE	High	ISFKFDHL		0.0323242	0.00291928	0.347	1	1	8	26021_tr_Q5RKN9	0	1006.54	11003035	8676533	6643849	5868348		High	2	0.306	0	503.771	-0.13	-7e-05	56.4117	0.001196	0.004351	0.342	2.68	56.75
FALSE	High	MAPQNLSTF	1xOxidation [M1]	0.0378834	0.00291928	0.322	1	1	9	31810_sw_Q99KV1	0	1024.48	525732	469110	307701	307333		High	2	0.2	0	512.742	0.05	2e-05	53.6294	0.001388	0.005231	0.322	2.25	54.63
FALSE	High	SGLLNSQAL		0.040614	0.0036715	0.311	1	2	2	55943_tr_A0A0U1	0	902.494	2083.62	223458	132220	5361.41	NotUnique	High	2	0.0625	0	451.75	-1.54	-0.00069	59.7257	0.002669	0.02223	0.16	2.08	60.21
FALSE	High	AGHRNREVL		0.0398509	0.0036715	0.314	1	1	7	22825_tr_E9Q6T6	0	1051.58	3496.14	65912.5	69290.2	67840.3		High	3	0.4957	0	351.197	0.13	5e-05	27.0059	0.005879	0.05178	0.064	2.3	28.72
FALSE	High	RILKFLKL		0.0438101	0.0036715	0.299	1	1	5	30082_sw_O54950	0	1030.71	231765	206995	118910	88114.5		High	2	0.9342	0	515.86	-1.3	-0.00067	50.8432	0.001388	0.006405	0.299	1.52	51.89
FALSE	High	VSIEHQELM		0.0398509	0.0036715	0.314	1	1	4	55885_tr_L7N451	0	1085.53	258436	203322	79963.6	170363		High	2	0.3308	0	543.268	-1.33	-0.00072	49.0357	0.001388	0.005626	0.314	2.6	50.09
FALSE	High	AMAPRTLLL		0.0421828	0.0036715	0.305	1	1	4	32257_sw_P01900	0	985.586	104644	119725	99049.1	1452.13		High	2	0.2621	0	493.297	0.49	0.00024	57.6071	0.001388	0.006076	0.305	2.06	58.03
FALSE	High	VSPLFQKL		0.042989	0.0036715	0.302	1	1	6	49732_sw_Q68FL6	0	931.561	323893	349185	257850	157333		High	2	0.2234	0	466.284	-0.18	-8e-05	57.5989	0.004247	0.03894	0.096	1.97	57.9
FALSE	High	VSFDFHGRRM	1xOxidation [M10]	0.0413912	0.0036715	0.308	1	1	2	31744_sw_Q8R2U0	0	1267.6	5820.8	447924	291900	170706		High	3	0.1176	0	423.205	-0.01	0	40.5011	0.001388	0.005928	0.308	1.02	41.67
FALSE	High	SKYLHRQL		0.0408715	0.0036715	0.31	1	1	2	32339_tr_Q8K469	0	1044.59					NoQuanValues	High	2	0.2598	0	522.801	-1.04	-0.00055	33.7933	0.001388	0.005827	0.31	2.54	33.77
FALSE	High	AGIKNSTEF		0.0388551	0.0036715	0.318	1	1	3	43452_tr_L7N1X8	0	966.489	130919	109798	86997	47270.6		High	2	0.284	0	483.748	0.23	0.00011	41.3077	0.001388	0.006077	0.305	2.43	42.98
FALSE	High	SSIENYYHL		0.0443659	0.0036715	0.297	1	1	2	48038_tr_Q91Y01	0	1125.52	56923.6	44495.7	45327.3	41121		High	2	0.3004	0	563.263	-2.67	-0.0015	54.6287	0.001388	0.006544	0.297	2.53	55.81
FALSE	High	VQPTHVIHL		0.0401037	0.0036715	0.313	1	1	4	29406_sw_P23591	0	1043.6	238286	192154	128568	73409.5		High	2	0.2944	0	522.303	-0.22	-0.00011	44.8358	0.001388	0.005645	0.313	1.97	45.34
FALSE	High	AAPQNFTPSMI	1xOxidation [M10]	0.0413912	0.0036715	0.308	1	1	4	52070_sw_Q9Z1T1	0	1192.57	305718	253389	130768	153056		High	2	0.3443	0	596.787	-0.81	-0.00048	55.0301	0.001388	0.005888	0.308	2.12	55.95
FALSE	High	FSGSNAEQM	1xOxidation [M9]	0.0386099	0.0036715	0.319	1	1	5	50503_tr_H3BJU7	0	986.388	83061.9	75879.1	46757.7	36226.9		High	2	0.1958	0	493.698	-0.16	-8e-05	33.9895	0.001388	0.005356	0.319	2.4	35.86
FALSE	High	AMGVNMETA	2xOxidation [M2; M6]	0.0454979	0.0036715	0.293	1	1	2	39912_tr_Q91YH6	0	955.386	42416.3	41676.5	23393.7	17880.7		High	2	0.3846	0	478.197	-0.03	-2e-05	34.1607	0.005879	0.05273	0.061	2.08	35.56
FALSE	High	SAHQNYAEWL		0.0440871	0.0036715	0.298	1	1	6	54228_tr_A2AVJ7	0	1218.55	1.39524e+06	1177028	968783	660487		High	2	0.3491	0	609.781	0.06	3e-05	57.6551	0.001388	0.006461	0.298	2.32	57.93
FALSE	High	SAGRNALHL		0.0449284	0.0036715	0.295	1	1	2	54043_sw_Q8CGB3	0	938.517					NoQuanValues	High	2	0.4273	0	469.762	-0.12	-6e-05	39.9928	0.001762	0.01579	0.198	2.2
FALSE	High	SAGPSHVAAM	1xOxidation [M10]	0.0391018	0.0036715	0.317	1	1	3	52229_sw_Q9EPU0	0	943.43	3496.94	5459.4	3566.86	2821.67		High	2	0.2949	0	472.219	-0.23	-0.00011	30.3219	0.002669	0.02443	0.149	2.34	31.07
FALSE	High	STLRNIQGL		0.0427186	0.0036715	0.303	1	1	4	9901_tr_A0A0J9Y	0	1001.57	211962	207966	136087	70230.8		High	2	0.2901	0	501.29	-0.59	-0.0003	47.9657	0.001388	0.006176	0.303	2.62	49.64
FALSE	High	QSRLFKNL		0.0398509	0.0036715	0.314	0	1	3		0	1005.58					NoQuanValues	High	2		0	503.295	-1.42	-0.00071	45.4208	0.002851	0.0282	0.133	2.77	44.48
FALSE	High	KQPLNTTRI		0.043261	0.0036715	0.301	1	1	4	43006_sw_P35235	0	1070.63	205120	191436	140067	88926.5		High	2	0.4178	0	535.819	-0.48	-0.00026	37.442	0.006196	0.05614	0.054	2.13	38.09
FALSE	High	FAPYNKPSL		0.0438101	0.0036715	0.299	1	1	6	43704_sw_Q8R3P2	0	1036.55	541415	471212	384737	254815		High	2	0.16	0	518.776	-0.84	-0.00044	47.7599	0.006357	0.0579	0.05	1.75	49.01
FALSE	High	QSPENVPTDHI		0.0440871	0.0036715	0.298	1	1	3	51016_sw_Q921M4	0	1236.59	30180.6	24969.7	20257.9	13645.2		High	2	0.2172	0	618.797	0.58	0.00036	43.2907	0.001388	0.006466	0.298	2.21	44.67
FALSE	High	VALKNKQEL		0.0424499	0.0036715	0.304	1	1	2	32833_sw_Q9CR14	0	1042.63	86145.3	93217.8	51695	39890.7		High	2	0.0612	0	521.816	-0.34	-0.00018	34.9171	0.001388	0.006116	0.304	2.78	36.48
FALSE	High	KQVTSAEHL		0.0413912	0.0036715	0.308	1	1	4	36055_sw_Q9WUV0	0	1012.54	23593.7	24710.2	13844.7	10432.1		High	2	0.2588	0	506.775	-0.2	-0.0001	32.5623	0.001388	0.005936	0.308	2.55	34.13
FALSE	High	YQYTNSEVL		0.0408715	0.0036715	0.31	1	1	4	50595_sw_Q9CRT8	0	1116.52	211041	146552	114518	138048		High	2	0.1828	0	558.764	0.56	0.00031	55.4152	0.001388	0.005819	0.31	1.86	55.85
FALSE	High	TAHYNRERI		0.0411305	0.0036715	0.309	1	1	8	51515_tr_B7ZC27	0	1159.6	241408	308902	207268	165760		High	3	0.1387	0	387.204	-0.1	-4e-05	31.2199	0.002669	0.02669	0.139	1.37	30.92
FALSE	High	KTVENFVAL		0.0388551	0.0036715	0.318	1	1	3	20022_sw_P30412	0	1020.57	786.302	216179	138752	88972.8		High	2	0.0741	0	510.789	-1.66	-0.00085	54.5584	0.001388	0.005381	0.318	2.16	56.23
FALSE	High	TAPQYYRL		0.0457853	0.0036715	0.292	1	1	5	40983_sw_Q6PJN8	0	1011.53	279540	257792	183028	120679		High	2	0.3352	0	506.266	-1.03	-0.00052	47.7292	0.001679	0.01131	0.236	1.79	49.38
FALSE	High	YSYQNRYHF		0.0403581	0.0036715	0.312	1	1	3	55870_tr_A0A0U1	0	1277.57	60122.2	43702	42126.8	22346.3		High	2	0.4394	0	639.289	-0.04	-2e-05	45.2379	0.001679	0.009738	0.252	2.64	46.13
FALSE	High	TSPTYRSL		0.0460743	0.0036715	0.291	1	1	4	22915_tr_B7ZCT1	0	924.479	170287	140408	113706	53224.4		High	2	0.1267	0	462.743	-0.35	-0.00016	41.2394	0.003597	0.03252	0.117	1.5	42.85
FALSE	High	TSPINPQHM		0.040614	0.0036715	0.311	1	1	7	55272_tr_B1ATC3	0	1024.49	182891	103322	114592	67015		High	2	0.5088	0	512.747	-0.67	-0.00034	42.0852	0.001679	0.01184	0.231	2.26	43.2
FALSE	High	QAPQNKITV		0.0446463	0.0036715	0.296	1	1	9	22417_tr_D3Z736	0	998.563	423509	367511	256438	171799		High	2	0.3147	0	499.785	-0.25	-0.00013	39.712	0.001535	0.007279	0.285	2.32	41.22
FALSE	High	RSLDNGGYYI		0.0452123	0.0036715	0.294	1	1	4	38827_sw_P25911	0	1157.56	401393	286587	227954	186445		High	2	0.1127	0	579.283	-0.25	-0.00014	51.219	0.003908	0.03584	0.106	2.04	52.44
FALSE	High	YTVANKEYV		0.0443659	0.0036715	0.297	1	1	4	7429_tr_F6SLP4_	0	1086.55	178698	132742	104682	63729.8		High	2	0.4151	0	543.776	-0.83	-0.00045	42.6911	0.001388	0.006528	0.297	2.65	44.31
FALSE	High	AAALNRTAE		0.0395997	0.0036715	0.315	1	1	1	40402_sw_Q6P5F7	0	916.485	5768.25	33493.3	18584.1	10408.4		High	2	0.0772	0	458.746	-0.14	-6e-05	41.3615	0.001388	0.005547	0.315	2.59	42.66
FALSE	High	QVIRFEKV		0.0398509	0.0036715	0.314	1	1	4	23696_sw_P14106	0	1018.6	199570	159762	115927	85112.6		High	2	0.2194	0	509.805	-0.75	-0.00038	43.4409	0.002669	0.02323	0.155	1.96	45.05
FALSE	High	SALGNQSGSTL		0.042989	0.0036715	0.302	1	1	1	56215_sw_Q8CE72	0	1034.51	1741.44	32542.9	16943.1	10042.3		High	2	0.1861	0	517.759	-0.59	-0.00031	47.3335	0.001388	0.006237	0.302	2.31	48.06
FALSE	High	GVVRNNEAL		0.0443659	0.0036715	0.297	1	1	4	51122_tr_A2AKI5	0	971.527	187000	168303	119081	83497.6		High	2	0.2833	0	486.267	-0.28	-0.00014	39.2944	0.001388	0.006517	0.297	2.4	40.42
FALSE	High	AALNNHVEV		0.0411305	0.0036715	0.309	1	1	4	44343_tr_F6ZBL2	0	966.5	225572	179953	125651	83826.2		High	2	0.298	0	483.754	0.22	0.00011	42.0559	0.001388	0.006595	0.296	3.02	43.68
FALSE	High	RAIAFQHL		0.0408715	0.0036715	0.31	1	1	2	53784_sw_Q7TPV4	0	955.547	506567	414139	350334	191247		High	2	0.396	0	478.277	-0.05	-2e-05	45.1098	0.001388	0.005824	0.31	2.02	45.64
FALSE	High	YASENAALM	1xOxidation [M9]	0.0427186	0.0036715	0.303	1	1	3	52045_sw_Q8BML1	0	985.43	49644.3	36749.7	25283.5	14778.9		High	2	0.2765	0	493.219	0.71	0.00035	41.8942	0.001388	0.00646	0.298	2.64	43.63
FALSE	High	ISPENHISL		0.0381241	0.0036715	0.321	1	1	5	28461_sw_Q9WTX2	0	1009.53	463917	377937	154452	322700		High	2	0.209	0	505.269	-0.96	-0.00048	49.0801	0.002851	0.02738	0.136	2.68	50.08
FALSE	High	ISILYHQL		0.0411305	0.0036715	0.309	1	1	4	33363_sw_Q9D2V5	0	986.567	710185	699150	562164	300085		High	2	0.095	0	493.786	-2.23	-0.0011	56.9477	0.001388	0.005876	0.309	2.21	57.81
FALSE	High	SAQQNQTKI		0.0395997	0.0036715	0.315	1	1	2	52563_sw_Q7TSY8	0	1017.53	6898.36	23968.8	15834.8	10246.8		High	2	0.2167	0	509.27	-0.43	-0.00022	32.814	0.001388	0.005532	0.315	3	32.52
FALSE	High	AMYVHAYTL	1xOxidation [M2]	0.0398509	0.0036715	0.314	1	1	5	16720_tr_E0CX62	0	1084.51	153278	134452	78503.5	54169.3		High	2	0.1659	0	542.761	0.6	0.00032	49.5337	0.001388	0.005584	0.314	2.17	50.68
FALSE	High	SNIHYHTL		0.0427186	0.0036715	0.303	1	1	4	42185_sw_Q9D0N7	0	984.49	145933	125215	90819.9	61313.4		High	2	0.4262	0	492.748	-0.15	-7e-05	37.8457	0.001679	0.01039	0.245	2.44	39.02
FALSE	High	KTWVFSFL		0.0457853	0.0036715	0.292	1	1	3	53225_tr_A0A0R4	0	1027.56	822.13	144926	2503.31	167737		High	2	0.2174	0	514.283	-3.02	-0.00155	72.5951	0.001388	0.006819	0.292	2.53	73.75
FALSE	High	FQVKNPPHTYI		0.0424499	0.0036715	0.304	1	1	6	51324_tr_D3Z7A7	0	1343.71	143061	126402	86172.8	53129.3		High	3	0.4204	0	448.575	-0.39	-0.00018	46.642	0.001679	0.01045	0.245	2.45	46.85
FALSE	High	FSPMGVDHM	1xOxidation [M9]	0.0443659	0.0036715	0.297	1	1	4	29803_sw_P70372	0	1036.42	71778	54087.2	35403.4	29383.4		High	2	0.1136	0	518.715	-0.24	-0.00013	45.776	0.001388	0.006555	0.297	2.2	46.97
FALSE	High	ISLLNGVSL		0.0413912	0.0036715	0.308	1	1	1	40014_sw_Q8BGK6	0	915.551					NoQuanValues	High	2	0.0756	0	458.279	-0.08	-3e-05	72.7287	0.001388	0.005924	0.308	2.38
FALSE	High	SSPANLNAM	1xOxidation [M9]	0.0386099	0.0036715	0.319	1	1	4	42423_sw_B2RXC5	0	920.414	75372.5	67409.6	35182.3	2902.05		High	2	0.3217	0	460.711	-0.11	-5e-05	38.4471	0.001679	0.01156	0.233	2.58	39.7
FALSE	High	SAILNGRNLL		0.0383663	0.0036715	0.32	1	1	4	55815_sw_Q8VHY0	0	1070.63	167590	122313	88531.2	54413.7		High	2	0.29	0	535.819	-0.48	-0.00026	55.0492	0.001388	0.005328	0.32	2.69	56.74
FALSE	High	SAILNGRNL		0.0446463	0.0036715	0.296	1	1	4	55815_sw_Q8VHY0	0	957.548	145171	133383	86148	61401.4		High	2	0.1547	0	479.277	-0.65	-0.00031	47.8341	0.001388	0.006583	0.296	2.65	48.09
FALSE	High	QGPAYSHL		0.0573737	0.00431669	0.256	1	1	4	34432_tr_Q80V76	0	872.426	134214	87249.6	79061.7	40101.5		High	2	0.6481	0	436.717	-0.02	-1e-05	41.4205	0.001535	0.009433	0.256	1.62	43.06
FALSE	High	TGLRYNMRL		0.0509458	0.00431669	0.275	1	1	2	54527_sw_Q6P5E4	0	1123.6	74615	52895.1	68982.6	27924.6		High	3	0.4509	0	375.206	-0.49	-0.00018	47.9226	0.002851	0.02868	0.131	1.73	48.65
FALSE	High	GAVSNATHT		0.0563096	0.00431669	0.259	1	1	6	49354_sw_Q61140	0	857.411	64421.3	73349.9	45328.7	41181.4		High	2	0.4843	0	429.209	-0.06	-3e-05	29.9787	0.001535	0.009195	0.259	2.54	30.82
FALSE	High	AMYVHAYTL		0.0466578	0.00431669	0.289	1	1	3	16720_tr_E0CX62	0	1068.52	150931	113200	70830.7	106312		High	2	0.2454	0	534.762	-2.21	-0.00118	53.5041	0.002562	0.0214	0.164	2.73	54.71
FALSE	High	SSLQNHNHQL		0.0538995	0.00431669	0.266	1	2	4	50714_sw_Q5DTM8	0	1177.57	24351.9	22916.3	15852.2	10123.6	NotUnique	High	2	0.4545	0	589.289	0.09	6e-05	33.5033	0.001762	0.01572	0.199	2.31	33.39
FALSE	High	TSPAYHKL		0.0506273	0.00431669	0.276	1	1	3	43947_sw_Q4VAC9	0	916.489	36684.5	39042.9	20847.1	16516.9		High	2	0.0927	0	458.748	0.07	3e-05	34.3503	0.001679	0.009609	0.254	2.05	34.43
FALSE	High	EGINNLTHM	1xOxidation [M9]	0.0519127	0.00431669	0.272	1	1	3	50805_sw_Q8C8U0	0	1044.48	95879.2	75630.5	49991.1	24418.4		High	2	0.3876	0	522.743	0.08	4e-05	42.929	0.001535	0.008144	0.272	2.58	44.32
FALSE	High	MMHSNMETL	1xOxidation [M]	0.0519127	0.00431669	0.272	1	1	6	53326_tr_E9PV41	0	1109.44	123472	108506	79392.6	55494.8		High	2	0.3632	0	555.225	-0.42	-0.00024	39.7283	0.008385	0.0744	0.021	2.23	43.85
FALSE	High	ATYTFIQQL		0.0535634	0.00431669	0.267	1	1	2	33757_sw_Q9R0N0	0	1084.57	359.908	262806	188552	185852		High	2	0.1787	0	542.788	1.21	0.00066	67.9477	0.001535	0.008565	0.267	2.07	68.8
FALSE	High	LAPVFQRV		0.0466578	0.00431669	0.289	1	1	1	44323_sw_Q9JJA2	0	929.557	3529.15	21080.7	11773	9018.63		High	2	0.053	0	465.282	-0.42	-0.0002	51.5904	0.001535	0.007017	0.289	1.32	52.56
FALSE	High	TSPHYQNL		0.0556107	0.00431669	0.261	1	1	3	36929_sw_Q61152	0	959.458	132265	113556	89072.2	54150.2		High	2	0.0909	0	480.233	-0.13	-6e-05	39.4418	0.001535	0.009032	0.261	2.31	41.2
FALSE	High	NTYDYAKV		0.0506273	0.00431669	0.276	1	1	5	50512_tr_A0A0A0	0	973.463	431901	353272	265665	116483		High	2	0.4241	0	487.235	0.35	0.00017	42.87	0.001535	0.007848	0.276	2.24	44.6
FALSE	High	SSLQNHKRI		0.0528971	0.00431669	0.269	1	1	2	41744_tr_Q91WM0	0	1082.61	665.033	232.48	22475	20865.5		High	2	0.0427	0	541.807	-0.02	-1e-05	28.1044	0.001535	0.008398	0.269	1.64	28.27
FALSE	High	VNVYYTTM	1xOxidation [M8]	0.0556107	0.00431669	0.261	1	1	3	12337_sw_Q9QZV9	0	1006.46	121961	71884.6	52934.9	42643.6		High	2	0.2198	0	503.731	-0.19	-9e-05	48.795	0.001535	0.009027	0.261	1.82	49.52
FALSE	High	TAYEFAKL		0.0577326	0.00431669	0.255	1	1	8	26818_sw_Q9EQ06	0	942.493	520974	601974	376267	352116		High	2	0.373	0	471.75	-1.12	-0.00053	54.5697	0.001535	0.009513	0.255	2.52	55.02
FALSE	High	EIYEFHKM		0.0499962	0.00431669	0.278	1	1	5	32951_tr_S4R293	0	1096.51	487486	358524	230692	196218		High	2	0.4232	0	548.76	-0.08	-4e-05	45.7194	0.001535	0.007734	0.278	2.41	46.65
FALSE	High	SSAKNFITKM	1xOxidation [M10]	0.0466578	0.00431669	0.289	1	1	1	24414_tr_G3UYG7	0	1142.59	7914.32	7858.57	5428.95	3237.9		High	2	0.2629	0	571.798	0.56	0.00032	36.4269	0.001535	0.007009	0.289	2.32	37.53
FALSE	High	VGPEHGTEI		0.0481478	0.00431669	0.284	1	1	5	55885_tr_L7N451	0	938.458	241478	211566	143711	95400		High	2	0.3498	0	469.733	0.03	1e-05	39.902	0.001535	0.007315	0.284	2.23	40.88
FALSE	High	QSIEFSRL		0.0532293	0.00431669	0.268	1	1	7	53785_sw_P23116	0	979.521	3.17187e+06	3.4103e+06	2.30764e+06	1.44582e+06		High	2	0.3571	0	490.263	-1.42	-0.00069	53.297	0.001535	0.0085	0.268	1.82	54.41
FALSE	High	NAPPSNPVAM		0.0478462	0.00431669	0.285	1	1	4	55219_sw_Q80UV9	0	997.477	4534.91	65658.2	56261.5	29059.7		High	2	0.22	0	499.242	-0.47	-0.00024	48.4604	0.001535	0.007881	0.276	2.5	48.51
FALSE	High	AGLTHLITM		0.0496834	0.00431669	0.279	1	2	8	32464_sw_Q8R574	0	956.523	258524	245442	170362	152359	NotUnique	High	2	0	0	478.766	1.02	0.00049	56.0426	0.001535	0.007646	0.279	2.36	56.51
FALSE	High	SSLKKVDSL		0.0552643	0.00431669	0.262	1	1	2	35169_sw_Q63918	0	976.567	93184.4	85415.3	60791.1	38352.8		High	2	0.25	0	488.787	0.03	2e-05	38.0211	0.001535	0.008971	0.262	2.8	39.21
FALSE	High	IMQRTGAQI	1xOxidation [M2]	0.0542376	0.00431669	0.265	1	1	1	50436_tr_G3X8S6	0	1033.55	9386.84	1286.77	1671.72	9154.57		High	2		0.0239	517.276	-0.54	-0.00028	33.3289	0.001535	0.008711	0.265	2.04	33.31
FALSE	High	FGNYNQQPS		0.0545778	0.00431669	0.264	1	1	5	14019_tr_A0A0N4	0	1054.46	93120	101547	78674.5	62452.6		High	2	0.3805	0	527.733	-0.52	-0.00027	41.4712	0.001762	0.01734	0.188	2.26	43.28
FALSE	High	IFYYVQKL		0.0528971	0.00431669	0.269	1	1	1	56005_sw_Q69ZR2	0	1073.6	67617.5	9967.81	9566.11	9664.31		High	2	0.1538	0	537.305	0.08	4e-05	57.4891	0.001535	0.008423	0.269	1.43	57.52
FALSE	High	SQVVNVLTSVI		0.0466578	0.00431669	0.289	1	1	1	50114_sw_Q3TQQ9	0	1158.67	9588.65	85963.6	66617.8	2482.05		High	2	0.3423	0	579.84	0.66	0.00038	73.5621	0.001535	0.007011	0.289	2.6	74.58
FALSE	High	AGYMYTQL	1xOxidation [M4]	0.0556107	0.00431669	0.261	1	1	4	56426_sw_A2AN08	0	962.429	300524	206121	147934	123097		High	2	0.372	0	481.717	-2	-0.00096	54.0181	0.002669	0.0225	0.159	2.07	55.3
FALSE	High	NAVQNHTATML	1xOxidation [M10]	0.0499962	0.00431669	0.278	1	1	1	39203_sw_O08538	0	1215.58	26751.3	5117.29	3504.27	5360.29		High	2	0.4851	0	608.293	-0.49	-0.0003	38.604	0.001535	0.007754	0.278	3.03	38.68
FALSE	High	SQGTGTNGSEI		0.0503108	0.00431669	0.277	1	1	2	25921_tr_A0A0G2	0	1050.47	48364.8	43790.8	30721.4	19831.8		High	2	0.2711	0	525.739	0.43	0.00023	38.6927	0.001535	0.007802	0.277	2.25	40.3
FALSE	High	RALSNSVSNM	1xOxidation [M10]	0.0499962	0.00431669	0.278	1	1	2	45181_sw_Q9WVH4	0	1094.53	12117.7	10202.9	8822.79	7250.06		High	2	0.3276	0	547.766	-0.18	-0.0001	33.043	0.001535	0.00773	0.278	2.32	33.01
FALSE	High	VNYRHLAL		0.0570169	0.00431669	0.257	1	1	2	55332_tr_A0A0R4	0	985.558	2919.38	129890	105724	73413.3		High	2	0.2478	0	493.282	-0.48	-0.00024	44.6322	0.001535	0.009389	0.257	2.26	46.19
FALSE	High	TSLRNHERI		0.0535634	0.00431669	0.267	1	1	6	36685_tr_B8JJZ9	0	1125.61	145599	85633.6	49401.5	36061.1		High	3	0.2287	0	375.876	-0.29	-0.00011	30.6165	0.002172	0.01954	0.175	1.88	32.15
FALSE	High	SIIKATNL		0.0535634	0.00431669	0.267	0	1	1		0	859.525					NoQuanValues	High	2		0.0335	430.266	-0.68	-0.00029	47.9759	0.001535	0.008566	0.267	2.02	48.24
FALSE	High	VSISNLGVAKI		0.05492	0.00431669	0.263	1	1	1	55935_sw_Q07113	0	1100.67	9902.62	45116.9	23971.3	22252.6		High	2	0.2954	0	550.837	-1.2	-0.00066	56.7841	0.001535	0.00887	0.263	2.81	57.77
FALSE	High	RQFPNRDAL		0.0475464	0.00431669	0.286	1	1	15	13905_tr_S4R273	0	1116.59	286049	261352	179588	124120		High	2	0.3012	0	558.799	-0.65	-0.00037	40.3883	0.001535	0.007215	0.286	2.49	41.13
FALSE	High	RSLYNTTQM	1xOxidation [M9]	0.0573737	0.00431669	0.256	1	1	1	55833_tr_E9Q411	0	1129.53	14437	8528.3	9655.18	2880.65		High	2	0.1171	0	565.271	2.86	0.00161	37.1024	0.001535	0.009432	0.256	2.05	37.08
FALSE	High	HTVQNADQV		0.0556107	0.00431669	0.261	1	1	3	45899_sw_P36371	0	1011.49	74138.5	58201.1	40024.3	37122.8		High	2	0.3433	0	506.246	-0.72	-0.00037	33.9497	0.001535	0.008997	0.261	2.01	33.87
FALSE	High	KSLKNYITI		0.0535634	0.00431669	0.267	1	2	3	41455_sw_Q8BYM8	0	1079.65	67801.1	6454.08	28515.1	2469.39	NotUnique	High	2	0.1558	0	540.326	-0.68	-0.00037	49.0115	0.001535	0.00857	0.267	2.31	49.45
FALSE	High	RPYSYSRL		0.0563096	0.00431669	0.259	1	1	1	44716_sw_Q9JJY3	0	1041.55					NoQuanValues	High	2	0.1059	0	521.278	0.52	0.00027	39.2264	0.001535	0.009153	0.259	2.55	40.61
FALSE	High	SGVEYTRL		0.0535634	0.00431669	0.267	1	1	2	47244_sw_Q62178	0	924.479					NoQuanValues	High	2		0.0481	462.743	0.18	8e-05	45.4223	0.001535	0.008551	0.267	1.98
FALSE	High	KAILNGIDSI		0.0559591	0.00431669	0.26	1	1	2	53000_sw_Q9CW03	0	1043.61	252747	262283	136808	115405		High	2	0.3405	0	522.307	-2.1	-0.00109	56.0465	0.001535	0.009098	0.26	2.79	56.98
FALSE	High	SLIILKQVM		0.0512661	0.00431669	0.274	1	1	2	22742_sw_Q9Z2U1	0	1044.65	1552.85	4891217	6.33356e+06	10711.7		High	2	0.3596	0	522.828	0.63	0.00033	61.9995	0.001535	0.008054	0.274	1.78	62.4
FALSE	High	RTIRNQNTV		0.0535634	0.00431669	0.267	1	1	10	49501_sw_Q0VBD2	0	1101.61	74866.6	305339	211669	130425		High	2	0.4245	0	551.31	-0.09	-5e-05	30.3591	0.001679	0.01159	0.233	2.45	30.08
FALSE	High	SGPRNSGINYM	1xOxidation [M11]	0.0538995	0.00431669	0.266	1	1	3	48344_sw_Q9QZK2	0	1211.55	106743	90672.5	47516.4	34137		High	2	0.2543	0	606.277	-0.05	-3e-05	37.7375	0.001535	0.00859	0.266	2.32	38.86
FALSE	High	AAPSSPTTM	1xOxidation [M9]	0.052567	0.00431669	0.27	1	1	3	21624_sw_Q9D0L1	0	878.392	19534.4	13068.1	9445.59	699.973		High	2	0.2487	0	439.7	0.18	8e-05	33.7117	0.002669	0.02302	0.156	1.93	34.67
FALSE	High	RVAEFTTNL		0.0478462	0.00431669	0.285	1	1	2	55386_sw_Q8VDD5	0	1050.56	336040	306459	237579	77112.7		High	2	0.1616	0	525.782	-0.74	-0.00039	50.9492	0.001535	0.007296	0.285	1.98	52
FALSE	High	RVLRFSLV		0.0566622	0.00431669	0.258	1	1	2	28916_tr_Q3TSR0	0	989.625	275386	268715	175972	132014		High	2	0.2977	0	495.316	-1.03	-0.00051	52.6632	0.001535	0.009269	0.258	2.15	54.29
FALSE	High	VTIHYNKL		0.0472484	0.00431669	0.287	1	1	1	35025_tr_E9PUZ5	0	987.562	30412	4480.73	8355.73	10016.5		High	2	0.2148	0	494.284	-1.06	-0.00052	41.7174	0.001535	0.007173	0.287	2.7	41.7
FALSE	High	RNYLHYSL		0.052567	0.00431669	0.27	1	1	2	21057_tr_F7B7L8	0	1065.55	6205.71	77161.9	52396.7	10614.4		High	2	0.2032	0	533.277	-0.18	-0.0001	47.808	0.001535	0.008326	0.27	1.87	48.09
FALSE	High	KATTNIVEM	1xOxidation [M9]	0.05492	0.00431669	0.263	1	1	5	40077_sw_Q8K1H7	0	1022.52	106410	79749.3	44401.8	36898		High	2	0.1502	0	511.763	-0.31	-0.00016	37.4663	0.008819	0.07864	0.014	2.33	37.79
FALSE	High	IQWRFVNRI		0.0522389	0.00431669	0.271	1	1	7	49519_sw_P46935	0	1231.71	3.2532e+06	2.83411e+06	2.30537e+06	1.60056e+06		High	2	0.1438	0	616.356	-1.17	-0.00072	54.4844	0.001535	0.008259	0.271	1.6	56.09
FALSE	High	KGLANHVVV		0.0556107	0.00431669	0.261	1	1	4	53044_sw_Q68FE6	0	936.563	169691	134281	102413	75205.5		High	2	0.4461	0	468.785	-0.3	-0.00014	38.6977	0.001535	0.009015	0.261	2.04	39.86
FALSE	High	YDPKNHILPPM	1xOxidation [M11]	0.0552643	0.00431669	0.262	1	1	3	27336_sw_Q08093	0	1340.67	69671.2	39374.6	27435.6	12697.7		High	3	0.1591	0	447.56	-0.21	-0.0001	43.2913	0.001535	0.008939	0.262	1.76	44.25
FALSE	High	VSIQFYHL		0.052567	0.00431669	0.27	1	1	2	56180_sw_Q5H8C4	0	1006.54	5834.19	440822	349100	230240		High	2	0.3046	0	503.771	-0.13	-7e-05	61.0096	0.001535	0.008356	0.27	1.74	61.84
FALSE	High	KVAVNGQHM		0.0532293	0.00431669	0.268	1	1	2	27862_sw_O08573	0	983.509	18248.1	15946.9	9146.61	7616.99		High	2	0.4175	0	492.258	-1.02	-0.0005	31.6588	0.001535	0.008502	0.268	2.06	32.69
FALSE	High	RSLENYHFV		0.052567	0.00431669	0.27	1	1	2	43826_tr_Q5SUH7	0	1164.58	97933.9	73058.8	52458.6	34350.6		High	2	0.2377	0	582.793	-0.21	-0.00012	47.5934	0.001535	0.008323	0.27	2.23	47.81
FALSE	High	HLVTNQEAL		0.0506273	0.00431669	0.276	1	1	4	46449_tr_Q8BMN7	0	1024.54	324303	292425	187146	122426		High	2	0.3263	0	512.774	-0.5	-0.00026	43.6161	0.001679	0.01017	0.248	2.36	44.06
FALSE	High	RQGANINEI		0.0503108	0.00431669	0.277	1	1	4	31697_sw_P60335	0	1014.53	193434	148221	113847	71164.2		High	2	0.1639	0	507.77	-0.22	-0.00011	41.0268	0.002362	0.02008	0.171	2.44	42.67
FALSE	High	RSLESRDHL		0.0496834	0.00431669	0.279	1	1	3	54301_sw_Q4QRL3	0	1112.58	20740.5	18646.8	12739.9	8772.18		High	2	0.0974	0	556.794	-0.51	-0.00028	33.913	0.001535	0.007673	0.279	1.95	33.94
FALSE	High	SGLVNHVPL		0.0682739	0.00490818	0.228	1	1	4	29222_tr_Q3UZG4	0	935.531	374218	310590	232921	108301		High	2	0.2134	0	468.269	-1.2	-0.00056	50.912	0.002669	0.02294	0.156	2.39	51.9
FALSE	High	TQLMNGTSM	1xOxidation [M9]	0.064572	0.00490818	0.237	1	1	2	43316_tr_Q05DJ9	0	998.428	7145.23	27200.6	20074.3	23611.8		High	2	0.0563	0	499.718	0.31	0.00016	42.5373	0.001679	0.01114	0.237	2.31	43.69
FALSE	High	VMYRVIQV		0.063381	0.00490818	0.24	1	1	2	13219_tr_E0CYP7	0	1007.57	124168	127298	86665.8	3968.59		High	2	0.264	0	504.288	-0.95	-0.00048	53.3647	0.008385	0.0724	0.024	1.97	54.48
FALSE	High	GAPENSGISTL		0.0618253	0.00490818	0.244	1	1	4	51553_sw_F8VPU2	0	1045.52	3661.75	106982	89054.7	54982.7		High	2	0.2335	0	523.261	-0.34	-0.00018	51.8772	0.007264	0.06809	0.031	2.27	52.63
FALSE	High	SSHSFPQL		0.0580938	0.00490818	0.254	1	1	2	48123_tr_B8JK87	0	902.437	567746	590001	379857	180238		High	2	0.1818	0	451.722	-0.97	-0.00044	50.1913	0.001679	0.009576	0.254	1.87	51.04
FALSE	High	RTYHFRSTL		0.0678529	0.00490818	0.229	1	1	1	50045_sw_Q8BNE1	0	1180.62	29386.9	1717.99	1434.55	1390.72		High	3	0.1455	0	394.212	-0.29	-0.00011	38.2675	0.001679	0.012	0.229	2.2	38.27
FALSE	High	SVLFNLTTM	1xOxidation [M9]	0.0580938	0.00490818	0.254	1	1	1	47962_sw_Q8K2L8	0	1041.53	6926.63	86896.2	10312.2	5890.59		High	2	0.1413	0	521.268	0.33	0.00017	67.275	0.001679	0.009614	0.254	1.84	68.06
FALSE	High	VALLFQQL		0.0657843	0.00490818	0.234	1	1	1	55221_tr_E9PXF8	0	931.561					NoQuanValues	High	2	0.1721	0	466.285	0.87	0.0004	74.3276	0.001679	0.0115	0.234	2.15
FALSE	High	RVHENEITKL		0.0599319	0.00490818	0.249	1	1	1	31597_sw_P28654	0	1238.69					NoQuanValues	High	3		0.0116	413.566	-0.33	-0.00013	36.1755	0.001679	0.01003	0.249	1.71
FALSE	High	VAITFNFL		0.0691234	0.00490818	0.226	1	1	1	39792_sw_Q9DCV6	0	924.519					NoQuanValues	High	2	0.0625	0	462.764	1.96	0.0009	77.9778	0.001762	0.01236	0.226	2.24
FALSE	High	FMVEKGPTL	1xOxidation [M2]	0.0595598	0.00490818	0.25	1	1	4	24220_sw_Q6P073	0	1037.53	179083	162138	84260.3	76376.6		High	2	0.3019	0	519.27	-1.04	-0.00054	50.0024	0.001679	0.01164	0.233	2.65	50.24
FALSE	High	ASLTNNQNL		0.0686974	0.00490818	0.227	1	1	4	55835_tr_Q7M739	0	974.49	104164	119847	70997.2	51425.9		High	2	0.1807	0	487.748	-0.93	-0.00045	46.2874	0.005423	0.04734	0.074	2.49	47.15
FALSE	High	FVYIFQEV		0.0580938	0.00490818	0.254	1	1	5	44050_sw_Q99K51	0	1044.54	1355.96	386385	331089	309065		High	2	0.25	0	522.774	0.96	0.0005	74.8885	0.002362	0.02063	0.168	2.04	75.52
FALSE	High	RALLDRDVL		0.0641727	0.00490818	0.238	1	2	1	50201_tr_Q91XY3	0	1070.63	53364.7	9776.13	7403.74	9655.15	NotUnique	High	2	0.0686	0	535.819	-0.26	-0.00014	49.3885	0.001679	0.01106	0.238	2.04	49.39
FALSE	High	AAPRNKHWL		0.0666045	0.00490818	0.232	1	1	10	17754_tr_F6XU64	0	1092.61	654039	594734	385712	288225		High	2	0.3367	0	546.806	-0.55	-0.0003	35.2937	0.001679	0.01172	0.232	1.96	35.47
FALSE	High	TSPEYQKL		0.0614421	0.00490818	0.245	1	1	3	54794_sw_Q920R0	0	965.494	147550	137107	99812.9	61599.3		High	2	0.0804	0	483.251	0.05	2e-05	41.8276	0.001679	0.01041	0.245	1.99	42.38
FALSE	High	STVRNADVI		0.0599319	0.00490818	0.249	1	1	6	53406_sw_P06795	0	974.527	2.77984e+06	2277589	1.67444e+06	973630		High	2	0.1762	0	487.767	-0.44	-0.00021	41.925	0.001679	0.01007	0.249	2.27	42.32
FALSE	High	VTVENVQEL		0.0629886	0.00490818	0.241	1	1	2	41112_sw_Q8BZM0	0	1030.54	58374.9	51532.4	40146.5	32126.1		High	2	0.2679	0	515.774	0.03	2e-05	55.5677	0.001679	0.01078	0.241	2.65	56.53
FALSE	High	SSLSASHPM	1xOxidation [M9]	0.0674343	0.00490818	0.23	1	1	1	50920_tr_E0CXR8	0	932.414	7623.86	2926.57	7749.8	1401.2		High	2	0.1711	0	466.71	-0.56	-0.00026	32.1746	0.001679	0.01189	0.23	1.87	33.36
FALSE	High	ASLSNLHSL		0.0686974	0.00490818	0.227	1	1	5	10842_sw_Q9D1C2	0	941.505	424070	238368	191449	161625		High	2	0.3052	0	471.256	-1.19	-0.00056	49.6288	0.002851	0.02836	0.132	2.49	50.47
FALSE	High	ASARNLEHL		0.0618253	0.00490818	0.244	1	1	4	52803_sw_Q8BMI0	0	1010.54	353596	336871	236840	164906		High	2	0.3374	0	505.772	-0.36	-0.00018	38.0032	0.001679	0.01053	0.244	2.43	39.59
FALSE	High	SAVVNKVPLSG		0.058457	0.00490818	0.253	1	1	1	9203_sw_Q9DAM7_	0	1070.62	5262.81	20963.9	18554.6	10595.1		High	2	0.2748	0	535.814	-0.25	-0.00014	44.5645	0.001679	0.009649	0.253	2.22	44.9
FALSE	High	SGLKYVAV		0.0661932	0.00490818	0.233	1	1	4	23213_tr_E9PZC3	0	836.488	85235.4	86440.6	55121.9	38418.9		High	2	0.2264	0	418.748	0.18	7e-05	48.0237	0.001679	0.0116	0.233	1.59	48.76
FALSE	High	SGIKNPVSV		0.0595598	0.00490818	0.25	1	1	2	35304_sw_Q8R1G1	0	900.515					NoQuanValues	High	2		0	450.761	0.1	5e-05	44.1492	0.001679	0.009959	0.25	1.57	45.49
FALSE	High	STMVNADHF		0.0614421	0.00490818	0.245	1	1	1	29779_sw_P58196	0	1021.44					NoQuanValues	High	2		0.0137	511.224	-0.09	-5e-05	45.7839	0.001679	0.01045	0.245	2.16	47.25
FALSE	High	RNYNYRVV		0.0686974	0.00490818	0.227	1	1	5	53612_sw_P70388	0	1083.57	7748.66	59479.5	39637.9	28514.2		High	2	0.2427	0	542.288	-1.14	-0.00062	39.0765	0.006611	0.06455	0.038	2.06	40.21
FALSE	High	KAPDNRETL		0.0666045	0.00490818	0.232	1	1	13	48407_tr_A0A0R4	0	1043.55	2.52199e+06	2.22796e+06	1.51708e+06	1.02219e+06		High	2	0.3257	0	522.277	-0.8	-0.00042	31.5904	0.001762	0.01324	0.218	2.18	32.88
FALSE	High	TSFMFQRV	1xOxidation [M4]	0.0603061	0.00490818	0.248	1	1	2	23818_tr_D3Z0S1	0	1031.5	95817.6	89441.2	59464.1	33535		High	2	0.0603	0	516.252	-0.26	-0.00014	50.913	0.001679	0.01012	0.248	1.99	51.99
FALSE	High	LGVKNSEPA		0.058457	0.00490818	0.253	1	1	7	42325_sw_Q80UG5	0	914.494	50415.8	48132.2	31099	22639.2		High	2	0.1667	0	457.751	-0.05	-2e-05	35.1167	0.001679	0.009647	0.253	2.04	36.22
FALSE	High	RILEFFGL		0.0591901	0.00490818	0.251	1	1	1	39759_sw_P09103	0	994.572	1331.95	63756	53520.9	48666.6		High	2	0.1566	0	497.79	0.96	0.00048	73.0489	0.001679	0.009871	0.251	1.98	74.02
FALSE	High	FSKVNIQVL		0.0637757	0.00490818	0.239	1	1	2	39730_sw_Q9Z2F2	0	1047.62	402051	337624	259188	216797		High	2	0.0884	0	524.312	-1.89	-0.00099	55.9977	0.007946	0.06985	0.028	1.81	57.25
FALSE	High	GQLSNGDHHF		0.0618253	0.00490818	0.244	1	1	3	17026_tr_A2AWN7	0	1111.49	10117.3	49683.1	31961.4	21398		High	2	0.6126	0	556.249	-0.37	-0.0002	35.8973	0.001679	0.01052	0.244	2.53	37.01
FALSE	High	SSVRNSKSL		0.0682739	0.00490818	0.228	1	1	18	46688_sw_O89050	0	977.537	1343.47	41443	88048.9	90125.3		High	2	0.3231	0	489.272	0.03	1e-05	26.9244	0.001679	0.0121	0.228	2.29	28.62
FALSE	High	KSPEYESL		0.0674343	0.00490818	0.23	1	1	1	42646_tr_G3X9J6	0	952.462	92175.6	8767.58	3916.19	5751.84		High	2		0.0208	476.735	-0.32	-0.00015	43.0305	0.001679	0.01191	0.23	2.35	43.06
FALSE	High	YHPGVNGPPL		0.0610612	0.00490818	0.246	1	1	5	12735_tr_Q3V0R7	0	1050.54	77836.7	69627.8	54188	33893.4		High	2	0.3088	0	525.772	-0.73	-0.00038	45.7602	0.002669	0.02623	0.141	2.85	47.29
FALSE	High	TSVRFTQL		0.0618253	0.00490818	0.244	1	1	8	27063_sw_Q9D6T0	0	951.526	4299882	3455091	2.44961e+06	1.71748e+06		High	2	0.3984	0	476.265	-2.25	-0.00107	50.395	0.004904	0.04339	0.084	2.46	51.39
FALSE	High	NSVVNPNKATI		0.0686974	0.00490818	0.227	1	1	3	40318_sw_Q3U2S4	0	1156.63	31803	27947	19188.7	16247.6		High	2	0.2973	0	578.82	0.37	0.00022	42.6424	0.001679	0.01226	0.227	2.59	43.53
FALSE	High	ISLAKTNI		0.064572	0.00490818	0.237	1	1	1	52504_tr_E9PUL2	0	859.525					NoQuanValues	High	2	0.0335	0	430.266	-0.68	-0.00029	47.9759	0.001679	0.01115	0.237	2.09	48.24
FALSE	High	GMHQNTLRI		0.0686974	0.00490818	0.227	1	2	2	39459_sw_Q99L48	0	1069.56	64531.5	9132.85	9719.49	2753.54	NotUnique	High	2	0.3216	0	535.282	-0.98	-0.00052	41.2837	0.001679	0.01219	0.227	1.99	40.56
FALSE	High	KNLNYLHL		0.0649738	0.00490818	0.236	1	1	3	51515_tr_B7ZC27	0	1014.57	94799.1	63596.6	64414.2	20283.7		High	2	0.2359	0	507.79	-0.65	-0.00033	48.1773	0.008385	0.07262	0.024	1.95	49.78
FALSE	High	ATIINEEVL		0.0637757	0.00490818	0.239	1	1	1	39511_tr_E9PXC0	0	1001.55					NoneMonoisotopic	High	2	0.0652	0	501.28	0.76	0.00038	62.0885	0.001679	0.01102	0.239	1.84
FALSE	High	TNRKYPKL		0.0629886	0.00490818	0.241	1	1	4	8187_sw_Q9CQZ7_	0	1019.6	5420.37	25205.4	19264.6	15291.1		High	2	0.2022	0	510.303	-0.94	-0.00048	33.8377	0.001679	0.01074	0.241	1.83	33.71
FALSE	High	SAIRGQAEV		0.0618253	0.00490818	0.244	1	1	3	54421_sw_P59598	0	930.5					NoQuanValues	High	2	0.3625	0	465.754	-0.03	-1e-05	36.6192	0.001762	0.01615	0.196	2.4	37.58
FALSE	High	TTHSNHEVL		0.0606825	0.00490818	0.247	1	1	6	25278_sw_Q9DCC4	0	1037.5	89382.4	81296.9	49664.5	40110.5		High	2	0.5291	0	519.254	-0.49	-0.00026	30.6701	0.001762	0.01523	0.202	2.23	32.26
FALSE	High	TSLAFESRL		0.0614421	0.00490818	0.245	1	1	1	47829_sw_Q5SXY1	0	1023.55					NoQuanValues	High	2	0.4626	0	512.276	-1.68	-0.00086	54.1973	0.001679	0.01043	0.245	1.47
FALSE	High	VGYRQPLV		0.0653779	0.00490818	0.235	1	1	5	25552_sw_P97370	0	931.536	206338	177037	125946	76346.9		High	2	0.2609	0	466.271	-0.44	-0.0002	46.0608	0.004763	0.04224	0.087	2.07	46.53
FALSE	High	LRYLHSLL		0.0606825	0.00490818	0.247	1	1	4	54430_sw_Q3UPH7	0	1014.61	175213	131636	105506	63547.7		High	2	0.2379	0	507.808	-1.08	-0.00055	51.1761	0.001679	0.01018	0.247	2.06	52.82
FALSE	High	RSYSFQKV		0.0622108	0.00490818	0.243	1	1	3	49283_sw_Q8CI75	0	1014.54	7407.5	83820.4	67489.6	37955.5		High	2	0.285	0	507.772	-0.46	-0.00023	38.4286	0.001679	0.0106	0.243	2	38.19
FALSE	High	RSPKYLEL		0.0670182	0.00490818	0.231	1	1	3	53784_sw_Q7TPV4	0	1005.57	6731.77	54439.4	41657.4	19029.4		High	2	0.08	0	503.29	0.71	0.00036	44.9721	0.005879	0.05255	0.062	2.25	46.48
FALSE	High	VSPVSKTAM		0.0588224	0.00490818	0.252	1	1	2	53508_sw_Q6PIJ4	0	919.492	79596.6	67210.2	44069.1	31246.3		High	2	0.3216	0	460.25	0.02	1e-05	37.4073	0.001762	0.01425	0.21	2.27	39.19
FALSE	High	KVVKFSYM	1xOxidation [M8]	0.0629886	0.00490818	0.241	1	1	4	17725_tr_A0A0A6	0	1017.54	111594	88220.4	50607.9	27766.5		High	2	0.377	0	509.275	-0.62	-0.00031	39.8343	0.001762	0.01346	0.216	2.44	41.44
FALSE	High	ETPVYANL		0.0603061	0.00490818	0.248	1	1	1	30789_sw_P15066	0	906.457	6761.99	109655	90379.7	88208.4		High	2	0.2212	0	453.732	-0.82	-0.00037	56.5129	0.001679	0.01015	0.248	2.17	58.18
FALSE	High	LGPKNGVYI		0.0649738	0.00490818	0.236	1	2	5	40776_sw_P36423	0	960.551	338571	261677	198788	146990	NotUnique	High	2	0.2199	0	480.779	0.22	0.0001	49.4787	0.001679	0.01124	0.236	1.91	50.5
FALSE	High	KSTVNKWTL		0.0625986	0.00490818	0.242	1	2	4	44913_sw_Q8BH57	0	1076.61	177970	179923	106614	79687.4	NotUnique	High	2	0.3803	0	538.808	-0.53	-0.00028	44.7204	0.001679	0.01224	0.227	2.84	45.32
FALSE	High	FGIHNGVETL		0.0637757	0.00490818	0.239	1	1	4	14211_tr_A2AMD7	0	1086.56	609096	569936	419452	308205		High	2	0.237	0	543.782	-0.27	-0.00015	52.1432	0.001679	0.01101	0.239	2.11	53.81
FALSE	High	FQALNAEKL		0.0695519	0.00535331	0.225	1	1	2	56012_sw_Q9JKK8	0	1033.57	99765.3	64306.3	65599.1	10684.5		High	2	0.186	0	517.287	-0.23	-0.00012	51.2149	0.001762	0.0125	0.225	2.15	52.36
FALSE	High	RNVRNVMYL		0.0791491	0.00535331	0.204	1	1	5	36363_tr_E9Q9B3	0	1164.63	336558	256251	157918	125702		High	2	0.2757	0	582.819	0.24	0.00014	46.0201	0.009566	0.08545	0.004	1.85	46.53
FALSE	High	RAFLFNKV		0.0781841	0.00535331	0.206	1	1	2	10163_sw_P62700	0	994.583	243.579	57338.1	73381.5	54420.1		High	2	0.3179	0	497.795	-0.88	-0.00044	48.3953	0.001762	0.0147	0.206	1.95	49.95
FALSE	High	SALQNVKRL		0.0786652	0.00535331	0.205	1	1	2	42152_sw_P97390	0	1028.62	44175	9871.29	4787.28	8954.88		High	2	0.249	0	514.814	-0.56	-0.00029	41.0088	0.001762	0.01488	0.205	2.49	39.9
FALSE	High	QTYDYRNI		0.0878119	0.00535331	0.187	1	1	6	36202_sw_Q9JHI7	0	1072.51	8622.85	516084	466700	281458		High	2	0.1747	0	536.756	-1.27	-0.00068	46.2404	0.002669	0.02409	0.151	1.66	47.79
FALSE	High	KVAVFRYL		0.0878119	0.00535331	0.187	1	1	1	51062_tr_F6QY99	0	995.604	37693.8	3554.06	2048.76	3317.52		High	2	0.278	0	498.305	-0.77	-0.00039	51.9959	0.001762	0.01751	0.187	2.23	51.99
FALSE	High	SALQNAHQQKL		0.0888871	0.00535331	0.185	1	1	5	55416_tr_E9Q512	0	1237.66	18731.5	26561.3	21591.5	12557		High	2	0.369	0	619.336	0.36	0.00022	35.9763	0.001762	0.0178	0.185	2.52	36.45
FALSE	High	RSHLNFSVL		0.0872788	0.00535331	0.188	1	1	4	54221_tr_E9Q3G8	0	1072.59	80522.6	51972.6	45815.6	26221.3		High	2	0.23	0	536.798	-0.49	-0.00026	50.9874	0.002669	0.02219	0.16	2	51.98
FALSE	High	AALENRQTI		0.0695519	0.00535331	0.225	1	1	1	55918_tr_E9PY55	0	1015.55	2071.35	25392	22891.7	13257.8		High	2	0.0064	0	508.28	-0.12	-6e-05	39.613	0.001762	0.01244	0.225	1.56	41.23
FALSE	High	NTIANKLHL		0.0816104	0.00535331	0.199	1	1	4	42514_sw_Q8BJW6	0	1023.59	9395.31	77746.9	54310.6	29884.6		High	2	0.1984	0	512.301	-0.14	-7e-05	46.7092	0.001762	0.01571	0.199	2.47	47.98
FALSE	High	VAPQYQEL		0.0739767	0.00535331	0.215	1	1	2	23714_tr_A2AIH8	0	947.483	224482	170779	141294	102000		High	2	0.1333	0	474.246	0.57	0.00027	51.2541	0.004904	0.04488	0.08	2.1	52.35
FALSE	High	QIIAFFAHL		0.0762872	0.00535331	0.21	1	1	1	56127_sw_Q8CHI8	0	1059.6					NoQuanValues	High	2	0.2189	0	530.303	-0.02	-1e-05	71.002	0.001762	0.0143	0.21	1.69
FALSE	High	KSLVSKGTL		0.0777058	0.00535331	0.207	1	1	3	20711_sw_P43274	0	932.578	24292	22518.6	12797.1	11513.6		High	2	0.2353	0	466.792	-0.01	0	36.9731	0.004075	0.03856	0.097	2.38	38.84
FALSE	High	TILEFSQNM	1xOxidation [M9]	0.0730711	0.00535331	0.217	1	1	1	51747_sw_Q6P5F9	0	1098.51	8870.95	182395	2797.71	5077.77		High	2	0.1071	0	549.76	0.01	1e-05	59.1614	0.001762	0.01343	0.217	1.96	60.1
FALSE	High	TSTTNKITV		0.0801252	0.00535331	0.202	1	1	1	42502_sw_Q9D824	0	964.531	12876.6	584.533	1206.5	4666.96		High	2	0.105	0	482.769	0.11	5e-05	38.8277	0.001762	0.01523	0.202	2	38.81
FALSE	High	TLVEFRNL		0.0708524	0.00535331	0.222	1	1	1	46933_sw_Q3V1G4	0	991.557	9955.52	158879	74754.9	69401.6		High	2	0.0608	0	496.282	-0.79	-0.00039	57.5311	0.001762	0.0128	0.222	1.48	58.46
FALSE	High	TSYRFLAL		0.0816104	0.00535331	0.199	1	1	2	42155_sw_Q8QZX2	0	970.536	604.536	245727	178811	131179		High	2	0.3096	0	485.771	-0.96	-0.00046	61.1066	0.001762	0.0157	0.199	1.97	61.98
FALSE	High	YSPTGKEFV		0.0811125	0.00535331	0.2	1	1	4	36517_sw_Q6PAC3	0	1027.51	394827	317723	223197	174046		High	2	0.3312	0	514.258	-0.51	-0.00026	46.6218	0.005879	0.05241	0.062	1.6	46.95
FALSE	High	TALENLSTL		0.0699829	0.00535331	0.224	1	2	1	55943_tr_A0A0U1	0	961.52	4854.61	682030	512.716	6489.87	NotUnique	High	2	0.1005	0	481.264	1.6	0.00077	62.7261	0.001762	0.01255	0.224	1.89	63.69
FALSE	High	RSYRYKLL		0.0762872	0.00535331	0.21	1	1	3	8357_tr_F7AFI0_	0	1098.64	101950	302843	227428	142715		High	3	0.0507	0	366.885	-0.49	-0.00018	40.6693	0.001762	0.01429	0.21	1.38	41.8
FALSE	High	IGPRYSSV		0.0744335	0.00535331	0.214	1	1	4	55523_sw_Q5PRF0	0	878.473	93020.9	78379.4	59118.1	39976.7		High	2	0.245	0	439.74	-0.04	-2e-05	42.0573	0.003597	0.03161	0.12	2.49	42.62
FALSE	High	NSMVLFDHM	1xOxidation [M3]	0.0851765	0.00535331	0.192	1	1	1	54701_sw_Q64511	0	1109.48	167860	2439.54	10263.2	9582.36		High	2	0.0604	0	555.24	-2.12	-0.00118	54.6162	0.001762	0.01667	0.192	2.65	54.55
FALSE	High	IRYIFAYL		0.0758197	0.00535331	0.211	1	1	1	18619_sw_Q9JHF7	0	1058.6					NoQuanValues	High	2	0.1475	0	529.806	0.8	0.00042	68.9656	0.001762	0.01411	0.211	1.83
FALSE	High	SVVEYSRL		0.075355	0.00535331	0.212	1	1	3	42789_tr_G5E8F4	0	952.51	64408.3	57374.8	28905.1	25138.1		High	2	0.2794	0	476.758	-1.8	-0.00086	47.0783	0.001762	0.01394	0.212	2.04	48.71
FALSE	High	RSLDKGTLYI		0.0888871	0.00535331	0.185	1	1	2	41404_tr_A0A0R4	0	1165.66	9516.38	10047.1	25696.7	9568.89		High	2	0.1922	0	583.332	-0.76	-0.00044	47.7649	0.001762	0.01779	0.185	2.81	48.52
FALSE	High	ATYSYKEAL		0.075355	0.00535331	0.212	1	2	1	43744_sw_Q8R349	0	1045.52	5146.97	82197.2	70910.9	43295.7	NotUnique	High	2	0.3174	0	523.263	-0.45	-0.00024	45.7074	0.001762	0.01403	0.212	2.3	47.38
FALSE	High	ATISNPQHL		0.0867488	0.00535331	0.189	1	1	4	54927_tr_G3X9F7	0	980.516	100225	113783	63479.1	38648.2		High	2	0.3274	0	490.762	-0.18	-9e-05	41.5658	0.007264	0.06839	0.031	2.23	42.1
FALSE	High	RSLAYIHSF		0.0894293	0.00535331	0.184	1	1	1	35302_sw_Q9WV60	0	1093.58					NoQuanValues	High	2	0.1813	0	547.293	-0.78	-0.00043	48.1965	0.001762	0.01792	0.184	1.82
FALSE	High	STVKNEFSL		0.0846583	0.00535331	0.193	1	1	2	50512_tr_A0A0A0	0	1024.53	319.604	73680.5	45185.3	42413.2		High	2	0.1331	0	512.769	0.7	0.00036	51.8997	0.001762	0.01655	0.193	2.48	52.19
FALSE	High	YQQMNPEAL	1xOxidation [M4]	0.075355	0.00535331	0.212	1	1	4	29563_sw_P54841	0	1109.49	231123	245778	146204	81612.7		High	2	0.2201	0	555.25	0.13	7e-05	46.7745	0.006357	0.05809	0.05	2.09	47.67
FALSE	High	VAPFLRQEF		0.0726222	0.00535331	0.218	1	1	3	47221_sw_Q921N6	0	1106.6	157844	131839	112678	8516.14		High	2	0.3388	0	553.802	-1.67	-0.00092	57.6582	0.001762	0.01331	0.218	1.83	58.63
FALSE	High	VAPGNQVTL		0.0726222	0.00535331	0.218	1	1	1	20236_tr_D3YZE3	0	898.499	5612.91	310300	205857	199261		High	2	0.133	0	449.752	-3.54	-0.00159	49.7063	0.001762	0.01323	0.218	2.18	51.39
FALSE	High	YQPYNKDWI		0.0872788	0.00535331	0.188	1	2	2	10438_tr_G3UW85	0	1226.58	7055.9	714576	591156	566583	NotUnique	High	2	0.4032	0	613.796	0.09	5e-05	55.504	0.001762	0.0174	0.188	1.86	56.02
FALSE	High	IIPMFSNL		0.071291	0.00535331	0.221	1	1	2	12715_tr_G3UWL2	0	934.507	7048.64	63953.2	93396.5	73032.4		High	2	0.274	0	467.757	1.1	0.00051	74.1503	0.002172	0.01867	0.18	2.08	75.09
FALSE	High	AQQMYQSL	1xOxidation [M4]	0.0704164	0.00535331	0.223	1	1	4	25808_sw_Q9DB32	0	984.446	77832.6	66475.5	43238.5	31978.6		High	2	0.1449	0	492.727	0.72	0.00035	45.2337	0.008819	0.07897	0.014	2.14	46.77
FALSE	High	ISPRFDVQL		0.0762872	0.00535331	0.21	1	2	2	8233_tr_F8WJ41_	0	1074.59	4693.67	318378	205367	4770.35	NotUnique	High	2	0.2069	0	537.801	0.06	3e-05	58.9115	0.001762	0.01428	0.21	2.03	59.3
FALSE	High	ISPKHFVHL		0.0888871	0.00535331	0.185	1	1	4	41881_sw_Q9JL60	0	1077.62	67411.2	88366.6	70054.7	18355.2		High	2	0.374	0	539.313	-0.65	-0.00035	42.2494	0.002669	0.02505	0.147	2.46	43.23
FALSE	High	SMEVNVDTL	1xOxidation [M2]	0.0806174	0.00535331	0.201	1	1	1	9918_tr_A2A5G0_	0	1023.47	7103.74	146483	79027	78990.3		High	2	0.1556	0	512.236	-1.98	-0.00101	53.4661	0.001762	0.01539	0.201	1.35	55.13
FALSE	High	GANVNHTTV		0.0786652	0.00535331	0.205	1	1	6	43973_sw_Q9Z2G0	0	912.453	883193	782477	492028	387299		High	2	0.3678	0	456.73	-0.15	-7e-05	32.6563	0.001762	0.01487	0.205	2.61	33.78
FALSE	High	SGPRDHVFI		0.0821112	0.00535331	0.198	1	1	1	36075_sw_O89017	0	1027.53	7934.16	324946	213008	146088		High	2	0.2105	0	514.27	-0.16	-8e-05	43.642	0.001762	0.01581	0.198	1.71	45.14
FALSE	High	HSPQHTTTL		0.0739767	0.00535331	0.215	1	1	2	20628_tr_F6RSU6	0	1021.51	10091.1	8913.26	5286.71	3919.76		High	2	0.5115	0	511.257	0.08	4e-05	29.6302	0.001762	0.01368	0.215	2.17	30.7
FALSE	High	VMLENYSHL	1xOxidation [M2]	0.0695519	0.00535331	0.225	1	1	2	40802_sw_Q60585	0	1121.53	9156.94	41712.7	4054.4	18705.3		High	2	0.1333	0	561.267	-2.38	-0.00133	51.0318	0.001762	0.01246	0.225	2.1	51.97
FALSE	High	VIVRFLTV		0.0730711	0.00535331	0.217	1	1	2	8233_tr_F8WJ41_	0	946.608	721.562	932936	766506	9256.95		High	2	0.2655	0	473.808	0.81	0.00038	62.2984	0.003041	0.02966	0.127	1.77	62.68
FALSE	High	AAVKNEVNV		0.0744335	0.00535331	0.214	1	1	3	48241_sw_E9Q8I9	0	943.521	45207.6	35609.1	24876.8	17947.8		High	2	0.3305	0	472.264	-0.37	-0.00017	38.1964	0.001762	0.01376	0.214	2.33	39.93
FALSE	High	AMHRNLVDNI	1xOxidation [M2]	0.0841431	0.00535331	0.194	1	1	3	56343_tr_E9Q3W4	0	1198.6	54819.6	50477.6	27680.1	20510.5		High	2	0.2731	0	599.803	-0.15	-9e-05	41.8273	0.001762	0.01644	0.194	2.49	43.53
FALSE	High	VQMKFRLL	1xOxidation [M3]	0.071291	0.00535331	0.221	1	1	1	33846_tr_G3UY65	0	1050.61	5100.02	50040.2	23223.2	21729.1		High	2	0.1517	0	525.81	-0.94	-0.00049	48.1249	0.001762	0.01289	0.221	1.78	48.87
FALSE	High	VSYNHTNI		0.0899745	0.00535331	0.183	1	1	2	45244_sw_A2AG58	0	947.458	176706	174741	112067	67503.1		High	2	0.3686	0	474.233	-0.2	-9e-05	40.6767	0.001762	0.01808	0.183	2.55	41.17
FALSE	High	SGLNYKKL		0.0836308	0.00535331	0.195	1	1	1	55833_tr_E9Q411	0	922.536	42075.5	701.511	1544.45	2060.11		High	2		0.0085	461.771	-1.4	-0.00065	39.1551	0.001762	0.01626	0.195	2.33	39.13
FALSE	High	SNYVFVFL		0.0744335	0.00535331	0.214	1	1	5	21446_tr_A0A0U1	0	988.514	9268.66	138165	95717.8	144609		High	2	0.1673	0	494.762	3.27	0.00162	79.9562	0.003597	0.03271	0.116	2.51	80.84
FALSE	High	SSMRGMDTV		0.0878119	0.00535331	0.187	1	1	3	36003_tr_S4R2L4	0	983.428	85435.9	78400.3	58844.9	35676		High	2	0.1354	0	492.218	0.1	5e-05	41.1509	0.001762	0.01741	0.187	1.92	42.73
FALSE	High	SIPFLAEL		0.0821112	0.00535331	0.198	1	1	2	55642_tr_G3X9B1	0	889.503	1830.7	34274.6	27376.1	18921.3		High	2	0.0732	0	445.255	0.86	0.00038	74.456	0.001762	0.01589	0.198	2.05	75.46
FALSE	High	VVFFFKTL		0.0748929	0.00535331	0.213	1	1	3	6535_sw_Q9JLJ1_	0	1000.59	9251.04	66345.4	1274341	1210376		High	2	0.2793	0	500.795	-3.01	-0.00151	67.5454	0.004904	0.04474	0.08	2.22	69.51
FALSE	High	SSLINHQRV		0.0777058	0.00535331	0.207	1	1	1	46987_tr_Q5SVS9	0	1053.58	4055.65	26551.2	14731.7	11313		High	2	0.3188	0	527.293	-0.31	-0.00016	35.7945	0.001762	0.01457	0.207	2.76	37.28
FALSE	High	HAPRNLRLTYL		0.0748929	0.00535331	0.213	1	1	5	54901_tr_G3X8X6	0	1353.77	219405	167290	112960	72798		High	3	0.3951	0	451.929	-1.43	-0.00064	45.1971	0.004412	0.0405	0.092	2.05	46.22
FALSE	High	SHYEFHNI		0.0888871	0.00535331	0.185	1	1	4	54793_sw_Q69ZK0	0	1046.47	87872.4	73499.2	54901.2	34515.1		High	2	0.201	0	523.738	-0.56	-0.00029	42.263	0.001762	0.01773	0.185	2.09	43.9
FALSE	High	RGVPNHIHM	1xOxidation [M9]	0.0708524	0.00535331	0.222	1	1	2	45803_sw_Q8K3W3	0	1076.54	866.456	18974.9	12352.7	9439.49		High	3	0.377	0	359.519	0.03	1e-05	29.3823	0.001762	0.01277	0.222	1.91	30.42
FALSE	High	HTYDFEKL		0.0704164	0.00535331	0.223	1	1	2	47864_sw_P07742	0	1052.5	179698	138179	80020.8	40797.3		High	2	0.3257	0	526.756	-0.63	-0.00033	47.2856	0.001762	0.01267	0.223	2.18	48.45
FALSE	High	VNIVHPKL		0.0862217	0.00535331	0.19	1	1	1	32329_tr_Q3U6K9	0	919.572	2206.77	29444.9	26931.7	17395.7		High	2	0.3231	0	460.289	-0.92	-0.00042	43.629	0.001762	0.01699	0.19	2.94	44.49
FALSE	High	SMVQNRVFL		0.0878119	0.00535331	0.187	1	1	1	55140_sw_Q8C3J5	0	1093.58	134687	6873.08	4772.66	1081.9		High	2	0.0741	0	547.295	0.16	8e-05	54.0988	0.001762	0.01756	0.187	1.62	54.06
FALSE	High	MAHVNGVHL		0.0762872	0.00535331	0.21	1	1	2	40732_tr_Q504M2	0	977.499	3529.65	57695.5	40307.1	61611.7		High	2	0.2913	0	489.253	-0.15	-7e-05	42.8421	0.001762	0.0143	0.21	2.06	43.8
FALSE	High	INLSFNKL		0.0758197	0.00535331	0.211	1	1	1	43177_tr_A0A0R4	0	948.551					NoQuanValues	High	2	0.1579	0	474.779	0.28	0.00013	58.3569	0.001762	0.01415	0.211	2.09
FALSE	High	RGLIYSHV		0.0888871	0.00535331	0.185	1	1	2	17746_sw_Q9CX80	0	944.531	3100.88	40337.4	24016.2	8922.28		High	2	0.1529	0	472.769	0.27	0.00013	41.7753	0.001762	0.01779	0.185	2.42	42.72
FALSE	High	FSPTNPAHLL		0.0744335	0.00535331	0.214	1	1	7	40401_sw_A6PWY4	0	1096.58	157198	140133	107671	79182.1		High	2	0.2487	0	548.792	-1.03	-0.00057	54.9569	0.002562	0.02168	0.163	1.93	56.6
FALSE	High	YAPMGMHPM	2xOxidation [M6; M9]	0.088348	0.00535331	0.186	1	1	1	34637_tr_A2AQW6	0	1066.42	5238.16	18979.5	10971.4	7155.33		High	2	0.4074	0	533.711	-0.36	-0.00019	37.8146	0.001762	0.01762	0.186	1.62	38.78
FALSE	High	VRYIHVEL		0.0786652	0.00535331	0.205	1	1	4	56396_sw_Q4U2R1	0	1028.59	260043	226566	161749	119202		High	2	0.1755	0	514.797	-1.02	-0.00052	49.1173	0.001762	0.01489	0.205	1.88	50.73
FALSE	High	VIISFNSL		0.0856976	0.00535331	0.191	1	1	2	51913_sw_Q5I012	0	892.514	6625.33	61377.1	62981.4	57538.9		High	2	0.0634	0	446.761	0.61	0.00027	70.2395	0.001762	0.01689	0.191	2.68	71.18
FALSE	High	KGFTFSAL		0.0786652	0.00535331	0.205	1	1	1	37138_sw_Q9CYV5	0	870.472	9662.84	55789.7	2060.56	3768.1		High	2	0.1099	0	435.739	-0.5	-0.00022	59.1395	0.001762	0.0149	0.205	1.91	60.06
FALSE	High	ANYEFSQV		0.0704164	0.00535331	0.223	1	1	5	27230_sw_P56528	0	957.431	271212	186286	119653	127790		High	2	0.1745	0	479.219	-0.42	-0.0002	54.7781	0.005879	0.05409	0.058	2.35	55.88
FALSE	High	AGLTHLITM	1xOxidation [M9]	0.0831214	0.00535331	0.196	1	2	6	32464_sw_Q8R574	0	972.518	224720	164137	97429.7	8927.09	NotUnique	High	2	0	0	486.763	-0.48	-0.00023	48.1925	0.005879	0.05289	0.061	2.14	47.88
FALSE	High	KAVANGKVL		0.0735226	0.00535331	0.216	1	1	2	12621_tr_E9QA43	0	899.567	19575.1	18154.1	10470	8288.46		High	2	0.3318	0	450.287	-0.37	-0.00017	32.1724	0.001762	0.01353	0.216	2.17	33.71
FALSE	High	GMIENGPFL		0.0767573	0.00535331	0.209	1	2	2	55885_tr_L7N451	0	977.476	10040.6	110805	9183.6	3191.66	NotUnique	High	2	0.3025	0	489.243	2.29	0.00112	68.6648	0.001762	0.0144	0.209	2.38	68.89
FALSE	High	VIEEFRHL		0.0851765	0.00535331	0.192	1	1	2	48661_sw_P52633	0	1042.57	10498.3	25425.7	23055.6	5813.53		High	2	0.1238	0	521.788	-0.08	-4e-05	47.3375	0.001762	0.0167	0.192	2.1	48.12
FALSE	High	RGYEFIVRL		0.0762872	0.00535331	0.21	1	1	2	56012_sw_Q9JKK8	0	1152.65	110278	117246	73921.9	3912.44		High	2	0.3148	0	576.83	-0.12	-7e-05	58.3043	0.001762	0.01423	0.21	2.16	58.68
FALSE	High	VMVTNVTSL	1xOxidation [M2]	0.0916288	0.00608011	0.18	1	1	3	55852_sw_Q71LX4	0	979.513	1.6193e+06	1.49521e+06	881685	640350		High	2	0.3054	0	490.26	0.38	0.00019	56.3809	0.002172	0.01855	0.18	1.67	56.85
FALSE	High	HQVKNHMWI	1xOxidation [M7]	0.0916288	0.00608011	0.18	1	1	3	54470_sw_Q01320	0	1208.6	31479.8	25473.5	12578.6	9682.26		High	3	0.0077	0	403.538	-0.44	-0.00018	35.7991	0.002172	0.01855	0.18	2.59	36.93
FALSE	High	GAPINKYVV		0.0910743	0.00608011	0.181	1	1	4	52502_tr_F6TLV3	0	960.551	175819	127894	100476	65939.1		High	2	0.185	0	480.779	0.22	0.0001	47.0237	0.001975	0.01849	0.181	2	47.77
FALSE	High	KSLWYKNL		0.0905228	0.00608011	0.182	1	1	2	45601_sw_Q8K4C2	0	1051.59	122113	106452	89686.3	38554.2		High	2	0.0047	0	526.3	-1.57	-0.00082	48.3949	0.001975	0.01828	0.182	2.13	49.6
FALSE	High	SGLLNQQSL		0.0916288	0.00608011	0.18	1	2	4	15803_tr_F7B179	0	959.516	836294	764599	474719	527784	NotUnique	High	2	0.2009	0	480.261	-0.66	-0.00032	57.119	0.007946	0.07015	0.028	2.19	58.17
FALSE	High	VSPRNSLEVL		0.0916288	0.00608011	0.18	1	1	3	40602_sw_A2AKB9	0	1113.63	187346	172252	123828	63467.6		High	2	0.2723	0	557.317	0.35	0.00019	51.5452	0.002172	0.01868	0.18	2.13	52.75
FALSE	High	YMTEGHLAM	2xOxidation [M2; M9]	0.0916288	0.00608011	0.18	1	1	3	47283_sw_Q61214	0	1084.44	28349.9	20713.9	13817.9	6892.51		High	2	0.4267	0	542.725	-0.81	-0.00044	36.3857	0.004075	0.03868	0.097	2.32	38.05
FALSE	High	KSLKNFITI		0.0944485	0.00679793	0.175	1	2	3	48549_sw_Q9ER72	0	1063.65	2.12179e+06	1.86589e+06	1.28355e+06	925867	NotUnique	High	2	0.2897	0	532.329	-0.65	-0.00035	52.547	0.002172	0.0195	0.175	2.14	53.86
FALSE	High	FTSSMRGMDTV	2xOxidation [M5; M8]	0.0950219	0.00679793	0.174	1	1	1	36003_tr_S4R2L4	0	1263.53	4703.48	10206.5	4631.77	3158.77		High	2	0.4637	0	632.271	0.15	0.0001	36.9681	0.002172	0.01968	0.174	2.48	37.91
FALSE	High	RSPAFTSRL		0.0927472	0.00679793	0.178	1	1	1	56302_sw_Q7TMY8	0	1034.57	9530.94	266052	177615	112544		High	2	0.25	0	517.791	-0.36	-0.00019	41.5199	0.002172	0.01892	0.178	2.64	42.99
FALSE	High	LVYQFKEM	1xOxidation [M8]	0.0921864	0.00679793	0.179	1	1	1	44729_sw_Q9Z2U4	0	1073.53	62107.8	4588.61	7165.14	10554.5		High	2	0.1008	0	537.27	-0.09	-5e-05	47.9311	0.002172	0.01878	0.179	1.29	47.82
FALSE	High	SLVNKGTL		0.0927472	0.00679793	0.178	1	1	1	20127_sw_P43275	0	831.493	1872.03	50984.4	32313.8	17148.6		High	2	0.076	0	416.25	-0.35	-0.00015	43.3938	0.002172	0.0189	0.178	1.71	44.34
FALSE	High	RNNRYPNL		0.0950219	0.00679793	0.174	1	1	1	52743_sw_Q80U78	0	1046.55	1854.34	24552.5	14652.7	10637.6		High	2	0.2178	0	523.778	-0.47	-0.00025	37.2223	0.002172	0.01958	0.174	2.02	38.65
FALSE	High	KNFKFLGTL		0.0938782	0.00679793	0.176	1	1	4	29313_tr_F6UB40	0	1067.62	3202.91	79109	60684.5	40002		High	2	0.4078	0	534.315	-1.02	-0.00054	53.4903	0.002172	0.01922	0.176	2.55	55.07
FALSE	High	VHYKYTVV		0.097348	0.00742247	0.17	1	1	4	40442_sw_O70145	0	1008.55	136217	126941	79720.7	54377.7		High	2	0.2846	0	504.779	-0.4	-0.0002	41.8884	0.004412	0.04012	0.093	2.53	42.51
FALSE	High	ISLLNGVCLI		0.102158	0.00742247	0.162	1	1	1	17349_tr_A0A0G2	0	1044.61					NoneMonoisotopic	High	2	0.1421	0	522.81	0.05	3e-05	56.644	0.002562	0.02175	0.162	1.9
FALSE	High	EGINNLTHM		0.0961785	0.00742247	0.172	1	1	3	50805_sw_Q8C8U0	0	1028.48	88489.5	60129.3	46949.6	53328.2		High	2	0.3515	0	514.744	-1.78	-0.00091	50.4783	0.002362	0.01991	0.172	2.39	51.33
FALSE	High	AQIVNKHLI		0.102158	0.00742247	0.162	1	1	5	34236_tr_B1AUN3	0	1035.63	25441.2	1.12799e+06	661818	404944		High	2	0.4273	0	518.319	-0.39	-0.0002	41.3007	0.006196	0.05596	0.054	2.2	42.91
FALSE	High	SSIVAQTAGI		0.0967616	0.00742247	0.171	1	1	4	55827_sw_Q5SWU9	0	946.52					NoQuanValues	High	2	0.0169	0	473.764	0.11	5e-05	42.8281	0.002362	0.02013	0.171	2.95	44.38
FALSE	High	GSVTHVTTF		0.0979376	0.00742247	0.169	1	1	3	37716_sw_Q921U8	0	948.479	116817	82964.8	88667	39694.9		High	2	0.3607	0	474.743	0.17	8e-05	44.1532	0.006528	0.05842	0.049	2.44	45.54
FALSE	High	RNYIHLNL		0.100935	0.00742247	0.164	1	1	1	36134_sw_P41588	0	1042.58	4280.86	66690.6	39435.2	36144.7		High	2	0.2461	0	521.793	-0.91	-0.00047	50.3264	0.002562	0.0214	0.164	1.91	51.21
FALSE	High	ATLRYASL		0.0985305	0.00742247	0.168	1	1	1	47223_tr_E9QPX0	0	894.504	72917.3	959.559	7837.54	983.725		High	2	0.2402	0	447.755	-1.12	-0.0005	48.802	0.002362	0.02076	0.168	2.54	48.7
FALSE	High	GVLRFVNL		0.100329	0.00742247	0.165	1	1	1	37952_sw_Q3UGP8	0	917.557	2209.61	415573	3353.91	6162.42		High	2	0.2216	0	459.282	0.37	0.00017	62.3062	0.002562	0.02127	0.165	1.67	63.18
FALSE	High	IWLKVNRV		0.0985305	0.00742247	0.168	1	1	4	50766_sw_P09581	0	1027.64	49450.1	28933.9	34005.1	19899.1		High	2	0.0409	0	514.324	0.05	2e-05	48.0408	0.002669	0.02266	0.158	2.2	49.26
FALSE	High	ASHLNLDAL		0.0967616	0.00742247	0.171	1	1	4	11929_tr_A2AGS0	0	953.505	509230	313416	256411	257261		High	2	0.3268	0	477.255	-2.84	-0.00135	54.1652	0.002362	0.02024	0.171	2.05	55.27
FALSE	High	RSLEGIPL		0.102158	0.00742247	0.162	1	1	2	49916_tr_G5E876	0	884.52	23578	24286	89544.7	61860.9		High	2	0.115	0	442.763	-0.33	-0.00015	35.487	0.002669	0.02193	0.162	2	37.27
FALSE	High	ISIANSNAI		0.0955986	0.00742247	0.173	1	1	1	34753_tr_A2APF7	0	902.494	2338.08	72394.2	34865.9	46632.2		High	2	0.1429	0	451.75	-0.66	-0.0003	53.5498	0.002362	0.01984	0.173	2.1	54.59
FALSE	High	SSTTNPKLSTL		0.0967616	0.00742247	0.171	1	1	1	50540_sw_Q9EST3	0	1148.62	21828.5	905.332	1070.71	2049.83		High	2	0.1765	0	574.811	-1.04	-0.0006	43.6801	0.002362	0.0201	0.171	2.04	43.57
FALSE	High	VQIKNDVFI		0.097348	0.00742247	0.17	1	1	4	34721_sw_Q6PAR0	0	1075.61	194540	175004	135836	76851.5		High	2	0	0	538.31	-0.97	-0.00052	54.9205	0.002362	0.02026	0.17	2.37	56.57
FALSE	High	RVVRNQQSM		0.0991267	0.00742247	0.167	1	1	2	42903_sw_O35239	0	1117.59	1862.42	24292.7	20777.9	13118.6		High	2	0.3379	0	559.298	-0.29	-0.00016	28.0802	0.002362	0.02081	0.167	2.19	29.29
FALSE	High	STVNNTVTV		0.0961785	0.00742247	0.172	1	1	1	55727_sw_Q8BZN6	0	934.484	87339.3	5662.69	10255.5	8075.93		High	2	0	0	467.746	-0.07	-3e-05	45.37	0.002362	0.02004	0.172	1.81	45.34
FALSE	High	VIGRNGEMI		0.0979376	0.00742247	0.169	1	1	1	17819_tr_A0A0A6	0	988.524	47116.4	7332.03	4950.82	10798		High	2	0.1304	0	494.765	-1.38	-0.00068	45.1018	0.002362	0.02045	0.169	2.53	45.1
FALSE	High	VNRKFGNRI		0.100935	0.00742247	0.164	1	1	5	43214_sw_Q8BGQ4	0	1103.64	61982.3	210925	140034	102877		High	3		0.0327	368.552	-0.29	-0.00011	31.8687	0.002562	0.02148	0.164	1.48	33.36
FALSE	High	NTYNYKSTF		0.097348	0.00742247	0.17	1	1	1	39459_sw_Q99L48	0	1137.52					NoQuanValues	High	2	0.2347	0	569.264	-1.03	-0.00058	46.3904	0.002362	0.02026	0.17	2.13
FALSE	High	TSIQDLRSI		0.105906	0.00785199	0.156	0	1	1		0	1032.57					NoQuanValues	High	2		0	516.788	-0.23	-0.00012	38.5165	0.002669	0.02312	0.156	2.21	38.39
FALSE	High	IWIRVASL		0.116521	0.00785199	0.14	1	1	2	43113_sw_Q8BRG6	0	957.588	7610.24	184434	140375	2621.41		High	2	0.2415	0	479.297	-0.46	-0.00022	62.2595	0.006196	0.0565	0.053	2.07	62.61
FALSE	High	SIRNLDTI		0.104017	0.00785199	0.159	1	1	4	38024_sw_P28658	0	931.521	123857	116381	89499.6	53158.8		High	2	0.203	0	466.264	-0.51	-0.00024	48.1381	0.009087	0.08101	0.011	2.02	49.33
FALSE	High	RSLSNATII		0.117913	0.00785199	0.138	1	1	4	39511_tr_E9PXC0	0	974.563	358500	273358	280670	164125		High	2	0.0765	0	487.785	-1.2	-0.00058	48.4071	0.005572	0.04841	0.071	1.83	48.6
FALSE	High	TGPNNSNTTF		0.11583	0.00785199	0.141	1	1	2	49969_sw_Q8K019	0	1052.46					NoQuanValues	High	2	0.2646	0	526.736	0.07	4e-05	44.3614	0.007264	0.06782	0.032	1.89	44.71
FALSE	High	AVFTWTNL		0.117215	0.00785199	0.139	1	1	2	54539_tr_B2RQ71	0	951.493	8680.82	37944.8	4883.14	5670.11		High	2	0.249	0	476.251	1.1	0.00052	72.6385	0.002669	0.02685	0.139	2.41	73.56
FALSE	High	QLLSNRDEL		0.107827	0.00785199	0.153	1	1	1	51857_sw_Q9JME5	0	1087.57	4191.74	6416.04	1391.55	3222.98		High	2	0.1875	0	544.291	0.95	0.00051	34.3712	0.002669	0.02362	0.153	2.08	35.88
FALSE	High	TNYLMQLL	1xOxidation [M5]	0.108474	0.00785199	0.152	1	1	1	35184_sw_Q9QY83	0	1011.52	4800.16	62429.3	1400.72	7677.07		High	2	0.1587	0	506.261	-2.43	-0.00123	68.8129	0.002669	0.02387	0.152	1.89	69.56
FALSE	High	RSLDNAESL		0.111764	0.00785199	0.147	1	1	3	52315_sw_Q7TS75	0	1004.5	10445.1	97113.7	67945.2	37022.5		High	2	0.3191	0	502.754	-0.54	-0.00027	42.3743	0.002669	0.02484	0.147	2.35	44.05
FALSE	High	IAARNQENL		0.117215	0.00785199	0.139	1	1	1	10127_sw_Q8K207	0	1028.55	16492.5	8316.53	7248.68	10814.9		High	2	0.2197	0	514.778	0.17	9e-05	36.0083	0.002669	0.02668	0.139	2.23	35.99
FALSE	High	AVVRFPRL		0.111764	0.00785199	0.147	1	1	2	50631_sw_Q7TQK1	0	957.599	106911	106132	79010.3	48445.7		High	2	0.2609	0	479.303	-0.21	-0.0001	51.19	0.002669	0.02502	0.147	1.61	52.25
FALSE	High	GSVANKFYV		0.111764	0.00785199	0.147	1	1	3	37522_sw_P97855	0	984.515	87982	80495.2	48163.2	45710.8		High	2	0.2667	0	492.76	-1.33	-0.00066	48.7711	0.004075	0.03867	0.097	2.4	50.39
FALSE	High	YSMRNKHLL		0.111099	0.00785199	0.148	1	1	5	17443_sw_Q9QY24	0	1161.62	112754	140211	92656.2	66252.8		High	2	0.3563	0	581.313	-0.46	-0.00027	37.8981	0.008385	0.07188	0.025	1.74	39.36
FALSE	High	VQYEMRTL	1xOxidation [M5]	0.121458	0.00785199	0.133	1	1	1	18734_tr_G5E8U8	0	1055.52	51252	8996.4	4847.1	8258.48		High	2	0.0253	0	528.263	-0.73	-0.00039	41.3279	0.002851	0.02831	0.133	1.98	41.33
FALSE	High	AIFKKTVAM		0.102774	0.00785199	0.161	1	1	2	34404_sw_Q80ZJ7	0	1008.59	1811.57	24713.9	14448.4	11612.8		High	2	0.4386	0	504.8	0.67	0.00034	42.9215	0.002669	0.02207	0.161	2.28	43.45
FALSE	High	SMNKAGAVL	1xOxidation [M2]	0.118614	0.00785199	0.137	1	1	3	36988_sw_Q9ESL4	0	906.471	22356.5	23389.4	11337.5	10620.5		High	2	0.2789	0	453.739	-0.23	-0.00011	37.4729	0.008385	0.07445	0.021	2.51	38.69
FALSE	High	TAPVYNQV		0.104643	0.00785199	0.158	1	1	3	53122_sw_Q6ZQ73	0	891.457	141015	123706	85777	51382.4		High	2	0.2957	0	446.232	-0.05	-2e-05	46.0548	0.002669	0.02258	0.158	2.3	47.25
FALSE	High	SGGKNTITHI		0.104643	0.00785199	0.158	1	1	1	37716_sw_Q921U8	0	1027.55					NoneMonoisotopic	High	2	0.2118	0	514.28	-0.06	-3e-05	34.2483	0.002669	0.02255	0.158	2.55
FALSE	High	VAPTNPQAV		0.116521	0.00785199	0.14	1	1	8	24719_sw_Q99N94	0	896.484	292593	250250	185634	117183		High	2	0.3417	0	448.746	0.36	0.00016	40.6342	0.009251	0.08424	0.006	2.4	42.31
FALSE	High	KQIENGVYL		0.120029	0.00785199	0.135	1	1	1	36636_sw_Q4PJX1	0	1063.58	5173.59	66476.5	48578.7	31968.9		High	2	0.0455	0	532.293	-0.06	-3e-05	48.3326	0.002851	0.02769	0.135	1.98	49.03
FALSE	High	RQVQNTAITL		0.106543	0.00785199	0.155	1	1	3	51011_sw_Q8C5W4	0	1143.65	194892	188499	127287	5331		High	2	0.2982	0	572.327	-0.68	-0.00039	47.2049	0.002669	0.02318	0.155	1.71	48.37
FALSE	High	KAPHNVKQDFL		0.11446	0.00785199	0.143	1	1	1	56101_tr_H7BX50	0	1296.71	4468.56	19208.3	12957.6	6511.49		High	3	0.3413	0	432.907	-0.53	-0.00023	38.2343	0.002669	0.02574	0.143	2.52	39.37
FALSE	High	LSPINIQLL		0.122903	0.00785199	0.131	1	1	3	44428_sw_Q8C456	0	1010.62	6748.38	36514.6	24920.2	34379.1		High	2	0.1344	0	505.816	0.1	5e-05	74.6824	0.002851	0.02866	0.131	1.86	75.26
FALSE	High	SSPANISSL		0.107183	0.00785199	0.154	1	1	2	47501_sw_P51125	0	875.447	81437.6	68364.2	48150.8	38278.3		High	2	0.2189	0	438.227	0	0	52.2972	0.002669	0.02349	0.154	2.33	53.44
FALSE	High	QVVQFNRL		0.107827	0.00785199	0.153	1	1	3	10516_sw_O88653	0	1003.57	763.876	214832	147464	145920		High	2	0.1568	0	502.287	-1.7	-0.00085	50.9337	0.002851	0.02807	0.134	1.85	52.59
FALSE	High	SSPASTPLSPM	1xOxidation [M11]	0.11583	0.00785199	0.141	1	1	2	46452_sw_Q91YK2	0	1090.51	67090.1	56902	28787.2	23325		High	2	0.092	0	545.758	0.2	0.00011	46.1415	0.002669	0.02684	0.139	2.5	46.51
FALSE	High	KNVVYRDL		0.110438	0.00785199	0.149	1	1	4	36140_tr_D3Z783	0	1006.57	9060.01	561464	7010	1099.11		High	2		0.04	503.788	0.1	5e-05	39.3759	0.002669	0.02446	0.149	2.16	39.15
FALSE	High	KNVVYERV		0.106543	0.00785199	0.155	1	1	2	42693_sw_Q8K4L4	0	1006.57					NoQuanValues	High	2	0.04	0	503.788	0.1	5e-05	39.3759	0.002669	0.0233	0.155	2.25	39.15
FALSE	High	LQLLNTDYL		0.113781	0.00785199	0.144	1	1	1	55548_sw_Q9R0L6	0	1092.59	6367.46	83286.4	3949.29	1878.46		High	2	0.2664	0	546.8	-0.22	-0.00012	71.7092	0.002669	0.02562	0.144	2.14	72.54
FALSE	High	KNIIYEHV		0.120029	0.00785199	0.135	1	1	1	45962_tr_E9PWT2	0	1015.56					NoneMonoisotopic	High	2	0.125	0	508.282	0.07	3e-05	41.4389	0.002851	0.02764	0.135	2.32
FALSE	High	KGPENTLRV		0.122179	0.00785199	0.132	1	1	4	54225_tr_F6T4V9	0	1013.57	27782.9	26729.6	14255.4	11522		High	2	0.1324	0	507.291	0.02	1e-05	38.7977	0.008385	0.07412	0.021	2.19	39.37
FALSE	High	VGLRYEKI		0.108474	0.00785199	0.152	1	1	2	46566_sw_Q9WUN2	0	977.578	9229.5	155862	118026	66251.6		High	2	0.0585	0	489.293	-0.1	-5e-05	43.0637	0.002669	0.02385	0.152	1.88	44.01
FALSE	High	KGVFNVEVV		0.107183	0.00785199	0.154	1	1	7	23912_tr_F6ZJ55	0	990.562	1.06592e+06	851181	681257	440737		High	2	0.4259	0	495.784	-0.47	-0.00023	56.9462	0.009087	0.08045	0.012	2.16	57.83
FALSE	High	SSPVNVKKL		0.121458	0.00785199	0.133	1	2	4	48026_sw_Q8VEK3	0	971.588	126990	119212	91401.4	54722.8	NotUnique	High	2	0.2043	0	486.298	-0.04	-2e-05	37.6221	0.002851	0.02826	0.133	2.3	39.21
FALSE	High	VVIINTRHI		0.121458	0.00785199	0.133	1	1	1	16488_sw_Q9D1P0	0	1064.66	1783.05	12778.5	7562	5530.59		High	2	0.1925	0	532.832	0.03	1e-05	44.5686	0.002851	0.02824	0.133	1.87	44.99
FALSE	High	IGPNNGKNFF		0.108474	0.00785199	0.152	1	1	1	43300_sw_Q8K203	0	1107.56	7192.31	49400.3	33402.7	23429.3		High	2	0.0059	0	554.282	-0.46	-0.00025	52.7357	0.002669	0.02396	0.152	1.69	53.13
FALSE	High	NGVSNGLHL		0.11446	0.00785199	0.143	1	1	3	45312_sw_Q80ZK9	0	910.474	81943	64651.3	65598.3	7448.34		High	2	0.3727	0	455.74	-1.34	-0.00061	49.0443	0.002851	0.02799	0.134	2.2	49.8
FALSE	High	SVYQPAQL		0.105273	0.00785199	0.157	1	1	1	22763_sw_B2RVL6	0	905.473	6847.81	52104.5	41590.3	33695.3		High	2	0.0905	0	453.239	-1.89	-0.00086	52.0146	0.002669	0.02277	0.157	2.43	53.69
FALSE	High	KSIKNANTI		0.11446	0.00785199	0.143	1	1	3	54592_sw_Q9QZC2	0	988.579	44024.2	46615.9	23375.5	18692		High	2	0.0084	0	494.793	-0.16	-8e-05	30.533	0.002669	0.02596	0.143	2.38	31.59
FALSE	High	AGVSNVLKI		0.110438	0.00785199	0.149	1	1	1	56443_tr_J3QMC5	0	900.551					NoQuanValues	High	2	0.1318	0	450.779	-1.19	-0.00054	53.9567	0.002669	0.02462	0.149	2.2
FALSE	High	SRYQFRNL		0.110438	0.00785199	0.149	1	1	4	16415_sw_Q8R035	0	1083.57	264902	177786	150298	86893.9		High	2	0.2486	0	542.289	0.32	0.00017	42.5054	0.007946	0.06971	0.029	1.77	44.17
FALSE	High	SRYLHAHL		0.117215	0.00785199	0.139	1	1	3	47214_tr_Q3UMK4	0	996.537	54550.9	69755	42732.1	4631.16		High	2	0.0935	0	498.772	-0.03	-2e-05	36.809	0.002669	0.02671	0.139	2.14	37.28
FALSE	High	KQVKNGPSL		0.112433	0.00785199	0.146	1	1	3	37902_tr_A0A0G2	0	970.568	71489.6	61710.8	38757.8	26503		High	2	0.2906	0	485.788	-0.22	-0.0001	31.4272	0.002669	0.02524	0.146	2.03	32.65
FALSE	High	AALANATVI		0.118614	0.00785199	0.137	1	1	2	56040_sw_Q9Z2U2	0	843.493	47982.3	38830.8	22222.8	15498.8		High	2	0.1224	0	422.25	-0.13	-6e-05	55.0591	0.002669	0.02716	0.137	1.96	56.29
FALSE	High	INYKRLVYL		0.110438	0.00785199	0.149	1	1	1	11219_tr_A0A0M3	0	1181.7					NoQuanValues	High	2	0.243	0	591.355	-0.38	-0.00022	53.3062	0.002669	0.02455	0.149	2.51
FALSE	High	GAPLNIHKV		0.10978	0.00785199	0.15	1	1	5	48267_sw_Q80XQ2	0	948.563	296715	271343	192690	135621		High	2	0.2718	0	474.785	-0.24	-0.00011	40.5524	0.002669	0.02422	0.15	1.95	41.13
FALSE	High	GQGDVLNIDPM	1xOxidation [M11]	0.125839	0.00855157	0.127	1	1	1	48162_sw_Q8VI84	0	1174.54	7971.97	2268.92	3380.34	2170.82		High	2	0.1419	0	587.774	-0.04	-2e-05	33.6103	0.003041	0.0297	0.127	1.48	33.6
FALSE	High	FGLRNLERL		0.125099	0.00855157	0.128	1	1	1	51373_sw_P58682	0	1117.65	75025.7	1951.81	1324.7	5020.51		High	3	0.4819	0	373.22	-1.97	-0.00073	54.7449	0.003041	0.02945	0.128	1.93	54.79
FALSE	High	KMLSNKESL	1xOxidation [M2]	0.129596	0.00991912	0.122	1	1	1	33141_sw_Q91W67	0	1065.56	8146.13	10121.1	6129.65	5045.31		High	2	0.186	0	533.284	-0.26	-0.00014	32.3957	0.003422	0.03098	0.122	2.58	33.59
FALSE	High	SQHTDATSI		0.126582	0.00991912	0.126	1	1	1	48271_sw_A6H6A9	0	959.443	6705.45	9545.27	8897.89	5452.28		High	2	0.0754	0	480.225	-0.83	-0.0004	35.0191	0.003422	0.03003	0.126	1.99	36.11
FALSE	High	HGIKNSTEF		0.12733	0.00991912	0.125	1	1	3	10819_tr_A0A0G2	0	1032.51	24715.6	26626.2	15721.7	9737.53		High	2	0.4338	0	516.759	-0.33	-0.00017	35.5018	0.003422	0.03052	0.124	2.72	36.63
FALSE	High	RSLRFVTL		0.128081	0.00991912	0.124	1	1	2	35457_sw_P24638	0	991.605	2.40967e+06	1.59141e+06	1.11427e+06	831125		High	2	0.1258	0	496.306	-0.13	-6e-05	50.9455	0.003422	0.03066	0.124	1.51	51.28
FALSE	High	IGPRFSNL		0.12733	0.00991912	0.125	1	1	4	46896_sw_P46460	0	903.505	83364.2	76203.6	60345.8	42924.1		High	2	0.1697	0	452.256	-0.19	-9e-05	51.5019	0.005572	0.04884	0.07	2.18	52.38
FALSE	High	YSGTNTGNVHI		0.128081	0.00991912	0.124	1	1	1	56157_tr_F8VQ05	0	1162.55	6417.96	1040.29	18769.6	7802.21		High	2	0.1799	0	581.778	-0.08	-5e-05	42.8051	0.003422	0.03049	0.124	1.39	44.45
FALSE	High	QTVENKETL		0.128081	0.00991912	0.124	1	1	1	53918_sw_O89001	0	1061.55	1597.07	34640.1	27927.3	14420.3		High	2	0.0837	0	531.277	-0.15	-8e-05	37.4977	0.003422	0.03045	0.124	2.03	38.57
FALSE	Medium	RSITNDSAVL		0.133451	0.0105578	0.117	1	1	3	47330_tr_B1ATZ0	0	1075.57	9105.48	204965	151208	104929		High	2	0.2353	0	538.291	0.62	0.00033	44.9478	0.007264	0.06816	0.031	1.87	46.6
FALSE	Medium	KVFEFYLL		0.132672	0.0105578	0.118	1	1	1	45318_sw_A2AJQ3	0	1058.59	3098.62	131588	94088.6	9573.01		High	2	0.019	0	529.8	0.34	0.00018	70.8326	0.003597	0.03221	0.118	1.58	71.76
FALSE	Medium	SGVGNSQKM		0.131126	0.0105578	0.12	1	1	1	54437_sw_Q5DTW7	0	907.43	638.769	6392.18	5860.12	4795.97		High	2	0.0757	0	454.219	-0.03	-1e-05	30.814	0.003597	0.03157	0.12	2.51	31.69
FALSE	Medium	VNVERVLNV		0.137408	0.0105578	0.112	1	1	1	55401_sw_Q6DFV5	0	1041.61	5887.58	63329.2	38423.7	28196.7		High	2	0.3203	0	521.306	0.15	8e-05	54.3647	0.003771	0.03396	0.112	2.56	55.42
FALSE	Medium	SLYDAMPRV	1xOxidation [M6]	0.132672	0.0105578	0.118	1	1	3	56343_tr_E9Q3W4	0	1067.52	63161	44387.8	29893.2	15592.1		High	2	0.2233	0	534.263	0.31	0.00016	47.4385	0.003908	0.03495	0.109	2.15	48.59
FALSE	Medium	KQIKNSSLL		0.131897	0.0105578	0.119	1	1	3	14060_sw_Q8K039	0	1030.63	31972.9	36657.7	19723.4	9665.16		High	2	0.3543	0	515.817	0.49	0.00025	38.236	0.003597	0.03191	0.119	2.54	38.94
FALSE	Medium	INLNYKDL		0.134235	0.0105578	0.116	1	1	2	26032_sw_Q9CY50	0	992.541	239.38	52298.8	35661.4	33313.5		High	2	0.1486	0	496.773	-2.15	-0.00107	54.7806	0.005572	0.05022	0.067	2.22	56.04
FALSE	Medium	AALVNLDSL		0.135813	0.0105578	0.114	1	1	1	44318_tr_J3QNT7	0	915.515	5711.99	72174.4	606.486	8853.73		High	2	0.1043	0	458.262	1.33	0.00061	68.0096	0.003771	0.03343	0.114	2.11	68.73
FALSE	Medium	TTGSYPRL		0.146475	0.01117	0.101	1	1	4	47414_sw_A2ABV5	0	894.468	51100.2	33167	6667.59	10615.7		High	2	0.1137	0	447.737	-1.24	-0.00056	43.959	0.003908	0.03727	0.101	2.11	45.88
FALSE	Medium	LIFYTTTTF		0.138211	0.01117	0.111	1	1	1	28241_tr_Q8VGL1	0	1106.58					NoQuanValues	High	2	0.0152	0	553.792	0.54	0.0003	72.9273	0.003908	0.03431	0.111	1.98	73.87
FALSE	Medium	FIQHFTQL		0.138211	0.01117	0.111	1	1	1	56214_tr_V9GX23	0	1033.55	8451.05	10832.3	7416.86	1805.53		High	2	0.0563	0	517.276	-1.05	-0.00054	33.9032	0.003908	0.03435	0.111	2.31	35.01
FALSE	Medium	FSGTDRETL		0.144789	0.01117	0.103	1	1	1	55504_sw_Q8VI59	0	1025.49	3890.15	14425.3	9120.11	8486.32		High	2	0.2838	0	513.249	0.22	0.00011	42.687	0.003908	0.0367	0.103	2.22	43.68
FALSE	Medium	TNAVSNITNLI		0.141467	0.01117	0.107	1	1	2	24936_tr_F6RCB2	0	1159.63	259988	8476.95	791.123	8924.2		High	3	0.0552	0	387.216	0.62	0.00024	37.21	0.003908	0.03552	0.107	1.63	38.49
FALSE	Medium	RAIELLEKL		0.139019	0.01117	0.11	1	1	2	18465_sw_O88952	0	1084.67					NoneMonoisotopic	High	2	0.1597	0	542.839	-0.84	-0.00046	55.5731	0.003908	0.03463	0.11	1.44
FALSE	Medium	RSMENIEL	1xOxidation [M3]	0.143119	0.01117	0.105	1	1	1	43717_sw_Q9DBS5	0	1007.48	6878.63	13925.7	21237.5	12390		High	2	0.0639	0	504.245	-0.39	-0.0002	42.7482	0.003908	0.03615	0.105	2.19	44.65
FALSE	Medium	RAPAFHQL		0.144789	0.01117	0.103	1	1	3	55133_sw_Q3UHH1	0	939.516					NoQuanValues	High	2	0.2181	0	470.261	-0.9	-0.00042	39.3962	0.004763	0.04261	0.086	1.88
FALSE	Medium	KAIRNVDSI		0.144789	0.01117	0.103	1	1	2	29545_sw_Q3U2J5	0	1015.59	10189.7	16655	9467.98	8767.91		High	2	0.0943	0	508.298	-0.07	-3e-05	36.934	0.003908	0.0366	0.103	2.12	38.46
FALSE	Medium	SSLRFTTI		0.141467	0.01117	0.107	1	1	1	45306_sw_Q6ZQL4	0	924.515	2113.26	107436	67957.6	68494		High	2	0.237	0	462.76	-1.95	-0.0009	53.5901	0.003908	0.03543	0.107	1.73	54.56
FALSE	Medium	IVWEFEQL		0.149899	0.0117722	0.097	1	1	2	39894_sw_Q62158	0	1063.55	5924.65	32594.3	25104.5	29352.5		High	2	0.181	0	532.277	0.53	0.00028	74.9227	0.004075	0.03876	0.097	2.21	75.96
FALSE	Medium	KGITNHLVAI		0.149899	0.0117722	0.097	1	1	3	46362_tr_E9QN37	0	1065.64	5974.09	87061.8	65041.8	44960.5		High	2	0.4938	0	533.324	-0.32	-0.00017	46.618	0.004075	0.03875	0.097	2.41	47.4
FALSE	Medium	RTVENVTVF		0.147325	0.0117722	0.1	1	1	6	34506_sw_Q62465	0	1064.57	1.33149e+06	1.0711e+06	744346	632591		High	2	0.1215	0	532.79	-0.18	-0.0001	51.1819	0.006611	0.06036	0.046	1.81	52.23
FALSE	Medium	VWLEAARL		0.149899	0.0117722	0.097	1	1	2	42137_sw_Q91YR7	0	957.552	5511.26	410456	281936	4048.52		High	2	0.4118	0	479.279	-0.26	-0.00012	59.6491	0.004247	0.03882	0.097	1.53	60.13
FALSE	Medium	VIALFHLL		0.149037	0.0117722	0.098	1	1	1	38077_sw_Q9JLR1	0	925.587					NoQuanValues	High	2	0.1121	0	463.297	0.74	0.00034	73.2713	0.004075	0.03855	0.098	2.14
FALSE	Medium	IQGQNKEML	1xOxidation [M8]	0.147325	0.0117722	0.1	1	1	3	35733_sw_O08917	0	1076.54	27342.2	22299.9	18355.4	9620.02		High	2		0.0472	538.774	-0.47	-0.00025	35.4951	0.004075	0.03763	0.1	2.02	37.21
FALSE	Medium	SSMRGMDTV	2xOxidation [M3; M6]	0.149899	0.0117722	0.097	1	1	1	36003_tr_S4R2L4	0	1015.42	4983.97	14652.1	9801.78	6939.09		High	2	0.4563	0	508.213	-0.05	-2e-05	29.0779	0.004075	0.03868	0.097	2.06	30.13
FALSE	Medium	KNYDFAQVL		0.147325	0.0117722	0.1	1	2	2	52635_sw_Q8BGF7	0	1097.56	4685.46	249893	248714	8758.45	NotUnique	High	2	0.2594	0	549.285	0.08	4e-05	57.9877	0.004075	0.03766	0.1	2.12	59
FALSE	Medium	RSFANDDRHVM		0.149037	0.0117722	0.098	1	1	1	15331_tr_A2BH82	0	1347.62	7432.07	6786.75	5862.09	697.149		High	3	0.2356	0	449.879	-0.26	-0.00012	35.0415	0.004075	0.03853	0.098	2.08	35.01
FALSE	Medium	VSPVSKTAM	1xOxidation [M9]	0.148179	0.0117722	0.099	1	1	2	53508_sw_Q6PIJ4	0	935.487	53815.7	45243.6	28201.3	19300.1		High	2	0.3193	0	468.247	-0.03	-1e-05	30.7231	0.004075	0.03793	0.099	1.66	32.17
FALSE	Medium	VAYRYEVL		0.155165	0.0123747	0.091	1	2	3	43081_sw_Q5U4C9	0	1012.55	34538.8	1878.18	7845.17	7269.72	NotUnique	High	2	0.2696	0	506.776	-2.19	-0.00111	51.3862	0.004412	0.0407	0.091	2.3	52.98
FALSE	Medium	VQLENQMVL	1xOxidation [M7]	0.151637	0.0123747	0.095	1	1	1	25297_sw_Q9WU84	0	1089.56	7157.97	86867.2	1944.11	885.033		High	2	0.2558	0	545.284	0.42	0.00023	55.3501	0.004247	0.03945	0.095	1.72	56.38
FALSE	Medium	RVQRFSSL		0.152513	0.0123747	0.094	1	1	3	54633_sw_Q61602	0	992.564	95354	83039.4	53662.5	34655.4		High	2	0.0642	0	496.785	0.06	3e-05	39.6269	0.004412	0.03971	0.094	1.87	40.77
FALSE	Medium	IGLQNRDII		0.155165	0.0123747	0.091	1	1	1	48315_tr_D3Z0M9	0	1041.61	70677.8	10659.5	3369.04	10192.7		High	2	0.2068	0	521.306	-1.03	-0.00053	52.756	0.004412	0.04084	0.091	2.66	52.73
FALSE	Medium	LFLFVMPL		0.150766	0.0123747	0.096	1	1	1	21466_sw_Q9QXS8	0	979.569	40245.6	1064.06	5221.4	9558		High	2	0.0822	0	490.288	0.26	0.00013	75.6642	0.004247	0.03918	0.096	2.19	75.74
FALSE	Medium	LAYENVKEV		0.150766	0.0123747	0.096	1	1	4	56386_sw_Q9JHU4	0	1064.56	1.22012e+06	809272	539531	522073		High	2	0.089	0	532.785	0.05	3e-05	50.9897	0.004904	0.04487	0.08	1.91	51.27
FALSE	Medium	AAPSAPAPAM	1xOxidation [M10]	0.151637	0.0123747	0.095	1	1	2	52349_tr_A0A0R4	0	899.429	10190	8692.68	5112.19	5950.46		High	2	0.2963	0	450.218	0.4	0.00018	36.6447	0.004247	0.03924	0.095	2.7	38.27
FALSE	Medium	SGPENFQVG		0.155165	0.0123747	0.091	1	1	3	55961_sw_P26039	0	934.426	205706	258565	221023	60610		High	2	0.3731	0	467.716	-0.83	-0.00039	50.3183	0.004412	0.04081	0.091	2.01	51.14
FALSE	Medium	DAVKNGDYI		0.152513	0.0123747	0.094	1	1	1	49060_sw_Q3TYA6	0	994.484	10069.7	5116.26	122648	107943		High	2	0.2202	0	497.746	0.42	0.00021	44.1673	0.004412	0.03975	0.094	2.77	45.9
FALSE	Medium	RMPEKVTWM	1xOxidation [M2]	0.159674	0.0136512	0.086	1	1	2	18312_sw_P84099	0	1193.58	60269.7	73479.1	49476.2	13244.1		High	2	0.3489	0	597.294	-0.67	-0.0004	43.7609	0.004763	0.04274	0.086	2.35	43.91
FALSE	Medium	SSYRFVQNV		0.159674	0.0136512	0.086	1	1	2	46329_sw_P42128	0	1099.55	5919.25	23105.9	23176.2	2425.82		High	2	0.0824	0	550.28	-0.05	-3e-05	48.6427	0.005879	0.05246	0.062	1.82	49.35
FALSE	Medium	SGLELYTSAL		0.158763	0.0136512	0.087	1	1	3	41029_sw_Q925F4	0	1053.55	165942	137837	77017.7	54215.1		High	3	0.4518	0	351.853	-1.91	-0.00067	34.3386	0.004763	0.04232	0.087	1.97	35.91
FALSE	Medium	STYSHSAL		0.160589	0.0136512	0.085	1	1	4	40217_tr_A0A0G2	0	865.405	252672	236556	148053	5932.44		High	2	0.1806	0	433.206	-0.29	-0.00013	37.715	0.004904	0.04294	0.085	2.16	38.35
FALSE	Medium	LSPINHNTL		0.160589	0.0136512	0.085	1	1	4	54920_sw_Q6QI06	0	1008.55	184146	136154	102105	65962.4		High	2	0.2265	0	504.777	-0.1	-5e-05	45.2257	0.004904	0.04291	0.085	1.81	46.1
FALSE	Medium	SQPRGASVL		0.158763	0.0136512	0.087	1	1	8	43202_sw_Q9JJF3	0	914.505	509414	404466	295269	199940		High	2	0.2282	0	457.756	0.21	0.0001	39.8325	0.004763	0.04213	0.087	2.06	40.56
FALSE	Medium	VNSIFQHL		0.157857	0.0136512	0.088	1	1	2	55885_tr_L7N451	0	957.515	9129.78	232689	178342	10778.4		High	2	0.4407	0	479.262	0.9	0.00043	58.0199	0.004763	0.04188	0.088	1.77	58.9
FALSE	Medium	AAAKNLSDMTL		0.160589	0.0136512	0.085	1	1	1	40077_sw_Q8K1H7	0	1134.58	7307.35	1724.61	45691.3	1561.65		High	2	0.25	0	567.795	-0.12	-7e-05	52.3135	0.004904	0.04295	0.085	2.52	52.56
FALSE	Medium	IGPYYRKL		0.160589	0.0136512	0.085	1	1	4	45330_sw_Q8BH01	0	1009.58	119082	59352.3	39415.4	78680.6		High	2	0.2207	0	505.295	-0.12	-6e-05	41.5523	0.004904	0.04295	0.085	2.22	41.51
FALSE	Medium	SSVKNVPENL		0.162432	0.0142996	0.083	1	1	3	29315_sw_Q8R010	0	1086.58	69222.1	57800.1	41274.3	25417.6		High	2	0.2276	0	543.793	0.62	0.00034	44.0723	0.009087	0.08177	0.01	2.46	44.4
FALSE	Medium	ISPTNPTKL		0.161508	0.0142996	0.084	1	1	4	53452_tr_E9PW37	0	970.557	248143	199240	324838	95018.7		High	2	0.3034	0	485.782	-0.53	-0.00026	43.7528	0.004904	0.04343	0.084	1.78	45.18
FALSE	Medium	AAVANQHSSFV		0.165231	0.0142996	0.08	1	1	2	51586_sw_Q6P9P6	0	1130.56	28064	28521.7	26517.8	10362.9		High	2	0.381	0	565.783	-0.77	-0.00043	42.307	0.006196	0.05689	0.053	2.73	42.82
FALSE	Medium	RQFPNKEVL		0.16712	0.0149686	0.078	1	1	1	50878_tr_Q3ULB0	0	1130.63					NoQuanValues	High	2	0.2227	0	565.819	-0.35	-0.0002	41.1023	0.005088	0.04564	0.078	2.29
FALSE	Medium	IGPKNYEFL		0.172896	0.0155136	0.072	1	2	5	50713_tr_G3UX33	0	1080.57	1.7356e+06	1.64956e+06	1.2383e+06	890571	NotUnique	High	2	0.244	0	540.789	-1.46	-0.00079	57.735	0.005423	0.04819	0.072	2.5	58
FALSE	Medium	FCQNMNAGHL		0.170952	0.0155136	0.074	1	1	1	15901_sw_Q08731	0	1134.48	16554.9	10373.7	3757	7758.39		High	2	0.3816	0	567.746	2.22	0.00126	35.483	0.005423	0.04747	0.074	2.28	35.4
FALSE	Medium	KANVNSTI		0.170952	0.0155136	0.074	1	1	3	55564_sw_A2AF47	0	846.468	35928.2	33695.9	20839.3	17136.1		High	2	0.2605	0	423.737	-0.59	-0.00025	34.6271	0.005423	0.0474	0.074	2.15	34.77
FALSE	Medium	FSSTNSIHI		0.171922	0.0155136	0.073	1	1	1	26407_tr_Q8C7J6	0	1005.5	519.908	64744.8	2559.48	3043.38		High	2	0.4396	0	503.253	-0.61	-0.0003	49.8369	0.005423	0.04759	0.073	2.07	50.63
FALSE	Medium	VGGMAGNSLVI	1xOxidation [M4]	0.170952	0.0155136	0.074	1	1	3	29415_sw_Q91ZB8	0	1033.53	145170	106098	91179	58678.8		High	2	0.2752	0	517.27	-1.71	-0.00089	44.7226	0.005423	0.04742	0.074	2.58	45.65
FALSE	Medium	HQYQFNNL		0.171922	0.0155136	0.073	1	1	3	51417_tr_A0A0R4	0	1063.5	158097	112877	93790.9	4943.87		High	2	0.2887	0	532.251	-0.95	-0.00051	48.6602	0.005423	0.04791	0.073	1.42	49.76
FALSE	Medium	TQVLNTHYV		0.169987	0.0155136	0.075	1	1	2	54712_sw_Q3TKT4	0	1074.56	7798.7	56123	44939	29782.1		High	2	0.1557	0	537.783	0.07	4e-05	46.3056	0.005423	0.04701	0.075	2.12	47.86
FALSE	Medium	TGPKYIHL		0.169027	0.0155136	0.076	1	1	4	50975_sw_Q60805	0	928.525	135926	125921	88262.4	61621.2		High	2	0.0135	0	464.766	0.26	0.00012	43.4312	0.005423	0.04639	0.076	1.48	44.96
FALSE	Medium	MGQDAFMEL		0.172896	0.0155136	0.072	1	1	1	37396_sw_Q4VAH7	0	1041.44					NoQuanValues	High	2	0.1136	0	521.223	0.76	0.00039	78.4442	0.005423	0.04795	0.072	1.76
FALSE	Medium	RGYIYWRL		0.171922	0.0155136	0.073	1	1	4	50326_tr_H3BIY9	0	1126.62	9234.18	397369	228463	208588		High	2	0.0536	0	563.811	-1.28	-0.00072	56.6197	0.005423	0.04784	0.073	1.68	56.92
FALSE	Medium	NGPQNIYNL		0.170952	0.0155136	0.074	1	1	1	6940_sw_Q8K3C0_	0	1032.51	7799.96	2.54416e+06	1.80244e+06	4616.7		High	2	0.2514	0	516.759	-0.8	-0.00041	58.4592	0.005423	0.04731	0.074	1.79	58.77
FALSE	Medium	GSLTNLHTL		0.178838	0.0160242	0.066	1	1	3	56035_tr_F8VPM9	0	955.521	60595.7	70408.9	56603.1	29282.4		High	2	0.148	0	478.264	-0.81	-0.00039	50.8006	0.005572	0.05048	0.066	1.96	50.99
FALSE	Medium	AAAKNLSDMTL	1xOxidation [M9]	0.176839	0.0160242	0.068	1	1	2	40077_sw_Q8K1H7	0	1150.58	49331.8	43375.1	29067.4	22643.6		High	2	0.291	0	575.792	-0.15	-9e-05	42.4143	0.005572	0.04997	0.068	2.68	43.85
FALSE	Medium	VGYNPYSHL		0.174858	0.0160242	0.07	1	1	4	34776_sw_O54941	0	1049.51	46193.7	42177.9	34088.8	26390.4		High	2	0.1638	0	525.256	-0.02	-1e-05	48.6901	0.008385	0.07438	0.021	2.32	50.34
FALSE	Medium	AANINKESI		0.178838	0.0160242	0.066	1	1	2	39364_sw_Q922B2	0	959.516					NoQuanValues	High	2	0.2489	0	480.262	0.1	5e-05	38.6969	0.00574	0.0506	0.066	2.29	40.71
FALSE	Medium	AGIENDEAF		0.176839	0.0160242	0.068	1	1	2	22304_tr_B1AWD8	0	965.421	6407.81	116025	85435	86084.5		High	2	0.2547	0	483.213	-1.45	-0.0007	53.4216	0.006611	0.06159	0.043	2.12	55.09
FALSE	Medium	FVHQNVGEV		0.179845	0.0160242	0.065	1	1	3	55885_tr_L7N451	0	1028.52	1225.06	73186.1	54520.2	28848.1		High	2	0.1866	0	514.761	-0.29	-0.00015	41.8543	0.00574	0.05115	0.065	2.09	42.85
FALSE	Medium	RGLQNSKEI		0.174858	0.0160242	0.07	1	1	2	48624_sw_Q8BR07	0	1044.58	18763.6	4048.62	6324.91	9958.15		High	2	0.1729	0	522.793	-0.46	-0.00024	34.0888	0.005572	0.0488	0.07	2.14	33.77
FALSE	Medium	STPSNHDRI		0.179845	0.0160242	0.065	1	1	3	53726_tr_G3XA13	0	1026.5	7658.11	25714.8	14744.2	12152		High	2	0.3556	0	513.752	-0.15	-8e-05	28.3875	0.00574	0.05097	0.065	2.25	30.05
FALSE	Medium	KNLRYQLL		0.176839	0.0160242	0.068	1	1	3	48802_sw_Q8K310	0	1047.63	7268.27	623578	550794	321776		High	2	0.1443	0	524.319	-0.26	-0.00014	45.8197	0.005572	0.04969	0.068	1.94	47.46
FALSE	Medium	YIHSNQNVI		0.178838	0.0160242	0.066	1	1	1	42905_tr_F7DFI4	0	1087.55	65994.8	4535.54	971.433	9192.22		High	2	0.1576	0	544.28	-0.05	-3e-05	42.06	0.00574	0.05086	0.066	2.03	42.02
FALSE	Medium	SGYKFGVL		0.176839	0.0160242	0.068	1	1	1	26433_sw_Q9D902	0	870.472	1865.07	760312	476374	427736		High	2	0.3684	0	435.739	-0.85	-0.00037	55.449	0.005572	0.04985	0.068	1.33	56.97
FALSE	Medium	WSPHNETIL		0.179845	0.0160242	0.065	1	1	2	33450_tr_A2AFI9	0	1096.54	26648.8	8504.39	13778.3	14983.8		High	2	0.0509	0	548.774	-0.91	-0.0005	51.8521	0.00574	0.05096	0.065	2.16	53.48
FALSE	Medium	FAHTNIESL		0.180857	0.0160242	0.064	1	1	5	39573_sw_P27773	0	1031.52	2914988	1913380	1.66084e+06	1.28735e+06		High	2	0.2081	0	516.26	-1.86	-0.00096	48.7995	0.005879	0.05158	0.064	2.21	50.5
FALSE	Medium	YTLHNIDQL		0.18392	0.0166014	0.061	1	1	2	54471_sw_Q80U44	0	1116.57	90526.7	66809.9	48879.6	976.948		High	2	0.0552	0	558.787	-0.76	-0.00042	54.2761	0.005879	0.05272	0.061	1.63	55.31
FALSE	Medium	KTFLFSATM		0.185985	0.0166014	0.059	1	1	1	37001_sw_Q9CWX9	0	1045.54	8583.71	56353.9	6392.77	2335.02		High	2	0.224	0	523.273	0.88	0.00046	60.4341	0.005879	0.05393	0.059	1.83	61.42
FALSE	Medium	RALLNAESL		0.182894	0.0166014	0.062	1	1	1	39109_sw_Q8VEG4	0	986.563					NoQuanValues	High	2	0.0642	0	493.785	-0.87	-0.00043	51.4387	0.005879	0.05237	0.062	1.87	53.42
FALSE	Medium	KSTLFNTL		0.18495	0.0166014	0.06	1	1	2	45696_sw_Q9JJG9	0	923.52	241228	243280	164166	78068		High	2	0.0783	0	462.263	-1.67	-0.00077	53.8167	0.005879	0.0533	0.06	1.66	54.9
FALSE	Medium	KNYQMASV	1xOxidation [M5]	0.18495	0.0166014	0.06	1	1	2	55528_tr_E9Q390	0	956.451	9552.16	20594.4	12019.8	10102.3		High	2	0.0226	0	478.729	-0.17	-8e-05	33.7006	0.005879	0.05314	0.06	1.33	35.34
FALSE	Medium	STLRNIRTV		0.185985	0.0166014	0.059	1	1	2	32704_sw_Q9DBZ1	0	1059.63	5244.75	151777	101389	64630.2		High	2	0.1189	0	530.317	-0.15	-8e-05	38.056	0.005879	0.0537	0.059	1.85	39.61
FALSE	Medium	VGVWNVPYI		0.181873	0.0166014	0.063	1	1	1	46537_sw_Q9R0E2	0	1046.57	7458.57	30485.3	33864.9	35198.4		High	2	0.3409	0	523.788	2.22	0.00116	75.0958	0.005879	0.0518	0.063	2.64	76.13
FALSE	Medium	SSLENQGQI		0.190174	0.0168478	0.055	1	2	1	27022_sw_Q8K3A6	0	975.474					NotUnique	High	2		0.0283	488.24	-1.06	-0.00052	44.8538	0.006196	0.05571	0.055	2.06	46.85
FALSE	Medium	RLITLADHI		0.211137	0.0168478	0.036	1	1	1	53945_tr_F7C134	0	1051.63	10564.2	55822.5	1629.21	9584.88		High	2	0.0546	0	526.316	-0.42	-0.00022	53.1147	0.006611	0.06539	0.036	1.83	54.34
FALSE	Medium	TGVGNDENM		0.199883	0.0168478	0.046	1	1	2	56080_tr_E9Q394	0	936.373	10351.4	17668.9	15357	9851.93		High	2	0.1515	0	468.689	-1.12	-0.00052	41.2456	0.009705	0.08852	0	1.65	41.64
FALSE	Medium	SALENHPFTL		0.18912	0.0168478	0.056	1	1	1	43635_sw_Q9JHI8	0	1128.57	46826.2	10398.8	3816.52	3249.36		High	2	0.2841	0	564.788	-0.43	-0.00024	56.1275	0.006196	0.05512	0.056	1.76	56.1
FALSE	Medium	VIYNPRNL		0.208846	0.0168478	0.038	1	1	2	49352_sw_P97481	0	988.557	50599.8	44363.1	40659.6	16438.9		High	2	0.1649	0	494.782	-0.33	-0.00016	47.963	0.006611	0.06433	0.038	1.94	48.63
FALSE	Medium	MSMTNTHEL	1xOxidation [M3]	0.206576	0.0168478	0.04	1	1	1	28439_sw_Q8C9E8	0	1079.45	4609.47	14814.4	4681.69	9155.12		High	2	0.1385	0	540.228	-0.32	-0.00017	37.9075	0.006611	0.06318	0.04	1.95	38.89
FALSE	Medium	YVNPNHQATL		0.193367	0.0168478	0.052	1	1	2	55078_sw_A2A5R2	0	1156.57	32845	20648.5	16768.4	13005.8		High	2	0.1559	0	578.791	0.18	0.0001	39.8545	0.006196	0.05715	0.052	2.63	41.46
FALSE	Medium	AAPGNKTSYI		0.207708	0.0168478	0.039	1	1	3	37512_sw_Q8K4F6	0	1021.53	66528.8	93888.8	68848.1	44601.1		High	2	0.2327	0	511.269	-0.17	-9e-05	40.6888	0.006611	0.06382	0.039	2.02	39.46
FALSE	Medium	RAPKFTQV		0.198785	0.0168478	0.047	1	1	1	47411_sw_Q91ZV3	0	946.547	8679.89	24022.9	15662.1	12525.5		High	2	0.1162	0	473.777	-0.4	-0.00019	37.7005	0.006611	0.05991	0.047	1.98	38.85
FALSE	Medium	AAPTSAARV		0.211137	0.0168478	0.036	1	1	4	52137_tr_E9QQ30	0	843.468	44410	35537.2	23621.7	14487.8		High	2	0.15	0	422.237	-0.99	-0.00042	34.4137	0.006776	0.06575	0.036	1.6	35.51
FALSE	Medium	MAPQNLSTF		0.198785	0.0168478	0.047	1	1	8	31810_sw_Q99KV1	0	1008.48	1.33985e+06	1.20274e+06	855744	738189		High	2	0.2963	0	504.745	0.75	0.00038	58.5054	0.009087	0.08108	0.011	1.89	58.53
FALSE	Medium	AASKNGQYV		0.194441	0.0168478	0.051	1	1	4	41498_sw_Q5SSI6	0	937.474	32164.1	32036.1	19486.2	12216.9		High	2	0.3252	0	469.241	0.03	2e-05	31.8851	0.006357	0.05772	0.051	2.06	33.5
FALSE	Medium	SGPANSTTDLL		0.194441	0.0168478	0.051	1	1	3	54911_tr_A0A087	0	1075.53	63351.7	52499.8	45618.8	30050.4		High	2	0.1891	0	538.267	0.17	9e-05	56.4257	0.006357	0.05788	0.051	2.01	56.76
FALSE	Medium	WNLMKQGAL		0.208846	0.0168478	0.038	1	1	1	45252_sw_Q08761	0	1060.56					NoQuanValues	High	2	0.2192	0	530.785	1.98	0.00105	30.7331	0.006611	0.06435	0.038	2.6
FALSE	Medium	QVFEFLIRL		0.194441	0.0168478	0.051	1	1	1	50616_tr_F6ZLN8	0	1164.68	3286.95	30263.2	31420	5996.74		High	2	0.2813	0	582.844	1.87	0.00109	75.1903	0.006357	0.05762	0.051	1.92	75.73
FALSE	Medium	KTLRYNFL		0.18807	0.0168478	0.057	1	1	2	55031_sw_Q6ZQH8	0	1054.6	251267	10130.9	161345	133537		High	2	0.2155	0	527.806	0.03	1e-05	49.3401	0.006196	0.05487	0.057	1.81	50.51
FALSE	Medium	VAVHNGRIYL		0.18912	0.0168478	0.056	1	1	2	31812_tr_A2AJX1	0	1141.65	54975.9	50842.5	32801.8	4100.86		High	2	0.4562	0	571.327	-0.98	-0.00056	49.7745	0.006196	0.05507	0.056	2.17	50.86
FALSE	Medium	KQLALAGL		0.207708	0.0168478	0.039	1	1	1	22811_sw_P53566	0	813.519	10567.6	8479.46	10328.1	10219.3		High	2	0.1765	0	407.263	-0.14	-6e-05	31.6515	0.006611	0.06388	0.039	2.04	31.58
FALSE	Medium	IVPLFTNL		0.193367	0.0168478	0.052	1	1	1	44801_tr_Q3TTF6	0	916.55	8603.69	67257.5	50934.9	6103.12		High	2	0.0091	0	458.779	0.85	0.00039	74.7403	0.006196	0.05692	0.052	2.2	75.81
FALSE	Medium	LMNHMNLLPL	1xOxidation [M5]	0.207708	0.0168478	0.039	1	1	1	21316_tr_A0A0A6	0	1211.63	34232.4	6644.37	3641.33	7276.56		High	2	0.1221	0	606.317	-0.72	-0.00044	36.118	0.006611	0.06404	0.039	1.31	36.07
FALSE	Medium	ASPSNHKVI		0.209989	0.0168478	0.037	1	1	3	44511_tr_A0A0G2	0	952.521	14888.9	14896.6	9775.25	6932.39		High	2	0.3365	0	476.764	-0.14	-7e-05	30.2131	0.006611	0.065	0.037	2.08	31.24
FALSE	Medium	SSVSKQETI		0.207708	0.0168478	0.039	1	1	1	24503_tr_A0A0U1	0	978.51	3594.69	19336.2	13129.6	8939.85		High	2	0.2337	0	489.759	-0.47	-0.00023	35.0356	0.006611	0.06384	0.039	2.61	36.65
FALSE	Medium	LKGKNQAFI		0.198785	0.0168478	0.047	1	2	4	40716_sw_Q91Z31	0	1018.6	40107.2	37904.9	26860.8	15864.2	NotUnique	High	2	0	0	509.806	-0.51	-0.00026	37.8714	0.006611	0.05947	0.047	2.15	39.75
FALSE	Medium	SNPEFRQL		0.192298	0.0168478	0.053	1	1	3	50288_sw_Q3UWM4	0	990.5	164975	141396	105556	61865.5		High	2	0.2775	0	495.754	0.83	0.00041	45.8617	0.006196	0.05646	0.053	1.73	47.16
FALSE	Medium	FCDVCNHMIV	1xOxidation [M8]	0.195519	0.0168478	0.05	1	1	1	34364_sw_P97306	0	1196.49	9568.97	93003	50442	34134.1		High	2	0.2362	0	598.749	0.39	0.00023	47.5044	0.006528	0.05824	0.05	1.99	47.69
FALSE	Medium	SVYTHSYL		0.194441	0.0168478	0.051	1	1	3	32018_tr_A0A0U1	0	969.468	137908	128812	78776	2014.63		High	2	0.2457	0	485.237	-0.87	-0.00042	46.8618	0.006357	0.05766	0.051	2.32	48.06
FALSE	Medium	KNIRYVAL		0.199883	0.0168478	0.046	1	1	4	47849_sw_O88512	0	976.594	135528	123971	71647.3	52096.9		High	2	0.2364	0	488.8	-0.34	-0.00017	42.9312	0.006611	0.06015	0.046	2.2	43.91
FALSE	Medium	SSVENIQRV		0.200986	0.0168478	0.045	1	1	1	46905_sw_Q02257	0	1031.55	4288.38	108096	69735.6	43812.3		High	2	0.0612	0	516.277	-0.33	-0.00017	40.7613	0.006611	0.06053	0.045	1.96	42.44
FALSE	Medium	SAVKNVPSV		0.209989	0.0168478	0.037	1	1	3	56305_sw_Q69Z23	0	900.515					NoQuanValues	High	2	0.0829	0	450.761	-0.71	-0.00032	45.0599	0.007946	0.06983	0.028	1.93	45.49
FALSE	Medium	SVNKNLQSL		0.209989	0.0168478	0.037	0	1	1		0	1002.56					NoQuanValues	High	2		0	501.782	-0.6	-0.0003	51.1817	0.006611	0.06507	0.037	2.31	51.45
FALSE	Medium	FQFTFKHL		0.195519	0.0168478	0.05	1	1	3	34811_sw_Q9QYJ0	0	1067.57	114219	127798	101030	70718.1		High	2	0.3786	0	534.286	-1.91	-0.00102	56.083	0.006357	0.05807	0.05	2.06	57.12
FALSE	Medium	SAPTARVFM		0.197691	0.0168478	0.048	1	2	2	50298_sw_Q91YR7	0	979.503	49581.7	5284.44	10667.8	1851.68	NotUnique	High	2	0.1486	0	490.255	-0.48	-0.00024	48.9247	0.006611	0.05925	0.048	1.75	48.97
FALSE	Medium	KVITFIDL		0.21229	0.0174168	0.035	1	1	1	45082_sw_O08582	0	948.576					NoQuanValues	High	2	0.1737	0	474.791	-0.82	-0.00039	64.895	0.006776	0.06589	0.035	1.9
FALSE	Medium	KNLLNVDKI		0.21229	0.0174168	0.035	1	1	1	55118_tr_A0A0R4	0	1056.64	8749.47	2849.24	25040.6	9635.9		High	2	0.0544	0	528.823	-1.4	-0.00074	48.7879	0.006776	0.06611	0.035	2.39	49
FALSE	Medium	RAIRNMNTL		0.21229	0.0174168	0.035	1	1	2	43501_tr_A0A0R4	0	1088.6	593057	537071	386803	283613		High	2	0.1741	0	544.803	-0.37	-0.0002	38.7249	0.006776	0.06635	0.035	2.01	39.46
FALSE	Medium	QGIQLAISL		0.21229	0.0174168	0.035	1	1	1	41433_sw_Q9WTW5	0	942.562	29435.2	6258.91	1863.13	4226.7		High	2	0.1276	0	471.784	-0.76	-0.00036	56.4738	0.006776	0.0659	0.035	2.43	56.48
FALSE	Medium	SSPVKKTEM		0.213447	0.0174168	0.034	1	1	2	35713_sw_P70255	0	1006.52	6822.15	18420.3	12096	8208.23		High	2	0.3058	0	503.765	-0.7	-0.00035	29.3365	0.007117	0.06674	0.034	2.06	30.38
FALSE	Medium	LGYKYVGM	1xOxidation [M8]	0.213447	0.0174168	0.034	1	1	1	28162_sw_Q9CX30	0	946.47	29416.7	683.53	7489.42	5758.86		High	2	0.2857	0	473.739	0.77	0.00036	43.4515	0.007117	0.06673	0.034	2.38	43.43
FALSE	Medium	INIHYTQL		0.21461	0.0186929	0.033	1	1	2	56214_tr_V9GX23	0	1001.54	138043	129208	68351.4	68640.2		High	2	0.0476	0	501.274	-0.94	-0.00047	51.4668	0.007117	0.06706	0.033	1.89	53.06
FALSE	Medium	FALAMKDTL	1xOxidation [M5]	0.215778	0.0192795	0.032	1	1	4	52419_sw_Q8VHH7	0	1025.53	90200	1734.91	4859.54	37800.4		High	2	0.051	0	513.27	-1.17	-0.0006	50.511	0.007264	0.06801	0.032	2.55	51.03
FALSE	Medium	SQVNNISHT		0.218129	0.0192795	0.03	1	1	1	39361_sw_Q91YD9	0	999.485	8834.03	9596.92	2270.37	5158.36		High	2	0.1487	0	500.246	-0.24	-0.00012	32.906	0.007438	0.06909	0.03	1.95	34.48
FALSE	Medium	VVYSYHYL		0.216951	0.0192795	0.031	1	1	1	47248_sw_O08811	0	1043.52	8624.09	62854.6	40515.4	47035.2		High	2	0.1909	0	522.263	-0.9	-0.00047	52.4841	0.007264	0.06855	0.031	2.2	53.62
FALSE	Medium	VSPTNRGSL		0.215778	0.0192795	0.032	1	1	4	55564_sw_A2AF47	0	930.5					NoQuanValues	High	2	0.3026	0	465.754	-0.36	-0.00017	36.4143	0.007264	0.0677	0.032	1.95	37.58
FALSE	Medium	IHNYFCMF	1xOxidation [M7]	0.219312	0.0198774	0.029	1	1	1	30890_sw_Q8VCJ6	0	1090.45	4097.16	25133.7	11444.2	8974.46		High	2	0.173	0	545.728	0.16	9e-05	47.3864	0.007782	0.06934	0.029	1.85	48.19
FALSE	Medium	KAIRNYTHF		0.219312	0.0198774	0.029	1	1	2	42370_tr_Q8BJT9	0	1149.62	7857.92	58043.6	32588.6	26337.7		High	2	0.1515	0	575.312	-0.4	-0.00023	37.3768	0.007782	0.06942	0.029	2.31	38.49
FALSE	Medium	ITPLNKDHI		0.219312	0.0198774	0.029	1	1	3	53958_sw_Q99P88	0	1050.59	412821	380338	257906	172235		High	2	0.3041	0	525.801	-0.05	-3e-05	40.4714	0.007782	0.06937	0.029	1.48	42.15
FALSE	Medium	AAVWNAQEA		0.2205	0.021144	0.028	1	1	1	30062_sw_O08915	0	959.458	5701.01	62162.9	61383.5	48428.3		High	2	0.0273	0	480.233	0.31	0.00015	50.1195	0.007946	0.07015	0.028	1.83	50.87
FALSE	Medium	HNYDYKEL		0.221693	0.0217685	0.027	1	1	1	40612_tr_Q9DC47	0	1081.49	9560.99	24176.1	12662.4	9910.48		High	2	0.1455	0	541.251	0.36	0.00019	40.5978	0.008285	0.071	0.027	2.13	42.16
FALSE	Medium	SAVVNKVPLS		0.222891	0.022392	0.026	1	1	1	9203_sw_Q9DAM7_	0	1013.6					NoQuanValues	High	2	0.2	0	507.303	0.5	0.00025	43.1634	0.008385	0.07148	0.026	1.9
FALSE	Medium	ATVNNPTAI		0.230187	0.0229121	0.02	1	1	1	42743_sw_Q80UP5	0	900.479					NoQuanValues	High	2		0.014	450.743	-0.36	-0.00016	47.3416	0.008385	0.07471	0.02	2.12	48.1
FALSE	Medium	SMTKGNSQPL	1xOxidation [M2]	0.230187	0.0229121	0.02	1	1	2	47906_tr_E9QN31	0	1078.52	34006.7	25478.9	17683.9	14364.1		High	2	0.2788	0	539.763	-0.48	-0.00026	31.5784	0.008385	0.07481	0.02	2.08	33.04
FALSE	Medium	RMPEKVTWM		0.224094	0.0229121	0.025	1	1	1	18312_sw_P84099	0	1177.59	71061.5	67015.6	59159.7	32469		High	2	0.2266	0	589.296	-0.33	-0.0002	48.9297	0.008385	0.07199	0.025	2.56	49.14
FALSE	Medium	SSPRHKEWL		0.230187	0.0229121	0.02	1	1	1	50712_sw_Q8R307	0	1139.6	5116.35	5404.91	10482.6	8311.72		High	2	0.1263	0	570.301	-0.53	-0.0003	35.4283	0.008385	0.07514	0.02	1.9	37.04
FALSE	Medium	LSLRYHNL		0.231421	0.0229121	0.019	1	1	1	10369_tr_H3BLF5	0	1015.57					NoneMonoisotopic	High	2	0.0316	0	508.287	-0.9	-0.00045	45.8779	0.008538	0.07556	0.019	2.53
FALSE	Medium	AAIENIEHL		0.231421	0.0229121	0.019	1	1	1	53965_sw_Q6PB66	0	1009.53					NoQuanValues	High	2	0.0405	0	505.269	0.37	0.00019	52.1473	0.008538	0.07596	0.019	1.73	53.67
FALSE	Medium	VALLFRQL		0.231421	0.0229121	0.019	1	1	1	55212_sw_Q6ZPE2	0	959.604	8350.34	186090	7760.69	8126.8		High	2	0.0674	0	480.306	0.72	0.00035	62.6785	0.008538	0.0759	0.019	1.78	63.59
FALSE	Medium	FAHFNSHAA		0.23266	0.0235311	0.018	1	1	3	41815_sw_Q8K2K6	0	1001.46	4179.87	39309.2	26800.9	20656.3		High	2	0.1866	0	501.233	0.3	0.00015	36.2002	0.008538	0.07607	0.018	2.09	37.73
FALSE	Medium	VTYHGFPNL		0.233904	0.02406	0.017	1	1	3	31024_sw_O08760	0	1047.53	4649.02	341776	231302	150030		High	2	0.24	0	524.266	-1.4	-0.00073	55.7044	0.008709	0.07664	0.017	2.5	57.34
FALSE	Medium	VNLAYENV		0.233904	0.02406	0.017	1	1	1	56386_sw_Q9JHU4	0	921.468					NoQuanValues	High	2	0.1868	0	461.237	-0.71	-0.00033	54.5202	0.008819	0.0768	0.017	1.82
FALSE	Medium	SSPQNQEQI		0.238932	0.02406	0.013	1	1	5	45261_sw_Q07243	0	1030.48	239009	190102	129434	84598.6		High	2	0.3686	0	515.744	-0.19	-0.0001	40.5121	0.008819	0.07928	0.013	2.55	40.99
FALSE	Medium	RAYRYLQL		0.237667	0.02406	0.014	1	1	3	2617_sw_Q8BH51_	0	1082.61	2305.22	973479	695833	511465		High	2	0.2434	0	541.809	-0.24	-0.00013	47.2733	0.008819	0.07915	0.014	1.52	48.97
FALSE	Medium	TALKNPNAM		0.236408	0.02406	0.015	1	1	1	54803_sw_Q9JKF1	0	959.498	10307.6	8580.85	8037.27	8289.31		High	2	0.0387	0	480.253	0.29	0.00014	38.0757	0.008819	0.07829	0.015	1.81	39.17
FALSE	Medium	STSTYRSM		0.236408	0.02406	0.015	1	1	1	31336_sw_O08717	0	932.414	7162.74	55315.5	38251.5	23216.3		High	2	0	0	466.711	-0.1	-5e-05	35.6848	0.008819	0.07818	0.015	1.52	37.19
FALSE	Medium	RSLRLREMM		0.240202	0.0246385	0.012	1	1	3	56087_sw_Q80TP3	0	1191.64	87775.4	66743.5	52684.2	27058.9		High	3	0.068	0	397.886	-0.33	-0.00013	41.6481	0.008986	0.08018	0.012	1.03	43.37
FALSE	Medium	QGVKNNDVI		0.240202	0.0246385	0.012	1	1	3	51614_sw_P34152	0	986.527	1653.92	246703	197088	107760		High	2	0.306	0	493.767	-0.68	-0.00033	39.0846	0.009087	0.08047	0.012	1.83	40.26
FALSE	Medium	MSFQFAHL		0.240202	0.0246385	0.012	1	1	2	56315_tr_E9QKX5	0	980.466	5013.8	210316	121316	10714		High	2	0.1381	0	490.737	0.46	0.00022	62.3217	0.008986	0.0801	0.012	1.81	63.28
FALSE	Medium	SIMAFHKL	1xOxidation [M3]	0.246628	0.0250488	0.007	1	1	1	47444_sw_Q7TPM9	0	962.513	34991.7	1541.41	3084.63	1064.03		High	2	0.0952	0	481.759	-1.14	-0.00055	42.0291	0.009087	0.08383	0.007	2.1	42.05
FALSE	Medium	VALGYRGAL		0.245333	0.0250488	0.008	1	1	1	27845_tr_Q6AXE4	0	919.536	8410.94	63881.6	35412.6	57695.6		High	2	0.0821	0	460.271	-0.84	-0.00039	51.8985	0.009087	0.08268	0.008	1.95	53.5
FALSE	Medium	AAVIAHDFL		0.247929	0.0250488	0.006	1	1	1	9913_tr_S4R2N1_	0	956.52	7566.61	127044	88299.6	85620.5		High	2	0.2471	0	478.763	-1.01	-0.00048	56.8872	0.00942	0.08433	0.006	1.74	57.27
FALSE	Medium	STPETLLEEI		0.244042	0.0250488	0.009	1	1	1	37867_tr_Q3ULL6	0	1131.58					NoQuanValues	High	3	0.0805	0	377.863	-2.52	-0.00095	28.2826	0.009087	0.08242	0.009	1.74	29.91
FALSE	Medium	STLMNHERI	1xOxidation [M4]	0.244042	0.0250488	0.009	1	1	1	40880_sw_Q7TNU6	0	1116.55	2284.74	13359.3	7599.52	8108.3		High	2	0.2881	0	558.777	-0.06	-3e-05	34.9657	0.009087	0.08246	0.009	2.36	35.99
FALSE	Medium	RMPEKVTWM	2xOxidation [M2; M9]	0.244042	0.0250488	0.009	1	1	1	18312_sw_P84099	0	1209.58	7186.73	40493.4	3596.19	10780.3		High	2	0.4402	0	605.291	-0.29	-0.00018	38.5689	0.009087	0.08225	0.009	2.34	39.71
FALSE	Medium	RMNHHNCCVL		0.244042	0.0250488	0.009	1	1	1	27303_tr_Q8VGN0	0	1226.53	6099.43	24090.4	14349.6	10755.4		High	3	0.1037	0	409.516	-0.59	-0.00024	33.8018	0.009087	0.08209	0.009	1.64	34.96
FALSE	Medium	AAYRYPYL		0.247929	0.0250488	0.006	1	1	3	39455_tr_G5E897	0	1016.52	42193.8	41920.8	33424.5	35638.7		High	2	0.243	0	508.763	-1.79	-0.00091	53.5941	0.009251	0.08422	0.006	2.14	54.66
FALSE	Medium	KNMQNVEHV		0.247929	0.0250488	0.006	1	1	2	22661_sw_O09061	0	1098.54	2239.83	7484.96	3167.08	4843.56		High	2	0.2234	0	549.772	0.23	0.00012	34.3035	0.009566	0.08455	0.006	1.97	34.42
FALSE	Medium	AAPTNRQIEIL		0.241477	0.0250488	0.011	1	1	1	54010_sw_Q9Z0W3	0	1225.69	7763.2	127384	92880	53305.7		High	2	0.1406	0	613.348	-1.03	-0.00063	50.9978	0.009087	0.08118	0.011	2.49	52.7
FALSE	Medium	SGIRNISFM		0.244042	0.0250488	0.009	1	1	3	47002_sw_O35598	0	1024.52	424994	421356	339179	209133		High	2	0.3254	0	512.765	-1.87	-0.00096	55.5411	0.009087	0.08232	0.009	1.69	56.83
FALSE	Medium	ISPHNNQHF		0.244042	0.0250488	0.009	1	1	2	56103_sw_Q04690	0	1093.52	16478.9	17851	11239.1	9928.53		High	2	0.4554	0	547.262	-0.43	-0.00024	33.1442	0.009087	0.08235	0.009	2.02	34.19
FALSE	Medium	SSYGSGRRF		0.249235	0.0256189	0.005	1	1	1	29328_sw_P49312	0	1016.49	1988.3	64838.2	39120.6	27904		High	2	0.2432	0	508.749	-0.11	-5e-05	33.5859	0.009566	0.08536	0.005	1.48	34.62
FALSE	Medium	SSPSNKFFF		0.250546	0.0256189	0.004	1	1	1	53322_tr_A0A0G2	0	1060.51	123136	149684	10437.1	2992.95		High	2	0.3128	0	530.758	-0.81	-0.00043	58.3126	0.009566	0.08574	0.004	2.27	59.13
FALSE	Medium	MAHVNGVHL	1xOxidation [M1]	0.250546	0.0256189	0.004	1	1	1	40732_tr_Q504M2	0	993.493	5955.09	41929.4	18126.3	8841.43		High	2	0.345	0	497.25	-0.01	0	39.4747	0.009566	0.08583	0.004	2.29	40.5
FALSE	Medium	SVFPAQQGL		0.253184	0.0261674	0.002	0	1	1		0	946.499					NoQuanValues	High	2		0	473.753	0.06	3e-05	55.9491	0.009705	0.08744	0.002	1.76
FALSE	Medium	VSLTSVHPDL		0.253184	0.0261674	0.002	1	1	1	38302_sw_Q8C1Y8	0	1067.57					NoneMonoisotopic	High	2	0.0545	0	534.29	-0.21	-0.00011	51.7587	0.009705	0.0871	0.002	2.02
FALSE	Medium	MTMEMAGTL		0.253184	0.0261674	0.002	1	1	1	39002_tr_B8JK43	0	984.42					NoQuanValues	High	2	0.1429	0	492.714	1.2	0.00059	53.9595	0.009705	0.08709	0.002	1.82
FALSE	Medium	SNINQLFYM	1xOxidation [M9]	0.253184	0.0261674	0.002	1	1	1	18115_tr_E9Q1X6	0	1145.53	5623.6	4985.33	6152.63	6052.81		High	2	0.2679	0	573.268	-1.16	-0.00066	36.302	0.009705	0.08741	0.002	2.8	37.78
FALSE	Medium	KAFSQGSSL		0.25718	0.027334	-0.001	1	1	3	37674_tr_Q3TPQ7	0	924.479	85982.7	73923.4	51824	31583.3		Medium	2	0.1706	0	462.743	-0.15	-7e-05	38.5822	0.01274	0.1183	-0.035	2.11	39.2
FALSE	Medium	RNNRFPNL		0.25718	0.027334	-0.001	1	1	2	50149_sw_Q80U58	0	1030.55	61252.3	55463.6	43985.9	23053.1		Medium	2	0.0376	0	515.781	0.04	2e-05	43.3707	0.01019	0.08942	-0.001	2.13	43.96
FALSE	Medium	AKYLFSAL		0.25718	0.027334	-0.001	0	1	2		0	912.519					NoQuanValues	Medium	2		0.0201	456.763	0.84	0.00039	65.027	0.01019	0.08972	-0.001	2.44	65.99
FALSE	Medium	RAIQNHSQTHL		0.25718	0.027334	-0.001	1	1	1	39467_sw_Q9ERZ0	0	1304.68	4513.29	7256.48	3986.89	2674.24		Medium	3	0.1429	0	435.565	-0.05	-2e-05	29.6179	0.01019	0.08929	-0.001	1.47	30.61
FALSE	Medium	SGILGNFSL		0.261223	0.0285351	-0.004	1	1	1	27386_tr_G5E8C1	0	907.488	3147.74	168505	96239.7	70999		Medium	2	0.0913	0	454.248	-0.64	-0.00029	54.6348	0.01083	0.09189	-0.004	2.08	56.2
FALSE	Medium	ASLRFVRL		0.261223	0.0285351	-0.004	1	1	1	14822_tr_Q9CQ43	0	961.594	7714.78	580079	365939	195666		Medium	2	0.2222	0	481.3	-1.01	-0.00049	51.1532	0.01051	0.0913	-0.004	1.89	51.46
FALSE	Medium	SAPIYKRI		0.262581	0.0290923	-0.005	1	1	1	50526_sw_Q9CSH3	0	947.567	41711.1	7871.19	4235.73	5970.39		Medium	2	0.1333	0	474.287	0.1	5e-05	38.7569	0.01083	0.09242	-0.005	1.8	38.75
FALSE	Medium	KSYLMNRL		0.262581	0.0290923	-0.005	1	1	2	11842_tr_D3YUH5	0	1024.56	506015	466387	316680	228535		Medium	2	0.3111	0	512.784	-0.81	-0.00041	44.4854	0.01083	0.09246	-0.005	1.8	45.92
FALSE	Medium	TTVTNSTPL		0.262581	0.0290923	-0.005	1	1	1	43973_sw_Q9Z2G0	0	933.489	3530.33	4076.94	3535.99	17071.9		Medium	2	0.0761	0	467.248	0.53	0.00025	46.3258	0.01083	0.09231	-0.005	1.84	48
FALSE	Medium	LKNTYAGL		0.268065	0.029435	-0.009	1	1	1	49095_sw_Q8CJG0	0	879.493					NoQuanValues	Medium	2	0.1706	0	440.249	-3.87	-0.0017	34.8804	0.01108	0.09576	-0.009	1.7
FALSE	Medium	SAPKRWREEL		0.265312	0.029435	-0.007	1	1	1	23517_sw_Q8R3P9	0	1271.69	3352.65	195365	111963	80192.8		Medium	3	0.0226	0	424.567	-0.36	-0.00015	38.2306	0.01108	0.09364	-0.007	1.33	39.77
FALSE	Medium	SSLVNSQTL		0.266686	0.029435	-0.008	1	1	2	41539_tr_D3Z216	0	948.5	4100.18	508466	323599	302818		Medium	2	0.3198	0	474.753	-0.55	-0.00026	51.6567	0.01108	0.09436	-0.008	1.97	53.38
FALSE	Medium	FQGKNLETV		0.268065	0.029435	-0.009	1	2	1	55160_sw_B2RXS4	0	1035.55	7349.03	7803.39	28937.1	3297.85	NotUnique	Medium	2	0.1545	0	518.277	-0.37	-0.00019	44.2642	0.01108	0.09548	-0.009	2.33	44.7
FALSE	Medium	VMDSKTFLM	1xOxidation [M9]	0.269449	0.029435	-0.01	1	1	1	33189_sw_Q91YP6	0	1087.52	20368.5	5612.26	4301.78	3517.14		Medium	2	0.1351	0	544.26	-3.43	-0.00187	31.2259	0.01108	0.09661	-0.01	2.22	31.32
FALSE	Medium	VADKFSEL		0.268065	0.029435	-0.009	1	1	1	44801_tr_Q3TTF6	0	908.472	6251.23	62312.9	71297.2	5847.24		Medium	2	0.0972	0	454.74	0.09	4e-05	49.7186	0.01108	0.09584	-0.009	2.16	49.81
FALSE	Medium	SALENGRYEL		0.270838	0.029435	-0.011	1	1	1	54533_tr_G3UWZ0	0	1151.57	8857.08	104677	57862.9	59876.7		Medium	2	0.3723	0	576.287	-1.58	-0.00091	49.5979	0.01118	0.0975	-0.011	2.31	50.41
FALSE	Medium	TTYKYEMI		0.269449	0.029435	-0.01	1	1	2	41918_sw_Q8QZY1	0	1048.5					NoneMonoisotopic	Medium	2	0.2146	0	524.754	-0.78	-0.00041	50.5028	0.01108	0.096	-0.01	2.19
FALSE	Medium	KSLENILTL		0.268065	0.029435	-0.009	0	1	1		0	1030.61					NoQuanValues	Medium	2	0.0099	0	515.811	-0.1	-5e-05	61.0129	0.01108	0.09547	-0.009	2.03	61.97
FALSE	Medium	RAITNGHRL		0.266686	0.029435	-0.008	1	2	1	49564_tr_B0QZF8	0	1037.6	1177.38	16127.4	10560.5	6560.74	NotUnique	Medium	2	0.0602	0	519.301	-0.63	-0.00033	29.2871	0.01108	0.09448	-0.008	1.33	30.35
FALSE	Medium	HVQGQNLDSM	1xOxidation [M10]	0.265312	0.029435	-0.007	1	1	2	1115_tr_E9Q2G5_	0	1144.51	44900.3	35940.6	33751.2	15987.8		Medium	2	0.0809	0	572.758	2.26	0.0013	46.7566	0.01108	0.09405	-0.007	1.73	47.9
FALSE	Medium	IGTINQQAM	1xOxidation [M9]	0.265312	0.029435	-0.007	1	1	4	42748_sw_Q9Z0E6	0	991.488	74650.4	66853	49851.1	25927.1		Medium	2	0.0857	0	496.247	-1.03	-0.00051	40.7286	0.01137	0.1101	-0.026	2.45	41.75
FALSE	Medium	QPSNYGPM		0.269449	0.029435	-0.01	1	1	1	14019_tr_A0A0N4	0	893.382	77751.2	286.171	7145.99	462.447		Medium	2	0.171	0	447.195	0.76	0.00034	45.8698	0.01108	0.09624	-0.01	1.93	45.81
FALSE	Medium	VVHRFESL		0.275037	0.0299625	-0.014	1	1	1	42318_sw_Q921T2	0	986.542					NoQuanValues	Medium	2	0.3915	0	493.774	-0.37	-0.00018	41.4419	0.01118	0.09935	-0.014	2.12	42.55
FALSE	Medium	IFFIVSQV		0.275037	0.0299625	-0.014	1	1	1	36331_sw_Q6DID7	0	952.55	4331.65	16612.2	16422.4	10357.3		Medium	2		0	476.779	0.69	0.00033	74.8461	0.01118	0.09961	-0.014	1.59	75.89
FALSE	Medium	TSPINPYKDHM	1xOxidation [M11]	0.276447	0.0299625	-0.015	1	1	1	53301_tr_A0A0M3	0	1318.61	149459	7750.49	8798.76	10038.8		Medium	3	0.2549	0	440.208	-0.39	-0.00017	37.0141	0.01129	0.1006	-0.015	1.02	36.93
FALSE	Medium	SSVHNRNSL		0.275037	0.0299625	-0.014	1	1	2	56124_tr_A2AS05	0	1013.51	4609.88	7548.59	7422.5	5358.22		Medium	2	0.5241	0	507.26	-0.45	-0.00023	26.8614	0.04923	0.415	-0.212	1.45	28.77
FALSE	Medium	SIHGTNPQYL		0.280708	0.0305087	-0.018	1	1	2	28312_sw_Q4FK66	0	1129.56	44923.6	35870.4	26768.2	20556.4		Medium	2	0.1402	0	565.285	-1.41	-0.00079	44.2062	0.01129	0.103	-0.018	2.14	45.57
FALSE	Medium	SSGQALSPI		0.282139	0.0305087	-0.019	1	1	1	54207_tr_E9Q166	0	859.452	1745.74	13422.6	18961.5	10569.8		Medium	2	0.2263	0	430.23	-0.17	-7e-05	39.2399	0.01129	0.104	-0.019	2.74	39.77
FALSE	Medium	GTITNGKRI		0.277862	0.0305087	-0.016	1	1	3	33253_sw_Q9DCE5	0	959.563	25516	21998.6	16136.3	12540.4		Medium	2	0.193	0	480.285	-0.1	-5e-05	31.6476	0.01129	0.1011	-0.016	2.28	33.17
FALSE	Medium	SGHTNAVATV		0.287914	0.0308119	-0.023	1	1	1	39932_sw_Q922V4	0	956.48	7235.77	14992.6	12730.7	8373.98		Medium	2	0.1076	0	478.744	0.27	0.00013	35.465	0.01137	0.1072	-0.023	2.23	36.57
FALSE	Medium	STVRNADVIA		0.293773	0.0308119	-0.027	1	1	1	53406_sw_P06795	0	1045.56	12325.9	67095	42874	29711.7		Medium	2	0.1235	0	523.285	-0.35	-0.00018	40.0145	0.01152	0.1108	-0.027	1.62	41.13
FALSE	Medium	TALEHQEYI		0.293773	0.0308119	-0.027	1	1	2	25602_tr_Q8R5L1	0	1103.54	10748.5	59925.3	48459.3	27076.2		Medium	2	0.2408	0	552.272	0.24	0.00013	46.1087	0.01152	0.111	-0.027	2.45	47.76
FALSE	Medium	SALRYNTL		0.287914	0.0308119	-0.023	1	1	2	51932_sw_A2APV2	0	937.51	19437.2	2393.87	7451.23	10272.1		Medium	2	0.1148	0	469.259	-0.24	-0.00011	46.6976	0.01137	0.1071	-0.023	2.09	46.25
FALSE	Medium	IQPQNTEVL		0.290833	0.0308119	-0.025	1	1	1	54265_sw_Q3UQ28	0	1041.56	1381.87	90399	68115	58826.2		Medium	2	0.0542	0	521.283	0.51	0.00027	51.9279	0.01137	0.1088	-0.025	1.66	52.19
FALSE	Medium	NAIVKPPEM	1xOxidation [M9]	0.289371	0.0308119	-0.024	1	1	1	43416_sw_Q8BZX4	0	1014.53	6191.33	18735.5	9041.41	12126.6		Medium	2	0.1312	0	507.768	0.19	0.0001	45.0919	0.01137	0.1078	-0.024	2.21	45.94
FALSE	Medium	KSVENFVSL		0.287914	0.0308119	-0.023	1	1	2	55140_sw_Q8C3J5	0	1022.55	7864.1	220267	137165	115163		Medium	2	0.2656	0	511.779	-0.66	-0.00034	55.9249	0.03603	0.3065	-0.164	1.92	56.32
FALSE	Medium	GNVTNITTV		0.287914	0.0308119	-0.023	1	1	1	46373_sw_Q8BMT4	0	918.489	59828.4	6007.36	6951.22	6854.36		Medium	2	0.369	0	459.748	-0.69	-0.00032	50.6007	0.01137	0.1071	-0.023	2.52	50.56
FALSE	Medium	KQRLFENL		0.2923	0.0308119	-0.026	1	1	3	38405_sw_O09106	0	1047.59	430095	418819	291901	207665		Medium	2	0.0812	0	524.301	1.03	0.00054	46.6625	0.03026	0.2611	-0.14	1.97	48.27
FALSE	Medium	TSVRNKPDSTL		0.289371	0.0308119	-0.024	1	1	1	54439_sw_E9PV87	0	1217.65	8192.57	8073.94	5466.14	5606.26		Medium	2	0.2703	0	609.327	-0.67	-0.00041	33.3156	0.01137	0.1076	-0.024	2.22	34.31
FALSE	Medium	LGLKFNKI		0.285016	0.0308119	-0.021	1	1	1	26149_sw_Q8BX10	0	932.593	85970.6	4583.94	7394.33	7174.09		Medium	2	0.1317	0	466.798	-3.6	-0.00168	66.3301	0.01137	0.1058	-0.021	1.67	66.38
FALSE	Medium	SGPRNSGINYM		0.285016	0.0308119	-0.021	1	1	2	48344_sw_Q9QZK2	0	1195.55	4097.67	97680.8	86251.7	60493.1		Medium	2	0.2687	0	598.28	1.01	0.0006	43.3008	0.02306	0.2113	-0.11	2.68	44.93
FALSE	Medium	TMKTNLEYL	1xOxidation [M2]	0.290833	0.0308119	-0.025	1	2	1	29812_sw_Q924W5	0	1128.56	7315.29	25072.8	10359.9	12399.3	NotUnique	Medium	2	0.1131	0	564.784	-0.17	-9e-05	48.6941	0.01137	0.1088	-0.025	2.21	50.3
FALSE	Medium	AALQNLEQL		0.287914	0.0308119	-0.023	1	1	2	49682_sw_Q9WTK5	0	999.547	2957.37	4.65805e+06	2.8593e+06	5586.53		Medium	2	0.2324	0	500.277	-0.81	-0.0004	61.7911	0.01137	0.1073	-0.023	1.85	62.8
FALSE	Medium	AAPANPEMDNL	1xOxidation [M8]	0.29525	0.0319078	-0.028	1	1	2	13601_tr_Q91WX5	0	1158.51	4441.47	52159.6	28552.8	21669.6		Medium	2	0.1795	0	579.758	-0.1	-6e-05	46.1374	0.01166	0.1115	-0.028	1.95	46.46
FALSE	Medium	RAAYNVTLL		0.296733	0.0319078	-0.029	1	1	1	28919_sw_Q8BGW1	0	1020.58					NoQuanValues	Medium	2	0.1267	0	510.795	-1.49	-0.00076	54.3612	0.01166	0.1126	-0.029	2.21
FALSE	Medium	RALELGTVM	1xOxidation [M9]	0.29525	0.0319078	-0.028	1	1	1	53337_sw_Q8CIH5	0	1005.54	7126.28	16863.2	1229.16	5849.02		Medium	2	0.1255	0	503.273	-1.48	-0.00074	46.9964	0.01166	0.1115	-0.028	2.39	47.8
FALSE	Medium	MAMAGSSFL	2xOxidation [M1; M3]	0.29525	0.0319078	-0.028	1	1	2	9615_sw_Q9EQX0_	0	946.401	7579.3	19468.7	31571.3	22234.2		Medium	2	0.0526	0	473.704	-0.26	-0.00012	34.1748	0.01166	0.1117	-0.028	1.52	34.35
FALSE	Medium	ISLRFTHL		0.296733	0.0319078	-0.029	1	1	2	52575_tr_A0A087	0	986.578	4004.78	111461	93748.6	64042.6		Medium	2	0.1333	0	493.793	-0.25	-0.00012	52.5826	0.01166	0.1129	-0.029	2.25	54.23
FALSE	Medium	KQLPLVKPYL		0.299714	0.0324414	-0.031	1	1	1	54836_sw_Q68FD5	0	1198.76	10495.7	64369.7	60482.9	1886.35		Medium	2	0.2536	0	599.88	-1.85	-0.00111	51.3616	0.01181	0.1144	-0.031	2.09	51.62
FALSE	Medium	SSPTHTATSI		0.299714	0.0324414	-0.031	1	1	1	55229_sw_O70472	0	1001.49	7379.94	20284.7	13490.2	9066.84		Medium	2	0.0837	0	501.249	0.22	0.00011	36.7535	0.01181	0.1147	-0.031	2.03	37.72
FALSE	Medium	SSPTDKHTL		0.299714	0.0324414	-0.031	1	1	4	52411_tr_Q8C048	0	985.495	267957	229725	138032	115659		Medium	2	0.5482	0	493.251	-0.29	-0.00014	31.2496	0.01181	0.1142	-0.031	2.28	32.35
FALSE	Medium	RMLEENPEML	1xOxidation [M9]	0.302716	0.0335021	-0.033	1	1	1	53423_sw_A2AFR3	0	1277.59	10487.3	67234.7	22984	18787.8		Medium	3	0	0	426.534	0.71	0.0003	34.4624	0.01227	0.1159	-0.033	1.23	35.41
FALSE	Medium	HHLHNADSI		0.302716	0.0335021	-0.033	1	1	2	51419_tr_Q6NVF2	0	1043.5	2740.98	2604.74	1706.83	1127.01		Medium	2	0.1053	0	522.254	-1.01	-0.00053	29.2543	0.01227	0.1166	-0.033	2.09	30.34
FALSE	Medium	ILANPSHHFI		0.304224	0.0335021	-0.034	1	1	1	40404_sw_Q76K27	0	1148.62	3873.94	52279.1	2546.39	6640.52		Medium	3	0.1951	0	383.545	-0.22	-8e-05	58.2167	0.01243	0.1171	-0.034	1.23	59.11
FALSE	Medium	ALLQNKDVI		0.302716	0.0335021	-0.033	1	1	2	35226_sw_P51569	0	1013.6	156657	127599	76769.8	54215.5		Medium	2	0.1538	0	507.302	-3.06	-0.00155	50.6718	0.02382	0.2184	-0.115	2.21	51.57
FALSE	Medium	VSYQHAFL		0.302716	0.0335021	-0.033	1	1	1	46959_sw_Q9WV70	0	964.489	79570.7	7478.5	1671.95	6595.93		Medium	2	0.1381	0	482.748	-0.57	-0.00027	51.8163	0.01227	0.1165	-0.033	2.1	51.76
FALSE	Medium	RTIRNAMKI	1xOxidation [M7]	0.304224	0.0335021	-0.034	1	1	1	23428_tr_M0QWV3	0	1118.65	3226.36	83240.4	36076.6	29451.2		Medium	3	0.0102	0	373.554	-0.22	-8e-05	29.1845	0.01227	0.1167	-0.034	0.98	30.32
FALSE	Medium	MTVTNHYQHL	1xOxidation [M1]	0.310309	0.0357952	-0.038	1	1	1	37061_sw_Q9CX83	0	1259.58	1965.4	7458.81	3479.64	3889		Medium	2		0.0357	630.295	-0.25	-0.00016	36.4116	0.01318	0.1206	-0.038	1.62	37.93
FALSE	Medium	WFGMFANL	1xOxidation [M4]	0.313383	0.0357952	-0.04	1	1	2	29561_sw_O09005	0	1001.45	1805.51	18564.2	16167.8	14711.6		Medium	2	0.172	0	501.232	1.03	0.00051	74.7065	0.01318	0.1225	-0.04	1.86	75.25
FALSE	Medium	SSPKSTLTL		0.311844	0.0357952	-0.039	1	1	2	54130_sw_Q5SSZ5	0	933.525	581.032	126116	89195.7	61062.8		Medium	2	0.0693	0	467.266	-0.2	-9e-05	45.1127	0.01318	0.1223	-0.039	2.02	46.61
FALSE	Medium	FLVMAYGTTI	1xOxidation [M4]	0.310309	0.0357952	-0.038	1	1	3	37713_tr_G3X9C3	0	1131.58	14820	2516.2	6497.85	5663.16		Medium	3	0.104	0	377.863	-0.47	-0.00018	27.9246	0.03077	0.2642	-0.142	2.02	29.91
FALSE	Medium	FTSSMRGMDTV	1xOxidation [M8]	0.314927	0.0363665	-0.041	1	1	1	36003_tr_S4R2L4	0	1247.54	6505.01	18741.3	9960.24	6293.84		Medium	2	0.0564	0	624.274	0.58	0.00036	42.6917	0.01332	0.1235	-0.041	2.66	43.02
FALSE	Medium	VFVKVINL		0.318031	0.0368601	-0.043	1	1	2	54612_tr_E9PX59	0	931.598	1476.36	115592	80671.3	7637.72		Medium	2	0.3548	0	466.303	0.6	0.00028	60.2061	0.0136	0.1257	-0.043	1.86	60.54
FALSE	Medium	VGPRNTEYTL		0.316477	0.0368601	-0.042	1	1	2	46324_sw_P42703	0	1149.59	116731	77169.6	58601	40204.4		Medium	2	0.2422	0	575.299	0.02	1e-05	45.8087	0.02987	0.2586	-0.139	2.23	47.03
FALSE	Medium	SMGVNGMGGM	2xOxidation [M7; M10]	0.316477	0.0368601	-0.042	1	1	1	37844_tr_Q8C2Q7	0	972.358	27517.7	13546.7	8585.69	4451.42		Medium	2	0.4115	0	486.683	-0.15	-7e-05	37.7904	0.01346	0.1245	-0.042	2.26	38.78
FALSE	Medium	SQLMMRTRI	1xOxidation [M5]	0.316477	0.0368601	-0.042	1	1	1	7933_sw_Q9CQJ1_	0	1151.6	71381.8	739.734	2721.2	9943.14		Medium	2	0.1679	0	576.305	-0.33	-0.00019	41.3762	0.01346	0.1247	-0.042	1.31	41.39
FALSE	Medium	LFRNFRSI		0.321156	0.0386169	-0.045	1	1	1	44148_tr_B1AR28	0	1052.6	3540.65	129477	128069	64158.3		Medium	3	0.1287	0	351.538	-1.3	-0.00046	53.7586	0.0139	0.1279	-0.045	1.71	54.87
FALSE	Medium	AAPMSNMAM	2xOxidation [M7; M9]	0.327465	0.0396951	-0.049	1	1	1	23606_tr_D3YY42	0	955.368	4597.12	1186.72	7699.64	8875.38		Medium	2	0.3081	0	478.187	-1.19	-0.00057	34.7634	0.01431	0.1315	-0.049	1.85	34.64
FALSE	Medium	STIRLLTSL		0.3243	0.0396951	-0.047	1	1	1	41235_sw_P80318	0	1003.61	10400.5	2083.77	319167	4147.86		Medium	2	0.3622	0	502.311	0.11	6e-05	61.9636	0.01431	0.1301	-0.047	1.85	62.26
FALSE	Medium	TAYAFHFL		0.327465	0.0396951	-0.049	1	1	1	43879_tr_A2A848	0	969.483	1326.75	108014	9808.84	8723.88		Medium	2	0.3642	0	485.245	0.65	0.00031	63.9533	0.01431	0.1326	-0.049	1.62	64.82
FALSE	Medium	RALQDSDTV		0.329055	0.0396951	-0.05	1	2	3	39414_sw_Q8BYU6	0	1004.5	22037.5	20993	17359.8	7563.53	NotUnique	Medium	2	0.1577	0	502.754	-0.12	-6e-05	38.6312	0.02815	0.2467	-0.132	2.22	39.14
FALSE	Medium	AVLGNLTII		0.333855	0.0413581	-0.053	1	2	4	27686_tr_Q5SZZ8	0	913.572					NotUnique	Medium	2	0	0	457.291	3.48	0.00159	76.5839	0.03695	0.3106	-0.166	2.23	77.28
FALSE	Medium	RQLINALQI		0.33225	0.0413581	-0.052	1	1	2	56225_tr_E9PWQ3	0	1068.65	3155.58	379468	215360	10763.1		Medium	2	0.163	0	534.83	-0.35	-0.00019	59.2776	0.01476	0.1353	-0.052	1.35	59.78
FALSE	Medium	IAVANAQEL		0.33225	0.0413581	-0.052	1	1	1	6577_sw_P62075_	0	928.51	2175.67	52977.5	32517.9	41278.3		Medium	2	0.1265	0	464.758	-1.32	-0.00061	52.4761	0.01476	0.135	-0.052	1.66	53.51
FALSE	Medium	GLIGNITLI		0.333855	0.0413581	-0.053	0	1	2		0	913.572					NoQuanValues	Medium	2		0	457.291	3.48	0.00159	76.5839	0.03695	0.3106	-0.166	2.23	77.28
FALSE	Medium	IMVRNIDLV	1xOxidation [M2]	0.335465	0.0418049	-0.054	1	1	1	20834_sw_P70280	0	1088.61	3312.67	46527.5	26301.5	10598.8		Medium	2	0.0897	0	544.81	-0.26	-0.00014	55.1834	0.01489	0.1376	-0.054	1.45	56.21
FALSE	Medium	NQGTNVETI		0.3387	0.0418049	-0.056	1	1	2	55627_tr_E9Q526	0	975.474	92436.2	2227.58	8671.5	5136.64		Medium	2	0.2073	0	488.241	0.25	0.00012	45.6049	0.04936	0.4159	-0.213	1.93	46.85
FALSE	Medium	FSGSNAEQM		0.33708	0.0418049	-0.055	1	1	1	50503_tr_H3BJU7	0	970.393	488.924	51624.5	47399.1	35632.1		Medium	2	0.1074	0	485.7	0.01	0	42.8252	0.01503	0.139	-0.055	1.49	44.51
FALSE	Medium	VGYRFVTA		0.3387	0.0418049	-0.056	1	1	3	54127_sw_Q80TM9	0	912.494	78592.4	65204.2	43925.2	30240.5		Medium	2	0.4079	0	456.75	-1.49	-0.00068	47.9617	0.03404	0.289	-0.155	2.28	49.53
FALSE	Medium	MPMNKNEL	1xOxidation [M3]	0.33708	0.0418049	-0.055	1	1	2	33046_sw_Q8BWP8	0	992.454	8191.1	32030.1	125348	99751.5		Medium	2	0.052	0	496.731	0	0	33.4817	0.01503	0.1387	-0.055	1.73	35.2
FALSE	Medium	QSGNINAAKI		0.340325	0.0422486	-0.057	0	1	1		0	1015.55					NoQuanValues	Medium	2		0.0488	508.28	0.06	3e-05	35.0646	0.01527	0.1405	-0.057	2.73	35.31
FALSE	Medium	RAPSYRTL		0.345229	0.0422486	-0.06	1	1	3	52328_sw_Q924W7	0	963.537	309499	260063	189692	125208		Medium	2	0.1813	0	482.272	0.12	6e-05	36.9395	0.01527	0.1437	-0.06	1.6	38.13
FALSE	Medium	MANTMFAL	2xOxidation [M1; M5]	0.343589	0.0422486	-0.059	1	1	3	34970_sw_P12388	0	930.406	3592.16	40042.7	63318.3	45980.4		Medium	2	0.2089	0	465.707	0.31	0.00014	38.425	0.02367	0.2164	-0.114	2.25	39.56
FALSE	Medium	IGIAYNRL		0.343589	0.0422486	-0.059	1	1	1	45373_sw_Q8CIB5	0	919.536	38117.4	407.217	3391.87	6376.92		Medium	2	0.1878	0	460.271	-1.44	-0.00066	51.5412	0.01527	0.1428	-0.059	1.97	51.6
FALSE	Medium	FIHEVNPSSL		0.343589	0.0422486	-0.059	1	1	2	41437_tr_E9PZ00	0	1142.58	3761.39	100031	71467	60009.3		Medium	2	0.1784	0	571.795	-0.76	-0.00044	50.6373	0.01527	0.1431	-0.059	2.13	52.27
FALSE	Medium	AGQFNQDYL		0.348523	0.0427476	-0.062	1	1	1	39484_sw_P97384	0	1055.48	52356.5	8758.92	8157.17	4304.9		Medium	2	0.0959	0	528.243	-0.3	-0.00016	57.3958	0.01554	0.1461	-0.062	1.46	57.4
FALSE	Medium	NQHYNTSLL		0.346873	0.0427476	-0.061	1	1	1	44620_sw_O88907	0	1089.53	41224.6	9838.96	10182.6	5535.23		Medium	2	0.0734	0	545.27	-0.4	-0.00022	47.5755	0.01542	0.1455	-0.061	1.77	47.51
FALSE	Medium	YQRRNKDVL		0.346873	0.0427476	-0.061	1	1	1	25375_sw_Q14AM7	0	1191.66	334.216	14862.7	9949.78	6748.76		Medium	2	0.208	0	596.333	-0.35	-0.00021	30.1464	0.01542	0.1456	-0.061	1.25	31.22
FALSE	Medium	KALQFLEQV		0.3535	0.0432151	-0.065	1	1	1	40722_sw_P80317	0	1075.61					NoneMonoisotopic	Medium	2	0.0777	0	538.311	0.05	3e-05	58.7047	0.01554	0.1497	-0.065	1.03
FALSE	Medium	LVPTNKDTM	1xOxidation [M9]	0.351836	0.0432151	-0.064	1	2	1	32466_tr_B1AQP7	0	1034.52					NoneMonoisotopic	Medium	2	0.0078	0	517.763	-0.42	-0.00022	33.4766	0.01554	0.1487	-0.064	1.28
FALSE	Medium	FSPMGVDHM	2xOxidation [M4; M9]	0.350177	0.0432151	-0.063	1	1	2	29803_sw_P70372	0	1052.42	10070.7	23643.5	13135.9	10552.5		Medium	2	0.2222	0	526.713	0.42	0.00022	40.1899	0.01554	0.1477	-0.063	1.98	40.67
FALSE	Medium	YGISNEKPEV		0.3535	0.0432151	-0.065	1	2	1	40894_sw_Q8K2T8	0	1135.56					NotUnique	Medium	2	0.1405	0	568.284	-1.56	-0.00089	44.5825	0.01569	0.1503	-0.065	1.85
FALSE	Medium	SQLMMRTRI		0.355169	0.0437693	-0.066	1	1	3	7933_sw_Q9CQJ1_	0	1135.61	98461.5	99295.2	65560.9	38436.1		Medium	2	0.2235	0	568.307	-0.62	-0.00035	44.8905	0.03225	0.2752	-0.148	1.7	45.36
FALSE	Medium	VTRIYNVI		0.358521	0.046041	-0.068	1	1	1	46341_tr_Q0VDM6	0	977.578	181047	6621.04	4651.04	4998.28		Medium	2	0.092	0	489.293	-0.04	-2e-05	42.3656	0.01629	0.1528	-0.068	1.63	42.42
FALSE	Medium	VVYRFFSRL		0.358521	0.046041	-0.068	1	1	2	18391_sw_Q9CQU3	0	1186.67	209997	449188	325979	235388		Medium	2	0.1494	0	593.84	-0.82	-0.00049	55.8643	0.02694	0.2391	-0.128	1.54	56.99
FALSE	Medium	ASPIFTHV		0.360204	0.0465605	-0.069	1	1	2	46418_tr_B1AYU4	0	871.467	372.83	251578	135400	200458		Medium	2	0.1149	0	436.237	-0.79	-0.00034	50.3305	0.01645	0.154	-0.069	1.48	51.32
FALSE	Medium	SQPIAQQPL		0.360204	0.0465605	-0.069	1	1	2	40702_tr_F7B5B5	0	981.536	181120	164569	101442	82729.3		Medium	2	0.1503	0	491.271	-2.31	-0.00113	48.6958	0.02001	0.1819	-0.09	1.93	49.49
FALSE	Medium	SIHSFQNL		0.363585	0.0488553	-0.071	1	1	1	41016_sw_Q04207	0	945.479	1043.58	171801	136349	71797.1		Medium	2	0.061	0	473.242	-1.6	-0.00076	48.9633	0.0172	0.1565	-0.071	2.13	49.64
FALSE	Medium	SQIRGAAPTSL		0.365283	0.0494034	-0.072	1	1	2	54926_sw_Q80XP9	0	1100.61	6625.23	63834.8	1245.53	32015.1		Medium	2		0.0176	550.806	-0.19	-0.0001	52.772	0.03104	0.2662	-0.143	2.23	53.09
FALSE	Medium	SALINLVEF		0.366985	0.0496147	-0.073	1	1	2	48911_sw_P97313	0	1005.56	4322.31	8114.96	41336.3	26886.4		Medium	2	0.0594	0	503.283	-3.53	-0.00178	76.2453	0.01765	0.1588	-0.073	2.02	77.88
FALSE	Medium	RSPKYDNV		0.37212	0.0496147	-0.076	1	1	1	31116_sw_Q7TSV9	0	978.5	6812.71	13904.6	11420.8	6951.02		Medium	2	0.0667	0	489.754	0.22	0.00011	30.9891	0.01774	0.1627	-0.076	1.65	32.57
FALSE	Medium	SNYINAALM	1xOxidation [M9]	0.37212	0.0496147	-0.076	1	1	1	54144_sw_Q99M80	0	1012.48					NoQuanValues	Medium	2	0.067	0	506.742	-0.92	-0.00047	79.8282	0.01774	0.1635	-0.076	2.09
FALSE	Medium	AGGLENGIVRL		0.370404	0.0496147	-0.075	1	1	1	56297_tr_G5E8Q0	0	1098.63	2206.12	672.047	1474.87	2025.11		Medium	3	0.0615	0	366.88	-0.02	-1e-05	27.7702	0.01774	0.1623	-0.075	1.79	29.47
FALSE	Medium	QIMMSSTNVI	1xOxidation [M3]	0.368692	0.0496147	-0.074	1	1	1	48925_tr_L7N203	0	1139.54					NoQuanValues	Medium	3	0.066	0	380.519	-1.94	-0.00074	28.5271	0.01765	0.16	-0.074	1.97	28.69
FALSE	Medium	TSTTFTNV		0.370404	0.0496147	-0.075	1	1	1	55936_tr_E9Q1M6	0	870.42	2536.3	26948.6	9071.33	11388.8		Medium	2	0.3382	0	435.713	-2.32	-0.00101	49.4664	0.01774	0.1623	-0.075	2.07	50.2
FALSE	Medium	NTMANLISVM	1xOxidation [M10]	0.375567	0.0496147	-0.078	1	1	1	34210_tr_Q6XPS7	0	1109.53	9157.44	5580.69	3669.8	34464.9		Medium	2	0.116	0	555.269	-1.15	-0.00064	46.7149	0.01774	0.1658	-0.078	2.5	48.26
FALSE	Medium	VTYLKTNYT		0.370404	0.0496147	-0.075	1	1	2	49360_sw_P97378	0	1102.58	94274.8	70595	39876.1	35020.4		Medium	3	0.1878	0	368.197	-1.26	-0.00046	32.7669	0.01774	0.1624	-0.075	1.81	34.56
FALSE	Medium	VANPNKTQPIL		0.375567	0.0496147	-0.078	1	1	1	30768_sw_Q06138	0	1194.68	10106.7	2709.38	3810.39	2233.08		Medium	3	0.2167	0	398.9	0.04	2e-05	30.5595	0.01774	0.1652	-0.078	1.8	32.13
FALSE	Medium	TAMQLSIAL	1xOxidation [M3]	0.370404	0.0496147	-0.075	1	1	1	45712_sw_Q9JJZ9	0	963.518	1163.18	4769.89	1.17295e+06	1286.74		Medium	2	0.081	0	482.262	-0.84	-0.0004	59.9388	0.01774	0.1623	-0.075	2.1	60.16
FALSE	Medium	TSARNAFFLL		0.373841	0.0496147	-0.077	1	1	1	45946_sw_Q8BY89	0	1139.62	8030.47	29115.2	7883	16183.7		Medium	2	0.1907	0	570.312	-3.1	-0.00177	40.8992	0.01774	0.1644	-0.077	2.15	42.09
