# Supplementary material for: Immune Checkpoint Blockade Augments Changes Within Oncolytic Virus-induced Cancer MHC-I Peptidome, Creating Novel Antitumor CD8 T Cell Reactivities
Source: Mol Cell Proteomics. 2021 Dec 16;21(2):100182. doi: 10.1016/j.mcpro.2021.100182 (PMC8864471; doi:10.1016/j.mcpro.2021.100182)
Supplement: Supplemental Table S3 [file mmc3.xlsx]

## Sheet: B22_PeptideGroups
Checked	Confidence	Sequence	Modifications	Qvality PEP	Qvality q-value	SVM_Score	Number of Protein Groups	Number of Proteins	Number of PSMs	Master Protein Accessions	Number of Missed Cleavages	Theo MHplus in Da	Abundances Grouped 126 (NT)	Abundances Grouped 127N (ISO_1)	Abundances Grouped 127C (ISO_2)	Abundances Grouped 128N (PD1_1)	Abundances Grouped 128C (PD1_2)	Abundances Grouped 129N (REO_1)	Abundances Grouped 129C (REO_2)	Abundances Grouped 130N (REOISO_1)	Abundances Grouped 130C (REOISO_2)	Abundances Grouped 131N (REOPD1_1)	Abundances Grouped 131C (REOPD1_2)	Abundances Grouped CV in Percent 126	Abundances Grouped CV in Percent 127N	Abundances Grouped CV in Percent 127C	Abundances Grouped CV in Percent 128N	Abundances Grouped CV in Percent 128C	Abundances Grouped CV in Percent 129N	Abundances Grouped CV in Percent 129C	Abundances Grouped CV in Percent 130N	Abundances Grouped CV in Percent 130C	Abundances Grouped CV in Percent 131N	Abundances Grouped CV in Percent 131C	Quan Info	Confidence by Search Engine Sequest HT	Charge by Search Engine Sequest HT	Delta Score by Search Engine Sequest HT	Delta Cn by Search Engine Sequest HT	mz in Da by Search Engine Sequest HT	Delta M in ppm by Search Engine Sequest HT	Delta mz in Da by Search Engine Sequest HT	RT in min by Search Engine Sequest HT	Percolator q-Value by Search Engine Sequest HT	Percolator PEP by Search Engine Sequest HT	Percolator SVMScore by Search Engine Sequest HT	XCorr by Search Engine Sequest HT
FALSE	High	RNYEYLIRL	1xTMT6plex [N-Term]	0.000402814	0	0.849	1	1	4	43111_sw_Q8R3L2	0	1468.85	195.8	181.1	233.6	202.4	217.8	243.7	218.6	214.4	243.1	247.6	275.5	81.46	84.02	77.2	83.1	83.91	81.25	81.39	87.5	74.02	82.88	94.07		High	3	0.521	0	490.286	-1.71	-0.00084	34.0395	0	0.0001147	0.849	2.86
FALSE	High	KSYLMNKL	2xTMT6plex [K1; K7]; 1xTMT6plex [N-Term]	0.000259394	0	0.911	1	1	1	9604_tr_E9Q2N7_	0	1684.04	38.6	48.5	42	46.1	40	50.4	51.8	49.7	49.1	66.9														High	3	0.5285	0	562.019	-0.09	-5e-05	33.6723	0	7.449e-05	0.911	2.46
FALSE	High	KTFLFSATM	1xOxidation [M9]; 1xTMT6plex [K1]; 1xTMT6plex [N-Term]	0.00182598	0	0.636	1	1	3	37001_sw_Q9CWX9	0	1519.86	213.3	249.8	247	215.8	207.6	286.5	245.2	198.4	311	271.3		37.91	38.99	26.66	42.36	23.23	38.5	30.72	37.55	34.62	37.88			High	2	0.4936	0	760.433	-0.59	-0.00045	37.6852	0	0.0005098	0.636	2.33
FALSE	High	KTIYNVEHL	1xTMT6plex [K1]; 1xTMT6plex [N-Term]	0.000301095	0	0.89	1	2	2	45450_sw_Q9R1W3	0	1574.93	413.4	444.4	345	443.4	455.6	362.1	411.6	382.5	448.5	376.7														High	2	0.7107	0	787.969	-0.04	-3e-05	24.7307	0	8.625e-05	0.89	2.42
FALSE	High	VGPANGLLWI	1xTMT6plex [N-Term]	0.00200224	0	0.623	1	1	5	47316_sw_Q91V98	0	1268.76	722.6	993.6	886.4	892	1110.7	924.3	899.3	1038.2	715.9	912.8	217.3													High	2	0.4286	0	634.882	-0.41	-0.00026	71.3086	0.0003803	0.001082	0.523	2.24
FALSE	High	KTVVNKDVF	2xTMT6plex [K1; K6]; 1xTMT6plex [N-Term]	0.000233192	0	0.926	1	1	5	5719_tr_A2A4Q0_	0	1737.09	1125.4	1049	1091.7	1076.8	1292.1	1094.3	1177.8	1093.7	753.6	1041.3		15.29	16.68	6.45	15.23	8.12	7.59	9.62	13.97	37.97	10.41			High	3	0.5771	0	579.701	0.9	0.00052	28.7286	0	0.0001743	0.79	2.27
FALSE	High	KVLVFSQM	1xOxidation [M8]; 1xTMT6plex [K1]; 1xTMT6plex [N-Term]	0.0012188	0	0.693	1	1	2	48168_sw_Q60848	0	1425.85	183.5	170.8	207.5	207.1	116.9	242.5	177.5	132.7	237.7	210.8		5.08	14.46	3.64	7.85	5.13	6.44	6.72	11.63	6.87	10.42			High	2	0.5492	0	713.431	0.99	0.00071	32.0159	0	0.0003451	0.693	1.93
FALSE	High	KVVKFSYM	2xTMT6plex [K1; K4]; 1xTMT6plex [N-Term]	0.000535077	0	0.809	1	1	2	17725_tr_A0A0A6	0	1689.04	168.7	187.6	157.9	176.9	157.4	229.4	181.3	210.4	163.2	259.6		28.01	29.9	30.15	27.59	29.16	36.53	17.08	28.38	26.56	25.49			High	3	0.4504	0	563.684	0.46	0.00026	32.5218	0	0.0004846	0.643	2.42
FALSE	High	KVVTFHKL	2xTMT6plex [K1; K7]; 1xTMT6plex [N-Term]	0.000266865	0	0.907	1	1	1	46820_sw_P70324	0	1659.09	32.2	29.9	38.1	26.8	34.1	34.6	26.2	23.6	30.5	32.2														High	3	0.2083	0	553.7	-3.76	-0.00208	24.0851	0	7.619e-05	0.907	2.64
FALSE	High	IAFIFNNL	1xTMT6plex [N-Term]	0.00124502	0	0.69	1	1	4	55813_tr_B7ZWL1	0	1180.69	174.7	153.5	238	218.7	48.2	262.8	86.2	113.5	310.4	211.7	443.7	75.64	73.61	76.6	80.89	46.51	76.22	82.03	82.77	80.29	77.5	75.34		High	2	0.4086	0	590.849	-0.9	-0.00053	82.0537	0	0.0005244	0.632	2.79
FALSE	High	VFLINQDLI	1xTMT6plex [N-Term]	0.000359565	0	0.865	1	1	1	36729_tr_Q3TJY1	0	1303.78	39.4	31.7		32.9	23.6	29	31.9	28.1	31.6	27.4	65.7													High	2	0.3101	0	652.395	0.35	0.00023	73.4639	0	0.0001031	0.865	2.87
FALSE	High	IALFNQELV	1xTMT6plex [N-Term]	0.000158937	0	0.98	1	1	3	50470_sw_Q62141	0	1275.75	226.6	223.2	193	371.9	51.8	284.1	93	155.8	360.1	210.6	409.2													High	2	0.352	0	638.379	0.11	7e-05	62.3327	0	4.562e-05	0.98	3.04
FALSE	High	KSYERINNI	1xTMT6plex [K1]; 1xTMT6plex [N-Term]	0.00059519	0	0.794	1	1	2	6841_sw_Q9Z121_	0	1594.93	187.4	190.5	198.5	183.8	169.7	228.6	193.4	145.8	205.7	195.7														High	3		0.0227	532.316	0.24	0.00013	14.497	0	0.0001692	0.794	1.29
FALSE	High	LALLNGEYL	1xTMT6plex [N-Term]	0.00129915	0	0.684	1	1	1	35868_sw_Q4VBE8	0	1234.72	20.8	19.9	22.2	22	19.8	20.2	21.6	19.2	23.6	18.7	42.9													High	2	0.4279	0	617.865	-0.63	-0.00039	62.1996	0	0.0003673	0.684	2.08
FALSE	High	VAYWRQAGL	1xTMT6plex [N-Term]	0.000402814	0	0.849	1	1	2	2252_sw_P56382_	0	1292.73	105.8	131.2	136.9	130.8	130.9	176.6	136.7	128.8	157.6	138.9	569.4	40.17	41.53	26.9	36.87	42.41	34.81	47.71	35.18	44.14	59.47	28.32		High	2	0.4053	0	646.869	0.17	0.00011	32.4856	0	0.0001153	0.849	2.64
FALSE	High	LALVNDQLL	1xTMT6plex [N-Term]	0.00128085	0	0.686	1	1	1	53718_sw_Q6A026	0	1227.75	87	97.2	71.1	96.1	78.8	82.8	85.4	65.5	108.2	78.6	160.3													High	2	0.413	0	614.38	0.71	0.00044	57.4363	0	0.0003625	0.686	2.47
FALSE	High	LALWNEGYI	1xTMT6plex [N-Term]	0.00079059	0	0.754	1	1	2	47420_sw_P42227	0	1307.72	43.9	46.7	45.2	62	26.3	60.8	34.3	36	75	51.6														High	2	0.3942	0	654.363	-0.04	-3e-05	60.337	0	0.0002248	0.754	2.41
FALSE	High	IAPFNFPAMI	1xOxidation [M9]; 1xTMT6plex [N-Term]	0.000142882	0	0.995	1	1	1	40892_sw_Q9EQ20	0	1365.74	16.8	24.7		17.4	25.2	23.1	14.6	18	16.3	20.7	45.6													High	2	0.3964	0	683.376	0.28	0.00019	71.6509	0	4.105e-05	0.995	2.75
FALSE	High	VAYMNPIAM	2xOxidation [M4; M9]; 1xTMT6plex [N-Term]	0.000257559	0	0.912	1	1	3	9218_sw_Q9CVI2-	0	1270.64	111.5	107.9	99.6	121.3	111.9	95.9	101	90.4	132.8	73.8	357.1	11.28	0.6	11.22	6.84	15.63	9.99	14.04	2.92	11.61	3.33	7.91		High	2	0.5686	0	635.822	0.06	4e-05	23.7562	0	7.39e-05	0.912	3.06
FALSE	High	LAPVNIFKA	1xTMT6plex [K8]; 1xTMT6plex [N-Term]	0.00141458	0	0.672	1	1	3	40888_sw_P80314	0	1430.91	169.4	192.4	176.8	169.1	182	150.5	182.6	180.9	115.7	156.6		80.53	81.37	70.32	80.02	81.67	84.69	83.33	83.06	80.83	83.45			High	2	0.5	0	715.96	0.06	4e-05	49.652	0.0006241	0.001577	0.467	2.88
FALSE	High	VAPYNTTQFL	1xTMT6plex [N-Term]	0.000175545	0	0.966	1	1	5	31694_sw_Q8R409	0	1382.75	482.8	443.6	410.4	434.6	463.7	389.9	419.5	440.7	362	358	583	6.06	2.67	7.61	11.54	6.15	10.28	2.89	6.58	0.5	6.39	9.37		High	2	0.5563	0	691.88	0.9	0.00062	44.1816	0	5.612e-05	0.951	2.93
FALSE	High	VAPYNTTQF	1xTMT6plex [N-Term]	0.000451263	0	0.833	1	1	3	31694_sw_Q8R409	0	1269.67	227.8	236.7	187.3	219.3	218	179.5	225.9	197.7	232.8	173.5	362.9	37.35	42.21	33.94	41.03	35.52	32.65	42.75	40.94	30.56	39.66	10.75		High	2	0.5551	0	635.337	-0.3	-0.00019	28.6354	0	0.0001289	0.833	2.63
FALSE	High	IAYLYNEGL	1xTMT6plex [N-Term]	0.000183184	0	0.96	1	1	2	47525_sw_P51944	0	1284.7	155.2	162.7	155.7	201.4	75.5	206.4	147	119.3	199.5	167.6	322.1	50.34	43.52	52.44	48.76	28.39	49.37	44.8	44.59	54.21	47.87	47.12		High	2	0.365	0	642.856	0.24	0.00015	49.0328	0	6.371e-05	0.933	3.26
FALSE	High	IFLILEKL	1xTMT6plex [K7]; 1xTMT6plex [N-Term]	0.000538888	0	0.808	1	1	3	34136_sw_Q8BFV2	0	1446.97	15.3	6.5	12.5	12.2	6.2	15.2	8.8	9.8	14.1	14.3														High	2	0.802	0	723.989	-0.15	-0.00011	101.516	0	0.0005386	0.628	2.93
FALSE	High	IFYYVQKL	1xTMT6plex [K7]; 1xTMT6plex [N-Term]	0.000245073	0	0.919	1	1	3	56005_sw_Q69ZR2	0	1531.93	146	158	203	200.2	128.8	251.1	148.4	157.4	256.7	243.1		81.62	77.92	87.17	80.93	85.22	80.09	86.48	82.04	88.91	84.15			High	2	0.3419	0	766.469	1.37	0.00105	57.2606	0	7.027e-05	0.919	2.72
FALSE	High	SIVQFYYM	1xTMT6plex [N-Term]	0.00152936	0	0.661	1	1	2	45068_sw_Q9R190	0	1279.66	126.5	86.6	154.5	111.9	101.5	140.6	130.3	124.3	130.1	182.4		16.17	8.58	15.09	13.08	17.8	8.13	17.38	24.34	0.29	9.2			High	2	0.5402	0	640.333	-0.53	-0.00034	54.2706	0	0.0004299	0.661	2.24
FALSE	High	IGIANFAEQI	1xTMT6plex [N-Term]	0.00016468	0	0.975	1	1	3	43869_sw_Q9Z2X8	0	1304.74	405.5	416.2	356.5	378	408	376.2	378.6	410.9	344.5	335.6	806	17.25	18.29	17.05	13.42	20.95	17.42	23.01	20.11	14.15	15.29	11.51		High	2	0.2251	0	652.876	2.03	0.00133	55.7312	0	4.737e-05	0.975	3.11
FALSE	High	KSTVNKWTL	2xTMT6plex [K1; K6]; 1xTMT6plex [N-Term]	0.000695777	0	0.772	1	2	2	44913_sw_Q8BH57	0	1764.1	126.5	172.3	157.4	167.7	198.7	166.5	176.3	174.1	169.5	179.7		38.84	61.89	34.86	61.55	61.69	59.92	50.38	64.38	41.67	59.01			High	3	0.4766	0	588.704	-0.41	-0.00024	29.8216	0	0.0001982	0.772	2.14
FALSE	High	KSLWYKNL	2xTMT6plex [K1; K6]; 1xTMT6plex [N-Term]	5.17711e-05	0	1.138	1	1	2	45601_sw_Q8K4C2	0	1739.08	133.1	220.9	140.3	214.3	196	299.3	226.6	240.8	231.7	309.3		21.15	16.11	16.24	17.82	17.94	17.07	16.78	21.2	15.04	17.95			High	3	0.2122	0	580.365	-0.76	-0.00044	35.5051	0	2.764e-05	1.051	2.78
FALSE	High	KLIRLMEEI	1xTMT6plex [K1]; 1xTMT6plex [N-Term]	0.00178755	0	0.639	1	1	1	43551_sw_Q61656	0	1603	589.7	530.5	532.7	563.5	671.7	493.1	543.5	640.7	408.2	573.9														High	3	0.1742	0	535.005	-0.89	-0.00048	51.359	0	0.0004989	0.639	1.32
FALSE	High	VILPLISKL	1xTMT6plex [K8]; 1xTMT6plex [N-Term]	0.000359565	0	0.865	1	1	5	50998_sw_Q6P4T1	0	1454.01	62.1	67.5	74.7	60.9	62.1	81.1	59.8	78	50.6	85.4		34.34	21.92	44.72	28.46	36.94	30.22	20.97	18.79	38.38	38.17			High	2	0.1793	0	727.508	-2.23	-0.00162	83.719	0	0.0003099	0.708	2.51
FALSE	High	VILEYFTRL	1xTMT6plex [N-Term]	0.000218759	0	0.935	1	2	3	20995_sw_Q9CR08	0	1382.82	120.9	138.7	159.2	122.7	128.2	144.9	159	147.5	129.3	158.6	187.5													High	2	0.4902	0	691.916	-0.35	-0.00024	70.8496	0	6.257e-05	0.935	3.06
FALSE	High	KIVPFFKL	2xTMT6plex [K1; K7]; 1xTMT6plex [N-Term]	5.67765e-05	0	1.125	1	1	3	56386_sw_Q9JHU4	0	1679.12	346.9	486.6	366.2	361.8	478.3	490.4	442.3	595.2	214.5	567.1		7.92	12.79	0.41	8.86	2.58	12.91	7.01	9.45	4.44	7.09			High	3	0.7106	0	560.379	-0.32	-0.00018	54.3132	0	1.88e-05	1.105	3.11
FALSE	High	KIYQWINEL	1xTMT6plex [K1]; 1xTMT6plex [N-Term]	0.0010651	0	0.712	1	1	3	26912_sw_Q9JKY0	0	1664.98	495.9	679.2	643.7	534.5	688.9	724.7	612.7	771.6	749.2	873.7		1.78	5.78	2.95	6.64	0.79	11.65	4.34	8.45	8.42	6.26			High	3	0.2569	0	555.662	-2.84	-0.00158	55.9573	0	0.0003022	0.712	1.44
FALSE	High	VIFIFTKV	1xTMT6plex [K7]; 1xTMT6plex [N-Term]	0.0013084	0	0.683	1	1	2	34632_sw_Q8VCS3	0	1424.93	131.6	110.6	157.8	126.4	122.5	154.1	137.6	136.4	169.1	180.6														High	2	0.4022	0	712.969	1.9	0.00135	71.0143	0.0003803	0.0006292	0.605	2.76
FALSE	High	VIFEMTNL	1xOxidation [M5]; 1xTMT6plex [N-Term]	0.00163015	0	0.652	1	1	2	53904_sw_Q60751	0	1211.65	165.5	194.2	170.9	190.8	119.4	246.2	159.6	140.2	240	170.1	826.1	18.15	9.45	16.72	19.6	23.14	20.4	7.6	28.78	10.26	21.25	23.36		High	2	0.2247	0	606.331	-0.39	-0.00024	45.6745	0.0003803	0.001068	0.525	2.67
FALSE	High	KNLLNVDKI	2xTMT6plex [K1; K8]; 1xTMT6plex [N-Term]	0.000187127	0	0.957	1	1	2	55118_tr_A0A0R4	0	1744.13	128.6	122.3	111.4	122.9	128.2	118.3	127.8	125.5	136.2	127		59.28	56.21	49.64	51.12	51.23	51.89	47.45	58.5	46.94	57.96			High	3	0.6333	0	582.047	-1.6	-0.00093	36.4408	0	5.373e-05	0.957	2.7
FALSE	High	KNIRFPLM	1xTMT6plex [K1]; 1xTMT6plex [N-Term]	0.000520098	0	0.813	1	1	4	44303_sw_Q80TF4	0	1476.91	440.8	542.6	486	509.5	486.2	558.5	513.6	600.8	246.6	629.3		0.42	0.55	1.5	0.97	1.47	4.2	6.07	7.72	13.11	6.81			High	3		0.0299	492.976	0.61	0.0003	37.9832	0.0003803	0.000968	0.54	1.62
FALSE	High	KNLVNKEVM	2xTMT6plex [K1; K6]; 1xTMT6plex [N-Term]	0.0013084	0	0.683	1	1	2	41711_sw_P06745	0	1762.09	96	80.9	102	88.5	112.8	88.4	89.5	89.8	91.9	95.1		76.26	76.54	76.28	79.31	74.11	81.33	78.18	81.51	74.68	85.11			High	3	0.1019	0	588.034	0.39	0.00023	24.7438	0.0006241	0.002293	0.411	2.06
FALSE	High	KNLVNKEVM	1xOxidation [M9]; 2xTMT6plex [K1; K6]; 1xTMT6plex [N-Term]	0.000342134	0	0.872	1	1	2	41711_sw_P06745	0	1778.08	257.8	217.5	265.9	185.6	339	221.9	213.8	204.4	224.2	186.8		42.35	34.51	38.63	37.48	35.49	40.44	36.75	30.49	32.57	31.19			High	3	0.7279	0	593.366	0.74	0.00044	17.8358	0	9.794e-05	0.872	1.47
FALSE	High	VGYLFENL	1xTMT6plex [N-Term]	0.00137501	0	0.676	1	1	4	39905_tr_D3YVI9	0	1183.66	525.6	465.8	606.7	476.6	514.5	677.1	518.1	484.6	642.8	615.6	1019.1													High	2	0.3578	0	592.332	0.63	0.00037	61.3715	0	0.0005048	0.637	2.32
FALSE	High	VIFDFMDTL	1xOxidation [M6]; 1xTMT6plex [N-Term]	0.000154487	0	0.984	1	1	4	37597_sw_Q61151	0	1345.69	197.2	216.9	187.7	152.4	207.3	246.9	180.3	128.8	254.6	163.5	1196.9													High	2	0.5255	0	673.349	0.44	0.0003	71.1833	0	4.433e-05	0.984	3.14
FALSE	High	VIFDFMDTL	1xTMT6plex [N-Term]	0.000625509	0	0.787	1	1	3	37597_sw_Q61151	0	1329.7	55.4	39.8	51.2	25.4	49.5	41.4	30.5	22.2	36.1	43.7		27.19	30.67	19.3	11.28	25.31	16.93	25.39	32.38	6.89	12.6			High	2	0.5393	0	665.351	-0.72	-0.00048	97.1006	0	0.0001784	0.787	2.67
FALSE	High	KQMLLFTHI	1xTMT6plex [K1]; 1xTMT6plex [N-Term]	0.00178755	0	0.639	1	1	2	56302_sw_Q7TMY8	0	1588.96	383.4	383.3	386.8	375.9	486.3	377	468.6	493.4	373.6	477.3		59.08	55.78	57.41	64.7	59.01	56.89	59.56	70.68	57.91	59.73			High	3	0.3759	0	530.326	-0.95	-0.0005	45.0763	0	0.000501	0.639	1.33
FALSE	High	VLFDFGNL	1xTMT6plex [N-Term]	0.0015512	0	0.659	1	1	3	34506_sw_Q62465	0	1153.65	122	115.1	154.4	111.8	129.5	161.1	120.5	105.3	154.4	148.2	200.7													High	2	0.2958	0	577.327	0.91	0.00053	76.888	0.0003803	0.0008002	0.569	2.4
FALSE	High	VHVINVDKV	1xTMT6plex [K8]; 1xTMT6plex [N-Term]	0.000757632	0	0.76	1	1	3	30152_tr_Q3TVF4	0	1480.93	118	114.3	101	110.8	130	104.6	102.3	115.6	28.5	95.3	89.4	22.12	15.53	26.98	15.58	16.6	17.27	16.36	23.85		26.16			High	3	0.7456	0	494.313	0.48	0.00024	27.2509	0	0.0005444	0.626	3.38
FALSE	High	VHHINNDHI	1xTMT6plex [N-Term]	0.00111933	0	0.705	1	1	1	54633_sw_Q61602	0	1327.71	9	9	24.9		36.7	18.6	13.3	26.7		12.5														High	3	0.4189	0	443.241	0.16	7e-05	7.2743	0	0.0003164	0.705	2.96
FALSE	High	KSLKNFITI	2xTMT6plex [K1; K4]; 1xTMT6plex [N-Term]	0.0011847	0	0.697	1	2	5	48549_sw_Q9ER72	0	1751.14	1143.2	1557	909.4	1377	1757.4	1138.1	1274.1	1637.5	90.3	1424.5		27.39	25.66	36.97	30.43	34.92	25.58	31.02	32.84	113.54	29.63			High	3	0.5864	0	584.385	0.7	0.00041	46.0935	0.0003803	0.0007624	0.576	1.91
FALSE	High	KSLLNKEEF	2xTMT6plex [K1; K6]; 1xTMT6plex [N-Term]	0.000129364	0	1.009	1	1	2	48620_tr_Q5NCB2	0	1795.09	356.8	355.9	338.7	370.5	365.9	320.9	338.6	323.4	369.3	320.2		47.4	52.59	40.96	46.93	48.75	41.18	48.41	43.01	50.97	45.89			High	3	0.481	0	599.036	0.23	0.00014	32.1697	0	3.71e-05	1.009	2.37
FALSE	High	KSLLNKEEFL	2xTMT6plex [K1; K6]; 1xTMT6plex [N-Term]	2.08662e-05	0	1.266	1	1	4	48620_tr_Q5NCB2	0	1908.18	652.9	681.2	475.8	597.7	625.5	562.9	595	703.8	480.5	596.8		14.31	15.78	10.55	14.09	9.73	19.59	16.02	20.64	10.04	18.32			High	3	0.7839	0	636.73	-0.24	-0.00015	41.5235	0	6.006e-06	1.266	3.1
FALSE	High	KSLINKNEL	2xTMT6plex [K1; K6]; 1xTMT6plex [N-Term]	0.000388767	0	0.854	1	1	2	46512_sw_Q6NVF0	0	1746.11	370.8	330.4	362	316	374.3	309	347	317.3	323.5	306.5		36.22	31.48	33.83	40.57	38.67	41.44	36.23	36.69	46.33	45.71			High	3	0.2839	0	582.708	-0.18	-0.0001	28.8339	0	0.0001113	0.854	2.36
FALSE	High	KSITFSKL	2xTMT6plex [K1; K7]; 1xTMT6plex [N-Term]	0.000138882	0	0.999	1	1	2	29828_sw_O35459	0	1611.04	172.9	181.8	190.1	161	187.1	221.1	207.5	182.6	178	232.7		41.54	43.56	35.14	39.56	35.08	39.77	38.04	38.11	38.53	37.81			High	3	0.5252	0	537.687	0.34	0.00018	32.9451	0	3.975e-05	0.999	2.78
FALSE	High	KSIVSKNAL	2xTMT6plex [K1; K6]; 1xTMT6plex [N-Term]	0.00200224	0	0.623	1	1	1	53789_tr_E9Q6Y8	0	1647.08	299.1	225.9	294.8	230.8	309.7	258.7	253.7	217.6	256.6	220.7														High	3	0.0696	0	549.697	-0.42	-0.00023	23.4629	0	0.000557	0.623	2.3
FALSE	High	KQLENGYTL	1xTMT6plex [K1]; 1xTMT6plex [N-Term]	0.00139465	0	0.674	1	1	2	40029_sw_Q7TMI3	0	1523.88	96.1	105.9	84.6	86.9	100.8	76	99.4	72.8	103.9	77.4		7.3	5.32	17.26	5.35	5.13	19.75	5.45	5.14	5.42	0.37			High	2	0.4301	0	762.445	0.15	0.00011	24.4205	0	0.0003919	0.674	1.93
FALSE	High	KIFEFKETL	2xTMT6plex [K1; K6]; 1xTMT6plex [N-Term]	0.000154487	0	0.984	1	1	5	33419_sw_Q8BW96	0	1842.13	699.2	740.9	686.1	694.8	670.7	951	769.6	752.6	843.6	972.5		11.84	13.47	20.98	13.58	15.38	18.69	11.76	12.58	13.26	13.36			High	3	0.6367	0	614.716	-0.2	-0.00013	46.3503	0	8.306e-05	0.895	2.89
FALSE	High	VAPGNQVTL	1xTMT6plex [N-Term]	0.00180027	0	0.638	1	1	3	20236_tr_D3YZE3	0	1127.66	340.3	299.9	299.4	268.5	330.5	245.7	327.3	262.3	332.3	239.9	662.6	13.35	19.27	17.32	10.85	16.52	22.94	15.75	15.36	18.79	16.04	2.38		High	2	0.4424	0	564.335	-0.03	-2e-05	27.0606	0	0.0005036	0.638	2.17
FALSE	High	VAPFLRQEF	1xTMT6plex [N-Term]	0.00182598	0	0.636	1	1	2	47221_sw_Q921N6	0	1335.76	90.2	92.1	105.8	80.1	100.9	104.2	91.1	85.7	97.1	103.3	142.8	33.12	37.34	39.61	39.39	31.29	38.21	33.22	21.39	45.94	33.91	59.57		High	2	0.3463	0	668.386	1.29	0.00086	43.056	0.001748	0.005561	0.284	2.31
FALSE	High	LQVQNPQAQTI	1xTMT6plex [N-Term]	0.00101349	0	0.719	1	1	2	47701_sw_O89090	0	1468.83	34.4	34.2	26.4	27.7	33.4	24.7	33.2	30.7	38	26.8		11.61	16.56		16.17	3.75	25.16	14.05	15.97	14.79	2.42			High	2	0.3802	0	734.921	1.48	0.00108	27.963	0	0.0002879	0.719	2.63
FALSE	High	IQVTNLISDSL	1xTMT6plex [N-Term]	0.000715813	0	0.768	1	1	1	46791_sw_Q8BI71	0	1431.83	58.9	56	87.2	49.7	61.5	68.8	51.8	66.2	74.2	68	27.8													High	2	0.3143	0	716.418	2.03	0.00146	62.0479	0	0.0002044	0.768	2.45
FALSE	High	TSPINPYKDHM	1xOxidation [M11]; 1xTMT6plex [K8]; 1xTMT6plex [N-Term]	0.000801892	0	0.752	1	1	2	53301_tr_A0A0M3	0	1776.94	128.8	145.5	124.3	143.1	149.6	118.3	143.6	116.3	153.8	98.3	254.8	23.81	14.31	29.35	28.71	15.76	22.76	28.67	18.23	31.52	26.71	6.86		High	3	0.7532	0	592.984	0.3	0.00018	14.0667	0	0.0002283	0.752	3.08
FALSE	High	TSPINPYKDHM	1xTMT6plex [K8]; 1xTMT6plex [N-Term]	0.000162359	0	0.977	1	1	3	53301_tr_A0A0M3	0	1760.94	172.2	189.3	142.3	203.5	179.2	149.4	183	175	179.3	180.1		5.54	16.37	12.52	14.6	20.23	20.51	15.16	19.36	13.93	21.59			High	3	0.5645	0	587.651	-0.47	-0.00028	19.1067	0	4.649e-05	0.977	3.49
FALSE	High	LQYEFTKL	1xTMT6plex [K7]; 1xTMT6plex [N-Term]	0.000924178	0	0.732	1	1	4	51324_tr_D3Z7A7	0	1499.89	372.7	422.4	411.1	396.6	352.6	497.9	450.8	395.7	463.1	496.5		29.45	35.23	27.39	31.08	28.12	35.45	34.12	32.39	33.19	32.26			High	2	0.369	0	750.448	0.48	0.00036	45.8	0	0.0002614	0.732	2.9
FALSE	High	TSLVNFFSSLM	1xOxidation [M11]; 1xTMT6plex [N-Term]	0.000140868	0	0.997	1	1	4	7495_sw_P09813_	0	1490.78	68.4	81.7	51.3	83.9	52	73	64.9	75.2	67.4	67.8	226.1													High	2	0.4349	0	745.892	0.29	0.00021	76.7518	0	0.0001105	0.855	3.38
FALSE	High	TSLVNFFSSL	1xTMT6plex [N-Term]	0.000276507	0	0.902	1	1	6	7495_sw_P09813_	0	1343.74	197.9	193.9	272.2	267.4	240	242	187.6	286.7	234.9	271.2	245	15.05	20.6	4.12	16.17	10.25	14.36	16.34	10.65	8.62	11.66			High	2	0.4502	0	672.372	-2.32	-0.00156	85.7728	0	0.0001143	0.85	3.11
FALSE	High	TSIPNFSYM	1xOxidation [M9]; 1xTMT6plex [N-Term]	0.00124502	0	0.69	1	1	1	34225_sw_Q8VE62	0	1304.64	159.8	142.4	161.5	127.3	170.7	120.4	177.8	151.3	128.3	107.9	429.4													High	2	0.136	0	652.824	0.5	0.00033	33.2394	0	0.0003519	0.69	2.28
FALSE	High	TSIPNFSYM	1xTMT6plex [N-Term]	0.0010651	0	0.712	1	1	3	34225_sw_Q8VE62	0	1288.64	403.2	341.3	406.9	369.8	389.9	323.6	446.5	460.1	326.8	440		0.13	4.01	1.81	3.72	5.45	3.44	3.39	2.56	3.23	3.54			High	2	0.4034	0	644.826	-0.5	-0.00032	44.6537	0.001664	0.003979	0.33	2.38
FALSE	High	ISFEFRSLL	1xTMT6plex [N-Term]	0.000911154	0	0.734	1	1	1	17913_tr_G5E8J7	0	1340.78	96.6	80.9	106.8	74.9	58.4	79.1	77.4	57	228.3	101.2	214.7													High	2	0.1916	0	670.892	-0.21	-0.00014	59.0022	0	0.0002578	0.734	2.61
FALSE	High	ISFKFDHL	1xTMT6plex [K4]; 1xTMT6plex [N-Term]	0.000603699	0	0.792	1	1	6	26021_tr_Q5RKN9	0	1464.86	1589.1	1781.2	1128.7	1457.7	1342.7	1718.3	1036.3	2397.2	773.1	2194.2		10.22	10.64	12.65	12.81	3.68	6.19	61.1	10.87	16.14	14.1			High	2	0.3139	0	732.934	-0.26	-0.00019	42.8101	0	0.0001725	0.792	2.23
FALSE	High	IQLMNTAHL	1xTMT6plex [N-Term]	0.00108032	0	0.71	1	1	3	43482_sw_Q9DC50	0	1269.72	201.4	228.3	201.4	226.1	218.2	177.7	231.9	225	227.4	214.6		20.68	22.7	18.66	27.44	16.92	20.72	23.66	24.11	18.6	23.03			High	2	0.4425	0	635.364	0.88	0.00056	38.4588	0	0.0003063	0.71	2.26
FALSE	High	TSLLNLVDL	1xTMT6plex [N-Term]	0.00152936	0	0.661	1	1	2	53941_sw_Q6P9L6	0	1216.74	236.9	186.4	236.3	189.6	245.4	203.6	193.8	204.7	144.2	191.4	212													High	2	0.1765	0	608.871	-0.19	-0.00012	79.6964	0	0.000461	0.651	2.04
FALSE	High	LSGLNQEEL	1xTMT6plex [N-Term]	0.00128997	0	0.685	1	1	1	45202_tr_G3X9X5	0	1231.67	76.5	81	73.1	83.8	73.1	78.3	78.4	87.7	71.2	74.7														High	2	0.2007	0	616.341	0.59	0.00036	34.3686	0	0.0003642	0.685	2.69
FALSE	High	TSFVNFTDI	1xTMT6plex [N-Term]	0.000349499	0	0.869	1	1	5	30162_sw_Q99L45	0	1272.67	680.7	585	648.3	691	556.9	678.7	559	534.3	650.7	550.6	823.2	38.61	38.23	32.17	36.07	31.6	32.36	39.52	35.64	32.72	33.81	42.2		High	2	0.3263	0	636.836	-1.38	-0.00088	53.0631	0	0.0001316	0.83	2.85
FALSE	High	ISIANSNAI	1xTMT6plex [N-Term]	0.00103529	0	0.716	1	1	1	34753_tr_A2APF7	0	1131.66	205	224.4	211.7	194.2	224.3	177	205.2	169.6	270.4	170.7	437													High	2	0.3571	0	566.333	0.8	0.00045	33.3914	0	0.0002928	0.716	2.8
FALSE	High	LSIENAEEI	1xTMT6plex [N-Term]	0.000715813	0	0.768	1	1	2	41037_sw_Q9QXN3	0	1246.67	169.3	206.6	164.3	179.8	190.2	174.4	185.7	193.9	160.2	158.9	325.2	33.25	31.84	33.57	28.36	36.51	28.32	33.12	33.9	35.07	31.8	16.95		High	2	0.2368	0	623.84	0.56	0.00035	38.445	0	0.0002042	0.768	2.66
FALSE	High	LSLENGTHTL	1xTMT6plex [N-Term]	0.00186522	0	0.633	1	1	3	54728_sw_P13864	0	1313.73	132.7	174.7	91.9	150.1	110.9	124.8	148.6	124	160.5	92.9	461.2	9.95	2.22	22.14	7.03	15.02	12.51	9.35	3.33	6.53	1.4	23.21		High	2	0.5429	0	657.367	0.37	0.00024	28.7398	0	0.0005198	0.633	2.45
FALSE	High	ISLKNSQEI	1xTMT6plex [K4]; 1xTMT6plex [N-Term]	0.00148658	0	0.665	1	1	5	55885_tr_L7N451	0	1489.9	984.2	891	958.2	912.4	1060.6	812.2	943.1	755	1000.7	824.1		27.37	26	28.75	33.22	21.79	31.72	23.57	28.7	28.84	30.02			High	2	0.2414	0	745.454	0.55	0.00041	29.7064	0	0.0004168	0.665	2.03
FALSE	High	ISLLNAIDAL	1xTMT6plex [N-Term]	9.13566e-05	0	1.058	1	1	7	48579_sw_O35177	0	1271.78	490	416.7	483.6	396.4	487.2	406.7	361.8	417.4	412	376.8	721	23.37	25.03	19.46	24.34	28.47	20.45	27.06	21.95	22.43	24.68	4.09		High	2	0.4545	0	636.39	-3.8	-0.00242	89.3128	0	0.0001444	0.817	2.53
FALSE	High	LSIINFIERL	1xTMT6plex [N-Term]	0.000226663	0	0.93	1	1	7	46238_tr_Q80YS3	0	1446.89	199.1	181	251.8	147.1	220.2	167.3	178.7	250.2	186.6	184		43.89	48.7	39.9	35.37	44.74	38.99	44.7	45.03	35.68	39.06			High	3	0.4459	0	482.966	-3.51	-0.00169	97.4237	0	0.0001611	0.801	3.88
FALSE	High	ISLLNGVSL	1xTMT6plex [N-Term]	0.0011847	0	0.697	1	1	2	40014_sw_Q8BGK6	0	1144.71	259.9	253.5	245.1	259.7	323.3	214.3	235.9	256.1	241.1	217.8	361													High	2	0.3049	0	572.861	0.02	1e-05	65.1461	0	0.0003341	0.697	2.23
FALSE	High	ISLLNSLLL	1xTMT6plex [N-Term]	0.00204527	0	0.62	1	1	3	55730_sw_Q8R4Y8	0	1214.79	31.8	27.5	38.6	28.5	37.1	23.8	26	32.3	18.1	25.5		1.25	1.22	1.76	1.83	8	16.73	11.9	13.11	3.97	16.09			High	2	0.2233	0	607.899	-0.49	-0.00029	97.9199	0	0.0005688	0.62	2.15
FALSE	High	LSILNSNEHL	1xTMT6plex [N-Term]	0.000274551	0	0.903	1	1	3	47258_sw_Q8BMK0	0	1368.77	82.6	93.1	83.9	93.8	78.5	81.1	98.7	79.9	108.2	79.4	190.8	25.61	17.74	33.09	26.66	31.62	30.44	18.22	32.83	27	21.75	19.89		High	2	0.5574	0	684.888	0.65	0.00044	39.1428	0	7.875e-05	0.903	2.96
FALSE	High	TSIKNQTQL	1xTMT6plex [K4]; 1xTMT6plex [N-Term]	0.000399964	0	0.85	1	1	3	45034_tr_B7ZNL8	0	1490.89	126.6	88	141.3	100.4	143.3	94.6	114.9	89.4	117.2	88.5		84.59	74.46	86.59	79.97	87.59	97.18	67.8	86.26	87.97	85.2			High	2	0.6208	0	745.951	0.29	0.00022	17.6243	0	0.0001139	0.85	2.98
FALSE	High	IGIENIHYL	1xTMT6plex [N-Term]	0.00152936	0	0.661	1	1	11	16801_sw_Q9DB27	0	1300.75	1593.1	1594.8	1436.2	1773.1	1796.7	1583.3	1619.9	1723.6	1237.7	1404	3138.8	14.07	16.46	14.08	12.68	13.42	11.78	14.83	15.3	11.64	12.75	16.72		High	2	0.4491	0	650.877	0.57	0.00037	43.8856	0.0003803	0.0006788	0.593	2.16
FALSE	High	LQLLNTDYL	1xTMT6plex [N-Term]	0.000140868	0	0.997	1	1	6	55548_sw_Q9R0L6	0	1321.76	651.4	682.1	640.4	646.2	752.9	663.6	613.3	633.7	592.6	608.1	1101.8	14.53	13.18	9.1	13.09	13.35	17.44	5.65	15.32	8.87	17.32	11.38		High	2	0.5993	0	661.382	0.03	2e-05	61.21	0	4.036e-05	0.997	2.77
FALSE	High	IQAENAEFM	1xOxidation [M9]; 1xTMT6plex [N-Term]	0.000184489	0	0.959	1	2	8	14402_tr_H3BKP1	0	1297.63	286.3	305.5	270.7	312.2	314	267.6	301	294	324.6	247.8	581.5	64.63	62.69	50.44	58.5	64.85	64.87	62.95	61.41	53.99	51.5	81.79		High	2	0.3704	0	649.318	-0.76	-0.00049	19.8352	0	9.353e-05	0.878	2.97
FALSE	High	IGIQNFPEGL	1xTMT6plex [N-Term]	0.000349499	0	0.869	1	1	3	30822_sw_Q8BWY7	0	1316.74	220.4	199.4	194.6	199.2	200.9	194.5	190.2	208	218.2	154.4	863	5.98	2.09	9.78	7.66	12.52	11.49	6.86	1.91	23.03	1.44	19.57		High	2	0.3542	0	658.875	1.09	0.00072	54.162	0.0003803	0.000624	0.606	2.71
FALSE	High	VAISPGKHYL	1xTMT6plex [K7]; 1xTMT6plex [N-Term]	0.00185205	0	0.634	1	1	6	55120_sw_Q2EMV9	0	1542.94	312	581.6	121.3	506.9	296.7	328.7	405.7	345.7	385.8	272.6	692.8	39.22	31.94	27.52	32.44	32.66	34.2	25.9	31.89	37.92	27.5	47.46		High	3	0.4783	0	514.985	0.44	0.00023	27.2211	0.0003803	0.001172	0.511	2.76
FALSE	High	VAIINMPLTL	1xTMT6plex [N-Term]	0.00030324	0	0.889	1	1	3	52011_sw_P51829	0	1313.81	78.5	63.5	86.3	70.9	78.3	59.7	63.4	77.9	51.8	81.2		31.98	32.02	23.91	26.95	36.33	31.08	33.42	28.66	34.47	33.41			High	2	0.5315	0	657.407	-0.44	-0.00029	82.947	0	8.661e-05	0.889	2.54
FALSE	High	VALLNLENM	1xOxidation [M9]; 1xTMT6plex [N-Term]	0.00103529	0	0.716	1	1	2	55199_sw_Q6NS46	0	1261.7	280.5	250.9	222.6	256.8	228.5	203.3	214.4	202.5	214.3	192.4	385.1	32.32	28.57	33.6	30.46	37.51	30.07	34.3	33.91	29.59	33	21.9		High	2	0.3504	0	631.355	1.05	0.00066	46.195	0	0.0003937	0.674	2.54
FALSE	High	VALLNLENM	1xTMT6plex [N-Term]	0.000999205	0	0.721	1	1	1	55199_sw_Q6NS46	0	1245.71	64.2	61	74	69.4	66.4	65.6	74	63.1	71.3	73														High	2	0.3021	0	623.357	-0.67	-0.00042	58.4187	0	0.0002829	0.721	2.35
FALSE	High	VALDFEQEM	1xOxidation [M9]; 1xTMT6plex [N-Term]	0.000362127	0	0.864	1	1	2	32815_sw_P60710	0	1326.64	105	111.2	101.8	111	58.5	137.3	74.9	63.4	174	80.9	579.7	44.36	47.54	25.9	49.66	37.8	40.54	48.08	41.45	46.58	54.87	36.25		High	2	0.5405	0	663.826	-0.05	-3e-05	35.088	0	0.0001034	0.864	2.96
FALSE	High	VALDFEQEM	1xTMT6plex [N-Term]	0.000741671	0	0.763	1	1	1	32815_sw_P60710	0	1310.65	287.7	267.9	329	361.8	140.6	386	185.7	195.5	416.9	421														High	2	0.5	0	655.829	0.26	0.00017	47.388	0	0.0002106	0.763	2.26
FALSE	High	VAFDFTKV	1xTMT6plex [K7]; 1xTMT6plex [N-Term]	0.000402814	0	0.849	1	1	7	43413_sw_Q7M6Y3	0	1384.82	602.8	609.7	688.8	657	491.8	823.3	606	557.8	812.2	753.5		39.09	41.82	29.52	37.3	20.56	29.88	38.75	27.88	33.7	37.17			High	2	0.5988	0	692.916	0.24	0.00016	47.3639	0	0.0001154	0.849	3.39
FALSE	High	IIGINGDYF	1xTMT6plex [N-Term]	0.000710751	0	0.769	1	1	3	41643_sw_P11983	0	1240.68	675.6	606.6	557.1	521.5	599.9	562.6	582	583.5	544.1	454.8	1081.9	4.4	1.73	12.83	2.81	9.51	5.48	3.62	7.82	9.34	8.5	1.4		High	2	0.4857	0	620.841	-1.74	-0.00108	55.3828	0.0003803	0.0006245	0.606	2.45
FALSE	High	LIINFTQL	1xTMT6plex [N-Term]	0.00190532	0	0.63	1	1	3	2317_tr_D3YV65_	0	1190.73	97.4	95.5	126.4	101.8	88.9	125.9	95.8	88.4	131	127														High	2	0.029	0	595.871	-0.68	-0.00041	75.8687	0.0003803	0.001123	0.518	2.41
FALSE	High	LILSFNNL	1xTMT6plex [N-Term]	0.00110356	0	0.707	1	1	2	51938_sw_P70193	0	1162.7	27.5	31.7	36.5	30.5	28.2	33.1	31.5	35.6	28.9	33.8														High	2	0.2559	0	581.855	0.18	0.00011	70.2532	0	0.000392	0.674	2.97
FALSE	High	IQIANVTTL	1xTMT6plex [N-Term]	0.000904711	0	0.735	1	1	2	53915_sw_Q9CU65	0	1201.74	269.8	286.1	247.5	276.4	271.9	233.9	260.3	253.8	256.6	233.9	342.5	50.16	47.92	40	44.16	52.5	40.91	48.54	49.73	40.19	52.65	36.57		High	2	0.5583	0	601.371	0.14	8e-05	48.9818	0	0.0003355	0.697	2.4
FALSE	High	IINENYDYL	1xTMT6plex [N-Term]	0.000736426	0	0.764	1	2	3	55116_sw_Q6PFD9	0	1385.72	586.7	511.9	490.2	478.9	502.4	494.5	460.7	510.8	443.5	384.6	1091.5	6.72	6.58	9.94	9.05	5.6	16.4	1.78	10.44	0.58	6.08	6.81		High	2	0.4686	0	693.362	0.71	0.00049	44.8088	0	0.000209	0.764	2.39
FALSE	High	IIPMFSNL	1xTMT6plex [N-Term]	0.00194627	0	0.627	1	1	2	12715_tr_G3UWL2	0	1163.67	395.9	333.3	469.3	350	399.4	443.5	428	474.7	311	601.4														High	2	0.0751	0	582.338	0.12	7e-05	76.5621	0	0.0005413	0.627	2.53
FALSE	High	IISTFQNL	1xTMT6plex [N-Term]	0.00147607	0	0.666	1	1	2	53355_sw_Q6DID3	0	1164.68	368	409.9	365.8	371.6	299.8	418.9	405.9	340.8	438.9	409.3	695.9	27.54	30.14	33.84	30.48	24.79	31.88	25.92	26.25	38.01	34.41	19.77		High	2	0.3256	0	582.845	0.17	0.0001	51.7938	0	0.0004165	0.666	2.58
FALSE	High	IIVSFVNATL	1xTMT6plex [N-Term]	0.00059519	0	0.794	1	1	3	53001_sw_Q921M3	0	1305.8	32.5	26.6	43.1	26.4	28	34.6	32.4	37.6	38.4	108.6	136.6	111.73	113.18	112.75	113.23	106.4	111.88	102.11	96.22	111.63		67.21		High	2	0.4531	0	653.402	-0.32	-0.00021	79.9987	0	0.0001701	0.794	2.56
FALSE	High	IIYEFESSTQM	1xTMT6plex [N-Term]	8.53031e-06	0	1.392	1	1	3	55740_tr_E9Q507	0	1576.78	262.9	241.3	296.5	332.9	146.6	366.6	233.1	226.3	356.3	416.6		24.1	21.32	15.71	24.47	17.05	23.77	21.09	19.75	26.79	23.66			High	2	0.6936	0	788.892	0.33	0.00026	51.7395	0	2.461e-06	1.392	3.46
FALSE	High	IIYEFESSTQM	1xOxidation [M11]; 1xTMT6plex [N-Term]	9.76214e-06	0	1.373	1	1	2	55740_tr_E9Q507	0	1592.77	52.6	56.4	67.2	59.2	47.9	82.2	44.2	39.7	83.6	47.7	347.2	17.15	14.67	37.9	20.55	35.24	25.24	6.11	34.25	28.5	23.06	40.12		High	2	0.7641	0	796.89	1.37	0.00109	43.2554	0	3.074e-06	1.361	3.73
FALSE	High	LIYIFNTM	1xOxidation [M8]; 1xTMT6plex [N-Term]	0.001701	0	0.646	1	1	2	39111_sw_Q3UHA3	0	1259.69	63.2	69	79	72.8	63.2	77.2	74	64.2	68.6	56.7	328.6													High	2	0.3802	0	630.349	-0.38	-0.00024	60.1557	0	0.0004768	0.646	2.42
FALSE	High	LIYTFTTTF	1xTMT6plex [N-Term]	0.000383287	0	0.856	1	1	3	41225_sw_Q99PN3	0	1335.74	335.2	342.6	352.9	324.4	255.7	406.5	299.8	265.6	546.7	430.8	464.4													High	2	0.0762	0	668.374	0.57	0.00038	72.3786	0	0.0001094	0.856	2.23
FALSE	High	TTPQNQVDM	1xOxidation [M9]; 1xTMT6plex [N-Term]	0.00200224	0	0.623	1	1	2	18680_sw_Q99LU0	0	1278.62	30.4	17	46	27.2	40.3	21.6	20	21.9	27.1	11	122.6	78.92	99.02	63.75	77.91	67.58	65.4	102.79	71.23	78.24	97.44	50.91		High	2	0.5436	0	639.813	-0.14	-9e-05	7.4042	0	0.0005567	0.623	2.98
FALSE	High	INFDFPKL	1xTMT6plex [K7]; 1xTMT6plex [N-Term]	0.00134606	0	0.679	1	1	2	38447_sw_P54823	0	1451.87	481.3	497.2	479.8	437.5	462.4	557.2	488.9	478.2	555.4	589.5		48.32	41.75	59.6	43.35	40.19	38.15	53.46	45.07	41.47	44.72			High	2	0.3708	0	726.44	4.12	0.00299	57.9476	0	0.0003788	0.679	3.29
FALSE	High	TTFQNDFESL	1xTMT6plex [N-Term]	0.00139465	0	0.674	1	1	1	36922_sw_O54804	0	1430.7																							NoQuanValues	High	2	0.5263	0	715.854	0.7	0.0005	41.9085	0	0.0003936	0.674	2.47
FALSE	High	IQAENAEFM	1xTMT6plex [N-Term]	0.000369921	0	0.861	1	2	3	14402_tr_H3BKP1	0	1281.63	541.6	582.6	461.7	604.5	528.7	478.2	601.5	670.8	485.6	636.6		10.06	12.88	2.41	11.01	6.97	9.91	4.78	9.38	8.78	8.18			High	2	0.3191	0	641.321	0.51	0.00032	32.3503	0	0.0001058	0.861	2.57
FALSE	High	LINQNSDYL	1xTMT6plex [N-Term]	0.000188461	0	0.956	1	1	2	51879_sw_Q91V83	0	1308.7	156.4	167.4	142.3	166.6	143	133.3	146	142.9	168.2	124.4	363.9	33.23	38.23	37.57	36.55	30.96	43.62	28.76	30.08	44.97	29.97	41.9		High	2	0.5965	0	654.854	0.32	0.00021	37.013	0	5.399e-05	0.956	2.85
FALSE	High	KGYVFKEL	2xTMT6plex [K1; K6]; 1xTMT6plex [N-Term]	0.0010651	0	0.712	1	1	2	51561_sw_P58681	0	1671.04	105.9	124.3	112	113.8	112.3	151.9	137	116.7	145.8	173.6		92.73	93.5	95.27	94.36	92.35	91.77	86.33	96.95	83.15	90.55			High	3	0.4964	0	557.686	-1.65	-0.00092	34.0461	0	0.0003022	0.712	2.76
FALSE	High	KGVYNKSTI	2xTMT6plex [K1; K6]; 1xTMT6plex [N-Term]	0.000638971	0	0.784	1	1	3	55473_sw_Q6P5D8	0	1697.06	164.2	129.2	167.1	137.2	204.4	138.7	153.2	128.6	152.3	129.4		19.85	24.86	25.99	21.31	19.51	21.6	22	21.39	23.86	22.05			High	3	0.2338	0	566.357	-0.67	-0.00038	16.6646	0	0.0002562	0.735	2.31
FALSE	High	VIMIFEMI	1xOxidation [M7]; 1xTMT6plex [N-Term]	0.00134606	0	0.679	1	1	1	22305_sw_P35762	0	1240.69	19.1	13	19.6	18.9		15.2	15.6	12.5	25.1	24	17.5													High	2	0.1494	0	620.848	0.3	0.00019	84.8289	0	0.0003789	0.679	2.41
FALSE	High	FTLANVKEL	1xTMT6plex [K7]; 1xTMT6plex [N-Term]	0.00123622	0	0.691	1	1	1	45065_sw_Q9Z179	0	1492.91	222.1	215.3	203.8	214.1	189.7	199.9	224.5	240.9	201	195.6														High	2	0.3373	0	746.961	0.03	3e-05	49.311	0	0.0003497	0.691	2.52
FALSE	High	FTILNFNDL	1xTMT6plex [N-Term]	0.000904711	0	0.735	1	1	1	23914_sw_Q9CQF6	0	1325.73	19.8	19.4	22.5	17.7	14.6	15.6	20.4	14.4	16.4	14.5	49													High	2	0.3142	0	663.367	-2.3	-0.00152	80.9559	0	0.0002568	0.735	2.96
FALSE	High	VSFFFQNI	1xTMT6plex [N-Term]	0.00159583	0	0.655	1	1	2	49509_sw_Q6PFE3	0	1230.67	143.7	127.9	174	211.8	41.8	253.2	81	94.2	304.7	201.6	435.5													High	2	0.1382	0	615.84	0.61	0.00038	72.8245	0	0.0004482	0.655	2.46
FALSE	High	FTVSNFVDNL	1xTMT6plex [N-Term]	6.49753e-05	0	1.106	1	1	4	48635_sw_Q69ZK9	0	1384.73	619.7	588.7	528	533.2	671.5	521.3	526.2	563.6	510.2	486	1022.6													High	2	0.3838	0	692.869	-0.08	-6e-05	62.8146	0	1.869e-05	1.106	2.97
FALSE	High	FTWTGAEHI	1xTMT6plex [N-Term]	0.00110356	0	0.707	1	1	2	56087_sw_Q80TP3	0	1290.67	152.9	188.9	168.6	176.2	193.9	171.6	191.6	189.7	201	162.9	204.6	40.37	35.54	30.6	34.71	33.28	40.65	33.52	40.18	37.65	39.06	33.04		High	2	0.4253	0	645.837	-1.5	-0.00097	36.4147	0	0.0003131	0.707	2.61
FALSE	High	FVLENFSTL	1xTMT6plex [N-Term]	0.00099214	0	0.722	1	1	3	50567_sw_Q6PCX9	0	1298.72	141.3	121.2	139.9	145.4	115.7	124.4	117.7	98.9	145.2	106.7	242.7													High	2	0.1991	0	649.863	0.03	2e-05	66.6092	0	0.0002819	0.722	2.31
FALSE	High	FVIFNNTYI	1xTMT6plex [N-Term]	0.000359565	0	0.865	1	1	3	39803_tr_E0CZE0	0	1359.75	68.2	65	79.2	61.8	85.9	55.7	66.7	60.5	68.5	56.8	111.3	42.22	52.92	24.92	44.94	37.27	53.56	31.33	32.99	50.93	42.43			High	2	0.4792	0	680.379	0.37	0.00025	70.2347	0	0.0001464	0.815	2.4
FALSE	High	FVLLNFAEM	1xOxidation [M9]; 1xTMT6plex [N-Term]	0.00011796	0	1.022	1	1	2	47951_sw_Q9EQH3	0	1328.71	59.4	41	88.8	49.2	65.4	53.7	54.7	42.9	65.2	36.2	262.9													High	2	0.4334	0	664.86	0.94	0.00063	70.8918	0	3.38e-05	1.022	3.23
FALSE	High	FVISNYREQL	1xTMT6plex [N-Term]	0.000542727	0	0.807	1	1	3	33670_sw_Q3UJC8	0	1497.83	141.9	128.8	164.2	135.1	145.9	135.5	157.6	130	161.7	124.3	203.3	57.9	58.06	54.15	46.13	67.5	48.44	52.34	61.37	53.66	53.88	94.87		High	2	0.37	0	749.418	1.09	0.00082	37.2157	0	0.0003517	0.69	2.73
FALSE	High	FVLVFPLM	1xOxidation [M8]; 1xTMT6plex [N-Term]	0.00140458	0	0.673	1	1	3	11827_tr_F8WGB3	0	1210.71	36.9	31.2	55.4	41.2	25.1	51.1	35	30.4	51.2	32.3	275.9	19.96	20.64	1.09	1.17	39.23	12.05	16.36	28.84	6.37	21.86	3.12		High	2	0.3056	0	605.859	-0.39	-0.00023	89.7277	0	0.0003963	0.673	2.16
FALSE	High	FVIVFQNL	1xTMT6plex [N-Term]	0.000879392	0	0.739	1	1	4	51220_tr_A0A0A0	0	1208.72	419.4	299.1	578.4	349.1	353.1	444.1	455.1	403.9	461.7	533.7	709.7													High	2	0.4423	0	604.865	-0.42	-0.00025	79.2728	0	0.0005102	0.636	2.6
FALSE	High	VSIEHQELM	1xOxidation [M9]; 1xTMT6plex [N-Term]	0.000558357	0	0.803	1	1	3	55885_tr_L7N451	0	1330.69	40.8	50.8	50.1	45	43.5	34.8	42.6	33.1	48.1	26.2	267.1	17.95	38.3	32.16	42.29	28.98	35.02	30.32	44.83	33.95	14.28	54.84		High	2	0.2432	0	665.848	1.38	0.00092	16.6164	0.0003803	0.0007906	0.571	2.22
FALSE	High	FVLVLYDEI	1xTMT6plex [N-Term]	0.00187849	0	0.632	1	2	2	26815_sw_P51881	0	1339.77																							NoQuanValues	High	2	0.3911	0	670.387	-3.03	-0.00203	89.3922	0	0.0005225	0.632	2.71
FALSE	High	VQYTFDLQL	1xTMT6plex [N-Term]	0.000339714	0	0.873	1	1	2	18411_tr_H3BJJ4	0	1355.74	151.6	143.9	185.9	142.1	88.8	159.5	135.1	96.9	387	198.1														High	2	0.3156	0	678.374	-0.05	-3e-05	59.2699	0	9.72e-05	0.873	2.44
FALSE	High	GALENAKAEI	1xTMT6plex [K7]; 1xTMT6plex [N-Term]	0.0011847	0	0.697	1	1	3	41702_sw_Q9DBS8	0	1473.87	90	87.4	84.8	83.3	99.7	77.1	89.4	76.7	84.6	77.4		33.23	28.6	11.9	16.85	21.52	13.9	26.64	2.94	46.52	21.85			High	2	0.4033	0	737.438	0.83	0.00061	27.4446	0.0003803	0.001134	0.516	3.05
FALSE	High	VQVWNQSPS	1xTMT6plex [N-Term]	0.000608	0	0.791	1	1	3	41314_sw_P98078	0	1273.67	153.6	202.2	163.4	186.9	198.5	169.4	208.6	189.6	181.1	168.2	384	42.2	42.27	38.6	37.93	38.94	38.43	31.88	37.05	36.09	43.72			High	2	0.5142	0	637.34	-1.49	-0.00095	23.2766	0	0.0003438	0.693	3.17
FALSE	High	VQVPNLESL	1xTMT6plex [N-Term]	0.000621085	0	0.788	1	1	2	55803_tr_F7AL76	0	1227.71	366.1	355.2	352.9	332.3	334.3	306.7	370.2	351	374.2	275	858.7													High	2	0.4172	0	614.359	-3.26	-0.002	49.9872	0.002252	0.01176	0.196	3.02
FALSE	High	VQQYYRKL	1xTMT6plex [K7]; 1xTMT6plex [N-Term]	0.00110356	0	0.707	1	1	2	37351_sw_Q69ZK0	0	1555.94	38.5	41.4	45.1	32.3	40	55.4	38.4	36.8	42.3	47.1		36.04	36.91	45.73	34.73	45	34	41.11	37.4	33.52	45.97			High	3	0.4504	0	519.317	-0.43	-0.00022	22.3448	0	0.0003123	0.707	2.62
FALSE	High	GAISNFEEF	1xTMT6plex [N-Term]	0.00115975	0	0.7	1	1	3	851_tr_F6S0V7_F	0	1242.62	580.9	566.3	513.2	528.2	575.3	505.3	538.2	592	474.5	493.5	443.4	16.71	17.43	17.61	15.89	17.59	16.51	19.41	12.35	18.7	14.86	23.15		High	2	0.4691	0	621.814	0.31	0.0002	40.0887	0	0.0003716	0.682	2.43
FALSE	High	GAPENQTSL	1xTMT6plex [N-Term]	0.00177492	0	0.64	1	1	1	54995_tr_Q9JLI2	0	1145.6	52.2	32.3	67.4	42.3	67.5	45.5	47.3	41.2	58.2	40.8														High	2	0.4756	0	573.304	-0.18	-0.0001	11.1011	0	0.0004946	0.64	2.46
FALSE	High	GAPENSGISTL	1xTMT6plex [N-Term]	0.000891962	0	0.737	1	1	3	51553_sw_F8VPU2	0	1274.68	209.2	197.4	197.3	170.1	193.9	149	196.9	177.6	199.1	155.3	42.1	21.23	25.42	11.05	17.05	36.81	34.35	17.54	19.87	29.2	23.27			High	2	0.4747	0	637.843	-0.35	-0.00022	21.1853	0	0.0002526	0.737	2.97
FALSE	High	GAPGNSEQDFM	1xTMT6plex [N-Term]	0.000138882	0	0.999	1	1	1	45122_sw_Q8R5A3	0	1381.63	19.3	20.6	24.9	22.3	20.8	9.3	19.5	26.9	21.8	22														High	2	0.6295	0	691.317	0.35	0.00024	19.107	0	3.992e-05	0.999	3.05
FALSE	High	VQPTHVIHL	1xTMT6plex [N-Term]	4.65415e-05	0	1.153	1	1	2	29406_sw_P23591	0	1272.76	80.4	100.8	64.6	82.8	109.4	85	89.8	80.2	71.2	66.7	156.8	11.82	1.59	5.44	0.66	5.74	6.72	8.36	9.18	8.11	11.54			High	3	0.3372	0	424.926	0.46	0.00019	23.5381	0	1.344e-05	1.153	4.27
FALSE	High	VQPFNYVTL	1xTMT6plex [N-Term]	0.0012718	0	0.687	1	1	5	44708_sw_Q9Z2G1	0	1309.74	407.3	387.6	344.9	380.4	446.5	359.9	354.1	373.4	346.3	326.3	451.5	23.72	17.49	31.39	19.41	17.88	18.69	24.01	22.66	16.36	13.68	54.56		High	2	0.3488	0	655.372	0.87	0.00057	53.416	0.0003803	0.001252	0.501	2.58
FALSE	High	VQYTLPDGSTL	1xTMT6plex [N-Term]	0.0012718	0	0.687	1	1	2	32861_sw_Q8R5C5	0	1422.77	113.7	96.7	108.1	105.4	103.6	102.2	94.4	98.3	111.5	98.2	152.3	36.47	26.84	44.22	39.55	42.36	40.96	16.07	38.74	35.83	34.45			High	2	0.4982	0	711.889	2.21	0.00157	42.1684	0	0.00036	0.687	2.75
FALSE	High	VQPEHIQYL	1xTMT6plex [N-Term]	0.00128997	0	0.685	1	1	10	55473_sw_Q6P5D8	0	1355.75	378.8	453.2	234.3	363.2	359.1	337.9	375.4	345.9	391.2	290.4	743.2	18.37	17.41	53.71	20.19	20.35	16.63	16.19	25.36	13.59	18.73	34.98		High	2	0.4911	0	678.38	0.94	0.00064	27.5919	0	0.000365	0.685	2.24
FALSE	High	FTFEYRYL	1xTMT6plex [N-Term]	0.00143479	0	0.67	1	1	4	47032_sw_Q8K0V4	0	1367.72	204.5	180.1	263.1	181.5	236.9	253.9	226.4	194.6	294.3	260.7	381.4	31.14	31.17	36.87	36.71	28.03	32.06	42.65	36.84	32	33.92	18.71		High	2	0.3272	0	684.363	-0.31	-0.00021	47.2384	0	0.0004044	0.67	2.72
FALSE	High	FSYLNPQEL	1xTMT6plex [N-Term]	0.000309767	0	0.886	1	1	5	45212_tr_D3Z584	0	1339.71	1054.7	921.6	874.4	1039.6	252.9	840.8	955.3	1115.7	179.7	851.8	399.1	22.69	20.07	27.8	33.08	121.92	19.17	21.55	39.37	126.65	25.52	119.67		High	2	0.5878	0	670.359	0.26	0.00018	49.2869	0	8.842e-05	0.886	2.45
FALSE	High	FSLENNFLL	1xTMT6plex [N-Term]	0.000538888	0	0.808	1	1	5	47113_tr_A0A087	0	1325.73	439.4	442.5	352.2	415.1	444.5	401.7	355.4	408.5	418.2	386.9	605.8	47.2	46.69	58.19	50.22	48.73	46.48	47.26	44.78	57.41	51.35	34.38		High	2	0.2284	0	663.37	2.03	0.00134	73.1073	0.001664	0.003616	0.344	2.32
FALSE	High	FSLENVPEGEL	1xTMT6plex [N-Term]	0.000178056	0	0.964	1	1	2	49612_sw_Q6A037	0	1462.76	392.5	330.4	362.8	304.6	417.8	327.5	299.5	318.7	340.9	286.2	666													High	2	0.5426	0	731.886	1.2	0.00088	50.2741	0	5.109e-05	0.964	2.58
FALSE	High	FSLGNLEQF	1xTMT6plex [N-Term]	0.00191887	0	0.629	1	1	2	45662_sw_Q3U182	0	1283.68	366.1	346.7	318.6	321.3	365.6	315.8	322.8	342.6	302.5	307.2	454.8													High	2	0.4876	0	642.345	-0.22	-0.00014	58.5412	0	0.0005355	0.629	2.42
FALSE	High	FSLINWDDL	1xTMT6plex [N-Term]	0.000474252	0	0.826	1	1	2	40419_sw_Q9WVC6	0	1351.71	63.7	60.5	68.2	41.6	80.4	43.6	56.4	39.3	59.7	37.7	112.2													High	2	0.387	0	676.359	0.17	0.00012	82.8374	0	0.000135	0.826	2.92
FALSE	High	VSNVNIELL	1xTMT6plex [N-Term]	0.00133654	0	0.68	1	1	3	45445_sw_P82198	0	1229.73	552.1	511.8	444.8	455.8	429.3	378.2	445.6	415.5	688.7	412.8	972.5	17.37	18	13.92	20.67	11.82	18.86	17.12	21.67	15.35	15.31	27.75		High	2	0.3641	0	615.369	0.6	0.00037	50.9304	0	0.000378	0.68	1.95
FALSE	High	FSLQNQLRL	1xTMT6plex [N-Term]	0.00108032	0	0.71	1	1	2	53363_sw_Q9JJ28	0	1347.79	135.8	161.9	125.1	138.6	171.6	124.3	130.8	150.7	146	136.9	176.1	15.71	29.15	16.09	27.93	25.65	28.08	14.46	23.65	20.3	27.57	25.87		High	2	0.1667	0	674.401	0.82	0.00055	45.8563	0	0.0003065	0.71	2.52
FALSE	High	FSITDQQTL	1xTMT6plex [N-Term]	0.000574437	0	0.799	1	1	5	55308_sw_C3VPR6	0	1281.69	621.9	652.7	528.7	616.5	601.1	497.2	570.3	591.2	622.3	511.6	1051.8	17.19	13.81	19.32	14.11	15.59	13.5	20.66	18.14	7.22	17.95	12.19		High	2	0.2763	0	641.348	0.07	5e-05	38.8589	0	0.0001638	0.799	2.57
FALSE	High	FSLTNGMYP	1xOxidation [M7]; 1xTMT6plex [N-Term]	0.000574437	0	0.799	1	1	3	26708_sw_P47911	0	1274.63	276.4	314.7	235.4	315.1	296.2	299.8	277	253	304.4	195	1015.2	16.22	28.01	1.68	19.9	15.94	19.49	18.12	20.13	11.83	15.55	24.45		High	2	0.5153	0	637.818	-0.01	0	37.7166	0	0.0001638	0.799	2.62
FALSE	High	VSNLNRQFL	1xTMT6plex [N-Term]	0.00125388	0	0.689	1	1	2	37324_sw_Q8C878	0	1319.76	37.7	38.8	31.9	35.4	41.8	30.4	33.5	32.4	38.7	34.1	63.1	4.42	10.7	2.99	1.56	6.44	2.91	5.19	7.74	14.24	14.71			High	2	0.4115	0	660.386	1.06	0.0007	30.9166	0	0.0003551	0.689	2.6
FALSE	High	FSLVGFTQM	1xTMT6plex [N-Term]	0.000375211	0	0.859	1	1	1	27642_sw_Q9CY27	0	1258.67	212.8	176.6	217.3	206.5	156.8	190.5	201	197.6	190	214														High	2	0.4375	0	629.838	-0.47	-0.00029	65.1326	0	0.0001072	0.859	2.88
FALSE	High	FSLVGFTQM	1xOxidation [M9]; 1xTMT6plex [N-Term]	0.000272609	0	0.904	1	1	3	27642_sw_Q9CY27	0	1274.67	343.4	358.9	309.1	324	327.1	323.5	302.6	290.4	370.2	217.7	1592.1	5.98	0.45	21.11	2.04	4.61	0.82	10.43	1.01	5.57	0.64	4.22		High	2	0.4633	0	637.836	0.37	0.00024	51.7811	0	8.989e-05	0.884	2.59
FALSE	High	FSYQFSDLDSA	1xTMT6plex [N-Term]	0.00113533	0	0.703	1	1	4	14343_tr_Q3THM8	0	1508.71	505.7	440.1	377.7	397.2	529.3	418.1	429.1	409.5	440.9	345.7	1181.3	14.59	15.32	7.17	13.87	12.31	15.35	13.97	14.98	12.35	17.52	16.63		High	2	0.5719	0	754.86	1.51	0.00114	44.6114	0.0006241	0.001599	0.465	3.06
FALSE	High	FSLYNGILL	1xTMT6plex [N-Term]	0.00120163	0	0.695	1	1	2	10089_tr_A2AC29	0	1268.75	249.8	257.5	250.1	236	266.8	228.5	194.7	217.9	250.5	232.2	292.7													High	2	0.2727	0	634.876	0.27	0.00017	78.1503	0.0003803	0.001043	0.529	1.76
FALSE	High	FSNVNLKEV	1xTMT6plex [K7]; 1xTMT6plex [N-Term]	0.000768462	0	0.758	1	1	4	52389_sw_Q3U1J4	0	1507.89	397	384.5	378.8	357.8	373.9	341.4	404.5	354.3	444.5	339.2		1.73	2.71	5.61	2.76	0.57	1.01	0.41	1.12	0.51	2.18			High	2	0.3118	0	754.448	0.66	0.0005	36.9198	0	0.0002183	0.758	2.63
FALSE	High	VSLNLRQVL	1xTMT6plex [N-Term]	0.00200224	0	0.623	1	1	6	51503_sw_Q99N32	0	1270.8	327.6	386.7	335.9	353.8	414.7	284.9	354.6	322.9	361.8	309.2	581.8	10.74	10.9	20.2	8.46	15.13	14.05	10.73	12.11	13.53	13	3.38		High	2		0.0074	635.906	0.81	0.00052	39.1983	0	0.0005581	0.623	2.69
FALSE	High	VSLLNYQSAL	1xTMT6plex [N-Term]	0.000179324	0	0.963	1	2	4	52822_sw_Q9QZR5	0	1336.77	218.6	226.7	208.8	228.9	247.6	223.1	201.8	234.1	189	197.7	340.8	25.29	24.07	33.99	30.45	42.83	27.88	33.7	28.01	41.33	29.84	10.9		High	2	0	0	668.887	-1.19	-0.00079	51.1249	0	6.672e-05	0.926	2.84
FALSE	High	FSQENTEKI	1xTMT6plex [K8]; 1xTMT6plex [N-Term]	0.000380576	0	0.857	1	1	5	40611_sw_Q8CIG0	0	1553.86	252.5	194.6	251.8	200.1	287.8	203.8	227.7	201.6	241	175		26.23	34.97	22.36	30.84	26.61	27.36	27.14	21.16	32.6	24.95			High	2	0.2207	0	777.433	0.66	0.00051	21.1848	0	0.0001089	0.857	2.99
FALSE	High	FSVEGQENL	1xTMT6plex [N-Term]	0.00043863	0	0.837	1	1	2	48649_sw_Q9DBC3	0	1251.64	294.6	306.4	222	287.3	272.2	227	274	257.8	285.2	204.9	505.3	16.33	10.88	22.96	12.69	20.83	10.51	18.6	13.16	13.31	11.75	9.8		High	2	0.4965	0	626.324	-0.26	-0.00016	31.1745	0	0.0001256	0.837	2.88
FALSE	High	FSVENFDAL	1xTMT6plex [N-Term]	0.000408573	0	0.847	1	2	4	52606_sw_Q9QXH4	0	1270.65	400.7	406.5	387.5	365.6	404.3	359.8	334.3	333.2	358.7	293.6	617.6	42.67	48.9	33.78	44.36	45.05	38.16	44.02	38.32	45.1	39.59	39.9		High	2	0.2664	0	635.83	1.13	0.00072	54.2616	0	0.0001168	0.847	2.74
FALSE	High	VSILNRQVL	1xTMT6plex [N-Term]	0.00167705	0	0.648	1	1	6	55581_tr_E9Q7G0	0	1270.8	327.6	386.7	335.9	353.8	414.7	284.9	354.6	322.9	361.8	309.2	581.8	10.74	10.9	20.2	8.46	15.13	14.05	10.73	12.11	13.53	13	3.38		High	2	0.0074	0	635.906	0.81	0.00052	39.1983	0	0.0004684	0.648	2.71
FALSE	High	VSLLNPPETL	1xTMT6plex [N-Term]	0.0017131	0	0.645	1	1	10	35415_sw_P51943	0	1311.77	1120.5	1063.9	1073.8	980.2	1129.1	942.6	1133	1096.7	1046	921.6	2149.7	0.59	1.18	2.87	0.86	4.27	2.77	2.69	1.51	1.18	3.25	2.46		High	2	0.4082	0	656.39	0.19	0.00013	51.899	0.003253	0.01766	0.153	2.45
FALSE	High	VSLLDIDHL	1xTMT6plex [N-Term]	0.000520098	0	0.813	1	1	8	45358_sw_Q8BQM4	0	1253.73	1455.2	1287.7	1253.2	1302.8	1383.4	1226.4	1276.9	1353.9	1543.2	1192.7	2318.3	14.09	14.68	12.19	14.51	13.89	11.19	13.68	15.21	12.69	11.51	15.62		High	2	0.4115	0	627.369	-0.09	-6e-05	52.4668	0	0.0001489	0.813	2.43
FALSE	High	FSVLNWDQV	1xTMT6plex [N-Term]	0.000115474	0	1.025	1	1	3	33710_sw_Q5SSF7	0	1336.71	202.7	206.6	211	245.4	281.8	221	209.3	206.9	255.8	205.1	140.2													High	2	0.4298	0	668.859	0.2	0.00013	61.5483	0	3.309e-05	1.025	3.49
FALSE	High	FSVTNPHTM	1xOxidation [M9]; 1xTMT6plex [N-Term]	0.00125388	0	0.689	1	1	1	41013_sw_Q8CDD9	0	1278.63	29.5	30.8		31.9	27.8	22.4	38.2	21.3	35.6	17.1	141.7													High	2	0.2847	0	639.821	0.24	0.00016	15.0944	0	0.0003535	0.689	2.74
FALSE	High	FSNKNLEEL	1xTMT6plex [K4]; 1xTMT6plex [N-Term]	0.00134606	0	0.679	1	1	3	50682_sw_Q8C0S1	0	1551.88	519.6	497.5	415.7	500.3	499.5	406.7	471.6	479.7	465	428.6		76.98	76.86	81.18	76.12	80.98	80.88	77.56	78.89	75.65	77.96			High	2	0.3802	0	776.444	1.46	0.00113	33.6856	0	0.0003794	0.679	1.92
FALSE	High	GAVLNDPYM	1xTMT6plex [N-Term]	0.000911154	0	0.734	1	1	2	55424_sw_O88196	0	1208.62	298.8	292.7	264.3	272.8	268.3	220.5	302.3	325.3	217.4	286.3		24.45	31.24	20.47	24.14	30.23	21.47	33.63	23.61	40.52	32.62			High	2	0.5412	0	604.812	-0.86	-0.00052	32.6793	0	0.0002579	0.734	2.79
FALSE	High	GAVLNDPYM	1xOxidation [M9]; 1xTMT6plex [N-Term]	0.000191156	0	0.954	1	1	3	55424_sw_O88196	0	1224.61	149.4	148.6	133.2	135.9	150.3	119.1	147.8	133.1	141.3	119.2	149.6	5.35	1.35	1.13	1.62	7.27	5.89	1.12	2.11	19.94	3.17			High	2	0.6215	0	612.81	-0.09	-5e-05	21.493	0	5.48e-05	0.954	3.17
FALSE	High	GAVYNGEPKL	1xTMT6plex [K9]; 1xTMT6plex [N-Term]	0.000538888	0	0.808	1	1	2	38634_tr_D6REF7	0	1505.87	48.6	42.9	50.5	37.8	42.9	29.7	41.6	33.1	41.1	33.2														High	2	0.2019	0	753.441	1.57	0.00118	23.8871	0	0.0001537	0.808	3.17
FALSE	High	HLVTNQEAL	1xTMT6plex [N-Term]	0.000657372	0	0.78	1	1	2	46449_tr_Q8BMN7	0	1253.71	78.5	70.3	88	82.9	111.6	62.4	87.4	70.1	85.3	70.8		19.82	14.25	32.16	34.85	11.96	15.54	25.37	33.67	17	22.08			High	2	0.4812	0	627.357	0.98	0.00061	17.1052	0	0.0001878	0.78	2.66
FALSE	High	HQMQLVDSI	1xTMT6plex [N-Term]	0.000801892	0	0.752	1	1	3	55835_tr_Q7M739	0	1299.69	42.4	35.2	44	48	45.9	32.3	49.5	44.6	48.2	48.4		4.55	1.62	11.8	22.94	8.58	39.03	8.1	4.08	20	5.01			High	2	0.491	0	650.35	-0.22	-0.00014	28.0755	0	0.0002277	0.752	2.22
FALSE	High	HQMQLVDSI	1xOxidation [M3]; 1xTMT6plex [N-Term]	0.00181308	0	0.637	1	1	2	55835_tr_Q7M739	0	1315.69	50.9	52.5	52.8	46.8	60.8	45.3	55.8	43.1	54.3	38.2	99.1	37.36	27.41	39.42	26.46	25.84	20.83	21.07	30.16	32.89	23.11	30.26		High	2	0.5516	0	658.348	1.24	0.00081	18.3091	0.0003803	0.0009603	0.541	2.52
FALSE	High	HSIQNSQDM	1xTMT6plex [N-Term]	0.000444902	0	0.835	1	1	2	19858_sw_Q91YN9	0	1288.62	30.1	27.3	37.8	32.1	41	28.5	33.8	39.8	24.8	30.1	23.6	11.06	15.71	7.13	8.19	9.65	1.93	1.59	7	6.97	14.08	16.23		High	2	0.6233	0	644.812	0.83	0.00053	7.6628	0	0.0001272	0.835	3
FALSE	High	HSPTNTVHM	1xTMT6plex [N-Term]	0.000520098	0	0.813	1	1	1	51835_sw_Q80U87	0	1252.63	41.7	43.5		44.9	54.2	42.7	36.8	43.7	40.4	39.2														High	3	0.5526	0	418.215	0.18	8e-05	8.1337	0	0.0001487	0.813	3.33
FALSE	High	VNILFEEV	1xTMT6plex [N-Term]	0.00186522	0	0.633	1	1	3	55994_sw_Q80X90	0	1191.68	191.5	178.9	243	184.8	190.4	254.9	208.4	208.5	203.3	241.7	328.6													High	2	0.3045	0	596.345	0.24	0.00014	60.2784	0	0.0005207	0.633	2.2
FALSE	High	HTVQNADQV	1xTMT6plex [N-Term]	0.000779448	0	0.756	1	1	1	45899_sw_P36371	0	1240.65	39	33.1	47.4	40.5	49.9	37	39.6	38.6	50.8	28.9	50.3													High	2	0.3086	0	620.828	0.32	0.0002	7.3284	0	0.0002224	0.756	2.69
FALSE	High	HVYYFAHL	1xTMT6plex [N-Term]	8.63127e-05	0	1.066	1	1	2	55885_tr_L7N451	0	1278.68	22.9	15.1	24.6	30	29.9	29	39.2	36	25	31.4		26.04	23.87	48.91	31.93	2.86	16.22	11.16	36.32	29.28	29.97			High	3	0.5618	0	426.9	0.55	0.00023	28.3318	0	2.472e-05	1.066	3.56
FALSE	High	VNFTYQFL	1xTMT6plex [N-Term]	0.0019881	0	0.624	1	2	3	52641_sw_Q3UMB9	0	1260.68	226.2	224.5	256.9	213	222.4	302.8	213	218.9	225.8	293.9	184	76.81	80.72	76.21	78.87	72.22	76.44	78.6	79.6	71.41	79.02	2.01		High	2	0.4826	0	630.845	0.64	0.0004	58.0329	0	0.0005539	0.624	2.01
FALSE	High	KALINADEL	1xTMT6plex [K1]; 1xTMT6plex [N-Term]	0.00190532	0	0.63	1	1	6	55923_sw_P16546	0	1444.88	930.9	910.3	857.6	956.4	873	797.9	873.2	799.3	894.5	802.1		26.83	23.03	33.15	32.12	20.97	24.83	28.01	25	24.65	19.03			High	2	0.3182	0	722.942	-0.72	-0.00052	34.1082	0	0.0005306	0.63	1.54
FALSE	High	KALNNKTLV	2xTMT6plex [K1; K6]; 1xTMT6plex [N-Term]	0.000757632	0	0.76	1	1	2	37416_sw_Q64282	0	1688.1	121	83.6	114.4	79.7	122.8	85.8	81.2	72.1	99.2	77		15.93	0.83	18.22	17.45	26.96	26.68	2.57	14.16	24.79	12.12			High	3	0.2633	0	563.372	-2	-0.00113	22.4792	0	0.0002302	0.751	2.81
FALSE	High	HILANADAI	1xTMT6plex [N-Term]	0.00157336	0	0.657	1	1	2	46045_tr_D3Z4L9	0	1166.67	39.1	42.9	53.3	50.9	53.5	41	50	39.4	52.7	43.5		29.61	36.39	7.62	24.71	14.08	24.95	31.03	33.82	19.2	32.84			High	2	0.2675	0	583.841	1.09	0.00064	24.5556	0.0003803	0.0009565	0.542	2.43
FALSE	High	VNFPFLVKL	1xTMT6plex [K8]; 1xTMT6plex [N-Term]	0.000616692	0	0.789	1	1	10	31420_sw_P05132	0	1534.98	733.7	883.1	1039.7	728.4	1007.2	958.2	911.5	1221.6	450.8	1090.3		27.24	24.3	23.51	23.13	25.76	24.78	24.7	22.77	23.02	23.01			High	3	0.4757	0	512.33	-0.18	-9e-05	82.6531	0.0006241	0.001638	0.461	2.88
FALSE	High	VNFEFPEF	1xTMT6plex [N-Term]	0.000334925	0	0.875	1	1	40	18144_sw_P62082	0	1257.64	665.9	581	725.7	562.4	626.9	889.1	492.8	556	627.1	734.1	1087.5	126.75	126.2	125.03	126.47	125.09	125.91	120.51	127.2	120.87	126.99	120.69		High	2	0.4776	0	629.319	-3.4	-0.00214	80.9378	0.0008381	0.002722	0.386	2.45
FALSE	High	VMVTNVTSL	1xOxidation [M2]; 1xTMT6plex [N-Term]	0.000741671	0	0.763	1	1	4	55852_sw_Q71LX4	0	1208.68	426.4	467.6	407.2	419.5	436.1	378.5	441.4	350.2	475.2	297.7	1118.6	14.02	11.39	14.96	12.33	7.1	11.74	15.93	7.12	15.43	7.14	36.14		High	2	0.5	0	604.841	-1.48	-0.0009	35.6611	0	0.0003777	0.68	2.34
FALSE	High	KAPLNIAVM	1xOxidation [M9]; 1xTMT6plex [K1]; 1xTMT6plex [N-Term]	0.00174993	0	0.642	1	1	5	10602_tr_Q5SVN9	0	1430.88	462.3	482.6	429.7	487	493.2	416.8	461.9	427.6	485.6	414.7		1.79	3.6	12.65	3.82	3.18	1.59	5.8	0.75	1.14	2.9			High	2	0.5519	0	715.945	1.03	0.00074	31.022	0	0.0004888	0.642	2.12
FALSE	High	KAPTNEFYA	1xTMT6plex [K1]; 1xTMT6plex [N-Term]	0.000801892	0	0.752	1	1	8	18504_sw_O35988	0	1498.83	1959.8	2169	1796.4	1922.8	2021.6	1694.5	1995	1758.9	1967	1765.8		13.45	12.16	13.26	12.69	12.77	15.19	12.11	9.2	11.81	13.28			High	2	0.6	0	749.919	-0.4	-0.0003	19.5996	0.001086	0.003173	0.363	2.15
FALSE	High	KAVENSSTAI	1xTMT6plex [K1]; 1xTMT6plex [N-Term]	0.00194627	0	0.627	1	1	3	23882_sw_O70435	0	1477.86	399.1	263.5	404.5	304.6	389.8	303.6	329.1	314	341.3	265	160.2	82.4	82.86	83.68	77.03	88.93	85.74	80.79	81.99	86.17	83.08			High	2	0.5323	0	739.435	0.64	0.00047	13.901	0	0.0005413	0.627	2.01
FALSE	High	KAYRFLFGF	1xTMT6plex [K1]; 1xTMT6plex [N-Term]	0.000643522	0	0.783	1	1	2	17021_sw_Q5XKN4	0	1606.95	83.5	51.2	77.8	66	67.7	81.8	71.5	76.2	138.2	96.6		19.34	28.41	22.88	31.13	14.95	21.37	0.4	12.55	18.22	16.66			High	3	0.4279	0	536.323	1.24	0.00066	50.1975	0	0.0001829	0.783	2.08
FALSE	High	VIYEPFQLL	1xTMT6plex [N-Term]	0.000460976	0	0.83	1	1	3	52265_sw_Q6ZPJ0	0	1350.79	44.9	49.5	63.9	43.1	52.2	66	40.8	41.6	55.6	54.4	124.5	14.71	5.85	5.19	4.96	5.5	0.25	45.44	7.35	0.04	2.55			High	2	0.2878	0	675.894	-4.17	-0.00282	82.3029	0.0003803	0.0009555	0.542	2.78
FALSE	High	KGFYFAKL	2xTMT6plex [K1; K7]; 1xTMT6plex [N-Term]	0.00137501	0	0.676	1	1	1	56178_sw_Q9ERU9	0	1661.04	199.6	229.1	170.3	218.9	214.8	297.9	250.9	231.4	300.6	310.2														High	3	0.4586	0	554.352	1.13	0.00062	42.3354	0	0.0003876	0.676	2.9
FALSE	High	KGIGNKTEI	2xTMT6plex [K1; K6]; 1xTMT6plex [N-Term]	0.0017131	0	0.645	1	1	2	54125_sw_Q6P2L6	0	1647.04	563.3	431.7	528.4	416.1	689.3	501.6	530.5	522.3	519.2	461.3		13.04	7.47	21.41	9.85	3.28	10.28	7.18	4.98	1.06	6.04			High	3	0.3731	0	549.685	0.55	0.0003	18.063	0	0.0004784	0.645	1.93
FALSE	High	VIQVFQQL	1xTMT6plex [N-Term]	0.00180027	0	0.638	1	1	4	7812_tr_B0QZX9_	0	1203.73	620.4	637.1	694.3	707.1	378.2	817.4	557.6	511.6	755.6	729.9	310.2	9.11	7.92	10.84	12.1	7.69	16.27	1.94	9.33	14.83	13.85			High	2	0.3083	0	602.366	-4.94	-0.00298	57.8747	0.0008381	0.002809	0.381	2.4
FALSE	High	VINVFHHL	1xTMT6plex [N-Term]	0.000218759	0	0.935	1	1	2	16427_tr_F6WYR6	0	1207.71	90.9	138	75.6	99.7	144.4	131.8	152.7	124.3	138.4	133.1	190	54.18	57.05	24.47	51.78	59.54	50.43	54.69	63.98	38.95	59.09	43.36		High	3	0.5189	0	403.243	0.26	0.00011	34.3891	0	6.251e-05	0.935	3.18
FALSE	High	VNFEFPEFQL	1xTMT6plex [N-Term]	0.000238211	0	0.923	1	1	2	18144_sw_P62082	0	1498.78	283.5	317.3	271.2	252.7	234	335.6	276.6	232.7	410.6	316.8	535													High	2	0.4477	0	749.894	2.15	0.00161	82.8729	0	6.827e-05	0.923	2.77
FALSE	High	HGVLNTDNM	1xOxidation [M9]; 1xTMT6plex [N-Term]	0.000432447	0	0.839	1	1	1	45058_sw_Q9DBC0	0	1245.61	28	18.1	35.4	16.9	29.4	10.3	39.1	18.6	25.1	13.5	54.3													High	2	0.5129	0	623.308	-0.46	-0.00028	8.7039	0	0.0001232	0.839	3.1
FALSE	High	HAIRNSFQYL	1xTMT6plex [N-Term]	0.0003054	0	0.888	1	1	4	52320_sw_Q91XS1	0	1477.81	193.6	156.5	212.3	222.5	338.6	199.8	275.9	328.7	158.3	189	190.3	22.41	31.25	13.84	22.18	27.69	22.53	26.01	26.77	19.95	30.28	20.26		High	2	0.56	0	739.41	1.33	0.00098	21.7225	0	8.737e-05	0.888	3
FALSE	High	HALNDMTSI	1xOxidation [M6]; 1xTMT6plex [N-Term]	0.00059519	0	0.794	1	1	2	25911_tr_A0A0R4	0	1246.63	42.9	42.4	43.8	49	66.9	35.9	39.2	34.3	37	30.8		9.53	16.64	33.67	9.02	33.2	21.26	27.1	17.32	10.29	19.49			High	2	0.6159	0	623.819	0.9	0.00056	12.1307	0	0.0001693	0.794	3.02
FALSE	High	GGPENVAEM	1xOxidation [M9]; 1xTMT6plex [N-Term]	0.00181308	0	0.637	1	1	4	53950_tr_F7CVW0	0	1148.55	587.1	479.6	578.4	478.6	630.4	502.5	500.7	458.7	576.3	371	1085.7	24.04	24.13	34.09	28.93	24.68	28.7	22.64	28.59	27.83	30.53	24.25		High	2	0.1446	0	574.776	-0.25	-0.00015	8.4893	0	0.0005072	0.637	2.42
FALSE	High	VQLENQMVL	1xOxidation [M7]; 1xTMT6plex [N-Term]	0.000550487	0	0.805	1	1	4	25297_sw_Q9WU84	0	1318.72	337.9	364.1	310.3	348.4	322.4	303.1	334.1	294.6	375.6	241	871	27.49	24.95	23.3	25.37	21.62	23.81	26.42	27.28	22.84	30.29	14.14		High	2	0.5249	0	659.865	-1.39	-0.00092	34.1186	0	0.0001789	0.787	3.01
FALSE	High	VQLENQMVL	1xTMT6plex [N-Term]	0.00145528	0	0.668	1	1	5	25297_sw_Q9WU84	0	1302.73	390.6	379	344.1	416.3	328.9	323.7	397.1	427.6	376.2	432.4		15.99	15.73	19.5	19.2	12.12	22.46	14.5	12.62	24.63	16.82			High	2	0.4703	0	651.868	-0.53	-0.00035	44.6521	0	0.0004086	0.668	2.02
FALSE	High	VPYLFENL	1xTMT6plex [N-Term]	0.000813355	0	0.75	1	1	2	39162_tr_E9PWL0	0	1223.69	44.9	44.5	65	47.9	39.8	64	43.3	42	55	63														High	2	0.2576	0	612.347	-0.33	-0.0002	67.243	0	0.0002309	0.75	2.64
FALSE	High	GMIENGPFL	1xTMT6plex [N-Term]	0.00131772	0	0.682	1	2	3	55885_tr_L7N451	0	1206.64	671.3	620	610.6	669.7	733.7	528	609.8	765.2	432	718.1		0.14	3.95	0.29	3.53	5.66	5.81	7.07	1.11	8.3	0.79			High	2	0.2972	0	603.823	-0.24	-0.00015	47.4017	0	0.0003704	0.682	2.49
FALSE	High	GMIENGPFL	1xOxidation [M2]; 1xTMT6plex [N-Term]	0.000546593	0	0.806	1	2	6	55885_tr_L7N451	0	1222.63	802.5	879.2	689.5	825.1	968.2	687.3	741.4	722.3	737	687.3	746.6	13.8	10.59	24.01	15.74	9.54	13.87	12.95	16.31	15.76	19.14	16.29		High	2	0.2786	0	611.821	0.53	0.00032	37.5875	0	0.0001554	0.806	2.62
FALSE	High	GQLENAEQL	1xTMT6plex [N-Term]	0.000930759	0	0.731	1	1	2	19015_tr_F7BCD5	0	1230.65	424.3	383.5	358.3	376.2	420.5	328.2	368.6	329.5	391.6	321.3		43.27	48.79	43.13	47.36	40.56	43.56	46	39.52	55.29	42.48			High	2	0.4325	0	615.829	-0.98	-0.00061	19.4316	0	0.0002637	0.731	2.52
FALSE	High	GQLSNGDHHFM	1xTMT6plex [N-Term]	0.000448071	0	0.834	1	1	1	17026_tr_A2AWN7	0	1471.69																							NoQuanValues	High	3	0.2892	0	491.237	0.2	0.0001	12.7805	0	0.0001277	0.834	3.7
FALSE	High	GQLSNGDHHFM	1xOxidation [M11]; 1xTMT6plex [N-Term]	5.03216e-05	0	1.142	1	1	1	17026_tr_A2AWN7	0	1487.69	26.7	49.5	25.6	46.3	29.8	31	38.5	23.9	40.9		598.5													High	3	0.7479	0	496.569	0.8	0.0004	8.224	0	1.447e-05	1.142	4.8
FALSE	High	GQITNFEYL	1xTMT6plex [N-Term]	0.000578529	0	0.798	1	1	3	56297_tr_G5E8Q0	0	1313.69	423.1	407	380.6	409.5	433.6	386.4	412	435.5	319.4	390.4		14.09	6.28	5.23	8.81	0.57	5.48	8.87	7.35	9.84	5.28			High	2	0.4045	0	657.351	0.38	0.00025	44.7703	0	0.0001654	0.798	2.2
FALSE	High	VNWDFVEQV	1xTMT6plex [N-Term]	0.000467567	0	0.828	1	1	3	48120_tr_D3Z1N2	0	1364.7	260.8	326.6	325.1	315.4	292.8	456.2	314.1	294.8	419.3	425.9	581.3	14.84	15.53	17.61	14.73	8.22	14.07	18.32	15.84	20.82	14.55			High	2	0.2212	0	682.856	-0.55	-0.00038	55.667	0	0.000134	0.828	2.17
FALSE	High	GQPSIALEYI	1xTMT6plex [N-Term]	0.000220317	0	0.934	1	1	3	49202_tr_G3X8Y3	0	1319.74	302.5	342.6	312.1	305.1	309.1	279.4	332.6	305.8	269.5	272.9		12.97	9.61	16.61	11.5	6.93	11.46	7.74	1.09	25.06	9.16			High	2	0.4822	0	660.375	0.78	0.00052	48.4449	0	6.296e-05	0.934	2.53
FALSE	High	GQVINLDQL	1xTMT6plex [N-Term]	0.000527534	0	0.811	1	1	2	48662_sw_Q3UVG3	0	1228.71	328.3	356.6	285.7	336	340.1	274.7	328.4	320.8	290.5	298.9		9.69	11.81	13.38	7.34	17.12	14.5	10.53	16.6	8.71	13.99			High	2	0.1679	0	614.859	0.21	0.00013	44.9146	0	0.0001511	0.811	2.74
FALSE	High	VNVYYTTM	1xOxidation [M8]; 1xTMT6plex [N-Term]	0.00151855	0	0.662	1	1	2	12337_sw_Q9QZV9	0	1235.62	100.6	109.4	115	98.9	100.2	128.5	124.6	97.9	124.1	113.2	320.2	44.3	35.15	38.05	45.95	32.18	42.83	30.55	29.31	55.04	44.83	23.51		High	2	0.3906	0	618.313	0.22	0.00013	21.4638	0	0.0004264	0.662	2.33
FALSE	High	VNVDYSKL	1xTMT6plex [K7]; 1xTMT6plex [N-Term]	0.000842734	0	0.745	1	1	6	5236_sw_Q62425_	0	1395.82	1045.7	1077.7	1139.4	1034.8	880.4	1201.1	1163.1	997.9	1069.7	1193		34.67	34.6	33.77	32.53	37.56	36.58	33.52	34.01	36.3	36.03			High	2	0.4735	0	698.416	0.15	0.00011	31.1624	0	0.0004762	0.646	3.02
FALSE	High	GSLINSTYYM	1xOxidation [M10]; 1xTMT6plex [N-Term]	0.000481033	0	0.824	1	1	1	47994_sw_Q8BGD5	0	1393.69	28.7	28.7	28.9	22.6	27.8	22.8	23.8	19.6	29.6	22.3														High	2	0.5621	0	697.349	2.87	0.002	28.1817	0	0.0001378	0.824	3.06
FALSE	High	GSIINYMVVM	1xOxidation [M]; 1xTMT6plex [N-Term]	0.00107268	0	0.711	1	1	3	49668_sw_Q3UVK0	0	1371.72	160.9	147.8	140	140.8	154.3	145.2	160.8	150.6	152.5	161.9		70.18	71.72	84.08	74.45	79.79	74.75	72.93	73.56	71.43	72.13			High	2	0.5303	0	686.365	1.69	0.00116	48.7486	0.0008381	0.002902	0.376	2.64
FALSE	High	GSIINYMVVM	2xOxidation [M7; M10]; 1xTMT6plex [N-Term]	0.000167035	0	0.973	1	1	2	49668_sw_Q3UVK0	0	1387.72	57.8	56.9	48.4	60	60	51.5	55.6	58.7	56.1	49.2	151	34.59	47.99	57.31	38.8	39.02	43.11	27.34	33.07	61.07	26.37			High	2	0.6217	0	694.361	-1.09	-0.00075	35.7818	0	0.0001731	0.791	3.04
FALSE	High	GSVINQNDL	1xTMT6plex [N-Term]	0.00066677	0	0.778	1	1	2	53428_tr_G3UW90	0	1188.64	36.2	29.3	44.9	31.2	34.3	25.7	35.1	26.6	39	27.4		36.53	14.08	24.23	20.24	23.99	21.72	21.11	27.94	4.81	19.74			High	2	0.4257	0	594.824	-1.48	-0.00088	22.4935	0	0.0001904	0.778	3.03
FALSE	High	GSVSNIYKL	1xTMT6plex [K8]; 1xTMT6plex [N-Term]	0.000238211	0	0.923	1	1	4	53233_sw_Q7TMB8	0	1438.87	361.1	372.9	346.2	362.6	369.2	355.6	367.4	380	354.3	356.7		3.3	0.35	3.77	3.42	1.45	2.42	0.75	1.29	2.74	2.3			High	2	0.6435	0	719.938	0.6	0.00043	32.1715	0	6.829e-05	0.923	3.31
FALSE	High	GTSLVNFFSSL	1xTMT6plex [N-Term]	0.000255737	0	0.913	1	1	5	7495_sw_P09813_	0	1400.76	159.2	179.5	111.8	176.5	163.6	161	139.3	191.5	118.4	189		35.85	31.44	71.11	33.71	34.13	36.63	38.88	44.01	19.78	32.04			High	2	0.6471	0	700.883	-2.82	-0.00197	83.6084	0	7.349e-05	0.913	3.23
FALSE	High	VNNEFEKL	1xTMT6plex [K7]; 1xTMT6plex [N-Term]	0.000784999	0	0.755	1	1	2	29511_tr_E9Q880	0	1450.83	30.2	36.8	35.4	31.4	31.9	35.5	37.1	24.5	51.4	37.3	67.5	56.81	48.18	4.37	41.5	32.95	36.99	46.33	59.07	3.99	40.52			High	2	0.3511	0	725.921	2.2	0.00159	31.2732	0.0003803	0.001221	0.505	2.25
FALSE	High	VNMEKYPDL	1xTMT6plex [K5]; 1xTMT6plex [N-Term]	0.000402814	0	0.849	1	1	2	39014_tr_E9QA05	0	1566.86	332.5	327.2	372.3	313.4	277.7	345.1	384.7	402.4	299.6	482.4		27.95	33.93	30.29	32.49	44.93	27.36	39.1	29.71	40.81	34.36			High	2	0.4669	0	783.934	0.37	0.00029	33.5523	0	0.0001153	0.849	2.87
FALSE	High	HAIENIDTF	1xTMT6plex [N-Term]	0.000768462	0	0.758	1	1	2	56231_sw_P97929	0	1288.67	343.3	286.7	369.7	355.9	411.7	327.8	387.4	373.1	330.7	316		31.89	32.24	33.55	34.3	38.1	35.36	31.14	33.67	36.15	34.49			High	2	0.5708	0	644.841	0.59	0.00038	24.8168	0	0.0002189	0.758	2.26
FALSE	High	HALNDMTSI	1xTMT6plex [N-Term]	0.00100632	0	0.72	1	1	2	25911_tr_A0A0R4	0	1230.63	68.1	67.2	80.8	97.9	80.9	51.8	75.9	75.9	56.9	68.3	37.1	2.58	14.03	4.06	1.79	6.67	6.77	12.08	4.52	24.17	2.38			High	2	0.4229	0	615.822	0.75	0.00046	21.7054	0	0.0002859	0.72	2.53
FALSE	High	ISLLNYEDGVL	1xTMT6plex [N-Term]	0.000138882	0	0.999	1	1	3	37324_sw_Q8C878	0	1464.81	141.9	131.5	118.4	114.8	155.7	131.9	105.1	121.5	106.7	111	208.5													High	2	0.572	0	732.911	0.26	0.00019	64.5559	0	5.078e-05	0.965	2.71
FALSE	High	FSGHNLEYL	1xTMT6plex [N-Term]	0.00204527	0	0.62	1	1	4	21120_sw_Q8R3J5	0	1308.68	432.9	770.3	82.6	772.3	342.9	491.2	546.3	560.6	408.5	284.8	4849.4	25.22	22.03	25.68	23.67	17.31	19.65	29.89	23.93	22.52	31.49	17.05		High	2	0.5442	0	654.844	1.17	0.00077	33.2715	0	0.0005678	0.62	1.47
FALSE	High	LSLPNTDYI	1xTMT6plex [N-Term]	0.0005868	0	0.796	1	1	3	28461_sw_Q9WTX2	0	1264.7	413.9	381.4	400.3	380.3	450.3	384.9	383.4	387.5	369.4	356.3	737.6	20.38	21.44	12.56	17.13	17.4	25.86	9.13	14.86	20.75	21.14	10.95		High	2	0.4561	0	632.853	-0.47	-0.00029	49.5041	0	0.0001679	0.796	2.28
FALSE	High	TQNVNQAKM	1xTMT6plex [K8]; 1xTMT6plex [N-Term]	0.000196661	0	0.95	1	1	3	47539_sw_Q9QYH6	0	1491.84	114.4	60.5	125	75.2	130.5	83.3	87.5	77.7	108.9	89.9		112.07	119.16	112.38	117.23	109.85	115.42	111.03	120.03	106.8	112.72			High	3	0.4643	0	497.949	-1.15	-0.00057	10.2984	0	5.651e-05	0.95	3.36
FALSE	High	SAIFNNVMTL	1xOxidation [M8]; 1xTMT6plex [N-Term]	0.000139872	0	0.998	1	1	6	7802_tr_E9Q503_	0	1354.72	546.5	571.4	461.4	536.7	605.8	479.9	464.6	468.6	488.8	371.5	1671.2	3.56	9.13	3.47	10.03	8.45	4.69	8.82	9.57	4.22	16.22	0.1		High	2	0.4795	0	677.866	0.18	0.00012	44.0259	0	0.0002487	0.74	2.92
FALSE	High	SAIHNFYDNI	1xTMT6plex [N-Term]	0.00107268	0	0.711	1	1	2	45683_sw_Q99K90	0	1422.72	47.6	52.8	47.6	49.1	59.1	46.6	54.4	51	48.3	37.5	191.4	24.22	35.38	44.46	36	30.3	21.85	40.9	32.29	26.22	31.08	41.09		High	2	0.5638	0	711.865	1.45	0.00103	30.0267	0.0003803	0.001126	0.517	2.43
FALSE	High	SAIHNSTKV	1xTMT6plex [K8]; 1xTMT6plex [N-Term]	0.00160719	0	0.654	1	1	2	55885_tr_L7N451	0	1414.84	17.5	19.5	24.7	18.2	13.5	12.2	17.4	13.1	14.4	7.8	64.6	61.38	67.47	45.56	72.59	2.87	35.87	52.74	46.52		83.03	64.7		High	2	0.3074	0	707.926	1.39	0.00098	8.7306	0	0.0004502	0.654	2.83
FALSE	High	SAIKNSVQM	1xOxidation [M9]; 1xTMT6plex [K4]; 1xTMT6plex [N-Term]	0.00128085	0	0.686	1	1	2	47009_sw_P42228	0	1451.83	21.3	15.4	17.9	20.7	20.6	15.2	18.8	21.5	15.6	10	33.1	33.83	33.6	14.8	21.52	50.86	13.36	40.19	17.64	12.19	31.08			High	2	0.0847	0	726.416	-2.49	-0.00181	10.7782	0	0.0003619	0.686	2.48
FALSE	High	SAIINEDNL	1xTMT6plex [N-Term]	0.000720912	0	0.767	1	1	4	48320_sw_Q8BG67	0	1217.66	675.3	636.3	581.8	589.5	621.9	536	682.3	579.8	679.2	496.3	1420	23.11	23.79	22.74	18.6	19.96	15.37	26.93	25.99	17.82	27.88	2.43		High	2	0.4133	0	609.333	0.82	0.0005	29.6791	0	0.0002054	0.767	3
FALSE	High	SAILNEWTL	1xTMT6plex [N-Term]	0.000731218	0	0.765	1	1	2	51781_sw_Q7TSI1	0	1275.71	249.1	336.6	290.5	343.7	395.6	351.6	339.1	381.5	273.5	330.5	713.7	62.3	60.6	66.62	60.76	60.52	61.47	53.11	62.75	53.78	58.79			High	2	0.469	0	638.362	2.22	0.00142	55.8408	0	0.0002076	0.765	2.9
FALSE	High	SAIINLFHLI	1xTMT6plex [N-Term]	0.000763028	0	0.759	1	1	7	56304_tr_E9QLK7	0	1369.84	495.4	211.8	641.2	365.8	624.2	396.2	485.9	706.3	275.4	415.7		22.24	17.66	19.02	20.25	24.47	19.25	18.77	19.9	19.96	21.16			High	2	0.3894	0	685.423	-1.95	-0.00134	91.0673	0	0.0002178	0.759	2.26
FALSE	High	SSFRLLQEAL	1xTMT6plex [N-Term]	0.00180027	0	0.638	1	1	2	10911_tr_A0A087	0	1392.8	62.6	65.2	68.1	66.7	78.7	61.9	68.6	65.9	72.7	65.2	158.9	47.38	23.58	60.58	24.77	39.73	30.48	41.12	18.45	49.39	31.76			High	2	0.2488	0	696.906	-0.07	-5e-05	48.1502	0	0.0005013	0.638	2.05
FALSE	High	SAILNQFQPA	1xTMT6plex [N-Term]	0.000451263	0	0.833	1	1	3	44439_tr_A3KFU8	0	1317.74	236.6	246.3	218.1	231.9	245.4	204	259	234.5	213.9	213.3	324.8	5.09	5.13	2.35	7.71	5.14	17.23	1.69	5.27	12.26	4.71	13.01		High	2	0.6142	0	659.371	-1.05	-0.00069	37.8681	0	0.0001289	0.833	2.67
FALSE	High	SSFMNPDKI	1xTMT6plex [K8]; 1xTMT6plex [N-Term]	0.000860868	0	0.742	1	1	1	34740_sw_O35185	0	1496.82	118.4	111.2	133.4	102.4	102.8	102.6	109.3	126.8	111.9	123														High	2	0.5	0	748.914	1.53	0.00114	32.1415	0	0.0002441	0.742	2.96
FALSE	High	SAIMNPASKVI	1xTMT6plex [K9]; 1xTMT6plex [N-Term]	7.64999e-05	0	1.083	1	1	10	54836_sw_Q68FD5	0	1588.95	1188.2	1209.3	1131.6	1259.5	1241.4	992.3	1284	1298.3	1106.3	1311.2		27.51	28.34	24.12	27.69	27.08	25.32	27.8	27.72	23.63	28.23			High	2	0.3333	0	794.98	1.82	0.00145	39.0468	0	4.443e-05	0.984	3.54
FALSE	High	SAIFNNVMTL	1xTMT6plex [N-Term]	0.000246819	0	0.918	1	1	5	7802_tr_E9Q503_	0	1338.73	820.6	695.8	754.6	802.8	762.1	666.7	666.3	862.4	241.4	847.5		27.92	27.94	25.2	28.84	24.62	27.28	25.67	31.85	69.56	28.41			High	2	0.4274	0	669.868	-0.24	-0.00016	56.8798	0	0.0004809	0.645	2.34
FALSE	High	SALQNAESDRL	1xTMT6plex [N-Term]	9.33232e-05	0	1.055	1	1	4	55920_tr_E9QKK1	0	1432.76	206.9	174	186.7	179.2	212.7	144.3	214	171.5	189.4	144.7	402.7	8.98	10.5	2.48	10.31	5.58	15.18	6.6	13.86	2.58	11.49	5.85		High	2	0.5307	0	716.884	0.5	0.00036	16.117	0	3.252e-05	1.028	3.58
FALSE	High	SSFGLGSLSSL	1xTMT6plex [N-Term]	2.95473e-05	0	1.217	1	1	5	44255_sw_Q9QZM0	0	1283.7	517.9	552.6	497.4	534.3	545.4	503.3	516.7	571.8	402.5	498.6	682	20.1	15.43	22.95	15.67	16.3	13.02	19.76	15.4	14.07	11.17	21.77		High	2	0.4364	0	642.355	-1.56	-0.001	54.1058	0	0.0001286	0.833	3.3
FALSE	High	SQYVFTEM	1xOxidation [M8]; 1xTMT6plex [N-Term]	0.00104266	0	0.715	1	1	3	19670_sw_Q5SYH2	0	1249.6	243.1	240.6	274.2	304.8	117.7	341.9	212.3	189.8	323.4	243.4	792.1	18.41	4.88	16.96	9.54	1.92	2.4	13.82	13	9.66	17.25	13.23		High	2	0.3975	0	625.302	0.2	0.00013	21.1421	0	0.0002945	0.715	2.44
FALSE	High	SALVKEEYL	1xTMT6plex [K5]; 1xTMT6plex [N-Term]	0.00183897	0	0.635	1	2	2	56427_tr_A0A087	0	1509.89	189	197.9	179.5	201.8	126.8	180.1	161.7	145.4	233.5	163.2	184.1	1.48	1.61	2.91	4.21	17.73	6.68	3.58	5.82	2.31	1.03			High	2	0.4667	0	755.451	0.89	0.00067	33.2728	0	0.0005121	0.635	2.25
FALSE	High	SAIVNFTLQHL	1xTMT6plex [N-Term]	0.000372556	0	0.86	1	1	2	49098_sw_Q58FA4	0	1471.85	36.5	29.1	44	28.2	51.7	35.3	31.6	37.9	44	36.3		11.55	13.82	23.1	6.74	18.28	14.11	0.61	3.29	8.35	4.51			High	2	0.432	0	736.427	-0.29	-0.00021	52.1796	0	0.0005067	0.637	2.5
FALSE	High	SQYLFPKL	1xTMT6plex [K7]; 1xTMT6plex [N-Term]	0.00145528	0	0.668	1	1	2	36284_sw_P35396	0	1453.88	123.4	122.5	139.4	118.7	133.4	160	138.1	131.1	150.3	156.7		47.85	45.8	48.46	44.07	53.66	54.96	48.55	48.67	48.56	50.45			High	2	0.5536	0	727.444	-0.44	-0.00032	48.1527	0.0003803	0.0009004	0.551	2.8
FALSE	High	SQVYNDAHI	1xTMT6plex [N-Term]	0.00110356	0	0.707	1	1	3	49101_tr_D6RI94	0	1275.65	66.4	77.9	68.7	72.7	75.5	62.6	84.9	62	72.9	48.7	206.3	45.58	37.4	32.36	45.88	44.1	53.05	44.09	39.3	58.02	49.11	38.53		High	2	0.668	0	638.331	0.89	0.00057	14.3592	0	0.0003117	0.707	2.5
FALSE	High	SQVLNFEEI	1xTMT6plex [N-Term]	0.00191887	0	0.629	1	1	1	42439_sw_Q62073	0	1307.7	70.1	71.1	68.2	65.8	88.4	70.9	61.7	72.3	59.7	56.1	163.9													High	2	0.324	0	654.355	-0.79	-0.00052	47.2751	0	0.0005342	0.629	2.5
FALSE	High	SQSMNFSLM	2xOxidation [M4; M9]; 1xTMT6plex [N-Term]	0.00105757	0	0.713	1	1	2	43826_tr_Q5SUH7	0	1305.6	31.9	36.9	29.3	32.4	29.3	25.7	31.7	23	33.1	17.9	110.9	44.08	58.46		44.27	40.71	32.52	40.04	46.28	57.94	48.82	42.26		High	2	0.613	0	653.305	0.82	0.00053	18.3539	0.0006241	0.001607	0.464	2.61
FALSE	High	SAPLGDFRHTL	1xTMT6plex [N-Term]	0.000173071	0	0.968	1	1	3	13413_sw_Q9Z0X0	0	1442.8	40	55.5	9.8	39.6	47.4	38.3	45.5	41.6	50	33.3	84.9	23.54	21.31		13.41	18.55	17.7	43.58	19.99	19.89	22.68	14.06		High	2	0.5629	0	721.902	1.44	0.00104	26.4184	0	4.961e-05	0.968	3.02
FALSE	High	SAPLPPSIFM	1xOxidation [M10]; 1xTMT6plex [N-Term]	0.00115975	0	0.7	1	1	3	31517_sw_Q920E5	0	1304.71	172.3	156.5	177.1	127.7	158.7	148.4	147.7	165.9	164.5	120.9	510.7	8.48	1.78	13.19	0.01	1.68	6.91	12.19	4.62	7.71	2.47	13.67		High	2	0.6848	0	652.86	0.58	0.00038	47.843	0.0008381	0.002774	0.383	2.57
FALSE	High	SAPRNFVENF	1xTMT6plex [N-Term]	0.000320959	0	0.881	1	1	12	46834_sw_Q91WG4	0	1409.74	807.5	825.6	727.2	813.2	881.3	702.7	842	773.4	764.5	694.1	1237.5	18.68	16.43	17.96	13.02	19.52	14.14	21.56	18.42	16.97	13.36	32.97		High	2	0.3712	0	705.373	1.04	0.00073	28.4348	0	9.152e-05	0.881	2.64
FALSE	High	SALQNNFFI	1xTMT6plex [N-Term]	0.00119313	0	0.696	1	1	2	10143_tr_D3YUY7	0	1282.7	110	87.3	126.9	100.5	121.2	105.2	110.5	107.5	99.7	107.2	223.8	29.87	49.96	31.42	51.37	37.85	40.87	30.17	33.73	20.63	28.95			High	2	0.2199	0	641.853	-0.31	-0.0002	50.8853	0.0006241	0.00222	0.416	2.41
FALSE	High	SAPSADAPM	1xOxidation [M9]; 1xTMT6plex [N-Term]	0.00115155	0	0.701	1	1	2	25647_tr_S4R257	0	1091.52	266.3	233.9	293	236.5	334.8	275.6	220.3	243.5	283.2	158	1335.8	24.02	24.95	21.02	25.42	24.72	26.7	21.49	27.11	16.41	27.41	21.17		High	2	0.5962	0	546.266	-0.17	-0.0001	7.9354	0	0.0003268	0.701	2.13
FALSE	High	SAIFNFQSLL	1xTMT6plex [N-Term]	6.18253e-05	0	1.113	1	1	5	4149_sw_Q9CR64_	0	1368.77	417.1	428.1	472	375	429.6	393.1	358	500	303.9	413.5	222.9	24.37	28.83	9.81	25.16	24	30.89	14.25	24.4	14.78	19.29	45.08		High	2	0.4115	0	684.889	-1.31	-0.0009	83.5464	0	0.0001674	0.796	2.43
FALSE	High	SAIENMAEKL	1xOxidation [M6]; 1xTMT6plex [K9]; 1xTMT6plex [N-Term]	0.000292665	0	0.894	1	1	5	50402_tr_G3UYK2	0	1579.88	168.7	172.4	165.4	167.2	179.1	147.7	197.3	153.8	189.2	144.3	130.9	48.31	49.49	42.18	46.84	55.05	47.36	56.15	52.07	54.4	46.3	84.5		High	2	0.5709	0	790.444	2.21	0.00174	21.9987	0	8.399e-05	0.894	2.82
FALSE	High	RSPENPPSKEL	1xTMT6plex [K9]; 1xTMT6plex [N-Term]	0.000467567	0	0.828	1	1	2	16761_sw_Q9CQA0	0	1711.97	98.3	71.1	96	73.1	124.3	70.9	77.1	70.6	80.7	65.6	103.4	45.54	31.86	37.61	43.46	38.62	46.83	41.75	44.52	46.32	39.19			High	3	0.6164	0	571.33	-0.16	-9e-05	11.2531	0	0.0001646	0.798	3.91
FALSE	High	SSMSGYDQVL	1xTMT6plex [N-Term]	0.00152936	0	0.661	1	1	3	36727_sw_O35737	0	1315.64	103.2	101.4	78.5	110.1	83.1	88.7	91.7	111.8	88	107.4		6.55	9.75	21.94	6.08	1.36	6.18	4.48	12.42	0.07	2.34			High	2	0.4846	0	658.324	0.5	0.00033	29.0275	0	0.0004299	0.661	2.27
FALSE	High	SSLVNSQTL	1xTMT6plex [N-Term]	0.00154024	0	0.66	1	1	3	41539_tr_D3Z216	0	1177.66	437.2	392.9	460.6	400.2	443.2	374.1	448.2	353.6	475.8	342.6	669.5	46.93	47.55	48.66	45.03	42.43	46.47	48.51	43.86	48.96	43.95	71.94		High	2	0.3522	0	589.335	0.88	0.00052	24.341	0	0.0004321	0.66	2.3
FALSE	High	SSIVNSIQVL	1xTMT6plex [N-Term]	0.00145528	0	0.668	1	1	4	33126_sw_Q99PL5	0	1288.77	494.4	526.4	455.5	482.7	494.5	438.8	467.2	478.2	429.8	432	714	26.74	23.69	28.39	21.96	31.39	26.34	25.95	21.75	31.36	27.21	21.98		High	2	0.4932	0	644.889	2.56	0.00165	49.2323	0	0.0004091	0.668	2.21
FALSE	High	SSITNHINKL	1xTMT6plex [K9]; 1xTMT6plex [N-Term]	0.000126638	0	1.012	1	1	10	51804_sw_Q62217	0	1584.95	469.3	1067.1	97.6	660.8	438.3	504.8	677.4	481.6	574.4	362	1816.1	34.53	42.66	2.37	40.76	29.51	29.38	42.71	33.15	36.94	31.3	45.44		High	2	0.5759	0	792.978	1.12	0.00089	20.3128	0	3.815e-05	1.005	3.49
FALSE	High	SSLSNPIANTM	1xOxidation [M11]; 1xTMT6plex [N-Term]	3.52855e-05	0	1.192	1	1	4	41855_sw_Q8VE08	0	1379.7	85.9	92.6	60.7	75.3	102.2	75.1	91.3	76.8	89.6	55.1	303.7	36.84	37.17	13.27	42.3	19.51	26.92	28.94	34.19	29.47	42.28	26.86		High	2	0.3538	0	690.356	-0.01	-1e-05	20.8729	0	1.1e-05	1.181	3.25
FALSE	High	SSLSNPIANTM	1xTMT6plex [N-Term]	0.000252131	0	0.915	1	1	2	41855_sw_Q8VE08	0	1363.71	175.9	192.3	169.2	191.7	165.3	166.3	191.1	204.2	157.2	197.8		32.9	29.21	41.77	28.12	28.25	27.53	28.81	32.96	28.34	33.58			High	2	0.4183	0	682.358	-0.7	-0.00047	32.5603	0	0.0001187	0.845	2.63
FALSE	High	SSLSNLQDVYI	1xTMT6plex [N-Term]	0.00177492	0	0.64	1	1	2	47933_tr_F7A4H5	0	1467.79	150.4	142.4	150.1	137.9	183.1	162	147	157.3	137	140	240.1	11.76	1.98	3.28	6.18	4.73	2.71	8.76	4.22	19.44	12.4	18.63		High	2	0.4474	0	734.399	0.33	0.00024	46.3147	0	0.0004968	0.64	2.28
FALSE	High	SSIRNFLIYV	1xTMT6plex [N-Term]	0.000196661	0	0.95	1	1	14	2113_sw_B1AXP6_	0	1440.84	1103.9	894.8	1462.6	1015.5	1700.9	1056.4	1177.9	1462.1	829.8	1133.4		6.26	3.36	8.9	1.13	10.78	5.51	2.55	6.38	3.7	3.35			High	2	0.5726	0	720.924	0.01	1e-05	53.2812	0	0.000184	0.783	2.48
FALSE	High	SSIQNGKYTL	1xTMT6plex [K7]; 1xTMT6plex [N-Term]	0.00159583	0	0.655	1	1	4	50288_sw_Q3UWM4	0	1568.9	149.3	141.3	138.7	141.1	163.8	125	151.5	136	158.3	122.7		3.68	4.74	19.3	12.02	3.77	12.43	9.34	8.26	3.65	5.41			High	2	0.3026	0	784.956	0.47	0.00037	22.8811	0	0.0004484	0.655	2.71
FALSE	High	SSIQNFQKGTL	1xTMT6plex [K8]; 1xTMT6plex [N-Term]	0.00056634	0	0.801	1	1	3	42530_sw_Q8BX57	0	1680.97	205.9	203.6	204.7	201.3	209.1	172.4	229.5	178.8	214.6	184.8		2.72	6.02	8.49	11.01	7.65	1.99	7.35	0.71	3.2	4.8			High	3	0.4415	0	560.994	0.17	0.0001	29.2538	0.0003803	0.001001	0.535	3.42
FALSE	High	SAIFNFQSL	1xTMT6plex [N-Term]	0.00114341	0	0.702	1	1	5	4149_sw_Q9CR64_	0	1255.69	915.8	831.7	896.5	828	917.1	854.6	845.4	924.9	684.3	772.7	538.5	8.2	14.27	7.44	8.74	15.78	14.39	12.78	10.95	16.19	16.01	95.94		High	2	0.249	0	628.346	-3.7	-0.00232	57.3043	0.001664	0.003686	0.341	2.57
FALSE	High	RTVENIFHV	1xTMT6plex [N-Term]	0.000467567	0	0.828	1	1	3	33191_tr_G3XA30	0	1343.76	175.8	199.5	136.7	192.5	225.2	161.6	182.5	171	194.8	142	308	40.04	40.85	39.7	38.09	41.65	43.67	32.28	49.02	34.19	45	2.2		High	3	0.4714	0	448.593	0.55	0.00025	30.4539	0.001664	0.003694	0.341	2.27
FALSE	High	SSLLNIQHF	1xTMT6plex [N-Term]	0.000720912	0	0.767	1	1	2	54193_sw_A2RSJ4	0	1287.73	113.8	153.4	106.6	132.6	145	119	158	144.6	106.9	102.5	357.5	13.39	18.74	9.11	13.43	31.34	25.45	5.44	12.54	22.94	11.88	25.09		High	2	0.3632	0	644.367	0.59	0.00038	39.9977	0	0.0002051	0.767	2.01
FALSE	High	RTYTYEKL	1xTMT6plex [K7]; 1xTMT6plex [N-Term]	9.73842e-05	0	1.049	1	1	11	43317_tr_E9Q6A9	0	1531.89	481.9	504	611.8	498.5	423.1	562.8	538	454.9	543.9	579.3		16.45	7.25	21.89	12.41	3.22	9.02	3.42	10.04	7.36	5.41			High	3	0.3274	0	511.301	0.82	0.00042	15.4807	0	2.796e-05	1.049	3.36
FALSE	High	SSILLIDKV	1xTMT6plex [K8]; 1xTMT6plex [N-Term]	0.000429388	0	0.84	1	1	2	49719_sw_Q8CC35	0	1445.93	321.1	281.7	315.6	263.7	302.9	268.3	270.7	303.9	289.6	266.7		22.95	22.18	30.22	17.28	32.6	26.26	23.04	16.49	39.19	29.62			High	2	0.6437	0	723.471	0.36	0.00026	49.0691	0	0.000123	0.84	3.48
FALSE	High	RVYEFLDKL	1xTMT6plex [K8]; 1xTMT6plex [N-Term]	2.63747e-05	0	1.233	1	1	4	40665_sw_P14685	0	1640.98	504.2	541.5	569.3	535.2	492.6	725.7	514.3	524.6	676.5	701.2		17.47	15.16	21.02	21.87	11.41	19.54	12.91	20.11	12.47	18.01			High	3	0.5876	0	547.664	0.69	0.00038	46.561	0	1.306e-05	1.157	3.54
FALSE	High	SAAENAEKI	1xTMT6plex [K8]; 1xTMT6plex [N-Term]	0.00129915	0	0.684	1	1	4	44001_tr_E9Q9T1	0	1390.79	67.7	55.3	66.9	57.9	68.8	56.4	50.6	45	60	46.1	21	71.22	75.68	86.68	61.29	85.19	77.05	87.72	74.7	78.04	71.52			High	2	0.4762	0	695.902	1.51	0.00105	12.9227	0	0.0003667	0.684	3.15
FALSE	High	SSLGNRYSSPT	1xTMT6plex [N-Term]	0.00097816	0	0.724	1	1	2	53236_tr_Q80ZX0	0	1397.72	22.5	20.5	28.8	20.4	27.1	18.3	26.2	19.6	15.3	15.9	36.8	4.52	20.4	29.93	16.91	9.28	34.66		4.89	21.5	9.59			High	2	0.3791	0	699.365	0.34	0.00024	8.7684	0	0.0002773	0.724	3.06
FALSE	High	SAHQNYAEWL	1xTMT6plex [N-Term]	0.0001491	0	0.989	1	1	9	54228_tr_A2AVJ7	0	1447.72	97.9	166	257	55.3	532	214.3	291.5	988.6	133.9	189.9		18.97	12.02	22.96	31.96	23.32	25.63	23.31	30.53	33.04	20.91			High	2	0.4779	0	724.362	-0.69	-0.0005	19.8211	0	0.0001602	0.802	2.72
FALSE	High	SSLFNDFGAL	1xTMT6plex [N-Term]	0.00187849	0	0.632	1	1	2	17012_tr_H3BL68	0	1299.68	178.6	156.1	157.9	201.1	145.3	170.1	132.3	143.6	150.2	157.8	203.9	23.16	20.38	29.87	21.36	28.17	24.32	25.99	25.44	20.9	21.49			High	2	0.458	0	650.341	-1.94	-0.00126	59.1631	0	0.000523	0.632	2.86
FALSE	High	SALENAENHV	1xTMT6plex [N-Term]	0.00022506	0	0.931	1	1	2	43227_sw_Q32P12	0	1312.67	30.3	26	27.9	29.5	24.3	26	26.4	20.9	30.9	20.1	98	76.06	85.82	99.63	78.96	109.06	95.16	69.75	62.28	107.54	85.18			High	2	0.519	0	656.839	0.67	0.00044	13.2491	0	6.458e-05	0.931	2.89
FALSE	High	SALENGRYEL	1xTMT6plex [N-Term]	0.00191887	0	0.629	1	1	3	54533_tr_G3UWZ0	0	1380.73	56.1	57.2	56.1	53.9	58.1	46	54.7	52.3	55.4	45.9	55.7	46.75	42.73	44.79	47.68	38.1	27.3	47.02	40.19	48.62	38.59	103.55		High	2	0.5333	0	690.87	0.03	2e-05	21.8823	0	0.0005333	0.629	2.7
FALSE	High	SAIENMAEKL	1xTMT6plex [K9]; 1xTMT6plex [N-Term]	5.36418e-05	0	1.133	1	1	6	50402_tr_G3UYK2	0	1563.88	555.2	599	487.7	497.7	580.1	466.1	565	556.1	537	557.4		24.02	19.68	19.86	26.43	16.26	20.09	24.05	20.12	19.4	16.11			High	2	0.5412	0	782.445	0.54	0.00042	40.6445	0	1.545e-05	1.133	3.88
FALSE	High	SSLNLDTSKL	1xTMT6plex [K9]; 1xTMT6plex [N-Term]	0.000200895	0	0.947	1	1	2	56448_tr_E9Q616	0	1535.9	103.6	95.8	96.3	99	101.4	90	94.6	90.5	94.1	89.7		16.74	14.59	17.97	29.28	17.03	22.48	13.35	19.31	21.45	11.92			High	2	0.4162	0	768.456	0.38	0.00029	33.8635	0	5.749e-05	0.947	3.34
FALSE	High	SSMSGYDQVL	1xOxidation [M3]; 1xTMT6plex [N-Term]	0.000731218	0	0.765	1	1	3	36727_sw_O35737	0	1331.64	68.7	68.6	66.7	65.6	70.9	61.2	73.8	59.7	67.9	39.5	295.1	49.4	63.39	51.93	59.15	48.36	47.78	48.74	56.03	56.2	56.69	32.01		High	2	0.5322	0	666.321	-0.18	-0.00012	20.0916	0	0.000299	0.713	2.33
FALSE	High	SQLVNLQEL	1xTMT6plex [N-Term]	0.000836774	0	0.746	1	1	2	47944_sw_Q66JT1	0	1272.74	99.4	116.6	109.3	110.4	112.2	95.5	108.2	104.6	99	98.3	123.8	57.7	52.78	65.23	60.78	42.48	54.35	44.67	56.2	45.8	56.28	53.34		High	2	0.1737	0	636.872	0.23	0.00015	45.9399	0	0.000237	0.746	2.36
FALSE	High	SAPTNTGSTGL	1xTMT6plex [N-Term]	0.000128449	0	1.01	1	1	2	11544_tr_F6UKR5	0	1234.65	183.3	143.7	207.2	134.4	191.4	145.9	160	144.5	169.2	116.6	336.6	38.6	33.29	33.4	33	42.79	38.12	39.47	34.48	36.56	34.74	36.07		High	2	0.6006	0	617.828	0.37	0.00023	12.5504	0	0.0002875	0.719	3.43
FALSE	High	SNYLFTKL	1xTMT6plex [K7]; 1xTMT6plex [N-Term]	0.00104266	0	0.715	1	1	5	49352_sw_P97481	0	1443.86	732.9	743.8	850.1	732.7	721.7	952.7	915.2	819.4	794.4	996.2		9.35	11.39	14.79	10.03	11.94	10.95	11.28	17.55	10.49	15.72			High	2	0.5683	0	722.435	0.65	0.00047	45.6706	0	0.000391	0.675	3.22
FALSE	High	SGITNSASSTL	1xTMT6plex [N-Term]	0.000181888	0	0.961	1	1	2	48045_sw_Q6A068	0	1266.67	122.6	103.8	128.3	103.8	131.4	100.5	123.2	97.3	124.8	83.7	192.3	23.48	17.06	31.8	25.84	10.54	20.21	17.27	17.4	19.56	18.63	22.15		High	2	0.5282	0	633.841	1.06	0.00067	17.6153	0	5.229e-05	0.961	2.48
FALSE	High	SGPANSTTDLL	1xTMT6plex [N-Term]	0.000866999	0	0.741	1	1	5	54911_tr_A0A087	0	1304.69	83.2	80.5	89.3	87	85.2	75.2	82.8	75.7	91.9	65.9	162.6	11.82	5.71	17.68	12.54	14.49	4.02	18.26	13.64	0.63	6.55	66.08		High	2	0.4485	0	652.849	0.35	0.00023	27.0668	0.001664	0.004125	0.325	2.72
FALSE	High	SMVQNRVFL	1xTMT6plex [N-Term]	0.000891962	0	0.737	1	1	2	55140_sw_Q8C3J5	0	1322.75	159.9	133.6	167.7	170.7	178.8	135.2	158.4	202.9	137.3	179.1		24.29	20.56	30.88	19.45	35.13	34.17	22.29	25.45	49.21	34.79			High	2	0.3293	0	661.876	-0.59	-0.00039	32.65	0	0.0002534	0.737	2.49
FALSE	High	SGVINGPSTM	1xOxidation [M10]; 1xTMT6plex [N-Term]	6.09537e-05	0	1.115	1	1	2	1637_tr_G3UXZ6_	0	1207.62	80.5	64.1	92.6	64.5	96	70.4	77.5	63.6	84.8	50.6	212.5	21.84	8.08	21.22	15.99	24.89	17.39	13.45	16.42	16.12	12.95	35.25		High	2	0.6485	0	604.314	0.96	0.00058	12.2191	0	1.75e-05	1.115	3.3
FALSE	High	SGYDFENRL	1xTMT6plex [N-Term]	0.000527534	0	0.811	1	1	6	40306_tr_E9PV21	0	1329.66	187.3	204.6	196.3	174.5	186.9	228.2	203.5	188.1	219	225.3	297.9	19.36	14.07	17.19	15.24	6.28	7.45	14	13.24	15.05	13.99	0		High	2	0.5705	0	665.336	0.26	0.00017	22.1389	0.0003803	0.0006151	0.608	2.98
FALSE	High	SMNVNEIFM	2xOxidation [M2; M9]; 1xTMT6plex [N-Term]	0.000911154	0	0.734	1	1	4	20329_sw_Q9CQD1	0	1345.63	165.6	202.6	145.8	175.2	200.2	160.2	156.9	130.1	219.2	105.7	982.4	22.59	20.79	20.28	19.29	17.91	20.79	25.48	17.7	27.93	15.88	27.78		High	2	0.5633	0	673.321	0.58	0.00039	28.2422	0	0.0003982	0.672	2.29
FALSE	High	SKYDFPKL	2xTMT6plex [K2; K7]; 1xTMT6plex [N-Term]	0.000985125	0	0.723	1	1	3	34985_tr_Q62293	0	1685.02	481.9	551.8	491.3	501.3	454.3	669.3	561	576.7	574.2	729.9		46.26	42.4	52.24	40.97	42.32	44.14	44.35	43.37	52.19	43.43			High	3	0.6762	0	562.346	-1.24	-0.0007	34.1647	0	0.000279	0.723	2.81
FALSE	High	SIAAFIQRL	1xTMT6plex [N-Term]	0.000420341	0	0.843	1	1	11	52203_tr_G3UZT6	0	1247.77	567.2	620.4	715.1	828	384.8	887.6	472.8	519	995.5	817.9	734.1	19.83	19.03	20.33	22.48	18.93	20.31	18.45	23.41	17.37	17.62	63.45		High	3	0.2202	0	416.594	-0.58	-0.00024	54.0337	0	0.0004702	0.648	3.27
FALSE	High	SMNSNIWQI	1xTMT6plex [N-Term]	0.000796221	0	0.753	1	1	3	51879_sw_Q91V83	0	1321.68	304.1	359.7	289.9	411.8	419.1	360.2	417.8	513.9	391.8	431.2		18.33	22.91	22.95	25.57	7.53	20.01	18.14	17.24	23.93	27.49			High	2	0.3521	0	661.342	-0.75	-0.0005	45.898	0	0.0002259	0.753	2.13
FALSE	High	SMLINGYAL	1xTMT6plex [N-Term]	0.00146564	0	0.667	1	1	2	41643_sw_P11983	0	1210.67	393.2	314.5	368.7	564.7	139.2	446.6	234.1	301.4	443.8	446.1		45.09	48.31	47.54	45.92	47.89	44.32	35.15	44.98	46.38	47.22			High	2	0.4219	0	605.838	-0.58	-0.00035	49.1276	0	0.0004121	0.667	2.37
FALSE	High	SGIRNISFM	1xTMT6plex [N-Term]	0.00197405	0	0.625	1	1	3	47002_sw_O35598	0	1253.69	297.9	289.3	318	303.9	360.7	277.4	332.7	382	174.4	335.3		40.2	39.68	39.45	40.17	48.57	39.92	44.76	37.87	43.73	44.82			High	2	0.4762	0	627.348	0.44	0.00028	32.4979	0	0.0005507	0.625	2.31
FALSE	High	SLLENLDKL	1xTMT6plex [K8]; 1xTMT6plex [N-Term]	0.000690857	0	0.773	1	1	4	47319_tr_F6VJC5	0	1502.92	452	419.4	494.7	455.1	460.2	416.2	392.4	408.3	491.4	431.3		24.86	27.56	22.06	25.6	28.33	33.75	28.06	29.63	28.65	29.15			High	2	0.4965	0	751.964	1.34	0.00101	51.394	0	0.000197	0.773	2.86
FALSE	High	SLIILKQVM	1xTMT6plex [K6]; 1xTMT6plex [N-Term]	0.000768462	0	0.758	1	1	8	22742_sw_Q9Z2U1	0	1502.97	1587.2	1221.6	1793.6	1677.2	1746.8	1332.2	1650.1	2008	845.1	1735.6		47.18	45.21	45.93	43.17	48.18	44.15	44.89	45.78	5.76	44.61			High	2	0.5197	0	751.992	2.02	0.00152	55.7324	0	0.0002192	0.758	2.79
FALSE	High	SLIILKQVM	1xOxidation [M9]; 1xTMT6plex [K6]; 1xTMT6plex [N-Term]	0.000278477	0	0.901	1	1	6	22742_sw_Q9Z2U1	0	1518.97	1296	1136.7	1286.9	1369.8	1427.7	1220	1297.3	1291.6	907.2	1067.2	591.9	19.66	19.22	16.73	21.06	21.18	15.12	20.83	20.65	19.97	17.72	15.3		High	3	0.2158	0	506.995	0.9	0.00045	45.7337	0	0.0004998	0.639	2.78
FALSE	High	SMGVNDIDI	1xTMT6plex [N-Term]	0.00108801	0	0.709	1	1	2	35622_sw_Q3TIV5	0	1192.61	585.6	533.9	455.5	578.4	527.3	432.7	528.8	648.7	468.5	588.9		7.2	9.51	6.02	9.25	12.83	11.19	7.64	1.32	6.65	10.01			High	2	0.5259	0	596.808	-0.02	-1e-05	37.7665	0	0.0003085	0.709	2.32
FALSE	High	SIINFIERL	1xTMT6plex [N-Term]	0.000239909	0	0.922	1	1	6	46238_tr_Q80YS3	0	1333.8	86.3	97.8	133.4	78.1	115.1	121.7	71.3	116.4	97.4	115.6	578.3	132.62	131.47	127.7	131.59	131.09	130.78	135.76	129.86	132.14	131.94			High	2	0.2955	0	667.407	2.03	0.00135	71.0042	0	0.000516	0.634	3.08
FALSE	High	SLLSNLDEI	1xTMT6plex [N-Term]	0.000763028	0	0.759	1	2	3	49349_sw_Q9WU78	0	1232.69	396.7	386.6	371.6	395.2	394.4	355.5	326.1	372.2	349.6	341.4	576.9	0.91	2.23	2.32	10.15	16	1.31	3.62	1.7	3.42	2.89	1.85		High	2	0.4024	0	616.852	2.95	0.00182	54.3778	0.0003803	0.000928	0.546	2.51
FALSE	High	SLITNKVVM	1xTMT6plex [K6]; 1xTMT6plex [N-Term]	0.00185205	0	0.634	1	1	4	26191_tr_Q543K9	0	1462.91	638	645.6	497.1	476.3	891.1	443.2	750.8	831	423.8	652.8		2.54	3.02	4.37	6.9	8.11	1.23	1.26	12.62	19.32	1.44			High	2	0.2267	0	731.958	1.28	0.00094	38.9087	0.001878	0.007164	0.252	2.25
FALSE	High	SILWFNML	1xOxidation [M7]; 1xTMT6plex [N-Term]	0.000842734	0	0.745	1	1	2	50041_tr_Q9QXJ2	0	1268.69	65.8	88.3	97	98.9	47.3	127.1	59	60.4	123.4	88.9	393.4													High	2	0.3213	0	634.849	-0.45	-0.00028	74.0244	0	0.0002389	0.745	3.05
FALSE	High	SMEVNVDTL	1xTMT6plex [N-Term]	0.00099214	0	0.722	1	1	3	9918_tr_A2A5G0_	0	1236.63	464.2	467.7	380.5	672.5	184.2	454.5	306	323.8	586.9	486.9		17.46	21.36	3.22	13.48	7.53	22.14	5.02	11.7	19.04	14.08			High	2	0.3054	0	618.82	-0.59	-0.00036	36.2239	0	0.0002805	0.722	2.39
FALSE	High	SITENQEFL	1xTMT6plex [N-Term]	0.000685971	0	0.774	1	1	2	45859_tr_Q99K53	0	1309.68	386.9	372.2	315.3	372.5	338.6	298.1	349.8	349.2	319.1	276.7	616.2	16.97	20.06	11.27	15.97	19.85	11.63	20.04	16.16	11.9	18.52	14.83		High	2	0.4015	0	655.347	2.09	0.00137	34.3398	0	0.0004319	0.66	2.59
FALSE	High	SIWLFQANL	1xTMT6plex [N-Term]	0.000158937	0	0.98	1	1	4	19128_tr_E0CXR0	0	1320.75	371.4	420.1	519	388.6	383.8	546.6	460.2	469.1	509	709.3														High	2	0.3852	0	660.879	0.04	3e-05	74.4258	0	4.546e-05	0.98	2.83
FALSE	High	SLVIFMQL	1xOxidation [M6]; 1xTMT6plex [N-Term]	0.0012188	0	0.693	1	1	2	44422_sw_Q9R049	0	1195.7	142.7	150.3	156.2	149.9	100.9	183.7	170.6	139.2	182.5	150.8	694													High	2	0.0644	0	598.352	0.04	3e-05	60.1306	0	0.0003444	0.693	2.64
FALSE	High	SLLKSQEPI	1xTMT6plex [K4]; 1xTMT6plex [N-Term]	0.00183897	0	0.635	1	1	1	42411_sw_Q80WJ7	0	1472.91	70.1	56.5	64.5	55.1	53.8	54.8	75.5	49.8	61.9	55.7														High	2	0.4567	0	736.959	1.25	0.00092	31.5898	0	0.0005128	0.635	2.54
FALSE	High	SQLVILDQM	1xOxidation [M9]; 1xTMT6plex [N-Term]	0.000334925	0	0.875	1	1	2	56176_sw_Q52KR3	0	1291.71	127.1	133.2	118.5	236.1		167.1	41.1	78.9	205.1	117.2	354.7	29.9	27.71	22.02	26.68		25.12	4.14	30.18	22.5	27.89	19.63		High	2	0.451	0	646.36	-0.45	-0.00029	35.9587	0	0.000503	0.638	2.86
FALSE	High	SGLQNFEAL	1xTMT6plex [N-Term]	0.00123622	0	0.691	1	1	4	50354_sw_Q99KD5	0	1207.65	650.7	688.9	576	636.2	684.2	560.9	634.7	633.7	590.6	544.1	958.7	6.29	4.92	14.68	8.97	4.92	8.71	7.66	8.76	5.63	7.86	14.24		High	2	0.2326	0	604.33	0.51	0.00031	39.9567	0	0.000533	0.629	2.15
FALSE	High	SQGMNVTNM	1xOxidation [M]; 1xTMT6plex [N-Term]	0.0005868	0	0.796	1	1	3	11514_tr_A0A0U1	0	1226.57	105.7	74.3	121.6	79.7	119.4	89.8	95	96.9	97.6	82.5		15.71	22.02	20.74	20.48	18.43	10.37	29.33	12.26	47.02	35.57			High	2	0.6314	0	613.789	-0.16	-0.0001	8.9449	0	0.0001672	0.796	2.55
FALSE	High	SQLVILDQM	1xTMT6plex [N-Term]	0.000193889	0	0.952	1	1	3	56176_sw_Q52KR3	0	1275.72	245.2	219.6	205.4	424		276.3	121.6	145.5	385.1	257.1		3.02	3.57	6.26	2.79		1.55	11.86	2.63	3.53	3.2			High	2	0.39	0	638.362	-0.42	-0.00027	49.6786	0	5.552e-05	0.952	3
FALSE	High	SQLVKADEM	1xOxidation [M9]; 1xTMT6plex [K5]; 1xTMT6plex [N-Term]	0.00059098	0	0.795	1	1	7	39494_sw_Q91YW3	0	1494.82	643.8	485.9	675	475.8	670.2	501	557.8	450	597.1	387.8	697.9	41.16	44.72	36.71	42.14	46.71	43.22	42.53	45.42	37.11	41.02	42.02		High	3	0.5415	0	498.947	1.45	0.00072	13.5152	0.0008381	0.002858	0.378	3.01
FALSE	High	SQLVKADEM	1xTMT6plex [K5]; 1xTMT6plex [N-Term]	0.000185804	0	0.958	1	1	5	39494_sw_Q91YW3	0	1478.83	706.6	594.8	689.4	613.8	713.3	535.5	683.5	647.3	614.4	605.6		28.25	25.23	25.4	25.04	20.68	21.66	25.79	22.75	27.27	29.15			High	3	0.4813	0	493.614	-0.33	-0.00016	21.1713	0	0.0002316	0.75	2.41
FALSE	High	SQLVHGIHL	1xTMT6plex [N-Term]	0.000558357	0	0.803	1	1	2	26731_tr_Q3TWH3	0	1232.73	38.3	57.8		51.5	44.5	38.6	49	36.6	45.1	34.6	82.8	32.42	19.91		6.03	38.01	18.85	17.49	22.99	8.48	16.67	5.4		High	3	0.5368	0	411.582	0.07	3e-05	27.2079	0	0.0001588	0.803	3.67
FALSE	High	SAVENKDKL	2xTMT6plex [K6; K8]; 1xTMT6plex [N-Term]	0.000411484	0	0.846	1	1	2	39130_sw_G3X912	0	1691.03	217.5	145.6	245	162	273	194.5	204.3	164.4	212.7	164.8		14.68	13.35	14.33	4.62	12.32	12.03	8.59	7.72	9.94	12.72			High	3	0.4517	0	564.349	1.17	0.00066	15.2137	0	0.0001175	0.846	2.59
FALSE	High	SAVENKQQI	1xTMT6plex [K6]; 1xTMT6plex [N-Term]	0.000643522	0	0.783	1	1	5	45437_sw_P53351	0	1474.86	568	417.6	638.6	420.8	626.1	509.1	516	462.1	483.6	388.7	403.9	37.8	46.77	35.36	42.49	42.45	48.11	34.55	42.19	39.96	41.27			High	2	0.4317	0	737.938	4.47	0.0033	12.4541	0.0008381	0.002415	0.403	2.78
FALSE	High	SAVENILEHL	1xTMT6plex [N-Term]	0.000109099	0	1.033	1	1	6	10660_sw_P58064	0	1353.76	1055.5	901.3	1014.5	906.7	1108	1003.8	875.8	1081.8	1124	922.8	716.1	3.98	9.73	0.27	7.1	8.95	9.64	1.69	5.42	12.48	5.92	87.66		High	2	0.5804	0	677.382	-0.13	-9e-05	55.402	0	0.0001149	0.849	2.86
FALSE	High	SAVENLNEM	1xOxidation [M9]; 1xTMT6plex [N-Term]	0.000399964	0	0.85	1	1	3	49202_tr_G3X8Y3	0	1251.61	235.1	212.2	239.6	191	264.3	210.3	222.1	180.6	243.4	127.4	964.9	29.87	27.52	35	26.85	28.34	28.55	29.95	25.63	33.5	29.9	23.22		High	2	0.6305	0	626.308	-0.31	-0.00019	11.2515	0	0.0001212	0.842	2.95
FALSE	High	SAVENVVKL	1xTMT6plex [K8]; 1xTMT6plex [N-Term]	0.000616692	0	0.789	1	1	4	37047_sw_Q8VI78	0	1416.88	734.1	709.9	637	768.8	736.8	578.7	761.7	634.2	779.4	626.5		13.82	14.02	16.37	11.56	21.32	17.04	17.39	15.2	19.35	19.96			High	2	0.3629	0	708.944	-1.39	-0.00099	33.9674	0	0.0002267	0.753	3.61
FALSE	High	SQISNTEFL	1xTMT6plex [N-Term]	0.000652722	0	0.781	1	1	3	26217_tr_D3Z4D8	0	1267.67	447.1	471.5	394.2	434	446.8	399	457.8	449.7	403.1	374.8	718.2	23.31	20.87	25.68	17.92	29.45	28.46	21.56	20.97	28.71	24.27	17.45		High	2	0.3699	0	634.34	-0.29	-0.00019	33.6335	0	0.0002316	0.75	2.46
FALSE	High	SAVKNDYEM	1xOxidation [M9]; 1xTMT6plex [K4]; 1xTMT6plex [N-Term]	0.000423335	0	0.842	1	1	4	43827_sw_Q8VEE4	0	1530.79	445.3	347.8	461.2	376.4	535.4	376.2	368.8	310.6	405.3	263.6	582.6	67.39	70.29	74.2	63.65	69.3	68.08	70.06	68.98	70.19	73.97	59.66		High	2	0.5962	0	765.898	0.23	0.00018	9.0871	0	0.0003361	0.696	2.08
FALSE	High	SGLLNQQSL	1xTMT6plex [N-Term]	0.0015512	0	0.659	1	2	5	15803_tr_F7B179	0	1188.68	530.9	550.1	459.6	539.8	555.3	449.7	538.2	454.5	546.5	436.1	758.5	11.43	3.29	23.56	10.94	6.08	9.99	10.27	9.44	9.29	6.93	12.83		High	2	0.3466	0	594.844	1.08	0.00064	30.3821	0	0.0004446	0.656	2.51
FALSE	High	SAVIDMENM	2xOxidation [M6; M9]; 1xTMT6plex [N-Term]	0.000625509	0	0.787	1	1	2	31174_sw_Q3UDR8	0	1270.59																							NoQuanValues	High	2	0.6989	0	635.796	-0.32	-0.0002	10.8149	0	0.0005171	0.634	2.79
FALSE	High	SAVISLEGKPL	1xTMT6plex [K9]; 1xTMT6plex [N-Term]	1.84939e-05	0	1.283	1	1	4	15223_sw_P18760	0	1571.98	498.1	566.8	485	501.5	546.6	464.1	559.8	554.1	515.8	512.8	233	15.92	19.49	2.86	18.73	4.78	6.9	15.79	15.82	2.54	14.22			High	2	0.5189	0	786.493	0.9	0.00071	43.3464	0	5.333e-06	1.283	3.7
FALSE	High	SAVSNNYIQTL	1xTMT6plex [N-Term]	0.000180602	0	0.962	1	1	3	49112_tr_E9Q907	0	1438.77	397.4	412.4	294.2	342.2	369.5	301.4	368.3	330.4	360.7	290.5	628.9	5.64	4.03	3.78	10.67	2.43	6.46	6.86	1.21	6.86	12.87	8.26		High	2	0.4078	0	719.891	0.8	0.00057	32.4236	0	5.179e-05	0.962	2.82
FALSE	High	SAVTDFDFI	1xTMT6plex [N-Term]	0.000676302	0	0.776	1	1	2	47191_sw_Q9CUX1	0	1243.64	246.1	208.3	212.8	198.1	307.2	217.8	213.5	186.7	237.7	170.3	473.5	9.19	15.33	12.59	18.8	11.18	10.91	11.93	15.33	19.5	21.01	10.48		High	2	0.4936	0	622.324	0.01	0	54.8824	0	0.0001921	0.776	2.33
FALSE	High	SAVTNKAYVF	1xTMT6plex [K6]; 1xTMT6plex [N-Term]	0.000423335	0	0.842	1	1	2	38205_sw_O35114	0	1557.9	178.9	172.6	150.1	170.1	164	140.6	148.8	155.7	153.3	132.6		7.83	10.3	12.41	2.46	2.26	15.87	9.7	10.96	4.15	15.39			High	2	0.2419	0	779.456	0.78	0.00061	31.8647	0	0.0001211	0.842	2.15
FALSE	High	SAYLFVKL	1xTMT6plex [K7]; 1xTMT6plex [N-Term]	0.00128085	0	0.686	1	1	2	52443_tr_B9EJ80	0	1398.88	289.3	203.2	336.5	267.3	162.5	294.6	221.8	131.3	792.1	383.1		6.12	2.12	12.01	3.74	16.33	10.04	3.64	0.08	6.89	7.54			High	2	0.4427	0	699.942	0.74	0.00051	51.3373	0	0.0003619	0.686	3.14
FALSE	High	SAYLNMFEHI	1xTMT6plex [N-Term]	0.000643522	0	0.783	1	1	2	40371_sw_Q99N16	0	1453.73	105.1	94	98.8	130.1	128.7	103.9	108.6	150.4	68.8	101.5		6.04	3.09	0.51	0.12	10.89	2.33	7.66	11.51	8.9	2.78			High	2	0.5724	0	727.372	1.57	0.00114	49.7672	0.001664	0.004326	0.318	2.83
FALSE	High	SAYNYAEQTM	1xOxidation [M10]; 1xTMT6plex [N-Term]	0.000957557	0	0.727	1	1	1	31720_sw_Q8VE92	0	1422.64																							NoQuanValues	High	2	0.5839	0	711.824	-0.3	-0.00022	10.1003	0	0.0002708	0.727	2.74
FALSE	High	SQIGNLEAL	1xTMT6plex [N-Term]	0.00182598	0	0.636	1	1	2	46849_tr_B2RXP1	0	1173.67	221.8	230.8	186.1	209.8	229.3	188	216	214.7	213.6	175.5	341.1	40.25	34.29	46.56	37.13	39.48	42.27	36.95	37.43	37.91	39.85	38.26		High	2	0.272	0	587.337	-0.85	-0.0005	36.5089	0	0.0005092	0.636	2.39
FALSE	High	SQKENLNFL	1xTMT6plex [K3]; 1xTMT6plex [N-Term]	0.00201648	0	0.622	1	1	2	34217_sw_Q8CDM1	0	1550.89	411.1	457	343.1	351.3	379.6	334.9	375.8	338	319.9	319		19.38	27.64	14.13	24.01	25.68	27.21	26.94	23.5	25.88	18.6			High	2	0.4518	0	775.949	-1.69	-0.00131	33.9814	0	0.0005623	0.622	2.28
FALSE	High	SQGTGTNGSEI	1xTMT6plex [N-Term]	0.000134994	0	1.003	1	1	1	25921_tr_A0A0G2	0	1279.63	34	21.4	38.3	18.2	32.9	21.3	27.5	26.1	33.6	19.8	65.7													High	2	0.5818	0	640.32	0.67	0.00043	8.7826	0	3.862e-05	1.003	3.3
FALSE	High	SQGMNVTNM	2xOxidation [M4; M9]; 1xTMT6plex [N-Term]	0.00147607	0	0.666	1	1	6	11514_tr_A0A0U1	0	1242.57	18.9	13.5	28.6	13.2	27.1	14.6	25.1	16.4	19.8	8.4	102.5													High	2	0.5654	0	621.787	0.89	0.00055	5.4031	0.007261	0.05049	0.039	2.37
FALSE	High	SQLSLLDYF	1xTMT6plex [N-Term]	0.000429388	0	0.84	1	1	3	38501_sw_Q8BKC8	0	1314.71	430.3	334.6	469	464.7	248.2	449	284.1	274.4	451.7	366.2	800													High	2	0.4318	0	657.861	0.28	0.00018	71.9242	0.0003803	0.00104	0.529	2.2
FALSE	High	RSMQNYVQFL	1xTMT6plex [N-Term]	0.00161863	0	0.653	1	2	1	48531_sw_A3KGV1	0	1514.8	36.5	38.1	44.9	38	50.7	40.6	36.4	45.1	52.8	48.1														High	2	0.3476	0	757.904	0.76	0.00058	38.9492	0	0.0004529	0.653	1.64
FALSE	High	SSPENKNWL	1xTMT6plex [K6]; 1xTMT6plex [N-Term]	0.00167705	0	0.648	1	1	6	46618_sw_Q3TLR7	0	1532.85	355.4	622.1	401.8	569.7	662.1	523.3	578	548.8	565.5	545.3		23.2	26.52	12.09	23.78	24.72	14.98	26.84	25.36	24.97	21.25			High	2	0.4122	0	766.928	0.89	0.00068	26.1589	0.0008381	0.002976	0.373	2.45
FALSE	High	SSPFPSQQTTM	1xOxidation [M11]; 1xTMT6plex [N-Term]	0.000394326	0	0.852	1	1	2	55553_sw_A2BH40	0	1455.7	14.7	15.6	15.8	13.7	11.7	13.2	10.1	13.2	8.2	9.5	31.2	33.45	13.57	69.07	14.32	35.06	49.46	8.86	27.94	12.96	20.1	53.14		High	2	0.6207	0	728.355	2.23	0.00162	14.9852	0	0.0001126	0.852	3.77
FALSE	High	TGPSNQWASEL	1xTMT6plex [N-Term]	0.000784999	0	0.755	1	1	2	53450_tr_G3UYG6	0	1418.71	117.2	157.7	122.6	146	173.7	140.5	147.3	168.5	164	156.5		22	26.8	22.81	30.56	19.78	31.93	22.08	25.64	22.73	24.57			High	2	0.5821	0	709.86	0.45	0.00032	31.9681	0.0003803	0.0006068	0.61	2.68
FALSE	High	MALTLLDYL	1xOxidation [M1]; 1xTMT6plex [N-Term]	0.00176238	0	0.641	1	1	3	39618_sw_Q8VBU8	0	1297.73	39.7	29.2	31.3	48	13.9	49.3		18.3	51.7	20.1	287.4	45.83	50.89	75.49	50.38		33.08		57.68	33.19	47.82	37.06		High	2	0.3548	0	649.366	-2.09	-0.00136	80.8216	0	0.0004911	0.641	2.17
FALSE	High	TGPNNSNTTF	1xTMT6plex [N-Term]	0.00160719	0	0.654	1	1	4	49969_sw_Q8K019	0	1281.63	58.7	41.4	56.1	42.6	56.4	36.5	48.5	38.3	49.7	38	42.1	26.7	26.46	27.2	16.46	33.55	10.77	44.18	34.17	19.18	11.39			High	2	0.6992	0	641.318	0.65	0.00042	12.2028	0.001926	0.008932	0.227	2.46
FALSE	High	TGPFNLQLI	1xTMT6plex [N-Term]	0.000457715	0	0.831	1	1	6	55729_sw_B2RQC6	0	1231.72	475.7	458.1	546.8	502.3	609.9	492.5	495.1	564.7	293.9	465.9	241	44.83	44.93	47.19	43.28	50.06	48.53	41.47	52.91	32.11	46.83			High	2	0.1289	0	616.366	0.39	0.00024	64.6528	0.001748	0.005329	0.29	1.94
FALSE	High	TGPENSNTDTL	1xTMT6plex [N-Term]	0.000603699	0	0.792	1	1	3	56101_tr_H7BX50	0	1377.67	31.3	21.4	31.7	27	26.3	26.9	24.6	26.1	26.5	16.3	63.6	12.3	6.05	1.45	0.85	39.9	44.4	16.89	0.84	48.89	6.8			High	2	0.5205	0	689.339	0.42	0.00029	11.7672	0	0.0001719	0.792	3.42
FALSE	High	TGFSFGNTSTL	1xTMT6plex [N-Term]	0.000531292	0	0.81	1	1	2	55116_sw_Q6PFD9	0	1360.69	128	113.5	103.2	121.1	110.5	101.4	121.5	115.1	126.9	101.5	197.6	19.31	20.99	9.11	35.48	0.18	14.76	18.33	16.21	15.89	24.06	26.19		High	2	0.6451	0	680.852	1.18	0.0008	42.1529	0	0.0001513	0.81	2.93
FALSE	High	TAYEFAKL	1xTMT6plex [K7]; 1xTMT6plex [N-Term]	0.0011273	0	0.704	1	1	3	26818_sw_Q9EQ06	0	1400.82	464.4	503.9	536.7	498.5	378.8	583.8	540.2	450.5	576.8	606.2		5.68	7	5.91	5.63	5.97	3.29	1.08	1.37	5.34	6.69			High	2	0.5803	0	700.913	0.03	2e-05	36.0474	0	0.000318	0.704	3.05
FALSE	High	TAVVNRVFDKL	1xTMT6plex [K10]; 1xTMT6plex [N-Term]	0.000451263	0	0.833	1	1	3	3324_tr_G3UYK5_	0	1720.05	676.8	686.1	633.2	699.7	851.8	549.2	609	689.4	468.9	624.4		18.62	19.16	5.31	19.24	16.36	18.32	13.79	17.42	18.54	12.62			High	3	0.4672	0	574.023	0.92	0.00053	42.7855	0.0008381	0.002735	0.385	2.59
FALSE	High	NALLNSLEF	1xTMT6plex [N-Term]	0.00143479	0	0.67	1	1	2	49380_sw_P70168	0	1249.7	225.9	213.9	202.2	213.6	255.5	205.8	198.1	200.9	248	198.5		24.5	19.85	15.76	21.94	16.85	19.8	15.98	25.75	15.85	20.53			High	2	0.5556	0	625.352	-1.72	-0.00107	57.1635	0.0003803	0.000732	0.582	2.16
FALSE	High	NANTNTEVL	1xTMT6plex [N-Term]	0.00102797	0	0.717	1	2	2	21220_sw_Q9D8B3	0	1204.64	464.1	309.5	444.2	312.8	424.7	333	345.3	317.9	430.7	286.4	516.4	36.34	32.87	37.35	35.73	38.53	34.13	34.18	28.29	42.65	34.18	43.76		High	2	0.452	0	602.822	0.44	0.00026	15.3264	0	0.0002916	0.717	1.77
FALSE	High	NAPQNPESKL	1xTMT6plex [K9]; 1xTMT6plex [N-Term]	3.10527e-05	0	1.21	1	2	3	55740_tr_E9Q507	0	1555.88	77.9	53.5	90.3	61.8	86.3	54.9	78.8	52.1	82	53.6		19.06	6.56	31.12	29.25	7.34	33.62	9.6	12.03	28.28	14.85			High	2	0.6509	0	778.446	0.72	0.00056	16.1024	0	8.948e-06	1.21	4.01
FALSE	High	IWLFQANL	1xTMT6plex [N-Term]	0.00204527	0	0.62	1	1	2	19128_tr_E0CXR0	0	1233.72	70	69.5	115.5	96.8	48.4	114.8	68.1	57.6	130.8	120.8	113.9													High	2	0.296	0	617.363	-0.81	-0.0005	79.5593	0	0.0005673	0.62	2.77
FALSE	High	NGPQNIYNL	1xTMT6plex [N-Term]	0.00136529	0	0.677	1	1	5	6940_sw_Q8K3C0_	0	1261.67	793.2	714.6	858.6	645.1	1126.7	612.1	951.5	1046.4	667	637	535	24.98	24.43	2.88	32.27	16.92	15.58	9.13	29.03	36.32	18.65			High	2	0.4139	0	631.341	0.92	0.00058	28.8754	0.001748	0.006339	0.267	2.44
FALSE	High	NLLENWDTL	1xTMT6plex [N-Term]	0.0010207	0	0.718	1	1	1	24599_sw_Q00623	0	1346.72	56.5	73.3	98	75.7	88	94	85.2	75.8	154.3	113.3	140.4													High	2	0.4015	0	673.862	0.57	0.00038	58.289	0	0.0002887	0.718	2.59
FALSE	High	NMPWNVDTL	1xTMT6plex [N-Term]	0.00059519	0	0.794	1	1	3	33084_sw_Q61081	0	1318.67	300.5	314.4	325.2	325.3	418.9	288.5	379.1	385.1	361.4	406.5		10.94	5.76	16.78	8.45	18.61	11.66	19.55	8.29	21.07	16.02			High	2	0.4588	0	659.837	-0.17	-0.00011	48.915	0	0.0001698	0.794	2.79
FALSE	High	NMPWNVDTL	1xOxidation [M2]; 1xTMT6plex [N-Term]	0.000516419	0	0.814	1	1	4	33084_sw_Q61081	0	1334.66	69	71.6	87.4	81.1	99.5	92.9	84.7	77.9	122.2	87.1	651	116.55	127.08	105.46	117.59	123.82	115.41	114.01	115.54	113.6	108.08			High	2	0.5535	0	667.836	2.73	0.00182	37.5401	0.0003803	0.0006263	0.606	2.71
FALSE	High	NQFVNKFNVL	1xTMT6plex [K6]; 1xTMT6plex [N-Term]	0.00152936	0	0.661	1	1	3	29639_sw_O88545	0	1680.98	552.5	494.8	530.9	459	638.1	429	567.8	555	448.9	533.9														High	3	0.434	0	560.999	-1.06	-0.00059	47.711	0	0.0004305	0.661	2.35
FALSE	High	NQLALIEEL	1xTMT6plex [N-Term]	0.00110356	0	0.707	1	1	2	56029_sw_E9PVA8	0	1271.74	122.2	114.1	123.2	148.1	84.6	111.8	91.3	84.8	157.2	106.3	190.2	82.33	83.78	77.33	92.11	57.28	92.89	70.88	75.55	84.47	83.44	59.16		High	2	0.1516	0	636.373	-0.91	-0.00058	56.6272	0	0.0003114	0.707	2.44
FALSE	High	TALSDLYLEHL	1xTMT6plex [N-Term]	0.000290595	0	0.895	1	1	2	1639_tr_D6RFD5_	0	1503.83	211.9	166.4	206.1	177.3	205.2	206	177.3	224.1	206.5	169.7	378.1	31.83	28.76	28.42	27.19	41.53	33.95	26.83	32.38	29.76	27.04	45.95		High	2	0.7104	0	752.416	-0.66	-0.0005	48.7885	0	0.0001295	0.832	2.97
FALSE	High	TALNNPYYYL	1xTMT6plex [N-Term]	0.000282459	0	0.899	1	2	3	46223_sw_Q9JK30	0	1460.76	189.4	166.4	194.6	159.2	186.1	194.2	173.3	178.3	173.2	166	222	16.25	16.32	5.79	5.9	21.19	10.09	14.6	10.52	20.35	8.94	16.59		High	2	0.4137	0	730.885	0.14	0.0001	46.6598	0	8.073e-05	0.899	2.49
FALSE	High	NQVRNSYLDTF	1xTMT6plex [N-Term]	0.000349499	0	0.869	1	1	2	35115_tr_E9QAA8	0	1585.82	24.2	19.1	18.5	23.5	27.5	18	23.1	19.5	28	18.3		44.8	73.85		51.79	52.87	72.28	24.47	40.84	44.6	47.59			High	2	0.5795	0	793.413	0.62	0.00049	25.2629	0	9.976e-05	0.869	2.83
FALSE	High	NQYENAEKL	1xTMT6plex [K8]; 1xTMT6plex [N-Term]	0.000276507	0	0.902	1	1	2	42645_sw_Q9DAX9	0	1566.85	43	26.6	42.7	28.3	48.7	22.2	41.6	30.1	37.8	23.8		32.14	53.36	14.41	52.36	21.24	49.15	27.09	20.28	32.48	29.84			High	2	0.5077	0	783.931	0.8	0.00063	15.4161	0	8.429e-05	0.893	3.25
FALSE	High	TAIENSWIHL	1xTMT6plex [N-Term]	0.000288539	0	0.896	1	1	6	42904_tr_Q5SW15	0	1412.77	291.6	389.3	371.1	444	505.6	420.2	432.1	471.9	372.2	377.9	721.4	14.64	21.95	5.08	11.48	17.11	15.47	6.6	11.24	18.51	13.49	29.45		High	2	0.5576	0	706.891	0.49	0.00034	46.6265	0	8.248e-05	0.896	2.69
FALSE	High	NSMVLFDHV	1xOxidation [M3]; 1xTMT6plex [N-Term]	0.00061233	0	0.79	1	1	3	54470_sw_Q01320	0	1306.67	68.8	70.7	62.5	83.2	40.6	68.7	51	43.5	107.2	41.8	211.7	61.47	60.36	45.94	52.49	70.66	61.61	60.6	58.06	52.37	60.59	45		High	2	0.5833	0	653.837	0.67	0.00044	28.1656	0	0.000175	0.79	2.4
FALSE	High	NGVINAAFM	1xOxidation [M9]; 1xTMT6plex [N-Term]	8.87989e-05	0	1.062	1	1	3	49711_sw_Q61548	0	1181.62	448.6	428.6	419.3	469	510	390.4	447.8	406.3	484.6	373.3	664.9	3.13	2.06	8.34	1.05	3.05	3.95	1.68	1.99	0.15	3.43	10.78		High	2	0.6429	0	591.313	0.39	0.00023	30.1025	0	3.335e-05	1.024	3.08
FALSE	High	NTHENLTYL	1xTMT6plex [N-Term]	0.00120163	0	0.695	1	1	2	56343_tr_E9Q3W4	0	1333.69	21.2	12.9	275.6		1018.1	61.9	643.9	1941.5		81.7		45.18		28.77		27.01	32.7	24.86	23.36		27.29			High	2	0.4789	0	667.35	-1.25	-0.00083	19.2166	0	0.0003405	0.695	1.9
FALSE	High	IWIDGLSAL	1xTMT6plex [N-Term]	0.00099214	0	0.722	1	1	2	46622_sw_Q8BHL5	0	1216.71	65.3	76.7	92.3	74	85.2	109.9	80.5	78.4	93.7	106.1														High	2	0.3254	0	608.86	-0.58	-0.00035	77.8178	0	0.0002823	0.722	2.52
FALSE	High	LVYQFKEM	1xOxidation [M8]; 1xTMT6plex [K6]; 1xTMT6plex [N-Term]	0.00156224	0	0.658	1	1	2	44729_sw_Q9Z2U4	0	1531.86	86.6	94.2	98.8	86.3	75.2	114.4	89.3	83.3	110.6	94.9	139.5	17.11	30.17	18.76	21.73	36.21	24.03	26.31	24.36	23.75	34.34	17.12		High	2	0.35	0	766.435	1.57	0.0012	33.7004	0	0.0004396	0.658	2.2
FALSE	High	TQGQNIQHL	1xTMT6plex [N-Term]	0.00104266	0	0.715	1	1	4	55915_tr_G3X9L9	0	1267.7	148.2	113	141.4	107.4	159.9	117	119.8	112.5	140.2	92.1	147.8	30.89	20.85	33.2	26.96	34.68	20.48	29.74	21.94	41.08	21.23	37.06		High	2	0.602	0	634.351	-0.01	-1e-05	9.8666	0	0.0002961	0.715	1.96
FALSE	High	LSNENFEEYL	1xTMT6plex [N-Term]	0.000205219	0	0.944	1	1	3	11740_sw_Q00915	0	1486.73	459.7	332.9	348.7	256.7	452.6	305.3	292.5	322.9	387.8	270.6	782.4	3.99	2.71	3.93	4.23	6.83	9.69	14.68	5.64	2.83	5.06	1.9		High	2	0.5223	0	743.867	0.12	9e-05	47.8076	0	5.868e-05	0.944	2.24
FALSE	High	TNYIFDSL	1xTMT6plex [N-Term]	0.00115975	0	0.7	1	1	3	45150_sw_Q9CXF4	0	1201.63	458.6	419	573.7	445.2	446.1	604	532.5	484.2	418.8	576.9	288.3	17.14	12.34	18.82	14.39	12.85	13.6	14.04	17.68	15.56	15.25			High	2	0.2763	0	601.319	-0.34	-0.00021	49.7316	0	0.0003508	0.69	2.28
FALSE	High	TNQDFIQRL	1xTMT6plex [N-Term]	0.000316435	0	0.883	1	1	4	54127_sw_Q80TM9	0	1363.75	73.3	70.1	82.7	71.9	53.2	83.1	82.6	65.9	90	85		66.21	73.92	62.54	74.48	72.37	64.68	68.53	80.51	50.58	70.76			High	2	0.3497	0	682.381	1.14	0.00078	28.8689	0	9.035e-05	0.883	3.26
FALSE	High	TNISFTNM	1xOxidation [M8]; 1xTMT6plex [N-Term]	0.000971243	0	0.725	1	1	2	7801_tr_B0QZU2_	0	1172.58	51.3	51.4	57.9	51.5	49.3	64.6	66	56.9	56.5	52.9	138.5	20.97	27.38	20.69	22.82	32.69	36.79	14.33	30.61	33.33	23.9	39.13		High	2	0.5776	0	586.795	1.1	0.00064	20.6792	0	0.0002746	0.725	2.77
FALSE	High	TMLELINQL	1xTMT6plex [N-Term]	0.00176238	0	0.641	1	2	8	35942_sw_P46471	0	1303.75	106.3	92	109.6	132	48.1	114.1	58.4	77.4	125.7	112		70.43	60.39	69.04	61.64	72.64	69.03	70.76	75.12	57.04	71.33			High	2	0	0	652.378	-0.54	-0.00035	81.3116	0	0.0004926	0.641	2.37
FALSE	High	LSVWNQQVL	1xTMT6plex [N-Term]	0.000648106	0	0.782	1	1	4	47414_sw_A2ABV5	0	1315.76	392.6	517.4	450.6	461.7	591.7	438.3	536.5	467.6	614.2	464.8	929.7	44.84	39.56	46.65	41.55	38.86	41.48	40.11	39.14	40.76	37.1	43.52		High	2	0.41	0	658.382	-0.95	-0.00062	51.3667	0	0.0002212	0.756	2.61
FALSE	High	ISYLYNKL	1xTMT6plex [K7]; 1xTMT6plex [N-Term]	0.00128085	0	0.686	1	1	3	31034_sw_Q9JM55	0	1471.89	193.4	218.8	217.7	202.1	197.9	239	221.7	213.3	237.3	243.5		43.15	45.75	40.68	42.68	49.44	48.59	42.12	44.37	46.02	51.39			High	2	0.4488	0	736.45	0.77	0.00056	47.4821	0	0.0003625	0.686	3.03
FALSE	High	ISYNFIEKL	1xTMT6plex [K8]; 1xTMT6plex [N-Term]	0.000957557	0	0.727	1	2	2	16421_sw_Q05A62	0	1584.94	137.9	131.2	174.7	142.5	131.6	195.1	150.6	139.1	228	189.2		26.9	26.63	27.14	20.77	32.72	23.54	36.76	39.26	34	36.66			High	2	0.4187	0	792.975	1.44	0.00114	55.0819	0	0.0002719	0.727	2.89
FALSE	High	TILTNHQHL	1xTMT6plex [N-Term]	0.000448071	0	0.834	1	1	2	44325_sw_Q91WC1	0	1305.75	25	21.5	15.3	19	32.3	20.4	15.5	17	25.1	14.6	31.8	41.64	77.71		58.37	36.51	48.7	84.46	57.87	45.08	74.81			High	3	0.5514	0	435.921	0.24	0.0001	15.5284	0	0.0001276	0.834	3.7
FALSE	High	TILSFTNLL	1xTMT6plex [N-Term]	0.00148658	0	0.665	1	1	3	39542_sw_Q8CFE6	0	1250.76	52.1	45.9	67.9	55.3	40.1	73.9	31.6	45.2	58.7	67.9		13.38	2.63	5.03	13.73	7.95	10.07	34.31	15.79	7.59	2.36			High	2	0.416	0	625.88	-2.71	-0.00169	86.8	0.0006241	0.001765	0.45	2.62
FALSE	High	IVYTFMTHF	1xTMT6plex [N-Term]	0.00046426	0	0.829	1	1	1	56235_sw_Q6ZQ93	0	1387.73	118.7	71.3	169.2	112.8	118.6	138.6	128.5	143.5	140.7	176.3														High	2	0.5385	0	694.367	-0.5	-0.00035	59.129	0	0.0001324	0.829	2.73
FALSE	High	ITFSYVNNM	1xOxidation [M9]; 1xTMT6plex [N-Term]	0.000516419	0	0.814	1	1	1	33325_sw_Q8C172	0	1333.67	71.2	87	104.9	95.6	74.8	119.1	89.4	73.6	117.5	91.8	345.6													High	2	0.4948	0	667.338	1.73	0.00115	34.8046	0	0.0001474	0.814	2.87
FALSE	High	ITPLNKDHI	1xTMT6plex [K6]; 1xTMT6plex [N-Term]	0.00140458	0	0.673	1	1	4	53958_sw_Q99P88	0	1508.92	445.6	418	479	449.3	520.3	364.1	434.4	336.3	483.3	361.6		54.61	52.5	44.48	49.5	48.55	50.67	55	53.63	49.42	50.83			High	3	0.5688	0	503.645	-0.02	-1e-05	25.7788	0	0.0003962	0.673	2.18
FALSE	High	TILEFSQNM	1xOxidation [M9]; 1xTMT6plex [N-Term]	0.000191156	0	0.954	1	1	3	51747_sw_Q6P5F9	0	1327.68	250	274.5	288.5	367.8	107.7	402.8	191.7	184	435.4	296.1	936.6	16.87	16.4	26.48	18.88	0.99	24.79	10.43	17.06	28.42	18.49	15.57		High	2	0.4458	0	664.341	-0.61	-0.00041	36.0891	0	5.491e-05	0.954	3.23
FALSE	High	ITYGQFAQL	1xTMT6plex [N-Term]	0.00061233	0	0.79	1	1	2	39929_tr_G3UXP4	0	1269.7	202.7	233	233	221.4	209.8	292.1	246.3	237.7	206.8	275.5	357.6	45.09	46.39	39.39	42.91	36.69	45.92	30.83	39.74	36.88	40.6	27.97		High	2	0.2643	0	635.356	-0.21	-0.00014	46.2158	0	0.000174	0.79	2.8
FALSE	High	TILEFSQNM	1xTMT6plex [N-Term]	0.000327868	0	0.878	1	1	3	51747_sw_Q6P5F9	0	1311.68	368.7	359.8	419.9	525.2	104.8	539.2	276.4	284.9	535.6	581.5		12.03	9.12	10.98	8.19		8.17	10.25	14.11	9.79	9.29			High	2	0.4862	0	656.344	-0.96	-0.00063	47.5214	0	9.394e-05	0.878	3.25
FALSE	High	IVFEDFARL	1xTMT6plex [N-Term]	0.000570374	0	0.8	1	1	2	34733_sw_Q91YI4	0	1338.76	252.1	255.9	297.7	237.8	259.5	333.4	257.7	266.6	250.1	308.5	314.6													High	2	0.4176	0	669.885	0.81	0.00054	57.256	0	0.0001628	0.8	2.61
FALSE	High	IVGINLTEM	1xOxidation [M9]; 1xTMT6plex [N-Term]	0.000520098	0	0.813	1	1	3	26496_sw_Q8BGF6	0	1234.69	234.6	250.7	201.9	232.1	255.9	207.1	220.5	222.1	249.2	173.9	660.1	28.39	28.4	30.59	26.02	29.77	21.85	28.97	22.33	33.4	21.25	45.89		High	2	0.4615	0	617.849	0.21	0.00013	44.0832	0	0.0004727	0.647	2.73
FALSE	High	LVIFNQEVI	1xTMT6plex [N-Term]	0.000214149	0	0.938	1	1	4	53408_sw_Q60520	0	1303.78	384	374.3	354.5	338.6	420.9	323.2	359.6	407.7	352.8	326.6	628.3													High	2	0.4122	0	652.395	1.01	0.00066	67.0712	0	0.0001163	0.848	2.79
FALSE	High	LVLIAFSQYL	1xTMT6plex [N-Term]	0.000156697	0	0.982	1	1	6	43378_sw_P07724	0	1395.84	42.1	28.3	48.1	40.9	11.5	37.6	25.5	32.3	87.8	58.4		25.51	1.68	30.76	13.61	28	6.49	40.81	7.61	27.62	14.29			High	2	0.3979	0	698.425	-1.23	-0.00086	101.994	0	4.497e-05	0.982	2.89
FALSE	High	THLINFSETL	1xTMT6plex [N-Term]	0.000337311	0	0.874	1	1	1	53259_sw_Q7TMB8	0	1403.77																							NoQuanValues	High	2	0.5	0	702.391	1.16	0.00082	41.7492	0	9.675e-05	0.874	2.48
FALSE	High	IVWEFEQL	1xTMT6plex [N-Term]	0.000441755	0	0.836	1	1	3	39894_sw_Q62158	0	1292.71	296.4	320.3	370.7	332.2	305.8	484	374.2	304	438.9	456.2	21.9													High	2	0.3247	0	646.858	-0.2	-0.00013	69.1538	0	0.0001259	0.836	2.71
FALSE	High	TGVVNGESL	1xTMT6plex [N-Term]	0.000873173	0	0.74	1	1	2	36938_sw_Q61666	0	1104.61	107.8	91	125.2	97.5	117.9	94	100.1	93.6	125.9	80	211.2	4.1	13.17	5.95	0.32	8.46	3.63	0.66	1.53	8.81	12.8			High	2	0.3555	0	552.809	-0.03	-2e-05	20.176	0	0.0002478	0.74	3.01
FALSE	High	TIILFTKV	1xTMT6plex [K7]; 1xTMT6plex [N-Term]	0.00097816	0	0.724	1	1	3	50738_sw_Q8K2V6	0	1392.92	743	586.6	954.3	705.4	611.8	789.1	896.4	785.8	658	1015.1		15	16.62	15.48	14.78	22.13	11.84	16.68	17.43	17.5	14.97			High	2	0.5592	0	696.964	-1.68	-0.00117	54.6508	0.0003803	0.000888	0.553	3.04
FALSE	High	NTVTNQWFL	1xTMT6plex [N-Term]	0.000377883	0	0.858	1	1	1	12971_tr_F6T0G2	0	1351.72	170.6	189.6	167.6	181.2	226.3	184.1	204.6	209.4	211.4	183.3														High	2	0.3619	0	676.364	-0.46	-0.00031	49.4557	0	0.0001082	0.858	2.57
FALSE	High	NTYDYAKV	1xTMT6plex [K7]; 1xTMT6plex [N-Term]	0.000652722	0	0.781	1	1	3	50512_tr_A0A0A0	0	1431.79	45.8	49.8	55.8	42.2	49.6	62.7	48.8	42.4	57.7	49.2	77.1	100.32	95.15	101.96	97.27	91.89	94.32	95.71	90.53	86.66	94.66			High	2	0.5205	0	716.399	1.09	0.00078	18.2487	0	0.000378	0.68	3.42
FALSE	High	SWIEGLTGL	1xTMT6plex [N-Term]	0.00059098	0	0.795	1	1	2	27336_sw_Q08093	0	1204.68	61.3	88.1	88	73.8	85.2	114.4	86.7	78.6	103.1	104.8	97.3													High	2	0.3708	0	602.842	-0.88	-0.00053	64.5438	0.001664	0.003783	0.337	2.4
FALSE	High	STFVYNSM	1xOxidation [M8]; 1xTMT6plex [N-Term]	0.00197405	0	0.625	1	1	4	43719_tr_Q8BTS3	0	1193.57	230	214.9	281.6	295.7	109.5	331	185	147.9	377.5	232.2	779.6	88.53	91.66	87.03	89.14	87.93	87.36	91.37	87.52	88.01	89.61	86.81		High	2	0.5228	0	597.29	1.72	0.00103	17.0951	0.0003803	0.0009121	0.549	2.41
FALSE	High	STFIYNSM	1xOxidation [M8]; 1xTMT6plex [N-Term]	0.00110356	0	0.707	1	1	2	40450_tr_Q2V6D6	0	1207.59	257.3	267.3	313	343.8	144.2	372.7	244.1	180.2	394.1	282.5	830.5	13.59	7.7	8.6	9.35	5.93	6.75	21.59	8.62	11.64	4.23	10.16		High	2	0.3554	0	604.297	0.06	4e-05	21.5542	0	0.0003118	0.707	2.42
FALSE	High	SSYTFPKM	1xTMT6plex [K7]; 1xTMT6plex [N-Term]	0.000705724	0	0.77	1	1	4	31826_sw_Q9WUR2	0	1418.78	406.8	435.6	435.1	426.2	358.4	485.5	496.6	481.5	446.4	647.9		29.39	34.18	25.14	32.31	30.9	28.64	34.71	29.4	35.58	29.98			High	2	0.4393	0	709.892	0.29	0.00021	31.8958	0	0.0002013	0.77	3.05
FALSE	High	SSYGQQSSF	1xTMT6plex [N-Term]	0.00111933	0	0.705	1	1	2	44722_sw_Q61545	0	1219.58	47.7	41.2	60.8	48.7	62.7	49.2	50.5	46.5	53	44.2														High	2	0.7167	0	610.293	0.02	1e-05	11.547	0	0.000317	0.705	2.4
FALSE	High	SSYFFGKL	1xTMT6plex [K7]; 1xTMT6plex [N-Term]	0.00180027	0	0.638	1	1	2	42442_tr_D3Z0Z4	0	1406.81	132.3	153.7	140.7	151.7	140.7	180.1	161.2	133.1	208	190.5		32.91	39.25	37.06	43.55	32.15	34.66	40.6	45.88	37.83	36.14			High	2	0.4071	0	703.908	-0.1	-7e-05	46.4779	0	0.0005027	0.638	2.8
FALSE	High	SSVSHYGNQTL	1xTMT6plex [N-Term]	0.000516419	0	0.814	1	1	2	45181_sw_Q9WVH4	0	1421.72	16.9	23.1	12.5	23.3	8.9	9.4	19.1	14.1	14.3	7.3	202	2.32	5.44		7.41		54.41	7.4	10.63	51.09		8.52		High	2	0.6484	0	711.365	0.6	0.00042	11.0081	0	0.0001478	0.814	3.1
FALSE	High	SSVQNKEYL	1xTMT6plex [K6]; 1xTMT6plex [N-Term]	0.00135564	0	0.678	1	1	2	51802_sw_B2RRE4	0	1525.86	161.5	145.6	173.7	141.8	205.7	150.3	178.2	142.5	181.1	134.2		61.87	59.77	58.27	58.16	60.34	69.01	49.6	52.52	67.95	64.01			High	2	0.3178	0	763.436	1.02	0.00078	18.4495	0.001748	0.004882	0.302	2.36
FALSE	High	SSVQNGIML	1xOxidation [M8]; 1xTMT6plex [N-Term]	0.000562334	0	0.802	1	1	5	46033_sw_Q80U04	0	1193.64	477.5	481.3	439	427.9	513.5	398.8	488.8	386.2	510.5	322.4	1145.7	38.46	33.74	35.56	31.26	33.29	27.13	33.13	28.02	34.77	33.9	32.64		High	2	0.4163	0	597.324	0.27	0.00016	26.8776	0.0003803	0.0006027	0.611	2.57
FALSE	High	RIYGKFLGL	1xTMT6plex [K5]; 1xTMT6plex [N-Term]	0.00104266	0	0.715	1	1	3	39103_sw_Q60996	0	1524.97	168.4	243.9	196.7	211.7	201.3	220.9	201.6	258.6	95.4	230		9.88	9.77	17.68	14.6	5.02	20.36	3.25	6.27	12.66	11.43			High	3	0.5143	0	508.994	0.93	0.00047	42.5818	0	0.0002945	0.715	1.75
FALSE	High	RMPEKVTWM	1xTMT6plex [K5]; 1xTMT6plex [N-Term]	0.00119313	0	0.696	1	1	2	18312_sw_P84099	0	1635.91	71.3	100	84.7	113.4	106.2	105.8	122.1	154.1	94	128.4	42.4	44.43	48.68	39.62	49.33	44.1	51.85	31.48	50.47	48.92	55.8			High	3	0.3856	0	545.976	0.98	0.00054	30.6499	0	0.0003376	0.696	2.36
FALSE	High	RMPGFALPEL	1xTMT6plex [N-Term]	0.00158456	0	0.656	1	1	2	48679_sw_Q9ERA6	0	1359.77	78.3	53.4	108.4	70.9	84.5	79.7	86.9	99.6	77.9	96.4		84.42	106.3	56.28	91.35	86.96	73.14	77.29	83.95	66.03	78.46			High	2	0.3524	0	680.387	0.59	0.0004	51.7265	0	0.0004452	0.656	2.1
FALSE	High	RAILNDTKL	1xTMT6plex [K8]; 1xTMT6plex [N-Term]	0.000215675	0	0.937	1	1	1	48323_sw_O35551	0	1501.95	127.4	103.7	128.2	128.3	137.6	108.8	106.4	99.3	119	119.9														High	3	0.4917	0	501.32	0.14	7e-05	24.362	0	6.187e-05	0.937	3.03
FALSE	High	SSVENETKL	1xTMT6plex [K8]; 1xTMT6plex [N-Term]	0.000652722	0	0.781	1	1	2	35169_sw_Q63918	0	1464.83	72.1	52.1	89.1	55.2	74.9	54.3	68.4	53.6	62.1	45.9		18.24	20.98	4.46	6.59	21.55	20.59	4.5	10.06	7.4	12.08			High	2	0.514	0	732.92	1.07	0.00079	16.1046	0	0.0002623	0.732	3.21
FALSE	High	SSPWSGLMAL	1xOxidation [M8]; 1xTMT6plex [N-Term]	0.000836774	0	0.746	1	1	2	48407_tr_A0A0R4	0	1293.67	106.2	121.8	126.4	122.7	155.5	133.1	132.4	130.2	113.3	109.2	289.6	66.41	88.12	66.49	77.85	79.72	71	78.25	74.3	62.72	69.59	105.02		High	2	0.5517	0	647.339	-0.36	-0.00023	49.2626	0	0.0002378	0.746	2.9
FALSE	High	YVVDNIDHL	1xTMT6plex [N-Term]	0.000402814	0	0.849	1	1	2	31112_tr_A0A0A6	0	1316.7	296.7	371	216	389.4	302.8	277.6	331.6	325.2	274.2	240.1	787.4	38.35	35.63	39.98	39.02	32.98	34.03	32.76	39.55	31.25	39.16	29.16		High	2	0.4683	0	658.857	1.37	0.0009	34.5951	0	0.0001153	0.849	2.52
FALSE	High	SSPVNVKKL	2xTMT6plex [K7; K8]; 1xTMT6plex [N-Term]	0.000657372	0	0.78	1	2	2	48026_sw_Q8VEK3	0	1659.08	166	118.8	175	129.4	170.8	142	154.7	124.9	150.5	134.4		25.84	19.88	35.28	23.52	31.91	30.46	22.16	23.52	25.78	33.07			High	3	0.288	0	553.697	-0.64	-0.00035	23.7665	0	0.0001877	0.78	1.91
FALSE	High	RNYSYEKL	1xTMT6plex [K7]; 1xTMT6plex [N-Term]	8.69277e-05	0	1.065	1	1	4	46905_sw_Q02257	0	1530.87	357	323	446.9	332.8	265.6	355.1	349.4	280.1	319.3	338.5		0.94	13.18	12.33	6.97	1.31	1.48	1.33	2.32	1.24	4.84			High	3	0.4486	0	510.961	0.68	0.00034	14.2276	0	3.219e-05	1.029	3.7
FALSE	High	RQPQNQQKV	1xTMT6plex [K8]; 1xTMT6plex [N-Term]	8.94315e-05	0	1.061	1	1	1	44817_sw_P18581	0	1583.94	16.1	7.7	18.5	13.8	28.9	7.6	14.4	10.7	11.7	6.6														High	3	0.609	0	528.651	0.62	0.00033	6.7506	0	2.563e-05	1.061	3.12
FALSE	High	RQWANLMEKI	1xTMT6plex [K9]; 1xTMT6plex [N-Term]	3.79932e-07	0	1.83027	1	1	3	28156_sw_P08226	0	1747.01	302	401.2	309.5	381.3	568.1	372.3	402.1	575.8	332.9	449.5		11.09	8.36	20.59	9.46	10.54	4.82	11.77	5.68	15.11	13.53			High	3	0.6879	0	583.008	1.13	0.00066	43.3242	0	2.593e-07	1.71	5.19
FALSE	High	RQWANLMEKI	1xOxidation [M7]; 1xTMT6plex [K9]; 1xTMT6plex [N-Term]	0.000115474	0	1.025	1	1	3	28156_sw_P08226	0	1763	169.8	235.2	150.3	227.9	283.9	228.1	213.2	226.8	247.3	181.2	321.8	11.57	6.06	28.45	16.63	8.99	9.48	11.75	6.94	19.08	7.85	21.16		High	3	0.6335	0	588.339	-0.6	-0.00035	31.318	0	0.0004184	0.665	1.91
FALSE	High	RQYIFSKL	1xTMT6plex [K7]; 1xTMT6plex [N-Term]	9.60113e-05	0	1.051	1	1	5	55885_tr_L7N451	0	1512.93	277.1	372.1	233.8	319.3	336.3	406.2	386.2	341.4	415.5	433		41.86	39.16	15.59	34.41	37.03	30.23	41.02	36.83	30.99	34.83			High	3	0.6385	0	504.982	0.78	0.00039	33.0647	0	2.75e-05	1.051	3.43
FALSE	High	RSFDFIHL	1xTMT6plex [N-Term]	0.00140458	0	0.673	1	1	2	46538_tr_A0A0R4	0	1263.7	78.9	91.9	83.2	90.2	84.7	119	86.1	88.4	110.1	111.9	182.9	34.63	27.43	18.42	33.01	24.19	32.89	9.84	18.37	25.84	27.49	40.89		High	3	0.3545	0	421.907	0.45	0.00019	41.1701	0.0008381	0.002739	0.385	2.99
FALSE	High	SSPINISGQVI	1xTMT6plex [N-Term]	0.000318689	0	0.882	1	1	2	55036_sw_Q80WE4	0	1343.77	139.7	128.2	122.2	125.6	137.6	108.9	130.9	123.7	118.4	103.5	222.8	26.72	22.82	25.9	21.03	46.62	27.34	32.68	31.2	30.25	28.67	6.38		High	2	0.384	0	672.391	1.03	0.00069	41.9351	0.0006241	0.002341	0.408	2.63
FALSE	High	RSLGNDVKSYL	1xTMT6plex [K8]; 1xTMT6plex [N-Term]	1.97141e-05	0	1.274	1	1	4	33843_sw_Q9CYI0	0	1710	434.3	524.4	381.3	460	477.8	428.4	469.9	446.7	370.2	424.9		4.3	1.43	9.64	0.55	2.26	1.13	8.59	3.98	0.88	0.82			High	3	0.6045	0	570.67	0.21	0.00012	29.0756	0	1.312e-05	1.156	3.54
FALSE	High	SSSLNQEKI	1xTMT6plex [K8]; 1xTMT6plex [N-Term]	0.000491387	0	0.821	1	1	2	55858_sw_Q5DTT3	0	1463.85	24	22	19.7	21.9	23.9	19.8	20.3	17	34	18.6		42.86	36.43	70.78	42.12	36.17	64.07	28.68	29.2	48.71	53.43			High	2	0.3322	0	732.428	0.91	0.00067	16.4455	0	0.0002431	0.743	2.98
FALSE	High	RALFNGAQKL	1xTMT6plex [K9]; 1xTMT6plex [N-Term]	2.94097e-06	0	1.542	1	1	3	38103_sw_P61620	0	1575.97	36.9	42.4	37.1	37.5	39.7	35.4	43.5	41	47.9	35.4		20.49	17.3	18.44	36.24	10.86	1.83	26.55	18.02	5.66	0.26			High	3	0.602	0	525.996	-0.33	-0.00017	26.5973	0	8.53e-07	1.542	4.02
FALSE	High	RAIELLEKL	1xTMT6plex [K8]; 1xTMT6plex [N-Term]	2.32673e-06	0	1.575	1	1	5	18465_sw_O88952	0	1543	477	513.4	503.3	493.2	554.1	516.2	513.3	563.7	461.7	500.9	106.9	15.08	7.17	8.32	13.33	2.29	13.59	7.63	4.21	17.94	13.84			High	3	0.6432	0	515.004	-1	-0.00051	48.263	0	6.779e-07	1.575	4.12
FALSE	High	STIINEDASFF	1xTMT6plex [N-Term]	0.00046426	0	0.829	1	1	1	46133_sw_Q7TN98	0	1472.75	119.7	113.1	117.3	104.4	134.4	113.6	102.8	101.4	121.1	98.1														High	2	0.5164	0	736.877	-0.2	-0.00014	50.3866	0	0.0001324	0.829	2.44
FALSE	High	QALLNGLEL	1xTMT6plex [N-Term]	0.00108032	0	0.71	1	1	2	56427_tr_A0A087	0	1199.72	102.2	105.8	110.2	115.3	94.3	104.3	85.8	98.4	109.9	83.3	237.7	29.49	35.08	12.66	21.59	23.38	39.69	8.09	18.94	33.88	32.97	16.64		High	2	0.3614	0	600.364	0.26	0.00016	55.0245	0	0.0003053	0.71	2.49
FALSE	High	SVVQNQQQV	1xTMT6plex [N-Term]	0.000685971	0	0.774	1	1	2	26501_sw_Q6KCD5	0	1258.7	28.4	19.5	28.3	22.5	28.9	21.2	21	23.6	21.8	17.6	41.6	10.18	23.36	19.7	16.04	24.12	13.18	8.04	0.46	32.28	4.19	1.72		High	2	0.4054	0	629.852	0.65	0.00041	10.0161	0	0.0001956	0.774	2.96
FALSE	High	QAVENILLSPL	1xTMT6plex [N-Term]	0.000145958	0	0.992	1	1	4	35099_sw_P19324	0	1425.85	148.1	116.5	118.8	165.1	162.5	113.4	127.3	150.2	115.6	141.1	285.6	46.23	44.58	25.71	34.1	59.97	44.1	39.36	41.84	49.17	39.44	36.99		High	2	0.4454	0	713.429	0.11	8e-05	62.7992	0	0.0001239	0.839	2.38
FALSE	High	QAYAFLQYL	1xTMT6plex [N-Term]	0.000527534	0	0.811	1	1	2	48407_tr_A0A0R4	0	1345.74	45.3	26.3	53.9	60.7		70.4		14.4	86.2	44	79.7													High	2	0.5733	0	673.371	-0.06	-4e-05	67.2551	0	0.0001505	0.811	2.25
FALSE	High	QAYDFYYL	1xTMT6plex [N-Term]	0.0015512	0	0.659	1	1	2	37841_sw_Q8BYL4	0	1311.65	160.2	136.8	169.2	264.1		310.1	61.7	88.6	315.8	189.2	520.7	38.48	33.74	54.28	36.3		42.43	35.22	51.71	35.6	43.08	31.44		High	2	0.3468	0	656.327	0.04	3e-05	48.0163	0.0006241	0.002282	0.412	1.73
FALSE	High	SVLVNDFFL	1xTMT6plex [N-Term]	0.000505539	0	0.817	1	1	3	36505_sw_P60229	0	1282.72	176.1	138.7	146.5	176.8	55.7	168.5	112.5	90.5	203.9	125.5	223.4													High	2	0.3894	0	641.866	-0.41	-0.00027	75.2069	0	0.0001446	0.817	2.26
FALSE	High	SVLFNLTTM	1xTMT6plex [N-Term]	0.00167705	0	0.648	1	1	2	47962_sw_Q8K2L8	0	1254.7	206.3	179.6	181.1	383.3		272.5	59.8	143.6	353.8	255.6														High	2	0.5911	0	627.853	1.11	0.0007	60.9028	0	0.00047	0.648	2.25
FALSE	High	SVLANYFVFM	1xOxidation [M10]; 1xTMT6plex [N-Term]	0.000171846	0	0.969	1	1	3	48322_tr_F2Z470	0	1435.75	243.4	270.7	214.9	387.6		303.5	115.2	151.5	403.7	153.3	2034.6													High	2	0.562	0	718.379	0.61	0.00044	63.2742	0	0.0003738	0.681	2.42
FALSE	High	QIFDFALNTL	1xTMT6plex [N-Term]	0.000318689	0	0.882	1	1	2	21595_sw_Q91XQ6	0	1410.78	33.3	30.9	37.8	25.1	28.4	29.4	33.6	33.2	49.1	39.1														High	2	0.2333	0	705.895	0.07	5e-05	82.8409	0	9.131e-05	0.882	2.4
FALSE	High	QIIAFFAHL	1xTMT6plex [N-Term]	0.000349499	0	0.869	1	1	4	56127_sw_Q8CHI8	0	1288.76	435.1	262.6	604.4	378.9	399.7	462.3	426.2	453.7	646.9	544.9	532.7													High	2	0.6245	0	644.884	-0.08	-5e-05	72.6805	0	0.0001381	0.823	2.45
FALSE	High	SVFGGFINYF	1xTMT6plex [N-Term]	0.000448071	0	0.834	1	1	2	24233_sw_Q9ERB0	0	1379.72	50.7	41.6	52.1	53.6	26.6	49.7	39.5	34.1	72.9	45.9	34.2													High	2	0.3799	0	690.363	-0.04	-3e-05	79.8874	0.0006241	0.001996	0.432	2.29
FALSE	High	STVENFSQL	1xTMT6plex [N-Term]	0.00108801	0	0.709	1	1	2	55774_sw_Q571H0	0	1253.66	198.1	199.3	168	191.5	189.7	156.9	183.8	172.1	206.7	144.5	322.4	13.83	10.89	20.81	13.93	21.26	21.35	11.43	20.97	5.21	16.12	5.44		High	2	0.3578	0	627.333	0.21	0.00013	31.6051	0	0.0003074	0.709	2.32
FALSE	High	QQPSNYGPM	1xTMT6plex [N-Term]	0.000763028	0	0.759	1	2	3	14019_tr_A0A0N4	0	1250.6	563.9	443	443.4	432.8	440.9	431	623.5	775.9	168.5	606.1		0.45	1.01	3.98	2.48	3.28	2.62	0.03	2.56	117.61	0.18			High	2	0.6928	0	625.805	-0.88	-0.00055	13.1253	0	0.0002166	0.759	3.06
FALSE	High	QQPSNYGPM	1xOxidation [M9]; 1xTMT6plex [N-Term]	0.000474252	0	0.826	1	2	13	14019_tr_A0A0N4	0	1266.6	954.1	700.5	840.5	671.6	809.3	789.1	959.9	1029.5	1132.1	603.7	3598.2	26.03	28.02	27.64	24.33	30.64	26.56	24.21	27.93	30.25	27.36	31.13		High	2	0.5648	0	633.803	-0.61	-0.00039	11.314	0.0003803	0.0009441	0.544	3.01
FALSE	High	STMVNADHF	1xTMT6plex [N-Term]	0.000904711	0	0.735	1	1	1	29779_sw_P58196	0	1250.6	73.4	69.9	73.5	67.1	75.6	58.9	82.1	53.6	90.9	73.3														High	2	0.3806	0	625.805	0	0	18.1159	0	0.0002572	0.735	2.47
FALSE	High	QSLTNILHL	1xTMT6plex [N-Term]	0.00177492	0	0.64	1	1	2	38833_sw_Q7TMR0	0	1267.76	195.8	203.7	190.8	213.4	216.1	195.8	197.4	212.4	179.1	166.2	447	88.05	88.37	75.21	90.09	73.09	87.19	79.27	94.51	68.58	87.57	69.1		High	2	0.4854	0	634.382	-0.69	-0.00044	49.3885	0	0.0004946	0.64	2.06
FALSE	High	QSLVNLRELYL	1xTMT6plex [N-Term]	0.00189186	0	0.631	1	1	4	31994_sw_Q3UM45	0	1576.93	113.3	129.9	154	131.3	145.2	138.1	113.2	126.2	113	151.1		5.05	9.69	11.51	2.13	1.88	0.45	10.21	8.56	6.61	10.73			High	2	0.4253	0	788.966	-0.5	-0.0004	52.1204	0.0003803	0.0009348	0.545	2.61
FALSE	High	QTILNSTMM	1xOxidation [M8]; 1xTMT6plex [N-Term]	0.00152936	0	0.661	1	1	1	48819_sw_Q8CD92	0	1283.65	50.1	42.9	51.4	42.8	39.9	38	39.3	37.6	46.7	36.1														High	2	0.1365	0	642.332	2.71	0.00174	28.1667	0	0.0004303	0.661	2.49
FALSE	High	QTILNSTMM	2xOxidation [M8; M9]; 1xTMT6plex [N-Term]	0.000176796	0	0.965	1	1	2	48819_sw_Q8CD92	0	1299.65	26.4	25.6	22.7	21.7	27.1	23.5	23.4	18.3	35	16.3	111.8	40.26	28.41		27.31	15.3	10.42	34.57	22.47	16.92	12.69	11.12		High	2	0.1818	0	650.328	0.29	0.00019	16.5107	0	5.084e-05	0.965	3.3
FALSE	High	QTVENVEHL	1xTMT6plex [N-Term]	0.00128997	0	0.685	1	1	3	17020_tr_A0A0A0	0	1297.69	211.2	194.4	178	197.4	224.9	157	201	157.4	196.6	139.3	337.6	75.2	70.78	78.06	76.14	81.07	76.91	77.69	85.27	77.58	78.61	86.62		High	2	0.6	0	649.351	-0.06	-4e-05	17.3997	0.0003803	0.000672	0.595	2.45
FALSE	High	QVFQFYWL	1xTMT6plex [N-Term]	0.00154024	0	0.66	1	1	3	54234_sw_P33609	0	1359.73	78.2	59.2	134.5	94.7	35.5	109	85.5	67	145	111.2	85	14.18	22.62	1.18	14.49		17.14	8.14	16.6	24.81	22.95			High	2	0.3442	0	680.368	-1.05	-0.00072	83.8812	0	0.0004338	0.66	2.15
FALSE	High	STINFDEFSPM	1xOxidation [M11]; 1xTMT6plex [N-Term]	6.36061e-05	0	1.109	1	1	4	41016_sw_Q04207	0	1532.71	113	113.9	109.3	93.7	194.6	110.6	113.4	84.4	133.4	72.7	449.1	53.8	58.83	28.56	50.58	49.7	53.01	59.64	60.33	47.97	56.55	49.03		High	2	0.6216	0	766.861	0.01	1e-05	41.9728	0	1.835e-05	1.109	2.96
FALSE	High	STINFDEFSPM	1xTMT6plex [N-Term]	9.66953e-05	0	1.05	1	1	2	41016_sw_Q04207	0	1516.72	174.2	136.3	163.9	144	169.9	131.8	162.5	163	136.7	169.7		14.5	2.68	36.22	13.77	14.91	28.73	3.59	24.55	21.28	21.99			High	2	0.625	0	758.862	-1.74	-0.00132	51.7	0	0.0001057	0.861	2.88
FALSE	High	RAFEFKSL	1xTMT6plex [K6]; 1xTMT6plex [N-Term]	0.00125388	0	0.689	1	1	2	46605_tr_E9Q3R6	0	1455.87	75.4	88.5	83.1	85.8	69.6	104.8	71.7	67.9	104.5	96.5		20.82	19.97	37.28	25.4	32.61	37.21	24.15	27.96	45.54	40.68			High	3	0.4983	0	485.963	0.42	0.0002	32.4647	0	0.0003552	0.689	2.97
FALSE	High	STLLNYDYI	1xTMT6plex [N-Term]	0.000351989	0	0.868	1	1	3	47324_sw_O70423	0	1330.71	545.6	449.5	554.1	507.3	585.1	580.1	561.8	588.8	519	531.2	990	19.01	19.35	17.25	15.78	19.29	16.62	19	17.71	18.39	17.06	24.71		High	2	0.2222	0	665.858	-0.58	-0.00039	48.5725	0	0.0001862	0.781	2.52
FALSE	High	TQNVNQAKM	1xOxidation [M9]; 1xTMT6plex [K8]; 1xTMT6plex [N-Term]	0.000397135	0	0.851	1	1	3	47539_sw_Q9QYH6	0	1507.83	117.3	77.7	143	67.1	155.5	94.8	88	78.2	88.8	65.4														High	2	0.5845	0	754.419	0.54	0.00041	7.5646	0	0.0001135	0.851	2.19
FALSE	High	FSFVNSEFL	1xTMT6plex [N-Term]	0.00105009	0	0.714	1	2	2	45195_sw_P68404	0	1318.69	41.1	41.2	47.1	47.7	40.9	42.5	37.6	43.8	39.3	37.4	49.9													High	2	0.3696	0	659.847	-0.58	-0.00038	66.9438	0	0.0002981	0.714	2.3
FALSE	High	SIVQFYYM	1xOxidation [M8]; 1xTMT6plex [N-Term]	0.000174304	0	0.967	1	1	4	45068_sw_Q9R190	0	1295.65	460.6	452.3	519.1	461.9	462.7	632.2	478.3	402.6	552.1	406.2	3124.4	10.54	13.62	9.84	8.51	17.12	12.69	6.56	14.79	15.14	16.16	7.16		High	2	0.5791	0	648.331	0.11	7e-05	42.8924	0	4.999e-05	0.967	2.97
FALSE	High	AMLTNLESL	1xOxidation [M2]; 1xTMT6plex [N-Term]	0.000937388	0	0.73	1	1	5	48656_sw_Q8BZQ7	0	1236.67	482.3	547.4	406.9	517.4	458.2	441.4	471.4	392.2	506.5	341.7	1390.5	12.95	11.61	12.62	15.99	7.58	13.21	10.6	13.63	14.23	13.91	16.95		High	2	0.2385	0	618.839	0.79	0.00049	41.2436	0	0.0002869	0.719	2.39
FALSE	High	FALVNGNNI	1xTMT6plex [N-Term]	0.000629964	0	0.786	1	1	3	48450_tr_Q8CBB7	0	1190.67	252.3	283.9	281.8	298.1	198.8	229.9	281.3	212	305.6	230.8	471.9	39.47	43.22	30.1	41.52	46.63	47.95	35.47	38.83	40.02	40.28	38.29		High	2	0.3966	0	595.84	0.46	0.00027	43.3822	0	0.0001931	0.776	2.9
FALSE	High	YQLLLKDFL	1xTMT6plex [K6]; 1xTMT6plex [N-Term]	0.000234853	0	0.925	1	2	4	43658_tr_G5E825	0	1610.99	873.6	934.2	1103.2	812	1278.9	876.2	933.3	1220.9	653.4	991.4														High	3	0.5936	0	537.669	0.17	9e-05	78.4449	0	0.0001676	0.796	2.83
FALSE	High	FALTLQETL	1xTMT6plex [N-Term]	0.00043863	0	0.837	1	2	2	42089_sw_Q3TGW2	0	1264.74	129.1	113.4	125.3	142.9	75	136	85.8	97.9	223.8	137.1	117.4													High	2	0.3913	0	632.871	-0.18	-0.00012	59.4075	0	0.000125	0.837	2.76
FALSE	High	YSITNTEEL	1xTMT6plex [N-Term]	0.00030324	0	0.889	1	1	3	51598_sw_Q52KR2	0	1298.67	297.7	331.7	266.1	322.3	326.6	263.8	304.9	302.9	291.5	251.2	606.1	7.51	5	6.4	12.12	4.15	14.42	0.55	9.09	6.99	11.47	6.42		High	2	0.4419	0	649.838	0.22	0.00014	30.3929	0	8.654e-05	0.889	2.67
FALSE	High	FAISILQQI	1xTMT6plex [N-Term]	0.0012718	0	0.687	1	2	8	34498_sw_P60843	0	1261.77	43.5	43.4	43.7	34.6	30.9	28.7	35.3	43	32.6	42.5	20.2	33.59	56.33	45.5	45.53	74.16	72.59	34.76	43.4	57.22	46			High	2	0	0	631.389	-0.84	-0.00053	82.8072	0	0.0003601	0.687	2.5
FALSE	High	YAPSIGFPYSL	1xTMT6plex [N-Term]	0.000807603	0	0.751	1	1	2	42644_sw_Q8BYK6	0	1443.77																							NoQuanValues	High	2	0.3632	0	722.39	0.01	0	60.4936	0.001664	0.003626	0.344	2.34
FALSE	High	YQLLLKELL	1xTMT6plex [K6]; 1xTMT6plex [N-Term]	0.000625509	0	0.787	1	1	6	54814_sw_A2CG49	0	1591.02	498.5	490.2	606.1	494.6	651.4	467.2	474.6	592.9	418	529.3		13.24	16.48	1.93	14.33	8.91	13.25	8.19	13.39	1.08	8.63			High	2	0.6179	0	796.017	1.61	0.00128	81.2205	0.003253	0.0186	0.148	2.12
FALSE	High	YQLLLKEML	1xOxidation [M8]; 1xTMT6plex [K6]; 1xTMT6plex [N-Term]	9.33232e-05	0	1.055	1	1	2	49219_tr_D3YUF3	0	1624.97	141.7	143.8	149.2	149.6	183.8	162.5	151.4	155.6	154.9	128.8	381.9	62.78	67.13	40.34	61.2	54.7	53.2	59.31	52.2	60.14	53.43	69.14		High	3	0.4348	0	542.33	0.3	0.00016	49.1142	0	2.686e-05	1.055	2.99
FALSE	High	YSIQGQSVM	1xOxidation [M9]; 1xTMT6plex [N-Term]	0.00125388	0	0.689	1	1	2	54919_sw_Q80TL7	0	1257.63	50.6	48.2	47.4	46.1	50.8	42	52.6	35.5	62.7	28.5	167.5	38.93	51.82	52.98	59.43	44.69	42.28	49.65	59.41	56.03	68.58	30.09		High	2	0.5304	0	629.321	0.22	0.00014	14.7155	0	0.0003549	0.689	2.3
FALSE	High	FAIRNILDYV	1xTMT6plex [N-Term]	0.00121018	0	0.694	1	1	5	49223_sw_Q8CAS9	0	1452.84	323.2	284.1	377.4	272.1	479.1	257.9	303.1	423.2	217.8	286.5	220.7	35.2	28.86	34.38	30.93	32.8	35.63	24.67	30.28	24.28	28.35	42.33		High	2	0.4303	0	726.925	1.02	0.00074	66.9234	0.0006241	0.002118	0.423	2.51
FALSE	High	ASVGNAQKLPI	1xTMT6plex [K8]; 1xTMT6plex [N-Term]	7.07532e-05	0	1.094	1	1	2	29849_sw_O70400	0	1555.96	305.2	323	232.4	279.2	257.7	247.4	302.9	263.3	262.6	261.9		40.17	37.11	35.74	29.32	39.49	28.77	37.67	36.63	26.71	34.09			High	2	0.5042	0	778.483	1.34	0.00104	32.2861	0	2.027e-05	1.094	3.61
FALSE	High	AGPENSSKI	1xTMT6plex [K8]; 1xTMT6plex [N-Term]	0.00142465	0	0.671	1	1	4	42339_sw_Q80XK6	0	1360.78	79	61.6	78.7	56.4	89.1	61.8	80.5	61	82.2	49.5	53	32.15	38.64	44.96	28.72	41.5	38.61	26.05	27.95	17.29	37.74			High	2	0.4967	0	680.896	0.51	0.00035	11.7918	0	0.0004018	0.671	3.02
FALSE	High	ASVQNEAKL	1xTMT6plex [K8]; 1xTMT6plex [N-Term]	0.000625509	0	0.787	1	1	2	37972_sw_Q9WUM4	0	1417.84	55.4	37.5	61.6	41.7	56.7	39.9	52.5	45.9	44.1	35.9	20.2	78.06	73.9	87.54	71.6	87.54	84.31	73.84	76.99	79.34	83.99			High	2	0.3866	0	709.426	1.88	0.00133	16.9995	0	0.0003703	0.683	3.13
FALSE	High	YSIINGIVF	1xTMT6plex [N-Term]	0.00167705	0	0.648	1	1	2	26935_sw_Q8R173	0	1254.73	339.4	325.2	332.1	309.9	461.3	323.9	327.2	374.5	265.6	293.6	583.6													High	2	0.4085	0	627.869	0.78	0.00049	68.1617	0	0.0004691	0.648	2.13
FALSE	High	AALQNLEQL	1xTMT6plex [N-Term]	0.00183897	0	0.635	1	1	5	49682_sw_Q9WTK5	0	1228.71	788	859.2	561.7	794.1	716.5	648	730.6	691.6	698.2	613.8	1121	17.05	18.04	2.26	15.36	10.96	23.24	7.88	12.72	15.54	16.35	17.83		High	2	0.4263	0	614.859	1.41	0.00086	42.4969	0	0.0005581	0.623	2.51
FALSE	High	AALQNLEQLL	1xTMT6plex [N-Term]	0.001445	0	0.669	1	1	1	49682_sw_Q9WTK5	0	1341.79	21.8	19.5	21.1	18.5	22.3	18.6	22.8	16.6	24.9	18.8														High	2	0.442	0	671.401	0.23	0.00015	68.3759	0	0.0004052	0.669	2.76
FALSE	High	FALNNPEMV	1xOxidation [M8]; 1xTMT6plex [N-Term]	0.000332556	0	0.876	1	1	4	9801_tr_F6VLR8_	0	1279.66	700.1	876	589.2	717	688.2	629.2	702.1	595.8	734.7	499.9	2402.6	16.58	16.07	9.27	13.95	16.75	8.17	16.91	17.78	11.13	19.99	12.25		High	2	0.437	0	640.332	1.38	0.00088	34.766	0	9.511e-05	0.876	2.7
FALSE	High	FALNNPEMV	1xTMT6plex [N-Term]	0.000643522	0	0.783	1	1	3	9801_tr_F6VLR8_	0	1263.66	485.1	487.6	500.1	481.7	469.2	407	487.9	516.6	383.8	534.4		9.79	9.94	1	9.55	5.85	5.71	12.8	5.78	11.95	6.88			High	2	0.4865	0	632.334	-0.31	-0.0002	44.0933	0	0.0001838	0.783	2.22
FALSE	High	AGIYNTTEL	1xTMT6plex [N-Term]	0.00193252	0	0.628	1	1	2	28508_sw_Q8K1Z0	0	1210.65	158.8	169.3	138	160.1	151.2	137.6	155.8	164.9	148.4	132.4	268.2	20.49	25.24	26.12	26.1	24.03	27.04	16.12	22.3	11.71	26.28	19.7		High	2	0.3153	0	605.83	0.08	5e-05	29.224	0.001086	0.00315	0.364	2.03
FALSE	High	YQIVNHDQKL	1xTMT6plex [K9]; 1xTMT6plex [N-Term]	0.00152936	0	0.661	1	1	1	45623_tr_G5E8C2	0	1715.98	47	54.5	40.2	46.6	47.5	40.3	52.9	41.1	57.7	44.6														High	3	0.4954	0	572.666	-1	-0.00057	19.7487	0	0.0004295	0.661	3.27
FALSE	High	FAIINSNPIEL	1xTMT6plex [N-Term]	9.39881e-05	0	1.054	1	1	1	55229_sw_O70472	0	1459.84	97.8	124.3	88	105.8	112.5	100.3	110.1	112.4	100.5	101.5														High	2	0.4066	0	730.422	1.22	0.00089	68.1742	0	2.698e-05	1.054	2.73
FALSE	High	VTYLFVQL	1xTMT6plex [N-Term]	0.0012188	0	0.693	1	1	3	8745_sw_Q9CQG6-	0	1211.72	179	106.1	233.4	154.5	69.1	179	131.9	112.9	420	234.2	96.4													High	2	0.3964	0	606.366	0.47	0.00028	73.6368	0.0003803	0.0007918	0.57	2.22
FALSE	High	AALQNLVKI	1xTMT6plex [K8]; 1xTMT6plex [N-Term]	0.000494887	0	0.82	1	1	6	49380_sw_P70168	0	1427.94	865	1003.6	816.7	942	1043.1	810.5	913.7	847.6	854.7	852.1		22.27	21.96	15.72	22.2	21.87	16.6	21.26	21.14	20.32	21.41			High	2	0.6888	0	714.472	0.75	0.00054	48.194	0	0.0002288	0.752	3.31
FALSE	High	AALQNYNNEL	1xTMT6plex [N-Term]	6.31562e-05	0	1.11	1	1	5	9842_sw_Q9JJ94_	0	1378.72	134.7	135.9	114	134	134.6	110.9	132.8	129.1	109	105.2	83.5	7.55	4.05	0.32	5.83	6.3	1.62	4.08	7.39	2.87	3	44.07		High	2	0.5233	0	689.862	0.4	0.00028	25.274	0	1.818e-05	1.11	3.44
FALSE	High	YSLGNTYTL	1xTMT6plex [N-Term]	0.000426351	0	0.841	1	1	2	43523_sw_Q6IR34	0	1260.67	478.1	499.8	442.4	473.7	494	439.6	473.9	456.2	431.9	392.4	910.7	1.13	3.06	5.28	0.37	11.65	5.47	1.25	0.7	7.89	3.18	16.26		High	2	0.2778	0	630.837	0.15	0.0001	37.3057	0	0.0001216	0.841	2.7
FALSE	High	YALYNNWEHM	1xOxidation [M10]; 1xTMT6plex [N-Term]	3.28674e-05	0	1.202	1	2	6	19766_tr_Q9CXU4	0	1585.73	56.7	86	76.6	117	87.2	113.2	64.3	72.9	132.3	56.2	618.4	17.98	13.82	22	16.79	7.61	23.93	31.07	16.86	29.91	12.71	26.63		High	3	0.774	0	529.249	0.93	0.00049	27.4129	0	4.353e-05	0.987	4.47
FALSE	High	YQLVNSIFQHL	1xTMT6plex [N-Term]	1.9996e-05	0	1.272	1	1	2	55885_tr_L7N451	0	1590.88	126.6	143.9	129.4	151.4	155.2	115.1	138.1	182.6	129.2	137	250.3													High	3	0.5938	0	530.965	-2.16	-0.00114	65.8693	0	1.142e-05	1.176	4.16
FALSE	High	YSLVNQQSF	1xTMT6plex [N-Term]	0.000603699	0	0.792	1	1	3	17013_sw_Q80ZJ1	0	1314.69	175.6	176.4	143.8	178.9	188.9	155.8	173.4	158.9	170.3	140.5	306.2	39.74	45.74	41.17	45.96	47.94	52.67	40.77	52.31	43.07	46.17	43.16		High	2	0.6711	0	657.849	1.02	0.00067	33.3279	0.0003803	0.000589	0.615	2.98
FALSE	High	AALIYGKL	1xTMT6plex [K7]; 1xTMT6plex [N-Term]	0.00120163	0	0.695	1	1	2	47885_sw_Q9DC23	0	1306.85	192	219.9	229.3	218.4	154.4	238.8	258	182.3	252.2	274		29.68	27.86	35.92	31.62	23.35	38.34	23.79	30.03	31.17	33.49			High	2	0.5246	0	653.93	1.6	0.00105	42.8082	0	0.0004658	0.649	3.05
FALSE	High	FAIYNGEWDL	1xTMT6plex [N-Term]	0.000621085	0	0.788	1	1	1	32502_sw_Q6P9N1	0	1456.73																							NoQuanValues	High	2	0.4128	0	728.869	0.42	0.00031	63.8239	0	0.0001768	0.788	2.81
FALSE	High	YSSENISNF	1xTMT6plex [N-Term]	0.0013084	0	0.683	1	1	2	29849_sw_O70400	0	1289.62	271.2	293.2	212.7	299.9	256.2	234.1	272.4	276.7	246.4	219.1	620.4	66.99	69.5	60.59	71.11	62.29	73.19	61.23	66.28	70.42	72.4	71.17		High	2	0.2687	0	645.315	1.06	0.00069	24.3273	0.001748	0.004991	0.299	2.01
FALSE	High	YQFDKVGILTL	1xTMT6plex [K5]; 1xTMT6plex [N-Term]	0.00151855	0	0.662	1	1	2	45442_sw_Q8BKT7	0	1755.05	833.7	881.2	952.5	986.6	1165.9	848.9	865.9	1063.5	246.7	891.2														High	3	0.5698	0	585.687	0.98	0.00057	57.7688	0.001748	0.005206	0.293	1.79
FALSE	High	AQTSNSQEI	1xTMT6plex [N-Term]	0.00168898	0	0.647	1	1	2	36497_sw_Q8BVK9	0	1206.62	49.8	34.3	67.2	29	54.5	40.3	44.2	56.4	107.4	26.4	68.6	92.66	97.88	84.95	99.28	86.91	85.69	85.27	41.91		83.31	107.32		High	2	0.5521	0	603.812	0.32	0.00019	8.7704	0	0.0004715	0.647	2.59
FALSE	High	AQVQNSEQL	1xTMT6plex [N-Term]	0.00111933	0	0.705	1	1	2	38804_sw_Q91WG2	0	1245.66	131.1	88.8	148.4	96.7	126.9	94.6	117.5	102.4	114.1	83.6	155.4	23.61	21.47	25.43	16.74	23.95	19	23.86	29.01	20.71	27.65	20.72		High	2	0.5284	0	623.336	0.67	0.00042	12.1883	0	0.0003168	0.705	2.82
FALSE	High	YGIVNENSL	1xTMT6plex [N-Term]	0.00104266	0	0.715	1	1	2	43633_sw_P50516	0	1237.66	102.7	120.1	96.8	106.9	107.8	89.1	118.6	101.1	103.1	90.5	214.7	54.37	56.9	39.9	52.06	52.12	61.5	49.96	58.38	51.97	48.65	51.73		High	2	0.4201	0	619.335	-0.64	-0.0004	31.9644	0	0.0002951	0.715	2.88
FALSE	High	AQYGNILKHVM	1xTMT6plex [K8]; 1xTMT6plex [N-Term]	0.000349499	0	0.869	1	1	3	29723_sw_Q8R4R6	0	1732	655.7	962.7	558	826.5	1165.3	686.4	927.9	1260.2	133.8	923.9		16.33	13.76	15.19	19.93	14.88	14	10.13	17.84		15.52			High	3	0.7918	0	578.003	-1.23	-0.00071	36.7109	0	9.977e-05	0.869	2.93
FALSE	High	VTIQNSELM	1xTMT6plex [N-Term]	0.0005868	0	0.796	1	1	2	53953_tr_B2RXC6	0	1263.68	99.5	115.6	100.5	102.2	117.4	87.5	126.2	117.2	103.2	112.1		50.95	52.73	65.19	57.82	55.57	68.33	52.6	63.36	45.89	58.05			High	2	0.4906	0	632.344	-0.22	-0.00014	34.4589	0	0.0001675	0.796	2.65
FALSE	High	AQYGNILKHVM	1xOxidation [M11]; 1xTMT6plex [K8]; 1xTMT6plex [N-Term]	6.73231e-05	0	1.101	1	1	7	29723_sw_Q8R4R6	0	1747.99	705.9	1122	563.4	887.4	1269.8	825.4	1041.3	1005.9	714.8	866.9	16.6	18.36	14.52	10.7	14.26	18.2	17.8	15.81	16.28	14.27	17.33			High	3	0.7951	0	583.336	-0.02	-1e-05	25.3067	0	0.0001228	0.84	2.83
FALSE	High	FGLHLIDFM	1xOxidation [M9]; 1xTMT6plex [N-Term]	0.0012188	0	0.693	1	1	3	46612_sw_Q8C156	0	1337.71	250.5	164.6	258.6	167.4	344.6	207.1	210.4	228.3	263.7	138.7	895.3	23.85	21.84	27.63	21.67	24.1	19.75	25.58	17.28	31.91	23.77	28.79		High	2	0.5992	0	669.362	3.24	0.00217	56.4197	0	0.000345	0.693	2.47
FALSE	High	YSSENQEAI	1xTMT6plex [N-Term]	0.000866999	0	0.741	1	2	2	31830_sw_Q8VC48	0	1269.62	68.3	55.6	65.8	60.8	78	56.7	54.2	47.4	77.6	40.8	158.1	5.55	10.37	11.05	4.75	10.33	3.83	18.8	8.76	15.75	21.67	10.27		High	2	0.4302	0	635.312	-0.2	-0.00013	12.7173	0	0.0002456	0.741	2.58
FALSE	High	YQGPGGLLDYI	1xTMT6plex [N-Term]	6.82858e-05	0	1.099	1	1	2	46326_sw_A8Y5H7	0	1424.76	138.8	144.9	151.1	126	163	149.3	103.3	139.1	112.7	118.3	237													High	2	0.3625	0	712.886	1.85	0.00132	60.1088	0	1.96e-05	1.099	3.09
FALSE	High	FGLHLIDFM	1xTMT6plex [N-Term]	0.000957557	0	0.727	1	1	3	46612_sw_Q8C156	0	1321.72	253.3	97.9	261.7	140.4	219.1	157.7	177.6	241.1	186.6	198.2														High	2	0.2762	0	661.362	-0.2	-0.00013	72.5592	0.007143	0.049	0.043	1.81
FALSE	High	FGLGSLSSL	1xTMT6plex [N-Term]	0.00085478	0	0.743	1	1	2	44255_sw_Q9QZM0	0	1109.64	324.8	330.8	290.1	326.8	321.3	284	304.1	349.5	178.8	281.4	441.7	56.7	52.85	59.43	52.65	55.82	56.26	53.53	59.58	50.16	58.34	50.84		High	2	0.0989	0	555.323	-0.85	-0.00047	56.7484	0	0.0002431	0.743	2.63
FALSE	High	AALLNFDEF	1xTMT6plex [N-Term]	0.000276507	0	0.902	1	1	4	52831_sw_Q6P9Q4	0	1268.67	499.3	465.7	462.1	471.4	455.4	499.3	396.2	367.5	519	388.9	897.3													High	2	0.5539	0	634.84	0.38	0.00024	62.3179	0	8.099e-05	0.899	2.69
FALSE	High	ASYEFVQRL	1xTMT6plex [N-Term]	0.00043863	0	0.837	1	1	5	56386_sw_Q9JHU4	0	1341.74	524.3	602	566	712.5	309.7	796.3	496.7	428.8	841.2	640.9	1276.3	14.61	22.35	10.82	17.45	9.89	17.4	23.69	21.41	12.07	19.73	8.55		High	2	0.5945	0	671.372	0.42	0.00028	32.761	0	0.0002703	0.728	2.91
FALSE	High	VTIQNSELM	1xOxidation [M9]; 1xTMT6plex [N-Term]	0.00043863	0	0.837	1	1	2	53953_tr_B2RXC6	0	1279.68	85.8	88.5	99.2	79.1	97	68.7	99.4	71.2	96.8	57.2	284.1	22.43	33.58	28.06	26.23	30.01	9.16	39.24	27.2	21.41	29.23	2.28		High	2	0.5818	0	640.341	-2.07	-0.00132	22.8302	0	0.0001254	0.837	3.18
FALSE	High	FGFSFNAPL	1xTMT6plex [N-Term]	0.00197405	0	0.625	1	2	2	56178_sw_Q9ERU9	0	1228.66	92.4	98.3	68.7	73.8	88.8	73.7	62.8	66.8	132.8	72.3	106													High	2	0.5534	0	614.832	-0.36	-0.00022	68.1891	0	0.0005502	0.625	2.62
FALSE	High	FGATNWDLI	1xTMT6plex [N-Term]	0.000830857	0	0.747	1	1	3	40205_sw_Q8BK67	0	1265.67	525.7	608.5	623.4	576.2	746.5	683.7	660.4	636.3	601.9	591	913													High	2	0.4163	0	633.34	-0.27	-0.00017	61.0621	0	0.0002361	0.747	2.57
FALSE	High	AALLNQQFL	1xTMT6plex [N-Term]	0.0011273	0	0.704	1	1	2	39926_sw_P48455	0	1246.74	249	277	202.2	271.2	259.6	236.5	258.9	252.1	224.5	223.4	336.5	37.03	42.62	29.93	39.91	29.19	34.92	33.69	34.3	39.47	37.25	25.52		High	2	0.5565	0	623.872	0.06	4e-05	50.5569	0	0.0003181	0.704	2.39
FALSE	High	YGINNIREL	1xTMT6plex [N-Term]	0.00140458	0	0.673	1	1	2	39711_sw_Q8C0C7	0	1320.75	126.7	121.2	107	118.3	128.9	109.3	107.8	124.2	115.7	98	199.9	4.3	6.59	1.98	5.93	11.5	7.26	2.51	5.69	1.47	9.3	0.06		High	2	0.4286	0	660.878	1.24	0.00082	31.5494	0.0003803	0.001069	0.525	2.59
FALSE	High	FAYTVKYVL	1xTMT6plex [K6]; 1xTMT6plex [N-Term]	0.00167705	0	0.648	1	1	2	24220_sw_Q6P073	0	1561.94	297.2	257.6	275.7	269.7	283.5	266.6	269.5	275.3	370.7	304.8		49.59	45.32	38.77	51.47	36.3	48.49	41.96	49.09	42.11	40.42			High	2	0.2278	0	781.474	1.07	0.00083	51.7427	0	0.0004684	0.648	2.37
FALSE	High	YGLLNVTKI	1xTMT6plex [K8]; 1xTMT6plex [N-Term]	0.000429388	0	0.84	1	1	2	48234_tr_B2RUJ8	0	1478.93	308.2	315	319.4	328.4	369	289.6	319.7	352.9	231.8	308.1		42.45	38.29	44.84	38.2	47.93	45.42	43.4	40.06	38.68	42.87			High	2	0.6084	0	739.971	-0.12	-9e-05	49.0704	0	0.0001266	0.836	3.09
FALSE	High	AGVRNPQQHL	1xTMT6plex [N-Term]	0.000206681	0	0.943	1	1	2	44190_sw_P29341	0	1348.76	233.1	191.4	227.1	190.7	246.7	197.9	186.5	168.8	219.4	155.2	240.3	35.81	40.49	34.46	33.86	35.59	33.53	42.13	36.35	29.28	33.93	36.88		High	2	0.5257	0	674.887	0.81	0.00055	8.0786	0	5.92e-05	0.943	2.72
FALSE	High	ASLPFMPFVM	1xOxidation [M10]; 1xTMT6plex [N-Term]	0.000842734	0	0.745	1	1	2	55803_tr_F7AL76	0	1384.72	10.7	11.7	8.5	10.5	9.3	12.6	5.3	11.6	9.2	9.6														High	2	0.5741	0	692.864	-0.27	-0.00019	75.5974	0	0.0002397	0.745	2.7
FALSE	High	FAVVNHQGTL	1xTMT6plex [N-Term]	0.00180027	0	0.638	1	1	5	36219_sw_Q8CEG8	0	1314.74	233.9	277.6	185.6	282.6	263.8	203.3	251.3	201.3	264.8	192.5	408.4	36.51	29.91	39.42	27.62	39.59	34.92	34.35	34.4	37.46	34.88	50.66		High	2	0.5211	0	657.872	0.27	0.00018	27.2489	0	0.0005018	0.638	2.13
FALSE	High	FSFRNTQEVI	1xTMT6plex [N-Term]	0.000491387	0	0.821	1	1	4	55885_tr_L7N451	0	1469.79	304.2	292.6	285.1	311.1	351.6	262.5	280.6	274.8	315.6	252	467	33.29	28.17	44.92	30.77	35.98	32.52	35.39	34.31	27.83	29.93	39.52		High	2	0.2941	0	735.403	2.39	0.00176	36.847	0	0.0001406	0.821	2.55
FALSE	High	AGQFNQDYL	1xTMT6plex [N-Term]	0.0010651	0	0.712	1	1	3	39484_sw_P97384	0	1284.64	208	216.6	194.1	194.3	187.8	158.3	188.6	207.6	199.4	166.1	330.3	21.23	23.92	24.38	28.07	20.78	33.19	21.91	30.01	22.69	22.79	10.83		High	2	0.5385	0	642.826	2.72	0.00175	28.8022	0.0006241	0.002004	0.431	2.34
FALSE	High	ASLVNADKL	1xTMT6plex [K8]; 1xTMT6plex [N-Term]	0.000768462	0	0.758	1	1	4	43634_sw_P59016	0	1388.85	686.3	639.9	688.1	620.6	726.5	589.2	709.6	544.4	723.4	562.9		18.4	19.08	25.56	17.26	21.51	23.9	21.28	21.09	21.33	23.18			High	2	0.5389	0	694.93	0.64	0.00044	31.4219	0	0.0002187	0.758	3.21
FALSE	High	ASLVNSPSYL	1xTMT6plex [N-Term]	0.000554408	0	0.804	1	1	3	54663_sw_Q3U3D7	0	1279.71	375.2	425.5	333.6	388.1	333.2	352.7	368.2	348.4	363.5	322.7	598.9	1.55	2.5	9.01	5.77	3.68	5.63	1.11	4.64	5.97	0.02	10.16		High	2	0.4602	0	640.359	0.18	0.00012	37.3069	0.0003803	0.00141	0.484	2.26
FALSE	High	AAILNNAHYL	1xTMT6plex [N-Term]	0.000726046	0	0.766	1	1	2	56102_sw_Q3UHK6	0	1328.75	266.8	389.6	161.9	313	264.3	284.3	323.6	289.2	253.8	248.8	612.4	58.55	57.94	59.83	60.55	54.72	61.72	52.35	55.87	54.41	59.12	51.79		High	2	0.512	0	664.88	0.98	0.00065	33.9089	0	0.0002067	0.766	2.91
FALSE	High	AQQSNVDEL	1xTMT6plex [N-Term]	0.000681119	0	0.775	1	1	2	54232_sw_P08121	0	1232.63	85.4	61.6	91.1	64.8	81.2	65.1	69.8	63.8	66.1	49.2	127.4	14.26	14.53	19.12	14.48	3.22	0.75	25.76	11.62	27.2	16.37	41.69		High	2	0.4409	0	616.819	-0.5	-0.00031	13.6369	0	0.0001939	0.775	2.54
FALSE	High	FALELFQTL	1xTMT6plex [N-Term]	0.00103529	0	0.716	1	1	3	31220_tr_Z4YK03	0	1310.76	33.2	28.3	29.2	49.3		41.2	8.2	21	71.4	37	41	14.43	15.3	38.45	23.57		11.2		22.39	28.24	27.77			High	2	0.4619	0	655.881	-0.72	-0.00047	95.5766	0	0.0002925	0.716	2.36
FALSE	High	YQPYNKDWI	1xTMT6plex [K6]; 1xTMT6plex [N-Term]	0.00140458	0	0.673	1	2	3	10438_tr_G3UW85	0	1684.91	638.4	876.4	690.1	863.7	937.1	864	922.4	1080.4	910.2	861.9		17.15	12.88	19.14	14.73	19.79	7.86	22.13	9.94		14.83			High	3	0.6181	0	562.308	0.45	0.00026	36.626	0.0003803	0.0005953	0.613	2.54
FALSE	High	AVIQFLERI	1xTMT6plex [N-Term]	0.00114341	0	0.702	1	1	2	55774_sw_Q571H0	0	1317.81	58.9	59.1	89.6	56.7	60.9	79.9	64.7	71.5	52.3	82.1	26.3													High	2	0.4331	0	659.408	-0.32	-0.00021	63.4358	0.0003803	0.0008922	0.552	3.14
FALSE	High	YAGQFNQDYL	1xTMT6plex [N-Term]	5.75884e-05	0	1.123	1	1	2	39484_sw_P97384	0	1447.71	220.3	213.2	207.3	210.4	231.6	207.4	219.3	234	225.8	194	440	47.01	57.3	54.56	66.05	43.71	60.74	49.91	54.82	54.89	57.12	51.81		High	2	0.6223	0	724.357	0.49	0.00036	34.4074	0	1.657e-05	1.123	3.23
FALSE	High	AAVSNFGYDL	1xTMT6plex [N-Term]	9.2663e-05	0	1.056	1	1	3	3318_tr_E9PZX2_	0	1285.66	220.3	246.5	192.5	199.2	210.8	204.5	235.7	223.1	190.7	192.5	246.6	8.14	13.82	19.42	8.78	4.64	19.33	14.07	7.77	7.42	9.71	38.39		High	2	0.6696	0	643.335	0.71	0.00046	40.4689	0	2.663e-05	1.056	3.45
FALSE	High	YAFYNTEQL	1xTMT6plex [N-Term]	0.000105294	0	1.038	1	1	2	42752_sw_Q91WQ5	0	1377.69	486.7	449.6	378.3	772.1		583.8	144.3	268	714.2	380.7	1045.3	26.84	24.07	33.86	24.37		27.78	23.51	24.33	24.08	27.78	24.01		High	2	0.5048	0	689.348	0.6	0.00041	37.6042	0	3.014e-05	1.038	3.11
FALSE	High	AAVQNPALTAL	1xTMT6plex [N-Term]	0.00133654	0	0.68	1	1	3	51987_sw_Q3U1N2	0	1297.77	403.5	442.2	307.9	394.1	375.3	313	393.8	360.8	363.7	326	515	4.98	0.55	1.78	4.89	0.24	4.6	6.63	4	0.82	1.63	2.92		High	2	0.61	0	649.387	-0.26	-0.00017	37.7353	0	0.0003765	0.68	2
FALSE	High	YQYSFPEL	1xTMT6plex [N-Term]	0.00176238	0	0.641	1	1	3	26511_sw_Q5M8N4	0	1275.65	336.6	312.2	345.3	290.7	320.8	423.3	349.4	316.2	349	359	841.9	36.31	27.01	23.63	25.4	29.07	24.31	19.03	29.31	26.14	27.93	21.63		High	2	0.4703	0	638.326	-1.01	-0.00065	48.2754	0.001748	0.004831	0.303	2.02
FALSE	High	AAVIDQERL	1xTMT6plex [N-Term]	0.00124502	0	0.69	1	1	4	54523_sw_Q80UW5	0	1243.72	210.6	196.2	212.3	184.8	206.2	160.5	206.6	168.3	223.4	155.8	342.8	37.99	36.61	40.96	37.09	38.51	46.59	31.16	35.29	43.91	39.42	40.66		High	2	0.5337	0	622.365	0.87	0.00054	21.4052	0	0.0005536	0.624	3.41
FALSE	High	AVYTFETLL	1xTMT6plex [N-Term]	0.000307576	0	0.887	1	1	3	46994_sw_Q8R1F1	0	1285.72	457	442.1	525.8	498.9	321.1	639.3	420	379.3	613.3	561	727.3													High	2	0.4222	0	643.366	0.23	0.00015	64.9693	0	8.785e-05	0.887	1.8
FALSE	High	AAPISPWTM	1xOxidation [M9]; 1xTMT6plex [N-Term]	0.0011273	0	0.704	1	1	3	44631_tr_A0A0N4	0	1218.64	251.9	417.9	205.2	322.4	397.4	326.4	372.6	342.1	372.3	274.6	742.7	1.25	3.3	8.46	5.32	0.54	1.9	1.78	2.6	2.51	1.58	1.23		High	2	0.3602	0	609.823	0.06	4e-05	33.2378	0	0.0004542	0.653	2.61
FALSE	High	AAVGNHVAKL	1xTMT6plex [K9]; 1xTMT6plex [N-Term]	0.000860868	0	0.742	1	1	4	39803_tr_E0CZE0	0	1437.89	250.4	240.9	221.8	213.1	289.9	225.6	221.9	195.2	239.9	186		53.12	58.21	47.64	53.57	51.72	53.05	54.18	57.29	51.18	54.22			High	2	0.6429	0	719.453	2.47	0.00177	16.3029	0	0.0002449	0.742	3.22
FALSE	High	ESAISNLDYI	1xTMT6plex [N-Term]	0.0016652	0	0.649	1	1	2	42258_sw_Q9R0C8	0	1353.71	114.3	83.5	95.5	95.2	111.6	99.5	104.5	109.7	109.6	93	178.8	14.01	10.71	28.24	13.65	25.44	14.94	25.18	14.27	24.62	23.97	10.07		High	2	0.3675	0	677.359	0.96	0.00065	42.4275	0	0.0004678	0.649	2.83
FALSE	High	WVLVNEKPL	1xTMT6plex [K7]; 1xTMT6plex [N-Term]	0.000252131	0	0.915	1	1	2	23328_sw_Q9ESY9	0	1555.96	279.6	374	271.3	418.1	344	334.5	383	397.9	359.5	373.2		42.22	38.3	49.34	33.73	42.56	37.9	41.38	36.55	44.04	38.43			High	2	0.4788	0	778.484	-0.15	-0.00012	49.4221	0	7.218e-05	0.915	3.3
FALSE	High	AAPQNFTPSMI	1xTMT6plex [N-Term]	0.000435528	0	0.838	1	1	6	52070_sw_Q9Z1T1	0	1405.73	332.4	314.2	327.7	326.6	332.9	284.5	329.3	339.1	287.5	370.5		10.06	7.81	7.59	6.21	8.31	8.35	15.78	10.28	13.57	8.99			High	2	0.5777	0	703.371	-0.46	-0.00032	40.0763	0	0.0001917	0.777	2.96
FALSE	High	EIYSFSESL	1xTMT6plex [N-Term]	0.000535077	0	0.809	1	1	2	46637_sw_P27641	0	1303.66	40.6	41.2	51.3	53.3	31.2	59.5	48	37	72.4	55.4	98	16.38	1.22	9.88	2.3	14.26	2.11	9.86	6.5	14.78	7.85			High	2	0.4291	0	652.336	1.78	0.00116	45.1827	0	0.0001528	0.809	2.96
FALSE	High	AAPQNFTPSMI	1xOxidation [M10]; 1xTMT6plex [N-Term]	0.00128997	0	0.685	1	1	7	52070_sw_Q9Z1T1	0	1421.73	263.3	316.6	229.5	262.6	305.3	245.3	271.3	241.2	274.7	212.1	677.7	32.37	29.14	38.2	31.81	32.82	28.03	26.65	23.65	43.59	24.27	35.83		High	2	0.4488	0	711.369	1.32	0.00094	30.7892	0	0.0003636	0.685	2.83
FALSE	High	YQYQNIFGPL	1xTMT6plex [N-Term]	0.00133654	0	0.68	1	1	3	52229_sw_Q9EPU0	0	1471.78	199.6	188	239.1	196.2	244.3	214.4	214.8	215.3	222.4	208.6	310.4	10.48	3.13	16.9	11.38	0.73	10.54	5.7	11.15	2.82	1.38	49.92		High	2	0.5669	0	736.394	1.8	0.00132	55.0918	0	0.0003762	0.68	2.54
FALSE	High	YQVANGMDFL	1xOxidation [M7]; 1xTMT6plex [N-Term]	3.57901e-05	0	1.19	1	1	3	52006_sw_P05622	0	1402.69	191.6	207.1	147.9	175.3	223.3	174.9	202.4	174.4	215.9	127	848	70.04	65.82	87.35	69.81	65.08	64.57	59.9	65.68	55.96	65.16	64.33		High	2	0.4921	0	701.848	0.88	0.00061	37.7878	0	1.033e-05	1.19	3.8
FALSE	High	VYSAAILEYL	1xTMT6plex [N-Term]	0.000681119	0	0.775	1	1	2	10908_sw_P0C0S6	0	1370.78	15.7	13.5	29.1	16.8	16.4	24.5	9.7	30.5	15.9	30														High	2	0.5196	0	685.892	0.28	0.00019	74.438	0	0.000194	0.775	2.04
FALSE	High	DALANAAGHL	1xTMT6plex [N-Term]	0.00203082	0	0.621	1	1	2	12533_tr_Q91VB8	0	1181.65	34.3	41	30.4	37.7	40.2	34.1	37.2	31.3	41.1	33.8		23.01	35.48		30.86	11.06	16.97	38.71	18.38	38.7	24.48			High	2	0.7173	0	591.326	-2.15	-0.00127	22.7124	0	0.0005625	0.621	2.83
FALSE	High	DALENLRVYL	1xTMT6plex [N-Term]	0.0011273	0	0.704	1	1	1	22087_sw_Q9Z0H7	0	1434.82	94.2	87.6	129	80.1	106.9	100.7	86.3	98.2	139.4	111.9														High	2	0.5301	0	717.911	0.14	0.0001	51.1753	0	0.0003201	0.704	2.49
FALSE	High	DAIHNFDFL	1xTMT6plex [N-Term]	0.00105009	0	0.714	1	2	3	53017_sw_Q5XF89	0	1320.68	438.5	343.6	475.9	361.8	489.1	419.1	442.3	514.3	391.7	418.8		4.02	2.78	2.31	4.31	0.42	10.79	7.29	3.46	3.44	6.58			High	2	0.4878	0	660.844	1.07	0.00071	46.7066	0.0006241	0.001539	0.471	2.46
FALSE	High	DALSNVDLL	1xTMT6plex [N-Term]	0.00196011	0	0.626	1	1	2	53233_sw_Q7TMB8	0	1188.67	241.8	253.3	189.5	241.5	250.7	213	197.3	215.3	216	203.7	255	55.39	58.64	52.38	51.45	63.32	59.89	52.48	60.46	54.56	57.94	56.9		High	2	0.4779	0	594.837	-0.25	-0.00015	48.4156	0	0.0005471	0.626	2.26
FALSE	High	YQVENIVDTL	1xTMT6plex [N-Term]	0.000542727	0	0.807	1	1	2	53122_sw_Q6ZQ73	0	1422.77	218.6	200.8	189.5	199.7	224.5	182	183.7	192.8	204.8	168.8	380.9	42.4	44.64	41.45	42.39	44.59	40.37	41.37	45.07	40.73	46.97	35.24		High	2	0.5156	0	711.888	1.18	0.00084	51.0315	0	0.0001548	0.807	2.25
FALSE	High	EAIQNSTSI	1xTMT6plex [N-Term]	0.00151855	0	0.662	1	2	2	49643_tr_E9PXY1	0	1191.64	55.3	45.4	66	47.2	53.7	41.7	55.7	42.3	64.2	37.4	81.5	24.43	31.84	30.84	30.48	45.67	33.31	32.67	21.74	32.34	42.21			High	2	0.4571	0	596.325	0.24	0.00014	16.7007	0.0003803	0.001145	0.515	2.45
FALSE	High	AAPSLFSMDFL	1xTMT6plex [N-Term]	0.000250348	0	0.916	1	1	2	50611_sw_Q8K4J6	0	1427.74	20.2	15.5	17.4	19.5	15.7	15.7	13.6	16.2	10.5	19.8		11.34	0.61	22.05	28.5	29.83	8.66	25.57	14.57	11.71	7.52			High	2	0.512	0	714.373	-3.26	-0.00233	86.3881	0	7.157e-05	0.916	3.34
FALSE	High	WSLSNFEQL	1xTMT6plex [N-Term]	0.000316435	0	0.883	1	1	1	17250_sw_Q9JIB0	0	1352.7	91.1	100.7	107.3	103.5	113.1	104.4	113.7	141.1	99	110.7														High	2	0.4126	0	676.856	0.61	0.00042	58.7124	0	9.085e-05	0.883	2.69
FALSE	High	DQIQNAQYL	1xTMT6plex [N-Term]	0.0010651	0	0.712	1	1	3	36229_sw_P61979	0	1321.69	208.4	211.4	171.6	198.9	180.6	152.4	194.9	194.7	173.5	169.8		5.8	4.63	11.42	1.21	10.81	3.11	4.48	3.79	10.42	1.36			High	2	0.5477	0	661.352	0.87	0.00057	23.6525	0	0.0003508	0.69	2.41
FALSE	High	AAPFDTVHI	1xTMT6plex [N-Term]	0.00158456	0	0.656	1	1	2	43520_tr_E9PUQ7	0	1199.66	335.9	412.2	256.3	365.5	308.3	286.6	330.1	310.2	342.1	275.6	662.5	46.45	44.42	60.07	46.24	51.25	45.35	47.96	46.01	51.08	49.48	55.12		High	2	0.598	0	600.334	-1.04	-0.00063	35.6511	0.0003803	0.0007909	0.571	1.99
FALSE	High	ETIMNQEKL	1xTMT6plex [K8]; 1xTMT6plex [N-Term]	0.000272609	0	0.904	1	1	3	14763_sw_Q64152	0	1563.88	74.4	84.6	75.5	84.9	88	71.7	77.7	82.4	75.1	78.1		46.66	51.94	55.28	47.94	65.27	57.5	48.3	57.92	36.83	53.35			High	3	0.464	0	521.965	0.1	5e-05	26.5826	0.0006241	0.002229	0.415	2.78
FALSE	High	ETIMNQEKL	1xOxidation [M4]; 1xTMT6plex [K8]; 1xTMT6plex [N-Term]	0.00164175	0	0.651	1	1	5	14763_sw_Q64152	0	1579.88	88.6	76	81.3	71.4	89.1	76.6	77.9	62.8	79.6	56.9	27.8	32.82	37.88	16.78	28.84	18.64	22.28	20.76	19.32	29.9	19.08			High	3	0.5828	0	527.298	1.54	0.00081	17.3474	0	0.000459	0.651	3.14
FALSE	High	AVLLYEKL	1xTMT6plex [K7]; 1xTMT6plex [N-Term]	0.00187849	0	0.632	1	1	2	43104_sw_Q8BKE9	0	1406.9	187.4	190.7	220.7	178.7	198.3	234.6	220.3	194.6	229.7	253		29.39	14.18	35.89	12.01	26.45	23.5	9.93	20.3	24.18	13.17			High	2	0.2951	0	703.955	-0.12	-8e-05	48.8387	0	0.0005239	0.632	3.05
FALSE	High	YALSDLDTL	1xTMT6plex [N-Term]	0.000801892	0	0.752	1	2	2	17130_tr_A2A8D4	0	1239.67	352.6	363.9	350.4	318.1	399.8	339.4	347.5	292.8	373.9	281.2	685.2	45.8	45.78	54.47	44.72	48.16	47.65	50.65	44.67	53.14	43.39	52.63		High	2	0.4921	0	620.337	0.33	0.0002	49.0159	0	0.0002285	0.752	2.52
FALSE	High	FAIDDHDYL	1xTMT6plex [N-Term]	0.00149716	0	0.664	1	1	4	35370_sw_Q91XU3	0	1337.66	335.5	287.7	349.8	340.4	349.4	316.7	321.1	321.7	342.8	228.1	1280.2	19.37	17.43	15.86	13.19	23.71	14.62	19.14	19.54	5.95	16.77	17.95		High	2	0.4581	0	669.333	1.2	0.0008	39.7357	0.0008381	0.002809	0.381	1.79
FALSE	High	YSAANYTNGSF	1xTMT6plex [N-Term]	7.43581e-05	0	1.087	1	1	2	43551_sw_Q61656	0	1423.67	35.6	35.6	31.6	36.3	33	30.4	33.3	32.1	26	27.6	67.3	33	46.92	22.11	49.54	21.04	47.39	21.23	39.22	41.03	35.37	45.57		High	2	0.6593	0	712.337	-1.38	-0.00098	22.6415	0	2.136e-05	1.087	3.64
FALSE	High	YALINFSVF	1xTMT6plex [N-Term]	0.00145528	0	0.668	1	1	4	52903_tr_E9QM38	0	1302.73	119.6	93.5	161	156.7		117.9	84.2	72	206.2	124.6		17.19	19.49	22.27	18.31		27.66	1.67	26.53	16.35	18.97			High	2	0.4971	0	651.868	-0.09	-6e-05	82.3411	0	0.000408	0.668	1.73
FALSE	High	AAIRNYGIEL	1xTMT6plex [N-Term]	0.000779448	0	0.756	1	1	4	45113_tr_F6Z4F8	0	1348.78	225.3	241.4	198.4	212	241.1	211.3	251.8	234.6	211.8	209.2	370.4	77.35	71.4	78.36	79.36	67.93	78.49	72.5	75.8	77.44	75	68.13		High	2	0.4308	0	674.893	0.63	0.00043	34.9858	0.0003803	0.0009442	0.544	2.6
FALSE	High	YALLFGDYL	1xTMT6plex [N-Term]	0.000873173	0	0.74	1	1	1	47813_sw_Q9Z2G6	0	1303.71	56.1	39.3	62.4	38.3	46.4	43.6	41.4	26.4	59.7	33.7	131.4													High	2	0.3686	0	652.361	0.18	0.00012	79.5734	0	0.0002488	0.74	2.36
FALSE	High	ATLENVTNL	1xTMT6plex [N-Term]	0.00139465	0	0.674	1	1	2	12115_tr_A2A8E2	0	1203.68	184.3	186.7	159.5	178.2	137.7	149.6	174.4	140.9	198.7	136.7	298	33.35	29.16	29.03	29.42	41.96	30.99	34.42	23.03	41.23	24.41	45.83		High	2	0.2817	0	602.343	0.13	8e-05	35.3706	0	0.0003923	0.674	2.13
FALSE	High	ATIINEEVL	1xTMT6plex [N-Term]	0.0013848	0	0.675	1	1	4	39511_tr_E9PXC0	0	1230.71	585.6	612.5	508.9	585	576.6	471.4	555.9	527	549.1	456.8	920.7	25.23	24.71	22.37	25.94	22.41	21.74	22.73	25.97	21.71	23.56	21.86		High	2	0.2324	0	615.861	-0.3	-0.00018	42.8776	0.0006241	0.002109	0.423	1.85
FALSE	High	FAHIDGDHL	1xTMT6plex [N-Term]	0.00160719	0	0.654	1	1	2	45922_tr_Q497W9	0	1253.65	26.9	41.7	68.2		128.4	55.9	54.9	150.4		44.4		59.71	64.04	43.95		51.7	51.23	51.11	49.06		50.69			High	3	0.5179	0	418.554	-0.23	-0.0001	21.5553	0	0.0004522	0.654	3.36
FALSE	High	YQYTNSEVL	1xTMT6plex [N-Term]	0.00059943	0	0.793	1	1	8	50595_sw_Q9CRT8	0	1345.68	524.9	520.6	511.3	534.5	547.6	466.9	504.7	459.5	547.5	422.5	556.8	24.99	33.07	17.48	28.06	22.84	24.58	26.13	25.96	30.17	25.71	71.04		High	2	0.5885	0	673.346	0.58	0.00039	26.2529	0	0.0001703	0.793	2.26
FALSE	High	YAIENVETNL	1xTMT6plex [N-Term]	7.75939e-05	0	1.081	1	1	3	50142_sw_Q6P2B1	0	1394.74	307.3	295.5	257.8	277.9	287.1	260.7	266	290.4	273.8	233.3	555.8	0.45	2.08	7.86	5.8	2.24	4.96	6.55	2.64	9.99	1.44	8.58		High	2	0.3304	0	697.871	-0.6	-0.00042	38.1596	0	2.237e-05	1.081	3.39
FALSE	High	YQQMNPEAL	1xOxidation [M4]; 1xTMT6plex [N-Term]	0.00189186	0	0.631	1	1	3	29563_sw_P54841	0	1338.66	152	144.6	124	152.1	151.3	119.4	133.9	123.6	169	77.8	581.5	6.51	12.11	3.35	11.32	7.42	7.23	14.66	9.69	13.08	15.96	3.15		High	2	0.5357	0	669.832	1.05	0.0007	15.8917	0.0006241	0.001887	0.44	2.24
FALSE	High	VVLIFGML	1xOxidation [M7]; 1xTMT6plex [N-Term]	0.00157336	0	0.657	1	1	5	24048_sw_Q8K072	0	1136.7	104.3	81.3	137.1	102.5	70.9	125.4	87	79.2	141.1	104.8	473.5	34.49	35.8	28.07	37.68	21.2	29.37	43.3	30.02	32.27	24.72	33.91		High	2	0.3417	0	568.85	-2.43	-0.00138	82.9573	0.0006241	0.001863	0.442	2.4
FALSE	High	YALYNNWEHM	1xTMT6plex [N-Term]	5.84119e-05	0	1.121	1	2	3	19766_tr_Q9CXU4	0	1569.74	160	194.6	172.3	283.4	217.8	248.3	231.8	236.3	325	226.1		84.25	88.22	89.25	91.02	90.7	88.08	87.33	90.54	81.78	89.18			High	2	0.637	0	785.37	-1.4	-0.0011	36.7337	0	5.424e-05	0.955	2.81
FALSE	High	YQSMNSQYL	1xOxidation [M4]; 1xTMT6plex [N-Term]	0.000349499	0	0.869	1	2	2	38913_tr_G3X8T3	0	1378.65	33	33.8	35.2	27.6	36.3	24.3	30.2	26.3	32.6	18.9	129.3	21.45	25.67	35.38	28.31	25.08	25.55	46.51	34.98	24.72	8.2	45.18		High	2	0.7483	0	689.831	2.31	0.00159	17.3005	0	9.973e-05	0.869	2.98
FALSE	High	FAFSNGYLASL	1xTMT6plex [N-Term]	0.000113846	0	1.027	1	1	1	37162_sw_Q9JIM1	0	1418.75	204.1	179.5	195.3	175.2	245.3	163.5	174.9	177.9	162.1	166.5	327.1													High	2	0.4252	0	709.88	0.71	0.0005	63.6497	0	3.275e-05	1.027	2.94
FALSE	High	FAFANVLSYL	1xTMT6plex [N-Term]	0.000643522	0	0.783	1	1	2	47213_sw_Q61056	0	1373.77																							NoQuanValues	High	2	0.4304	0	687.387	0.08	6e-05	100.504	0	0.0001831	0.783	2.37
FALSE	High	FAFANSDYL	1xTMT6plex [N-Term]	0.000824981	0	0.748	1	1	1	53943_sw_Q6P5D3	0	1276.64	218.1	196.2	202.2	223.6	207	239.3	189.6	188.9	196.5	183.5	439													High	2	0.5569	0	638.825	0.89	0.00057	51.0265	0	0.0002339	0.748	2.46
FALSE	High	ATQVYPKL	1xTMT6plex [K7]; 1xTMT6plex [N-Term]	0.000498412	0	0.819	1	1	5	33413_tr_D3Z7P0	0	1377.85	351.8	374.3	378.8	326.3	307.1	399.8	416.3	335.3	363.5	411.1		25.52	25.33	25.46	22.9	26.85	15.48	27.93	22.28	34.3	24.94			High	2	0.4494	0	689.429	0.37	0.00026	28.4163	0.0006241	0.00153	0.471	3.16
FALSE	High	YALENFVENL	1xTMT6plex [N-Term]	5.7181e-05	0	1.124	1	1	5	51856_sw_Q8VI75	0	1440.76	606.4	604.3	631.2	624.7	616.6	678.9	538.9	504.1	705.2	579.2	1232.2	0.52	3.89	3.46	4.97	2.47	0.62	2.53	6.77	0.11	1.41	7.03		High	2	0.3484	0	720.882	-0.91	-0.00065	66.315	0	3.15e-05	1.032	2.87
FALSE	High	VVLVFGML	1xOxidation [M7]; 1xTMT6plex [N-Term]	0.00140458	0	0.673	1	1	2	23796_sw_Q99KK1	0	1122.68	50	50.7	67.4	57.2	38	66	33.6	33.4	82.9	52.4	246.2													High	2	0.2958	0	561.844	0.5	0.00028	73.1454	0	0.0003949	0.673	2.4
FALSE	High	YAIALINAL	1xTMT6plex [N-Term]	0.00159583	0	0.655	1	1	3	46622_sw_Q8BHL5	0	1190.73	306.4	256.8	299.8	285.8	349.5	271.7	254.7	265.2	272.9	261.7	405.7													High	2	0.3171	0	595.871	-0.58	-0.00035	72.2595	0	0.0004475	0.655	2.05
FALSE	High	ATYTFIQQL	1xTMT6plex [N-Term]	0.000323246	0	0.88	1	1	3	33757_sw_Q9R0N0	0	1313.73	409.9	385.3	459.4	538.7	199	614.8	331.5	324.7	586.9	479.3	807.3	15.05	18.74	13.68	18.87	6.51	21.72	6.12	15.79	16.23	17.98	11.2		High	2	0.3074	0	657.369	0.37	0.00025	48.9804	0	9.219e-05	0.88	2.44
FALSE	High	AAYRNLGQNL	1xTMT6plex [N-Term]	0.00030324	0	0.889	1	1	3	40205_sw_Q8BK67	0	1348.75	87.2	98	61.8	91.5	76.9	66.3	104.1	78	96.4	63.6	140	35.81	33.97	29.53	42.15	30.52	51.56	33.75	28.17	39.63	38.27	40.52		High	2	0.395	0	674.881	1.09	0.00073	18.6094	0	8.672e-05	0.889	2.81
FALSE	High	VVYIYKEHF	1xTMT6plex [K6]; 1xTMT6plex [N-Term]	0.000220317	0	0.934	1	1	2	56082_sw_Q5XG71	0	1655.96	263.3	279	344.5	345.1	303.2	439.1	405.7	390.2	289.9	415.8		43.45	38.5	46.36	39.78	49.72	44.4	40.43	39.27	42.04	44.93			High	3	0.5749	0	552.656	-0.84	-0.00046	36.5484	0	0.0002172	0.759	2.87
FALSE	High	YAGSNFPEHI	1xTMT6plex [N-Term]	0.000263103	0	0.909	1	1	7	33877_sw_P61161	0	1363.68	503.7	635.2	419	604.7	531.4	483.1	566.7	567.7	496.6	418.4	1578.6	60.36	58.44	43.85	57.15	51.83	57.61	56.02	57.71	54.69	57.39	52.39		High	3	0.606	0	455.233	0.79	0.00036	17.5723	0	9.271e-05	0.88	4.01
FALSE	High	VVYTPWSNL	1xTMT6plex [N-Term]	0.000301095	0	0.89	1	2	3	19661_sw_Q78PG9	0	1307.72	150.1	204.3	199.4	174.1	203	239.4	221.3	207.8	199.3	238.9	326	32.45	27.84	27.39	25.03	34.09	34.29	30.31	31.33	34.51	26.55	51.98		High	2	0.4637	0	654.364	0.71	0.00046	54.1394	0	8.605e-05	0.89	3.17
FALSE	High	AAPANPEMDNL	1xOxidation [M8]; 1xTMT6plex [N-Term]	0.000574437	0	0.799	1	1	2	13601_tr_Q91WX5	0	1387.67	12.5	10.3	16.4	15.3	10.5	9.8	15.8	13	10.6	8.4	58.3	54.92	54.12	61.36	39.31	31.6	56.6	40.56	39.88	51.33	12.75			High	2	0.5633	0	694.34	0.03	2e-05	14.9198	0.0003803	0.001416	0.483	3.32
FALSE	High	VVIILLDEV	1xTMT6plex [N-Term]	0.00165343	0	0.65	1	1	3	51220_tr_A0A0A0	0	1241.79	20.6	10.4	17.1	14.6	21.2	14.6	20.9	9.2	23.9	15.5		28.44	71.13	1.47	8.29	35.05	49.84	11.07	56.17	18.68	35.83			High	2	0.5112	0	621.399	-0.89	-0.00055	95.0738	0	0.0004622	0.65	2.23
FALSE	High	AQPVNVQQL	1xTMT6plex [N-Term]	0.000367304	0	0.862	1	1	2	56127_sw_Q8CHI8	0	1225.71	158.5	142.4	149.1	142.8	159	120.6	155.7	124.9	164.4	115.5	169	45.78	44.01	37.48	40.21	52.07	43.9	44.55	42.07	45.79	47.98	16.96		High	2	0.4758	0	613.359	0.34	0.00021	25.1775	0	0.0001048	0.862	2.69
FALSE	High	FASFNTYAL	1xTMT6plex [N-Term]	0.000757632	0	0.76	1	1	2	44562_tr_E9Q6H4	0	1262.66	415.6	369.4	343.7	362	379.6	344.4	354.7	343.8	326.2	310.2	572.8	1.85	1.15	2.58	3.18	2.84	0.62	2.77	3.57	9.28	5.9	2.84		High	2	0.3493	0	631.835	-0.05	-3e-05	51.2695	0	0.0002158	0.76	2.29
FALSE	High	WSMENLEEI	1xTMT6plex [N-Term]	0.000292665	0	0.894	1	1	4	52652_sw_Q8CFI7	0	1379.67	376.3	382.5	330.2	393.7	428.4	346.5	359.7	285.8	443.8	381		19.61	26.64	16.87	16.55	16.39	25.43	10.1	18.27	22.7	19.92			High	2	0.4462	0	690.339	-0.53	-0.00037	52.5108	0	0.0001327	0.829	2.6
FALSE	High	FQLINVEDF	1xTMT6plex [N-Term]	0.000377883	0	0.858	1	1	4	53997_tr_A2AQA7	0	1353.73	156.4	121.6	155.5	124.7	150.5	137	124.9	104.9	138.4	114.9	244.4	58.95	64.81	53.5	59.99	54.35	58.19	51.15	51.28	64.83	56.14	52.51		High	2	0.5458	0	677.367	0.51	0.00035	69.1265	0	0.0001109	0.854	2.73
FALSE	High	FQLRLAEVL	1xTMT6plex [N-Term]	0.00176238	0	0.641	1	1	7	52481_sw_Q8R5K4	0	1317.81	480.5	497.5	589.8	455.3	588.7	459.8	508	587	475.4	522.1	231.4	18.16	19.41	17.64	16.18	18.74	17.26	17.93	21.85	16.39	19.38	74.52		High	2	0.2537	0	659.409	0.7	0.00046	56.0062	0.001748	0.005229	0.292	2.68
FALSE	High	AQLKNWKEYL	2xTMT6plex [K4; K7]; 1xTMT6plex [N-Term]	0.000773935	0	0.757	1	1	3	44993_tr_E9QJV4	0	1980.19	362.8	550.7	284.2	453.4	646.6	463.9	468.5	596.9	309.5	518.5		18.22	14.99	18.55	13.75	10.79	9.81	10.5	12.69	11.9	9.87			High	3	0.707	0	660.734	-0.54	-0.00036	44.4867	0.001878	0.006986	0.255	2.15
FALSE	High	YTVANKEYV	1xTMT6plex [K6]; 1xTMT6plex [N-Term]	0.00102797	0	0.717	1	1	6	7429_tr_F6SLP4_	0	1544.87	235.1	264	239.1	257	251.8	232.8	247.2	203.1	273.3	209.4	219.2	14.48	17.91	9.4	18.55	11.34	19.67	10.27	16.66	10.31	9.96	55.68		High	2	0.5517	0	772.94	0.8	0.00062	22.6253	0	0.0002907	0.717	2.32
FALSE	High	FIYEFDSL	1xTMT6plex [N-Term]	0.0011847	0	0.697	1	1	1	55799_sw_A2AX52	0	1262.65	47.2	38.6	54.2	42	34.5	53.6	42.1	24.9	61.7	43.1	151.6													High	2	0.4791	0	631.829	0.43	0.00027	64.3898	0	0.0003347	0.697	2.63
FALSE	High	AMGVNLTSM	1xOxidation [M2]; 1xTMT6plex [N-Term]	0.0019881	0	0.624	1	1	6	24398_sw_P17918	0	1168.59	502.6	593.8	477.5	538.5	527.9	448.5	560.8	511	545	538.9		3.14	3.89	10.9	4.58	7.74	3.96	4.74	0.71	9.64	3.48			High	2	0.176	0	584.799	-0.29	-0.00017	28.0729	0.001748	0.005826	0.278	2.33
FALSE	High	YMPQNPHII	1xTMT6plex [N-Term]	0.00085478	0	0.743	1	1	3	33450_tr_A2AFI9	0	1341.72	212.3	231.1	173	219.6	210.3	170.9	231.6	233.2	200.8	221.6		36.77	41.03	16.48	33.9	42.71	41.4	40.79	41.25	32.13	39.84			High	3	0.3596	0	447.911	0.34	0.00015	30.7432	0	0.0002423	0.743	3.42
FALSE	High	AQILNQVMM	1xTMT6plex [N-Term]	0.000819147	0	0.749	1	1	2	51637_sw_O08901	0	1276.7	123.3	119.5	129.2	129.8	125.4	112.4	129.8	145.4	113.9	147.7		21.04	19.21	45.53	29.03	26.05	27.84	18.46	20.73	32.15	27.8			High	2	0.6389	0	638.851	-0.38	-0.00024	47.5759	0	0.0002321	0.749	2.52
FALSE	High	AAGVGDMVM	1xOxidation [M9]; 1xTMT6plex [N-Term]	0.00122748	0	0.692	1	1	2	12288_sw_P62830	0	1095.54	86.2	66.1	74.3	79.1	76.7	59.7	86.4	76.6	79	85.5		3.86	21.37	8.88	13.3	9.42	12.09	1.48	6.24	7.67	19.84			High	2	0.4228	0	548.273	0.28	0.00015	18.3011	0	0.0003467	0.692	2.46
FALSE	High	FQIVNPHLL	1xTMT6plex [N-Term]	0.0017131	0	0.645	1	2	11	47864_sw_P07742	0	1309.78	953.4	1018.3	887.4	979.2	1200.9	948.9	1030.4	1138.5	729.7	871.1	1283.7	8.75	9.77	13.78	8.61	15.68	7.76	14.89	10.83	13.38	9.74	10.49		High	3	0.1104	0	437.266	-0.22	-0.0001	50.323	0.0003803	0.001011	0.534	2.99
FALSE	High	YVLHNSNTM	1xOxidation [M9]; 1xTMT6plex [N-Term]	0.000367304	0	0.862	1	1	1	49838_sw_Q8VDM4	0	1323.66	10.6	17.5	11.7	12.7	11.1	6.3	16.1	6.1	9		279.4													High	2	0.6407	0	662.332	-0.12	-8e-05	10.1278	0	0.0001052	0.862	2.7
FALSE	High	FQNVNSVTL	1xTMT6plex [N-Term]	0.00124502	0	0.69	1	1	5	26200_sw_Q8CDN6	0	1250.69	436	475.1	400.3	462.3	422.9	365.8	434	377.9	500.6	355.5	895	2.07	0.91	4.28	1.66	3.49	0.27	6.9	5.03	1.52	0.54	10.68		High	2	0.3662	0	625.851	0.62	0.00039	38.1305	0.0003803	0.001339	0.491	2.13
FALSE	High	AQILNQVMM	1xOxidation [M]; 1xTMT6plex [N-Term]	0.000420341	0	0.843	1	1	3	51637_sw_O08901	0	1292.69	104.5	127.1	109.2	126.6	116.2	97.4	139.8	120	116.4	115.1		33.44	37.86	26.73	33.74	28.66	28.53	28.58	39.57	25.17	45.27			High	2	0.1236	0	646.849	-0.22	-0.00014	39.008	0	0.0001198	0.843	2.59
FALSE	High	FLLQLQEEL	1xTMT6plex [N-Term]	0.000167035	0	0.973	1	1	2	51535_tr_G3X956	0	1361.79	76.2	57	51	50.9	52.9	57.1	48	60.2	74.7	57.2														High	2	0.4851	0	681.397	-0.28	-0.00019	78.4868	0	4.796e-05	0.973	3.03
FALSE	High	VSPTNPTKL	1xTMT6plex [K8]; 1xTMT6plex [N-Term]	0.00191887	0	0.629	1	1	2	52225_tr_A2AUX5	0	1414.87	21.8	12.2	23.3	16.1	20.7	14.2	19.2	14.7	22.1	15.6		10.93	41.46	29.45	19.91	4.99	40.83	6.3	11.99	4.21	14.18			High	2	0.2784	0	707.936	-1.29	-0.00091	22.3984	0	0.0005355	0.629	2.73
FALSE	High	FQQTNEDEL	1xTMT6plex [N-Term]	0.000574437	0	0.799	1	1	2	48202_sw_Q9ES28	0	1352.65	33.1	30.5	29.1	26.9	35.4	26	29	29.6	20.6	23.5	45.6													High	2	0.2214	0	676.831	0.8	0.00054	22.0432	0	0.0001643	0.799	2.71
FALSE	High	YMPQNPHII	1xOxidation [M2]; 1xTMT6plex [N-Term]	0.00135564	0	0.678	1	1	5	33450_tr_A2AFI9	0	1357.71	198.7	248.8	110.5	204	186.5	174.2	205.9	149.5	232.9	110.6	972.7	7.21	7.49	22.52	7.74	14.12	11.53	6.01	10.82	8.52	3.03	11.11		High	3	0.4486	0	453.242	-1.35	-0.00061	21.7548	0	0.0004267	0.662	3.5
FALSE	High	FILLLREVL	1xTMT6plex [N-Term]	0.000695777	0	0.772	1	1	6	49848_sw_Q6ZQ89	0	1344.88	31.3	22	33.1	29.2	19.4	27.2	19.3	29.1	35.8	28	104.3	68.11	66.02	60.74	53.79	82.39	54.19	66.27	75.24	54.17	52.72			High	2	0.1815	0	672.944	-0.72	-0.00048	101.445	0	0.0005335	0.629	2.59
FALSE	High	FLLSLIDRL	1xTMT6plex [N-Term]	0.000930759	0	0.731	1	1	9	22569_sw_Q91UZ4	0	1318.83	83.2	68.3	107.7	74.2	77.4	69	27.7	76.9	71	72.2		20.56	6.51	19.15	18.98	2.42	10.82	92	15.16	2.11	7.35			High	2	0.6527	0	659.918	-0.8	-0.00053	99.8039	0	0.0002642	0.731	3.34
FALSE	High	AQLELISRI	1xTMT6plex [N-Term]	0.00156224	0	0.658	1	2	2	54307_sw_Q14AX6	0	1271.79	73.3	95.3	103.7	76	101.7	79	89.4	81.6	116	77.3														High	2	0	0	636.397	-1.59	-0.00101	44.9745	0	0.0004385	0.658	2.78
FALSE	High	YGYSNRVVDLM	1xOxidation [M11]; 1xTMT6plex [N-Term]	0.000332556	0	0.876	1	1	7	31848_tr_A0A0A0	0	1561.79	203.7	219.6	208.5	228.1	257.7	210.1	215.5	202.2	236.7	169.5	765.5	0.16	0.78	5.84	3.97	6.04	10.53	13.28	1.42	4.07	2.64	9.64		High	2	0.5652	0	781.399	1.29	0.00101	22.2967	0.0003803	0.0006932	0.59	2.53
FALSE	High	AMADTFLEHM	2xOxidation [M2; M10]; 1xTMT6plex [N-Term]	0.000218759	0	0.935	1	1	2	40704_sw_P52480	0	1426.65	73.2	88.7	68	63.5	85.3	71.8	58.2	60.8	73.5	44.5	356.3	66.99	74.18	51.98	59.66	77.52	62.8	74.95	59.53	75.11	61.99	68.36		High	2	0.6809	0	713.831	0.81	0.00058	18.9872	0	6.278e-05	0.935	2.57
FALSE	High	FQEENTENL	1xTMT6plex [N-Term]	0.000116297	0	1.024	1	1	2	35153_tr_Q3TRH2	0	1352.65	174.8	149.8	176.6	148.6	196.5	125.8	145.7	128.3	158.4	105.5	366	32.68	29.39	41.14	25.63	41.36	38.73	27.79	35.48	30.83	31	33.54		High	2	0.4172	0	676.831	0.71	0.00048	21.2586	0	3.332e-05	1.024	3.02
FALSE	High	FQAPNVTFL	1xTMT6plex [N-Term]	0.00177492	0	0.64	1	1	1	32865_sw_Q91WU5	0	1265.71	116.1	103.3	108.4	110.4	117.7	100.3	116.3	123	104.9	94.8	157.7													High	2	0.3763	0	633.358	-0.57	-0.00036	57.1661	0	0.000496	0.64	1.94
FALSE	High	AMNVNEIFM	2xOxidation [M2; M9]; 1xTMT6plex [N-Term]	0.000414415	0	0.845	1	1	7	20425_sw_P35278	0	1329.64	616.8	655.9	527.3	665.2	644.2	556.8	575.7	538.4	732.2	470.5	2094.8	31.65	26.88	27.35	27.06	24.97	25.44	31.88	23.85	26.52	25.05	42.19		High	2	0.0182	0	665.324	1.81	0.0012	30.9294	0	0.0001186	0.845	2.2
FALSE	High	AAIANSMNYL	1xOxidation [M7]; 1xTMT6plex [N-Term]	0.000634452	0	0.785	1	1	2	24414_tr_G3UYG7	0	1312.68	55.3	54.2	51.1	61.3	41.4	44.1	54	38.7	83.9	40.9	103.4	34.42	20.92	36.84	20.69	26.98	20.57	31.38	16.4	33.75	35.24	24.52		High	2	0.6179	0	656.842	0.15	0.0001	28.3134	0	0.0001806	0.785	2.46
FALSE	High	FNLVNNALL	1xTMT6plex [N-Term]	0.0019881	0	0.624	1	1	3	39543_sw_O35841	0	1246.74	57.8	60.3	57.5	61.5	70.5	52.5	63.5	69.2	38.8	53.2	178.8	57.96	60.05	34.01	48.54	65.61	62.23	58	50.18	81.82	49.62			High	2	0.397	0	623.872	0.16	0.0001	60.0095	0	0.0005512	0.624	1.99
FALSE	High	FNLVFERL	1xTMT6plex [N-Term]	0.001445	0	0.669	1	1	1	35136_sw_Q91ZU1	0	1266.74	102.3	90.1	113.2	85	110.9	111.2	111	116.4	66.2	122.4														High	2	0.1535	0	633.874	0.19	0.00012	55.3153	0	0.0004076	0.669	2.54
FALSE	High	AMNVNEIFM	1xOxidation [M]; 1xTMT6plex [N-Term]	0.000460976	0	0.83	1	1	9	20425_sw_P35278	0	1313.64	852.1	852.2	687.4	913.8	799.4	725.7	758.4	803.2	877.1	836.9		4.11	5.82	15.51	3.82	0.57	6.92	1.57	2.78	1.59	4.39			High	2	0.4185	0	657.325	-0.83	-0.00055	43.947	0	0.000132	0.83	2.27
FALSE	High	AMADTFLEHM	1xOxidation [M]; 1xTMT6plex [N-Term]	0.000185804	0	0.958	1	1	10	40704_sw_P52480	0	1410.66	492.3	571.5	491.2	463	516.3	440.9	488.1	464.6	447.2	478.4		4.51	2.59	11.04	6.15	7.53	10.18	0.62	6.38	1.95	7.17			High	2	0.6306	0	705.833	-0.79	-0.00056	29.7943	0	5.328e-05	0.958	2.68
FALSE	High	VSSINQEAL	1xTMT6plex [N-Term]	0.000505539	0	0.817	1	1	3	11028_sw_Q9JKP8	0	1189.66	390.7	332.1	379.9	336.9	383.2	290.6	365.1	336.6	349.7	267.6	632.5	4.43	7.02	8.23	2.5	11.15	5.36	10.76	12.81	2.74	6.06	18.77		High	2	0.323	0	595.335	0.46	0.00028	25.0339	0	0.0002698	0.728	2.57
FALSE	High	VSVANVDLL	1xTMT6plex [N-Term]	0.00117632	0	0.698	1	1	3	51427_sw_Q80Y17	0	1158.69	640.9	683.2	671.2	661	639.3	599.6	666.3	627.7	590.8	566.2	1162.6	2.56	5.33	8.95	5.06	2.62	9.47	0.05	8.36	3.6	1.21	7.98		High	2	0.375	0	579.85	-0.31	-0.00018	50.8416	0	0.000332	0.698	2.48
FALSE	High	AAGVGDMVM	2xOxidation [M7; M9]; 1xTMT6plex [N-Term]	0.000154487	0	0.984	1	1	4	12288_sw_P62830	0	1111.53	556.9	383.4	439.3	408.4	476.4	377.9	421.1	352	457.7	288.9	1759.6	12.21	8.27	5.05	0.53	9.01	3.25	6.89	5.95	1.42	4.53	23.22		High	2	0.7975	0	556.271	1.34	0.00074	9.4787	0	4.428e-05	0.984	3.16
FALSE	High	VSVEYTEKM	1xTMT6plex [K8]; 1xTMT6plex [N-Term]	0.000217211	0	0.936	1	1	2	23007_sw_O35130	0	1543.84	19.3	16.7	22.7	19.6	15.5	19.5	19.7	20.9	9.4	23.1														High	2	0.5408	0	772.426	-0.02	-2e-05	27.1173	0	6.211e-05	0.936	2.94
FALSE	High	FQFVGIENI	1xTMT6plex [N-Term]	0.00124502	0	0.69	1	1	2	43644_sw_Q8VE11	0	1295.72	170.1	162	172.1	175.2	179.7	174.2	133.6	150.7	174.3	140.1	255.9													High	2	0.3612	0	648.364	0.34	0.00022	62.5046	0	0.0003504	0.69	2.63
FALSE	High	VSQYYPKL	1xTMT6plex [K7]; 1xTMT6plex [N-Term]	0.00046426	0	0.829	1	1	3	26435_tr_A2AM65	0	1455.86	250.5	252.6	259.8	230.9	227.6	294.1	266.2	249.8	256.8	289.1		5.82	5.21	2.44	2.68	4.09	4.02	5.1	4.55	4.97	1.78			High	2	0.4948	0	728.435	0.39	0.00028	33.4086	0.0003803	0.0006592	0.598	2.89
FALSE	High	AAIEAMNGQYL	1xTMT6plex [N-Term]	3.953e-05	0	1.176	1	1	3	35502_sw_Q8QZY9	0	1409.73	79.4	95	72.7	67	84.8	70.1	83.2	91.8	66.1	78.3		117.45	108.91	118.33	118.78	114.84	113.47	118.91	119.54	116.78	118.23			High	2	0.6259	0	705.369	0.12	8e-05	39.4676	0	1.136e-05	1.176	2.86
FALSE	High	VSVTNSMTV	1xOxidation [M7]; 1xTMT6plex [N-Term]	0.001445	0	0.669	1	1	3	14718_sw_Q64339	0	1182.62	114.6	103.4	112.5	78.4	111	100.4	105.3	92.2	119.6	61.6	406.5	2.68	6.85	13.15	3.63	10.8	7.75	11.63	2.58	6.84	4.37	10		High	2	0.5678	0	591.816	1.61	0.00095	16.6186	0	0.0004069	0.669	2.73
FALSE	High	FQGTNWEEL	1xTMT6plex [N-Term]	7.92642e-05	0	1.078	1	1	6	54995_tr_Q9JLI2	0	1352.67	670.4	710.7	605.5	662	799.8	658.5	765.1	809.6	763.4	693.5	1275.5	0.7	5.04	2.48	1.1	7.72	2.98	2.63	4.11	7.3	3.81	0.04		High	2	0.3968	0	676.838	0.17	0.00011	43.6088	0	3.383e-05	1.022	3.15
FALSE	High	AAIEAMNGQYL	1xOxidation [M6]; 1xTMT6plex [N-Term]	4.58853e-05	0	1.155	1	1	1	35502_sw_Q8QZY9	0	1425.72	42.6	45.2	37.3	30.6	46.1	34.6	40	38.3	37.9	24.7	126.2													High	2	0.6358	0	713.366	-0.08	-6e-05	27.5632	0	1.321e-05	1.155	3.13
FALSE	High	FQHPNTDML	1xOxidation [M8]; 1xTMT6plex [N-Term]	0.000634452	0	0.785	1	1	2	35169_sw_Q63918	0	1347.66	7.4	7.9	27.3		45.4	10.2	25.5	30		5.8	37.2	25.57	30.21	39.7		29.75	26.26	38.75	53.52		44.78	30.75		High	2	0.3958	0	674.332	0.88	0.00059	17.8662	0	0.0001814	0.785	2.83
FALSE	High	FQSISTEFL	1xTMT6plex [N-Term]	0.000474252	0	0.826	1	1	1	56386_sw_Q9JHU4	0	1300.7	224.4	190.4	195.6	166.9	207	178.6	186.9	192.1	171.3	166.3	326													High	2	0.386	0	650.853	-0.08	-5e-05	55.6872	0	0.0001352	0.826	2.28
FALSE	High	AQLLNWVYL	1xTMT6plex [N-Term]	0.00059943	0	0.793	1	1	4	22763_sw_B2RVL6	0	1348.78	108.2	149.9	171.1	134.1	157.9	136	144.2	153.6	132.3	153.7	49	69.03	67.62	62.47	69.97	65	64.71	64.64	66.26	66.72	64.5			High	2	0.2029	0	674.895	0	0	81.448	0	0.0001913	0.777	2.07
FALSE	High	AMADTFLEHM	1xTMT6plex [N-Term]	9.60113e-05	0	1.051	1	1	2	40704_sw_P52480	0	1394.66	368.3	334.4	396.1	326.7	312	279.9	340.1	369.6	264.2	375.7		19.17	18.3	19.06	18.67	19.55	20.28	21.86	25.59	9.84	14.9			High	2	0.4521	0	697.836	0.11	7e-05	45.3296	0	2.752e-05	1.051	2.61
FALSE	High	FIHNNLKDVYI	1xTMT6plex [K7]; 1xTMT6plex [N-Term]	0.000278477	0	0.901	1	1	2	52232_sw_O89032	0	1834.06	47.1		1011.5	64.8	1406.3	498.1	815.4	1232.7		251.7		24.3		23.72	1.42	28.73	25.29	29.96	26.26		19.14			High	3	0.7897	0	612.026	-0.1	-6e-05	41.3418	0	7.96e-05	0.901	2.71
FALSE	High	VSYRNIEEL	1xTMT6plex [N-Term]	0.0013848	0	0.675	1	1	3	55835_tr_Q7M739	0	1351.74	191.4	223.6	174.2	176.8	208.7	176.8	220.7	199.8	188.9	168.2	281.9	23.38	18.73	12.1	13.05	26.9	13.63	18.84	14.77	17.92	20.25	25.83		High	2	0.344	0	676.375	0.07	5e-05	29.2519	0	0.0003914	0.675	2.18
FALSE	High	FHVQNIDLL	1xTMT6plex [N-Term]	0.000523803	0	0.812	1	1	2	55130_tr_Z4YKQ9	0	1327.76	222.1	176.3	236.9	177.4	265.6	193.4	183.7	264.4		194		30.14	42.99	32.69	36.44	28.67	39.62	33.18	30.59		40.67			High	2	0.4152	0	664.383	0.9	0.0006	48.4801	0	0.0001559	0.806	2.24
FALSE	High	YVLVNVWTI	1xTMT6plex [N-Term]	0.000562334	0	0.802	1	1	3	26911_sw_O88822	0	1335.79	221.5	177.2	293.5	292.1	119.8	236	177.1	154.9	429.1	260.7	177													High	2	0.4757	0	668.397	-0.36	-0.00024	79.5458	0	0.0001603	0.802	1.85
FALSE	High	YQATIGIDFL	1xTMT6plex [N-Term]	0.000185804	0	0.958	1	1	2	16115_tr_D3YV69	0	1369.76	47.5	48.1	52.1	32.6	42.9	31.8	38.3	39.3	62.3	40.7	92.9													High	2	0.3577	0	685.382	-0.42	-0.00029	63.9402	0	5.327e-05	0.958	2.74
FALSE	High	AQITGTEHL	1xTMT6plex [N-Term]	0.00142465	0	0.671	1	1	2	22625_sw_Q8CI51	0	1198.66	64.8	51	58.7	55.7	69.9	61.9	57.1	52.6	61	51.3	122.8	10.3	8.89	11.94	9.8	11.94	0.92	2.88	5.82	0.13	0.22	6.34		High	2	0.5296	0	599.836	2.01	0.00121	15.7168	0	0.0004023	0.671	2.53
FALSE	High	FQYIFEGL	1xTMT6plex [N-Term]	0.00163015	0	0.652	1	1	3	50731_sw_O35382	0	1245.67	109	100.8	134.7	97.7	109.3	146.6	115.5	98.9	135.6	131.6	312.5	3.99	1.36	10.57	5.97	1.39	6.71	5.61	1.14	21.11	6.75	11.18		High	2	0.1288	0	623.341	2.15	0.00134	74.9076	0.0003803	0.0007641	0.576	2.33
FALSE	High	FQWPNSQDI	1xTMT6plex [N-Term]	0.000221887	0	0.933	1	1	2	37952_sw_Q3UGP8	0	1363.68	100	116.2	78.6	99.9	122.5	106.7	128.2	123.3	120.7	97.1	222.6	8.12	9.75	4.94	8.84	2.85	8.67	10.53	0.07	17.15	10.07	5.69		High	2	0.5413	0	682.346	0.53	0.00036	46.0155	0	6.373e-05	0.933	3.27
FALSE	High	FQVLNAIENL	1xTMT6plex [N-Term]	0.000178056	0	0.964	1	1	2	35607_sw_Q8BH02	0	1389.79	60.9	52.6	57.6	46.3	52.5	51.2	40	49.3	47.5	41.1	23.7													High	2	0.3819	0	695.402	1.45	0.00101	76.903	0	5.096e-05	0.964	2.88
FALSE	High	FQVILLEHI	1xTMT6plex [N-Term]	0.000327868	0	0.878	1	1	3	43705_sw_Q9D2X5	0	1340.81	230.1	146.9	264.9	195.8	286.8	176.7	221.1	245.7	253.6	214.9														High	2	0.5399	0	670.911	0.42	0.00028	62.4773	0	9.363e-05	0.878	2.63
FALSE	High	AMGVNLTSM	2xOxidation [M2; M9]; 1xTMT6plex [N-Term]	0.000796221	0	0.753	1	1	11	24398_sw_P17918	0	1184.59	821.5	920.5	823.4	816.6	934.3	781.5	888.1	735.1	927.5	620.2	2589.3	0.12	8.88	8.53	9.39	3.96	5.05	11.97	14.09	1.21	21.76	31.59		High	2	0.321	0	592.796	-0.52	-0.00031	24.2439	0.0003803	0.000895	0.552	2.71
FALSE	High	YGYSNRVVDLM	1xTMT6plex [N-Term]	0.000158937	0	0.98	1	1	5	31848_tr_A0A0A0	0	1545.79	712.7	711.5	634.6	775.4	840.5	671.6	733.2	846.1	626.1	854.6		41.14	39.47	38.03	41.53	37.04	44.37	36.31	42.25	41.3	41.35			High	2	0.4575	0	773.4	-0.49	-0.00038	34.1739	0	4.551e-05	0.98	2.12
FALSE	High	YTATNQDFI	1xTMT6plex [N-Term]	0.000250348	0	0.916	1	1	3	54127_sw_Q80TM9	0	1301.66	376.3	408.1	361.4	418.2	383.3	327.5	394.4	372.9	348.1	310.6	714	23.73	15.56	25.23	16.71	31.66	18.54	24.34	24.09	21.6	20.48	21.98		High	2	0.4754	0	651.333	1.42	0.00093	30.7291	0	0.0001217	0.841	3.05
FALSE	High	AMLTNLESL	1xTMT6plex [N-Term]	0.000359565	0	0.865	1	1	3	48656_sw_Q8BZQ7	0	1220.68	436.6	433.6	414.6	486.5	395.2	409.2	409	436.4	409.6	491.2		33.27	32.47	38.74	36.19	25.65	37.9	36.89	39.54	26.47	37.7			High	2	0.3202	0	610.842	0.63	0.00039	51.2161	0	0.0001029	0.865	2.53
FALSE	High	AQLQNQQSF	1xTMT6plex [N-Term]	0.000364706	0	0.863	1	1	4	13818_sw_Q9D1L0	0	1292.68	56.7	40.5	69.9	47.9	37.7	44.6	49.3	39.8	57.8	34.7	77.4	53.2	70.39	35.17	50.69	88.41	50.08	58.68	60.43	60.82	58.76	30.45		High	2	0.5993	0	646.843	-0.3	-0.00019	15.9245	0	0.0001938	0.775	3.02
FALSE	High	YVSQNKEFL	1xTMT6plex [K6]; 1xTMT6plex [N-Term]	0.00152936	0	0.661	1	2	3	50652_sw_Q9D4H4	0	1585.9	300.1	317.9	259.4	291.5	289.9	245.8	287.3	282.6	258.9	239.4	209.2	42.37	37.31	31.43	33.46	48.21	41.53	40	35.81	47.37	36.56			High	2	0.4017	0	793.454	1.05	0.00083	31.8449	0.0003803	0.0009502	0.543	2.34
FALSE	High	LQFQFAEV	1xTMT6plex [N-Term]	0.00295621	0.000740017	0.568	1	1	3	44001_tr_E9Q9T1	0	1210.67	133.7	137.8	163.9	125	135.7	167.8	144	134.9	180.9	166.6	292.8	69.9	61.09	67.79	68.34	63.18	66.73	61.96	62.74	62.92	62.33	49.86		High	2	0.3889	0	605.837	0.08	5e-05	53.8702	0.0003803	0.0008062	0.568	2.16
FALSE	High	WSMENLEEI	1xOxidation [M3]; 1xTMT6plex [N-Term]	0.00365569	0.000740017	0.538	1	1	2	52652_sw_Q8CFI7	0	1395.67	59.9	80.1	71.9	73.3	89.2	68.4	59.3	46.9	94.4	42.3	408.1	46.04	41.24		46.53	30.62	30.47	51.63	29.05	41.51	27.58	38.98		High	2	0.3904	0	698.338	1.46	0.00102	39.0976	0.0003803	0.0009805	0.538	2.28
FALSE	High	AAPTNRQIEIL	1xTMT6plex [N-Term]	0.00392377	0.000740017	0.528	1	1	3	54010_sw_Q9Z0W3	0	1454.85	25.8	32.8	44.2	28.2	29	19.6	30.9	24.2	29.1	29		51.79	33.22		43.59	86.05	71.83	18.02	37.73	65.55	35.5			High	2	0.5423	0	727.93	0.33	0.00024	29.03	0.0003803	0.001051	0.528	2.6
FALSE	High	LAYYFTEL	1xTMT6plex [N-Term]	0.00225858	0.000740017	0.606	1	1	2	49989_sw_P17710	0	1248.67	48.9	60.7	61.1	84.7		105.1	29	28.2	131	78.4	199.8													High	2	0.4636	0	624.838	-1.5	-0.00094	64.2225	0.0003803	0.0007407	0.58	2.2
FALSE	High	LIYTYSGI	1xTMT6plex [N-Term]	0.00439403	0.000740017	0.512	1	3	3	37803_sw_Q8BTV2	0	1158.66	74.9	86.4	107.7	78.3	81.5	102.8	108.1	77.9	95.4	88.4	239.7													High	2	0	0	579.834	-0.72	-0.00042	48.8659	0.0003803	0.001171	0.512	2.47
FALSE	High	SSGINGSFL	1xTMT6plex [N-Term]	0.00326425	0.000740017	0.554	1	1	2	52402_sw_P00520	0	1110.6	429.1	426.7	369.7	411.5	377.9	353.4	408.7	402.4	412.2	339.7	607.2	16.16	15.3	19.99	17.57	19.95	18.28	17.84	15.66	20.35	13.49	24.43		High	2	0.615	0	555.803	-0.3	-0.00017	33.6322	0.003253	0.02175	0.132	2.13
FALSE	High	QVFIFTGL	1xTMT6plex [N-Term]	0.00205981	0.000740017	0.619	1	1	4	40261_sw_Q9D8H7	0	1153.68	203.6	170.5	254.6	247.3	76.6	296.1	142	126.7	342.4	254.6	433.7													High	2	0.2683	0	577.344	-0.57	-0.00033	67.5543	0.0003803	0.0009142	0.549	2.46
FALSE	High	SALKYYQL	1xTMT6plex [K4]; 1xTMT6plex [N-Term]	0.00481716	0.000740017	0.499	1	1	2	43621_sw_Q6ZPU9	0	1443.86	150.6	143.7	183.7	154.5	140.9	179	177.9	150.8	167.3	187.4		62.78	63.52	63.89	62.17	69.4	72.14	62.35	63.07	65.45	75.89			High	2	0.3418	0	722.435	0.56	0.00041	33.4373	0.0003803	0.001307	0.495	2.37
FALSE	High	IQLKFTETL	1xTMT6plex [K4]; 1xTMT6plex [N-Term]	0.00517005	0.000740017	0.489	1	1	2	55885_tr_L7N451	0	1550.96	119	124.9	122.4	110.2	123.9	118.6	125.6	130.1	136.9	161.9		30.78	27.04	36.65	33.64	23.83	35.85	34.48	30.08	35.1	27.94			High	2	0.3081	0	775.981	-0.28	-0.00022	50.3839	0.0006241	0.002065	0.427	1.98
FALSE	High	RVLLFSQM	1xOxidation [M8]; 1xTMT6plex [N-Term]	0.00421144	0.000740017	0.518	1	2	10	49453_sw_Q9CXF7	0	1238.71	62.6	67.7	67.2	68.4	46.6	90	36.6	49.5	92.9	70.6	195.2	19.25	15.1	21.91	24.41	24.51	18.69	81.65	15.04	15.2	28.21	12.43		High	2	0	0	619.86	0.67	0.00041	30.4945	0.007071	0.04646	0.049	2.12
FALSE	High	YMLANLTHL	1xTMT6plex [N-Term]	0.00403641	0.000740017	0.524	1	1	2	23454_sw_Q9CR40	0	1304.72	67.4	65.4	70	82.4	74.1	70.6	83.7	90.1	65.3	78.9		30.26	20.79	58.78	44.87	40.01	34.81	39.15	40.72	32.53	31.03			High	2	0.2795	0	652.865	-0.26	-0.00017	49.5276	0.0003803	0.001076	0.524	2.29
FALSE	High	STLLNLDFF	1xTMT6plex [N-Term]	0.004123	0.000740017	0.521	1	1	3	50194_sw_Q80WT5	0	1298.72	38	27.9	40.9	34	22.1	24.7	25	28.8	36.2	34.9		49.64	68.8	60.53	64.21	81.63	83.06	47.29	54.36	68.97	69.35			High	2	0.3541	0	649.863	-1.19	-0.00077	85.1213	0.0003803	0.001097	0.521	2.09
FALSE	High	ATFPFAML	1xOxidation [M7]; 1xTMT6plex [N-Term]	0.00315072	0.000740017	0.559	1	1	3	43774_sw_O35316	0	1142.61	254.7	275.9	287.7	245.3	272.2	343	269.3	249.4	239.6	262.5	1021.8	24.23	25.54	12.23	18.38	23.67	16.5	33.12	18.33	24.6	24.18	24.91		High	2	0.321	0	571.809	-1.38	-0.00079	56.8719	0.0003803	0.0009117	0.549	2.43
FALSE	High	RVVDNLQHL	1xTMT6plex [N-Term]	0.00445663	0.000740017	0.51	1	1	2	54127_sw_Q80TM9	0	1322.77	15.9	20.4	7.7	18.1	20	15	18.1	15.2	15.1	16.8		33.04	22		28.96	42.57	43.65	31.37	36.53	30.37	32.45			High	2	0.4369	0	661.891	1.12	0.00074	19.2524	0.0003803	0.001182	0.51	2.22
FALSE	High	ATYIFLQTF	1xTMT6plex [N-Term]	0.00219547	0.000740017	0.61	1	1	2	21211_sw_Q8K1A5	0	1332.74	96.1	54	113.2	102.3	25	119	27.5	54.7	183.7	102.9														High	2	0.4737	0	666.874	0.22	0.00015	66.6113	0.0003803	0.0006092	0.61	1.71
FALSE	High	TTYKYEMI	1xTMT6plex [K4]; 1xTMT6plex [N-Term]	0.00381426	0.000740017	0.532	1	1	3	41918_sw_Q8QZY1	0	1506.83	187.2	184.2	207.3	208.5	163.2	226	228.4	247.1	168.9	293.2		4.96	2.99	2.48	1.17	5.45	0.43	4.58	6.04	1.69	3.52			High	2	0.2169	0	753.919	1.45	0.00109	30.2012	0.0003803	0.00102	0.532	1.89
FALSE	High	SSIINKMLL	1xTMT6plex [K6]; 1xTMT6plex [N-Term]	0.00517005	0.000740017	0.489	1	1	2	52510_tr_D3YXJ0	0	1476.92	458.1	480.8	513	485.2	584.9	461.9	471.3	579.1	307.3	567.9		27.61	29.81	24.84	26.55	26.41	28.71	30	31.11	28.22	27.57			High	2	0.3303	0	738.966	1.25	0.00092	51.0519	0.001086	0.00324	0.36	2.18
FALSE	High	IIYVFYQM	1xOxidation [M8]; 1xTMT6plex [N-Term]	0.00362991	0.000740017	0.539	1	1	2	47459_sw_P70188	0	1321.71	255.3	218.3	246.1	292.2	134.4	306.3	165.5	201	298.3	199.8	1114.7	28.95	31.68	32.82	29.33	39.22	25.29	41.63	30.36	24.13	24.31	26.42		High	2	0.4519	0	661.358	2.39	0.00158	57.4103	0.0003803	0.0009721	0.539	2.39
FALSE	High	IAYAFFHL	1xTMT6plex [N-Term]	0.00304113	0.000740017	0.564	1	1	3	22714_tr_A0A0G2	0	1210.68	252.3	178.3	272.3	272.2	123.1	300.8	168.8	179.7	521	254.1	958.6	17.81	15.72	16.67	6.59	25.14	14.43	22.26	17.79	17.73	21.84	12.67		High	2	0.445	0	605.845	0.18	0.00011	59.2331	0.0003803	0.0008268	0.564	2.09
FALSE	High	IAVQNNQQL	1xTMT6plex [N-Term]	0.00458451	0.000740017	0.506	1	1	1	50631_sw_Q7TQK1	0	1256.72	45.4	49.3	41.4	44.8	52.6	45.8	45.9	49.9	45.8	42.4														High	2	0.4	0	628.862	-0.02	-1e-05	21.9241	0.0003803	0.001218	0.506	2.65
FALSE	High	STIRLLTSL	1xTMT6plex [N-Term]	0.00424133	0.000740017	0.517	1	1	3	41235_sw_P80318	0	1232.78	296.1	305.4	301.1	263.1	279.4	246.8	275.4	297.9	213.2	266.9	250.6	10.41	20.76	3.64	8.2	6.16	11.95	3.65	2.93	12.78	7.6			High	2	0.3663	0	616.892	-0.53	-0.00033	47.215	0.0003803	0.001125	0.517	1.72
FALSE	High	IQIALIDLL	1xTMT6plex [N-Term]	0.00285337	0.000740017	0.573	1	1	3	55943_tr_A0A0U1	0	1240.81	52.7	26.5	65.1	34.1	43.4	33	36.6	34.4	54.1	35.3		79.55	107.3	72.51	95.65	83.1	89.62	89.95	88.09	91.25	99.23			High	2	0.4273	0	620.907	-1.28	-0.0008	103.766	0.0003803	0.0007781	0.573	2.27
FALSE	High	VAVSNLEKV	1xTMT6plex [K8]; 1xTMT6plex [N-Term]	0.00224264	0.000740017	0.607	1	2	1	44721_sw_Q5SVT3	0	1416.88	92.8	74.3	94.8	68.9	114.7	67.6	89.4	63.6	108.9	69.2														High	2	0.4631	0	708.945	0.07	5e-05	31.8373	0.0003803	0.0006218	0.607	2.44
FALSE	High	AAPSLFSMDFL	1xOxidation [M8]; 1xTMT6plex [N-Term]	0.00232351	0.000740017	0.602	1	1	1	50611_sw_Q8K4J6	0	1443.74	22.5	21.2	16.9	18.4	24	27.2		18.4	45.8	20	46.3													High	2	0.5794	0	722.374	1.23	0.00089	64.8276	0.0003803	0.0006411	0.602	3.21
FALSE	High	SSLPSSSMFVL	1xTMT6plex [N-Term]	0.00321836	0.000740017	0.556	1	1	2	54221_tr_E9Q3G8	0	1383.74	323.7	264.9	317.8	304.1	277.6	259.2	303.6	359.3	172.7	316.4		39.23	49.26	37.79	42.63	33.84	42.43	37.54	40.11	41.63	42.57			High	2	0.5566	0	692.371	-3.31	-0.00229	55.6738	0.0006241	0.002176	0.419	2.21
FALSE	High	INFLFTGF	1xTMT6plex [N-Term]	0.00517005	0.000740017	0.489	1	1	2	52965_sw_Q6GQT9	0	1187.67	11	11.2	16.3	13	10.6	18.7	25.5	9.6	18.5	19.3		32.05	25.97	37.19	18.48	77.82	23.51		56.81	33.68	22.96			High	2	0.3678	0	594.335	-2.49	-0.00148	89.8967	0.0008381	0.002355	0.407	2.42
FALSE	High	SVLANYFVFM	1xTMT6plex [N-Term]	0.00234003	0.000740017	0.601	1	1	5	48322_tr_F2Z470	0	1419.75	98.2	61.6	112.5	139.9		102.6	37	63.3	131.8	104.4	20.2	31.3	31.18	27.46	29.13		39.04	15.4	28.91	29.34	25.15			High	2	0.4079	0	710.379	-2.96	-0.0021	84.3754	0.0003803	0.000645	0.601	2.28
FALSE	High	LAYLFAQL	1xTMT6plex [N-Term]	0.0045522	0.000740017	0.507	1	1	6	42120_tr_G5E8V4	0	1167.7	262.2	235.1	345.7	227.6	205.1	272.4	238.8	211.7	509.5	331.5	592.3	26.86	36.53	16.75	23.17	28.82	18.26	29.24	22.82	30.34	27.52	13.32		High	2	0.2379	0	584.351	-2.99	-0.00175	85.7712	0.0003803	0.00126	0.501	2.27
FALSE	High	AMQQSHFPM	1xOxidation [M]; 1xTMT6plex [N-Term]	0.00520673	0.000740017	0.488	1	1	7	30156_sw_Q61990	0	1321.62	155.7	179.1	127.3	149.3	175	127.4	181.8	155	169	167.5		12.29	8.11	30.73	0.03	25.46	9.71	14.36	17.77	16.87	21.06			High	2	0.3408	0	661.315	-0.24	-0.00016	12.8438	0.0003803	0.001369	0.488	2.23
FALSE	High	TTIENIEITI	1xTMT6plex [N-Term]	0.00520673	0.000740017	0.488	1	2	3	45224_sw_Q9QYB5	0	1375.79	143.3	132.8	139.5	125.8	126.7	124.1	111.8	136	131.7	159.9		23.4	25.51	20.56	13.55	32.38	22.69	21.91	19.58	28.11	19.85			High	2	0.4	0	688.397	-0.74	-0.00051	53.7906	0.003253	0.01961	0.142	2.25
FALSE	High	STLRLLTTI	1xTMT6plex [N-Term]	0.00464981	0.000740017	0.504	1	1	3	54150_sw_Q4VA53	0	1246.79	155	151.5	199.6	162.7	195.4	136.5	156.2	164.1	112.8	127.7	1176.8	4.27	13.24	7.28	11.47	11.74	14.22	2.54	12.72	9.3	32.71			High	2	0.2683	0	623.9	-0.15	-9e-05	47.3757	0.0003803	0.001228	0.504	2.05
FALSE	High	LIYDFANF	1xTMT6plex [N-Term]	0.00421144	0.000740017	0.518	1	1	2	47245_sw_Q9JK91	0	1231.66	85.4	72.2	80.1	65.9	74.3	96.2	75.9	56.4	104.1	87.1	93.8													High	2	0.4133	0	616.332	0.11	7e-05	69.5009	0.0003803	0.001122	0.518	2.25
FALSE	High	QVFEFLIRL	1xTMT6plex [N-Term]	0.00317311	0.000740017	0.558	1	1	5	50616_tr_F6ZLN8	0	1393.84	96	64.6	122	93.9	46.3	104.4	83.7	64.9	282.6	144.5		41.95	42.64	52.26	32.01		40.19		35	37.89	49.92			High	2	0.4007	0	697.422	-2.53	-0.00176	84.0164	0.0003803	0.0008619	0.558	3.02
FALSE	High	VAVDFGNYHL	1xTMT6plex [N-Term]	0.0033108	0.000740017	0.552	1	1	1	39853_sw_Q9Z127	0	1363.72	70.2	77.5	67.9	71.5	73.4	91.2	66	64.8	168.7	57.2	496.6													High	2	0.5055	0	682.363	-1.27	-0.00086	44.9469	0.0003803	0.0008953	0.552	2.75
FALSE	High	STYKFFEV	1xTMT6plex [K4]; 1xTMT6plex [N-Term]	0.00355365	0.000740017	0.542	1	1	8	19151_tr_E9QAZ2	0	1478.83	1026.7	944	1119.7	1006.7	952.9	1373.2	1158.4	1090.1	1154.8	1318.8		28.23	25.27	19.66	22.12	26.64	19.24	24.96	26.39	12.29	23.02			High	2	0.4111	0	739.919	0.56	0.00042	43.4781	0.0008381	0.002605	0.392	1.8
FALSE	High	IIYVFYQMV	1xTMT6plex [N-Term]	0.00251182	0.000740017	0.591	1	1	2	47459_sw_P70188	0	1404.78	6.5	2.9	11.4	10.4		7.7	6.5	5.1	16.9	14.9														High	2	0.4292	0	702.893	-1.15	-0.00081	97.1041	0.0003803	0.0006882	0.591	2.19
FALSE	High	IAVANAQEL	1xTMT6plex [N-Term]	0.00310642	0.000740017	0.561	1	1	2	6577_sw_P62075_	0	1157.67	182.5	171.2	158.3	168.7	158.4	151.5	177.2	149.4	199	135.7	341.9	33.16	38.27	33.87	34.49	38.03	40.03	33.02	37.28	28.96	39.48	31.55		High	2	0.1168	0	579.34	-0.3	-0.00017	32.3262	0.0003803	0.0008421	0.561	2.14
FALSE	High	QNYTYSSL	1xTMT6plex [N-Term]	0.00502591	0.000740017	0.493	1	1	2	31030_sw_Q810S1	0	1204.6	70.6	69	84.2	68	73.3	83.9	80.6	65.7	76.4	81.6	145.1	35.15	42.02	47.82	27.91	67.58	46.92	39.01	51.38	33.76	54.02	52.64		High	2	0.3624	0	602.806	0.04	2e-05	19.0811	0.0003803	0.001323	0.493	2.18
FALSE	High	STTVNGDVF	1xTMT6plex [N-Term]	0.00217997	0.000740017	0.611	1	1	1	14003_sw_Q6IRU5	0	1168.6	139.3	149.5	128.2	133.7	126	123.5	125.4	101.4	89.7	87.8	246.3													High	2	0.4043	0	584.807	0.88	0.00051	24.0335	0.0003803	0.000604	0.611	1.88
FALSE	High	TTYKYFAL	1xTMT6plex [K4]; 1xTMT6plex [N-Term]	0.00436306	0.000740017	0.513	1	1	3	54329_sw_Q5BLK4	0	1464.85	250.3	227.2	305.9	238.7	283.8	330.2	298.1	271.1	270	341.1		90.56	89.86	93.45	96.53	92.57	95.12	93.78	92.99	95.39	95.59			High	2	0.3046	0	732.929	0.16	0.00012	41.9435	0.0003803	0.001157	0.513	1.74
FALSE	High	YLVVNPNYL	1xTMT6plex [N-Term]	0.00395163	0.000740017	0.527	1	1	2	48369_sw_P97311	0	1323.75	200.3	182.7	190.7	176.4	213.6	182.2	190.7	186.6	176	155	342.2	17.24	12.88	24.86	20.44	15.27	12.66	25.92	7.81	30.77	15.85	23.2		High	2	0.4343	0	662.379	0.01	1e-05	51.8905	0.0003803	0.001057	0.527	1.75
FALSE	High	STLTYSRM	1xOxidation [M8]; 1xTMT6plex [N-Term]	0.0049905	0.000740017	0.494	1	1	2	35837_sw_Q9WVC6	0	1203.62	84.9	82.9	109.7	78.8	85	116.7	87.8	66.7	108.1	73.5	333.7	53.03	48.12	60.39	48.8	66.37	59.4	44.08	54.77	42.02	61.36	40.35		High	2	0.3763	0	602.316	0.09	5e-05	8.9424	0.0003803	0.001318	0.494	1.86
FALSE	High	AVLSFSTRL	1xTMT6plex [N-Term]	0.00381426	0.000740017	0.532	1	1	2	3831_tr_D6RDS9_	0	1222.74	210.8	222.1	222.5	163.5	226.7	179.9	287.5	227.8	237.3	267.6		11.2	12.4	13.43	12.51	16.74	11.05	18.71	21.15	7	10.16			High	2	0.3636	0	611.873	2.76	0.00169	42.3753	0.0006241	0.002151	0.421	2.64
FALSE	High	VALDNSVYL	1xTMT6plex [N-Term]	0.00287365	0.000740017	0.572	1	1	2	39247_sw_Q9JJ66	0	1222.69	519.8	564.3	431.7	521.5	406.4	459.3	486.5	449.4	530.8	430.6	796.4	31.93	31.83	25.37	34.68	23.81	29.38	30.9	28.31	36.67	30.96	38.96		High	2	0.2009	0	611.847	-1.13	-0.00069	45.0946	0.0003803	0.0007819	0.572	2.14
FALSE	High	LGYSYVEL	1xTMT6plex [N-Term]	0.00308451	0.000740017	0.562	1	1	2	52417_tr_G3UWX1	0	1172.64	221.2	212.7	242.8	233.6	176.4	308.5	202.1	185.6	279.4	262.7	488.1	16.28	13	20.44	17.02	12.05	15.1	19.79	18.15	16.71	14.68	16.34		High	2	0.4162	0	586.824	-0.1	-6e-05	47.2249	0.0003803	0.0008356	0.562	1.85
FALSE	High	SSLDFYANV	1xTMT6plex [N-Term]	0.00400795	0.000740017	0.525	1	1	1	54901_tr_G3X8X6	0	1244.64	144.8	152.2	173.6	154.7	126.6	201.5	127.1	115.3	212.3	181.6	260.9													High	2	0.2715	0	622.821	-1.08	-0.00067	41.0832	0.0003803	0.00107	0.525	2.21
FALSE	High	SALDNGPQI	1xTMT6plex [N-Term]	0.00306274	0.000740017	0.563	1	1	2	47203_sw_Q8C863	0	1143.62	88.3	87.8	82.6	81.6	87.2	70.9	88.4	70.2	105.1	68.8	160.1	26.28	21.01	28.37	32.46	12.82	37.64	10.32	30.9	22.67	30.82	1.3		High	2	0.4803	0	572.314	-0.27	-0.00015	23.1416	0.0003803	0.0009703	0.54	2.29
FALSE	High	QSILFSML	1xTMT6plex [N-Term]	0.00335801	0.000740017	0.55	1	1	2	53127_sw_Q8BWJ3	0	1167.66	79	59.3	101.3	72.8	74.7	98.8	83.3	99.8	71.3	126														High	2	0.2872	0	584.336	-0.33	-0.00019	72.1117	0.001748	0.005537	0.285	1.95
FALSE	High	QQQSNYGPM	1xOxidation [M9]; 1xTMT6plex [N-Term]	0.00492043	0.000740017	0.496	1	1	2	31725_sw_Q8BG05	0	1297.6	12.9	7	19.4	11.6	8	8	10.5	11.4	16.3	7.9	40.7	42.19	21.12	53.94	44.01		42.83	24.9	1.36	74.76	14.84	1.29		High	2	0.5271	0	649.305	-1.32	-0.00085	7.1633	0.0003803	0.0013	0.496	2.58
FALSE	High	AVYTFETL	1xTMT6plex [N-Term]	0.00217997	0.000740017	0.611	1	1	4	46994_sw_Q8R1F1	0	1172.64	385.5	387.8	454.3	396.3	300.6	488.3	433.5	364	431.9	454.1	728.7	20.87	23.04	10.19	19.67	18.87	20.71	11.47	16.33	22.39	16.19	22.72		High	2	0.1972	0	586.824	0.52	0.00031	45.7402	0.001086	0.003067	0.368	2.18
FALSE	High	IGPTYYQRL	1xTMT6plex [N-Term]	0.00221108	0.000740017	0.609	1	2	4	52652_sw_Q8CFI7	0	1339.76	137.5	146	143.2	128.3	129.8	170.4	136.7	139.2	120.3	156.6	163.6	32.03	34.13	37.34	42.45	31.29	30.54	49.51	41.89	34.37	40.56	16.57		High	2	0.2637	0	670.383	0.8	0.00054	27.883	0.0003803	0.0006104	0.609	2.73
FALSE	High	AAVLNPRFL	1xTMT6plex [N-Term]	0.00263951	0.000740017	0.584	1	1	3	48312_sw_Q7TPS5	0	1229.76	199.3	232.9	202.4	237.5	220.1	196.1	212	206.3	190	182.7	308.3	2.24	0.62	3.03	3.07	0.06	5.22	9.37	6.52	2.56	5.6	24.12		High	2	0.3633	0	615.382	0	0	41.3435	0.0003803	0.001095	0.521	2.67
FALSE	High	VALRNLEQI	1xTMT6plex [N-Term]	0.00205981	0.000740017	0.619	1	1	2	33772_sw_Q99LH9	0	1284.78	167	174.9	161.5	170.9	172.8	145	173.8	155	161.7	132.1	318.5	33.58	32.08	29.31	30.12	35.43	31.64	30.07	33.08	31.51	29.84	41.33		High	2	0.247	0	642.896	0.41	0.00026	35.9204	0.0003803	0.0005732	0.619	2.47
FALSE	High	QVVQFNRL	1xTMT6plex [N-Term]	0.00245901	0.000740017	0.594	1	1	3	10516_sw_O88653	0	1232.73	31.2	35.7	15.7	27.9	25.4	32.9	24.9	29.1	29.9	26.9	89.4	72.39	95.16		89.67	77.32	71.9	92.88	76.2	86.71	82.33			High	2	0.3004	0	616.87	1.37	0.00084	29.4257	0.001664	0.004685	0.307	2.43
FALSE	High	QSIEFSRL	1xTMT6plex [N-Term]	0.00517005	0.000740017	0.489	1	1	6	53785_sw_P23116	0	1208.68	450.4	526.3	449.2	430.9	434.5	541	514	466.1	496.3	546.5	823.6	29.31	30.24	40.47	28.03	31.25	26.02	37.31	30.51	31.61	26.83	39.46		High	2	0.4435	0	604.846	1	0.0006	28.4314	0.001664	0.004471	0.314	2.39
FALSE	High	IGLQNGVLL	1xTMT6plex [N-Term]	0.00543228	0.000740017	0.482	1	1	5	53001_sw_Q921M3	0	1155.73	711.7	688.8	604.1	698.5	648.4	616.6	599.2	696.6	557.2	588.6	939.6	23.59	21.37	24.95	21.15	25.79	20.35	24.02	22.33	21.88	23.24	16.31		High	2	0.2864	0	578.368	-1.24	-0.00072	52.6164	0.002683	0.01606	0.163	2.06
FALSE	High	STVEFTNL	1xTMT6plex [N-Term]	0.0049905	0.000740017	0.494	1	1	3	47602_sw_O54692	0	1139.61	267.3	307.9	289.6	272.3	256.6	337	321.3	274	303	318.3	534.8	56.07	59.71	60.56	60.6	53.39	56.78	59.95	59.71	60.92	59.57	63.52		High	2	0.3632	0	570.311	0.52	0.00029	35.0998	0.0003803	0.00132	0.494	2.01
FALSE	High	AAVKFHNL	1xTMT6plex [K4]; 1xTMT6plex [N-Term]	0.0035037	0.000740017	0.544	1	1	2	46515_sw_Q64521	0	1357.84	21.5	24.5	17.6	17.6	24	22	30.6	17.5	30.1	28		50.95	35.26	85.44	70.11	44.43	31.86	65.17	26.5	48.65	48.38			High	2	0.5172	0	679.422	0.71	0.00048	21.062	0.0003803	0.0009444	0.544	2.61
FALSE	High	IGISNYPESTI	1xTMT6plex [N-Term]	0.00468281	0.000740017	0.503	1	1	2	55316_tr_A2AU89	0	1422.77	79.2	78.6	73.5	72.2	81.9	70.2	72.8	70.4	86.9	69.4	152.7	36.36	24.07	52	23.84	44.13	14.68	38.94	28.38	26.06	35.47	46.33		High	2	0.2867	0	711.887	-0.11	-8e-05	39.5161	0.0006241	0.001985	0.432	2.79
FALSE	High	QQQSNYGPM	1xTMT6plex [N-Term]	0.00418175	0.000740017	0.519	1	1	2	31725_sw_Q8BG05	0	1281.61																							NoQuanValues	High	2	0.531	0	641.308	-1.3	-0.00083	10.8096	0.0003803	0.001112	0.519	2.58
FALSE	High	TTYKYEMI	1xOxidation [M7]; 1xTMT6plex [K4]; 1xTMT6plex [N-Term]	0.00409393	0.000740017	0.522	1	1	5	41918_sw_Q8QZY1	0	1522.82	166.7	192	184.4	173.5	184.4	220.8	211.6	176	203	197.8	190.7	7.1	9.86	18.13	8.64	17.58	19.24	6.9	8.57	15.57	9.39			High	2	0.5333	0	761.916	1.24	0.00095	20.6083	0.0008381	0.002477	0.4	1.8
FALSE	High	AMNVNDLFL	1xTMT6plex [N-Term]	0.00381426	0.000740017	0.532	1	1	1	20374_sw_P61021	0	1265.68	210.7	167.4	179.8	190.6	152.5	156.6	171.4	174.3	221.8	195.6														High	2	0.2917	0	633.342	0.06	4e-05	58.1423	0.0003803	0.001021	0.532	1.44
FALSE	High	SAIKNSVQM	1xTMT6plex [K4]; 1xTMT6plex [N-Term]	0.00205981	0.000740017	0.619	1	1	2	47009_sw_P42228	0	1435.83	41.8	29.9	41	34	47.6	34.4	38.3	41.5	37.2	38.9		50.06	63.23	22.66	62.96	41.59	54.24	46.13	55.53	49.94	42.58			High	2	0.0761	0	718.422	1.08	0.00078	19.3473	0.0003803	0.000572	0.619	2.76
FALSE	High	VAPQSQELL	1xTMT6plex [N-Term]	0.0033108	0.000740017	0.552	1	1	2	40090_sw_Q9D786	0	1213.7	69.9	85.3	84.7	82.3	92.8	71.2	92.8	89.4	86.9	74.2	131.3	31.19	28.08	33.82	35.21	24.92	37.14	33.95	40.21	19.15	32.77	34.3		High	2	0.3933	0	607.353	0.45	0.00027	31.46	0.001664	0.00375	0.339	2.39
FALSE	High	STLINSLFL	1xTMT6plex [N-Term]	0.00304113	0.000740017	0.564	1	1	3	32302_sw_P42209	0	1236.74	722.3	721.4	761.9	768.1	688.1	720.4	548.1	684.5	553.2	645.1	896.4													High	2	0.1989	0	618.874	0.34	0.00021	73.4377	0.0003803	0.0008252	0.564	1.86
FALSE	High	AAVENLPTFL	1xTMT6plex [N-Term]	0.00225858	0.000740017	0.606	1	1	3	49380_sw_P70168	0	1303.75	407.4	399.1	366.9	391.1	433.1	355.1	398.3	375.8	363.5	335.9	521	17.64	18.05	15.85	14.06	15.92	21.65	10.32	17.79	17.66	18.92	36.39		High	2	0.5089	0	652.376	-0.39	-0.00026	56.2092	0.001926	0.01082	0.205	2.24
FALSE	High	AAYIFGLGL	1xTMT6plex [N-Term]	0.00249409	0.000740017	0.592	1	1	2	31141_tr_A3KGR9	0	1153.68	132.5	111.7	162.6	169.2	41.3	203.3	49.9	80.8	261.5	179.1	320.7													High	2	0.1577	0	577.344	-0.47	-0.00027	72.7212	0.0003803	0.0006839	0.592	2.22
FALSE	High	IIQEFPEI	1xTMT6plex [N-Term]	0.00338186	0.000740017	0.549	1	1	1	27864_sw_B1AVZ0	0	1217.7	139.6	126.8	194.1	134.9	130.6	183.3	153.3	131	152.1	182.1	261.1													High	2	0.1739	0	609.352	-0.79	-0.00048	57.6377	0.0003803	0.0009105	0.549	1.84
FALSE	High	IFFSVVNV	1xTMT6plex [N-Term]	0.00376066	0.000740017	0.534	1	1	2	31337_sw_Q9WUH1	0	1153.68	55.3	55.4	60.8	66	20.9	84.2	17.8	31.3	87.6	70.5	78													High	2	0.4105	0	577.345	0.06	4e-05	73.639	0.0003803	0.00101	0.534	2.29
FALSE	High	QPPYNPTYM	1xOxidation [M9]; 1xTMT6plex [N-Term]	0.00338186	0.000740017	0.549	1	1	2	22232_sw_Q9D7I0	0	1355.65	30.8	30	29.4	33.9	31.6	24.4	24.8	25.5	28.8	16.2	120.9	5.23	9.35	4.51	17.97	15.24	20.52	2.03	23.79	7.94	0.87	2.05		High	2	0.3831	0	678.329	0.91	0.00062	14.8798	0.0008381	0.00262	0.391	2.48
FALSE	High	AMMAKAEYL	1xTMT6plex [K5]; 1xTMT6plex [N-Term]	0.00395163	0.000740017	0.527	1	1	3	33600_sw_Q99JI4	0	1485.82	169	175	170.8	227.5	118.4	179	177.8	187.2	214	230		12.53	10.74	17.61	16.71	2.15	15.94	3.44	16.47	18.79	19.51			High	2	0.375	0	743.414	-0.08	-6e-05	35.4083	0.001748	0.005462	0.287	2.24
FALSE	High	AVFTWTNL	1xTMT6plex [N-Term]	0.00445663	0.000740017	0.51	1	1	2	54539_tr_B2RQ71	0	1180.66	237.5	293.2	275.2	279.2	260.6	405.7	297.1	281.1	356.5	384.8		38.04	31.5	31.03	39.08	23.1	22.11	25.9	32.86	24.32	28.31			High	2	0.2682	0	590.831	-1.31	-0.00077	56.8524	0.0006241	0.001447	0.48	2.2
FALSE	High	ILIVYENL	1xTMT6plex [N-Term]	0.00293535	0.000740017	0.569	1	1	2	36132_sw_Q8BWY3	0	1205.73	62.2	45.3	73.5	60.7	52.7	86.6	56.9	56.1	82.5	75.2														High	2	0.1574	0	603.371	-0.2	-0.00012	63.5816	0.0003803	0.0008004	0.569	2.35
FALSE	High	IFYFVNKL	1xTMT6plex [K7]; 1xTMT6plex [N-Term]	0.00403641	0.000740017	0.524	1	1	1	44415_sw_Q8BH24	0	1501.92	51.4	52.9	87.2	67.4	56.7	89.5	49.5	70.1	81	85.8														High	2	0.1506	0	751.465	2.58	0.00194	66.9662	0.0003803	0.001079	0.524	2.39
FALSE	High	VAFAFKKL	2xTMT6plex [K6; K7]; 1xTMT6plex [N-Term]	0.00524366	0.000740017	0.487	1	1	2	38244_sw_Q8CFA1	0	1611.06	281.9	339.3	265.3	309	277.6	372.3	344.4	312.8	390.4	410.7		10.26	11.35	10.44	10.32	13.64	17.19	16.6	13.92	15.76	17.48			High	3	0.5749	0	537.691	-1.06	-0.00057	45.779	0.0008381	0.003004	0.371	1.67
FALSE	High	RAGPRLIVYI	1xTMT6plex [N-Term]	0.0026962	0.000740017	0.581	1	1	1	42913_sw_Q64324	0	1386.88	227.1	164.5	318.2	250.9	329	245.8	280.8	432.4	137.9	325.8														High	3	0.7134	0	462.964	-1.48	-0.00068	34.1663	0.0003803	0.0007381	0.581	1.64
FALSE	High	STIMNLLSL	1xTMT6plex [N-Term]	0.00539402	0.000740017	0.483	1	1	1	54113_sw_Q6PAR5	0	1220.71	39.1	41.7	57.6	40.5	52.9	43.3	46.5	55.8	28.3	53.3														High	2	0.1481	0	610.859	-0.68	-0.00041	80.1516	0.0003803	0.001419	0.483	2.16
FALSE	High	VAFAYKNV	1xTMT6plex [K6]; 1xTMT6plex [N-Term]	0.00395163	0.000740017	0.527	1	1	4	17202_sw_Q9DCF9	0	1369.82	483.9	545	532.1	506.7	409.8	607.4	541	432.9	613.1	638.1		27.67	28.3	21.71	22.61	35.75	28.22	24.33	27.46	28.13	27.66			High	2	0.3292	0	685.416	-0.36	-0.00025	32.9321	0.0003803	0.001054	0.527	2.43
FALSE	High	AAYEFTTL	1xTMT6plex [N-Term]	0.00474951	0.000740017	0.501	1	1	4	32364_sw_P32233	0	1144.61	464.7	508	513	743.8	68.9	779.2	260.7	312.8	839.9	604.2	1121.9	19.09	23.27	28.57	25.22		28.91	17.38	22.44	29.01	26.86	24.6		High	2	0.3314	0	572.808	-0.16	-9e-05	40.1814	0.003253	0.01927	0.144	1.72
FALSE	High	IILIFQTGL	1xTMT6plex [N-Term]	0.0027541	0.000740017	0.578	1	1	3	52303_sw_Q6P7W0	0	1246.8	28.5	18.8	36.7	31.2	13.4	33.5	18.1	18.5	60.6	46.5		23.19	26.14	52.06	27.12		25.56	18.25	42.98	34.54	29.34			High	2	0.3556	0	623.901	-2.3	-0.00143	93.8388	0.0003803	0.0007637	0.576	2.84
FALSE	High	YKYPSDLPYM	1xOxidation [M10]; 1xTMT6plex [K2]; 1xTMT6plex [N-Term]	0.00355365	0.000740017	0.542	1	1	2	33502_tr_H3BKX4	0	1750.91	186.3	183.7	150.5	185	245.2	190.4	183.3	174.9	186.8	154.5	277.7	45.5	44.01	42.32	51.72	34.91	43.33	40.42	42.8	33.12	37.35	50.6		High	3	0.4101	0	584.309	0.25	0.00015	28.6764	0.0003803	0.0009527	0.542	1.39
FALSE	High	SSLFNTGFL	1xTMT6plex [N-Term]	0.00267717	0.000740017	0.582	1	2	2	46538_tr_A0A0R4	0	1214.66	284.1	291.1	308	292.9	229.9	302.6	240.8	236.6	249.1	256.5	395.2													High	2	0.4433	0	607.834	-0.45	-0.00028	58.1775	0.0003803	0.0007347	0.582	1.94
FALSE	High	AAVSNLVRV	1xTMT6plex [N-Term]	0.00229082	0.000740017	0.604	1	1	1	51699_sw_Q64727	0	1157.72	49.6	52	63.5	39.4	63.2	33.6	57.5	40.6	64.9	35.4	80.8													High	2	0.3778	0	579.364	0.75	0.00043	30.6464	0.0003803	0.0006342	0.604	2.7
FALSE	High	YQVANGMDFL	1xTMT6plex [N-Term]	0.00210408	0.000740017	0.616	1	1	2	52006_sw_P05622	0	1386.69	206.6	168.2	213.4	189.9	185.4	168.8	192.8	212.3	167	207		30.6	32.64	22.18	34.85	25.64	37.01	22.22	31.89	39.69	36.37			High	2	0.4179	0	693.849	-1.46	-0.00101	50.0323	0.004451	0.0282	0.105	2.68
FALSE	High	SSISNFQAV	1xTMT6plex [N-Term]	0.0027541	0.000740017	0.578	1	1	2	49309_tr_E9QAN9	0	1181.64	98	107.1	84.7	96.5	92.9	75.1	101.4	87.8	98.2	80.1	131.1	13.35	21.73	26.55	28.87	10.19	22.74	21.01	25.44	17.59	22.79	38.64		High	2	0.023	0	591.322	0.03	2e-05	27.4008	0.0003803	0.0007544	0.578	2.17
FALSE	High	YQQMNPEAL	1xTMT6plex [N-Term]	0.0033108	0.000740017	0.552	1	1	5	29563_sw_P54841	0	1322.66	229.2	187.1	197.1	229.9	206.4	166.6	208.8	239.2	205.8	206.6		8.84	5.34	1.26	0.74	12.58	4.81	3.29	5.48	2.81	2.09			High	2	0.4438	0	661.835	1.27	0.00084	27.3602	0.0008381	0.002732	0.385	1.78
FALSE	High	LVNFFSSL	1xTMT6plex [N-Term]	0.00509747	0.000740017	0.491	1	1	4	7495_sw_P09813_	0	1155.66	82.7	86.2	82	70.5	125.6	77.3	85.2	90.2	88.2	79.4	213.8													High	2	0.2243	0	578.334	-0.8	-0.00046	82.0704	0.0006241	0.00166	0.459	2.14
FALSE	High	IVLTFEYL	1xTMT6plex [N-Term]	0.00252968	0.000740017	0.59	1	1	4	31420_sw_P05132	0	1226.72	98.2	77.2	135	84	53.3	103.5	72.3	69.3	156.9	124.3	141.9	80.38	66.93	81.1	77.37	79.06	76.28	91.64	70.4	82.17	75.87			High	2	0.1576	0	613.865	-0.36	-0.00022	81.8776	0.0003803	0.0007791	0.573	2.03
FALSE	High	LVLLFREL	1xTMT6plex [N-Term]	0.00315072	0.000740017	0.559	1	1	2	38024_sw_P28658	0	1231.8	35	21.8	48.1	26	39.3	39.5	41.6	34.8	40.7	48.2														High	2	0.467	0	616.402	-0.12	-7e-05	75.2348	0.0003803	0.0008512	0.559	2.27
FALSE	High	AQYSFDKL	1xTMT6plex [K7]; 1xTMT6plex [N-Term]	0.00285337	0.000740017	0.573	1	1	3	55561_sw_Q8C547	0	1429.81	193.3	209.9	209	197.3	154.7	228.7	216.2	186.3	223.6	238.7		57.88	62.73	61.78	58.53	60.57	59.48	58.92	58.2	55.81	62.87			High	2	0.2521	0	715.409	1.62	0.00116	32.2877	0.0003803	0.0009906	0.537	2.42
FALSE	High	RQFTNALLESL	1xTMT6plex [N-Term]	0.00400795	0.000740017	0.525	1	1	8	46227_sw_Q6P9S0	0	1520.86	857.2	840	752.2	832.6	862.4	771.7	663.5	832.4	690.2	752.2	1014.3	22.96	21.65	10.74	17.99	24.06	20.01	17.21	22.11	14.11	20.01	14.72		High	2	0.4958	0	760.936	0.83	0.00063	48.1955	0.009343	0.06484	0.007	2.38
FALSE	High	RQILNADAM	1xOxidation [M9]; 1xTMT6plex [N-Term]	0.00328745	0.000740017	0.553	1	1	2	55111_sw_A2AIV2	0	1276.69	40.7	32.2	41.8	38.3	38.7	33	40.2	32.2	43.6	29.5	219.8	58.47	56.29	51.31	53.12	70.89	75.64	34.5	28.65	65.98	29.97			High	2	0.3881	0	638.848	0.72	0.00046	11.4401	0.0003803	0.000888	0.553	2.01
FALSE	High	IVGINLTEM	1xTMT6plex [N-Term]	0.00415227	0.000740017	0.52	1	1	2	26496_sw_Q8BGF6	0	1218.7	518.1	451.5	471.9	487.7	451.4	391.1	464.8	542.4	387.5	504.4		37.56	37.29	43.89	38.78	39.3	34.03	40.81	37.62	44.25	39.3			High	2	0.3058	0	609.85	-2.46	-0.0015	56.2938	0.001086	0.003065	0.368	2.06
FALSE	High	SSPQPMMSSVL	2xOxidation [M6; M7]; 1xTMT6plex [N-Term]	0.00262088	0.000740017	0.585	1	1	2	41314_sw_P98078	0	1424.7	33.7	30.8	34.1	27.1	34.6	23.8	36.2	23.4	37.3	18.3	150.1	24.81	36.98	28.52	38.39	10.39	33.18	21.33	27.85	31.91	17.45	34.09		High	2	0.5094	0	712.852	0.99	0.00071	16.6328	0.0003803	0.000718	0.585	3.18
FALSE	High	ITYYFDNV	1xTMT6plex [N-Term]	0.0022268	0.000740017	0.608	1	1	2	51754_tr_Z4YJT3	0	1263.65	112.8	110.3	124.9	142.6	61	173.8	91.1	82.3	244		6519.9	6.65	9.92	8.81	2.72	14.67	12.14	8.18	0.11	8.91		9.82		High	2	0.3951	0	632.327	0.62	0.00039	48.6862	0.0003803	0.0006172	0.608	2.43
FALSE	High	ASLENGVLL	1xTMT6plex [N-Term]	0.00384135	0.000740017	0.531	1	1	4	54897_tr_E9PYF4	0	1144.68	476.3	595.7	416.3	488.5	455.3	427.4	459.3	467.3	464.3	415.4	762.1	34.81	26.6	41.47	29.33	38.19	34.22	37.77	34.91	27.8	34.01	28.26		High	2	0.242	0	572.843	0.35	0.0002	43.7524	0.0006241	0.001794	0.448	1.57
FALSE	High	ASIENTSTL	1xTMT6plex [N-Term]	0.00219547	0.000740017	0.61	1	1	3	25525_tr_Q5SS87	0	1164.63	222.3	181.1	254.5	194.2	228.8	179	217.2	176.3	215.2	151.4	397.3	16.32	10.31	11.2	8.4	19.31	20.6	11.76	18.99	4.68	12.37	29.4		High	2	0.3698	0	582.819	-0.66	-0.00039	19.8776	0.0003803	0.0009169	0.548	1.92
FALSE	High	NNYVYAGL	1xTMT6plex [N-Term]	0.0045522	0.000740017	0.507	1	1	2	47512_sw_Q8CIK8	0	1142.6	256.9	257.2	296.7	257.2	220.4	307	292	249.7	271.2	328.8		17.46	18.38	23.77	21.19	10.84	17.14	19.24	27.37	6.43	18.78			High	2	0.0606	0	571.805	-0.79	-0.00045	30.2501	0.0003803	0.001207	0.507	1.98
FALSE	High	ITGTNAEVM	1xOxidation [M9]; 1xTMT6plex [N-Term]	0.00502591	0.000740017	0.493	1	1	2	18708_tr_D3YVK1	0	1180.61	24.3	24.9	20.4	28.5	28.1	24.9	29.8	24.2	27.6	17.7	98	46.78	39.28	1.85	24.85	35.08	46.78	16.11	36.27	31.65	32.33			High	2	0.3893	0	590.808	1.22	0.00072	13.8527	0.0008381	0.002826	0.38	2.8
FALSE	High	SSVLNQLLL	1xTMT6plex [N-Term]	0.00254766	0.000740017	0.589	1	1	4	37107_tr_Q3U0V6	0	1215.75	253.9	245.6	250.8	245.4	269.9	225.6	240.3	258.7	194.6	219.6	291.7	46.08	48.19	34.95	43.27	55.08	37.85	45.95	48.19	38.82	40.58	54.29		High	2	0.3192	0	608.379	-0.28	-0.00017	60.142	0.003704	0.02313	0.125	2.13
FALSE	High	AQILNQVMM	2xOxidation [M8; M9]; 1xTMT6plex [N-Term]	0.00249409	0.000740017	0.592	1	1	2	51637_sw_O08901	0	1308.69	34.6	40.1	65.9	37.1	40.8	33.8	36.8	33.3	37.1	26	120.1	68.47	64.38		64.38	65.75	72.09	72.52	75.09	51.57	86.19	26.96		High	2	0.4856	0	654.847	0.78	0.00051	25.3683	0.0003803	0.0006876	0.592	2.78
FALSE	High	LSYSYQSRF	1xTMT6plex [N-Term]	0.00384135	0.000740017	0.531	1	1	1	53001_sw_Q921M3	0	1379.72	19.3	25.3	25.4	20.1	28	25.7	21.8	21.1	27.9	22.1	57.8													High	2	0.3318	0	690.362	0.4	0.00028	24.911	0.0003803	0.001029	0.531	2.17
FALSE	High	YQGQNAWFL	1xTMT6plex [N-Term]	0.00214929	0.000740017	0.613	1	1	2	41948_sw_P10852	0	1355.69	267.2	323.7	257.7	324.3	378.6	325.5	320.7	343.9	315.2	309.7	417.4	32.46	34.37	31.73	33.03	33.35	32.2	34.22	35.18	36.73	36.41	43.74		High	2	0.3478	0	678.351	0.69	0.00046	49.5446	0.0003803	0.0005947	0.613	2.3
FALSE	High	AGTRNIYYL	1xTMT6plex [N-Term]	0.00205981	0.000740017	0.619	1	1	2	46008_sw_Q9CQN1	0	1299.73	254.4	237	208.2	249.1	275.1	236.4	234.4	250	201.9	204.9	257.9	66.01	71.01	64.11	69.4	63.11	66.56	61.97	67.92	69.87	69.18	66.32		High	2	0.382	0	650.367	0.96	0.00062	24.3038	0.0003803	0.0005737	0.619	2.33
FALSE	High	RQYPNPFQL	1xTMT6plex [N-Term]	0.00362991	0.000740017	0.539	1	1	3	46640_sw_Q6P3Y5	0	1391.76	112.6	106.9	97.3	95.4	126.1	107.6	94	108.4	87.8	97.1	123.9	33.76	40.42	28.08	41.24	33.18	35.63	32.93	39.99	12.37	34.81	28.79		High	2	0.4148	0	696.386	0.92	0.00064	35.3961	0.0003803	0.0009747	0.539	2.29
FALSE	High	NQVVLLDTL	1xTMT6plex [N-Term]	0.00517005	0.000740017	0.489	1	1	2	15805_sw_Q9R0C0	0	1243.75	127.3	118.1	130.9	121.3	137.6	110.4	117.1	115.8	129.4	111.6	181.6	3.41	12	4.73	3.32	4.16	1.62	14.66	14.63	1.04	2.73	7.88		High	2	0.266	0	622.376	-0.41	-0.00026	51.4817	0.0003803	0.001358	0.489	1.88
FALSE	High	ASLSNRLYI	1xTMT6plex [N-Term]	0.00513363	0.000740017	0.49	1	1	2	55595_sw_E9Q3L2	0	1265.74	88.9	105.6	85.4	103.3	89.4	77.6	92.2	84.1	96.8	75.7	201.2	24.57	18.96	20.55	23.99	24.6	30.59	16.83	21.13	16.55	34.25	5.65		High	2	0.4	0	633.375	0.87	0.00055	32.5357	0.0003803	0.00135	0.49	1.95
FALSE	High	TNLIYQQV	1xTMT6plex [N-Term]	0.00217997	0.000740017	0.611	1	1	2	55719_sw_P97479	0	1207.69	72.5	73.3	95.6	66.8	80.3	88.5	79.1	74	78.9	86.5	148.3	48.36	50.25	49.92	46.19	51.86	47.06	59.1	49.42	48.07	54.8			High	2	0.3438	0	604.348	0	0	32.0727	0.0003803	0.0008896	0.553	2.24
FALSE	High	VAYKFPEL	1xTMT6plex [K4]; 1xTMT6plex [N-Term]	0.00535603	0.000740017	0.484	1	1	5	55021_sw_Q6WKZ8	0	1424.86	780.7	757.5	839.5	723.9	712.1	911.6	795.3	751.4	834.3	922.4		8.19	3.89	5.48	4.92	1.37	0.06	10.57	5.38	1.04	3.47			High	2	0.4518	0	712.932	1.05	0.00075	46.1483	0.0003803	0.001407	0.484	2.28
FALSE	High	LSVLNLVIV	1xTMT6plex [N-Term]	0.00392377	0.000740017	0.528	1	2	3	23422_sw_P62754	0	1198.8	280.9	218.9	411	233.2	223.8	235.3	244.8	269.2	317.9	257.5	376.2	15.34	16.45	11.19	19.81	14.13	11.93	12.38	13.9	14.93	12.53	18.56		High	2	0.3667	0	599.901	-2.9	-0.00174	95.7395	0.001664	0.004514	0.312	1.8
FALSE	High	TILSFTNL	1xTMT6plex [N-Term]	0.00464981	0.000740017	0.504	1	1	2	39542_sw_Q8CFE6	0	1137.67	388.4	410.6	508.7	483	279.9	621.9	382.4	363.3	496.8	523.1	769.3													High	2	0.3333	0	569.338	-1.94	-0.00111	58.3794	0.0006241	0.002055	0.427	2.4
FALSE	High	TAISNYMNQL	1xTMT6plex [N-Term]	0.00319566	0.000740017	0.557	1	1	1	46017_sw_Q8K3H0	0	1383.71	84.4	75.8	88.8	77.5	88.3	72.6	86.1	89.7	87	90														High	2	0.4173	0	692.36	-0.66	-0.00045	41.026	0.0003803	0.0008667	0.557	2.78
FALSE	High	AQLVNFLFI	1xTMT6plex [N-Term]	0.00468281	0.000740017	0.503	1	1	4	18803_sw_Q8VIK2	0	1293.78	70	67.5	86.5	88.7	57.4	82.9	38.3	65.8	80.1	78.4		35.27	31.84	30.42	42.34	12.34	34.02	74.93	38.58	29.3	29.44			High	2	0.3559	0	647.389	-4.28	-0.00277	94.4625	0.001878	0.007871	0.241	1.77
FALSE	High	SSVLNLTEL	1xTMT6plex [N-Term]	0.00242441	0.000740017	0.596	1	1	2	17817_tr_A0A0A0	0	1204.7	237.3	255.1	240.2	242.5	274.1	235.2	256.8	277.9	201.7	236.2	321.8	37.14	37.99	41.2	39.72	36.02	45.51	33.61	37.72	39.27	39.44	34.18		High	2	0.3243	0	602.853	-0.59	-0.00036	51.2282	0.003704	0.02281	0.127	1.85
FALSE	High	NAPPSNPVAM	1xOxidation [M10]; 1xTMT6plex [N-Term]	0.00338186	0.000740017	0.549	1	1	2	55219_sw_Q80UV9	0	1242.63	29.9	19.8	29.1	24.8	31.3	21.9	28.2	19	31.1	13.3	98.6	37.14	17.98	50.17	30.05	36.29	23.96	36.7	62.84	29.81	40.47	28.05		High	2	0.5203	0	621.821	0.55	0.00034	9.9886	0.0003803	0.001337	0.492	2.71
FALSE	High	SSTTNIDDL	1xTMT6plex [N-Term]	0.00216457	0.000740017	0.612	1	2	2	55411_sw_A2AGT5	0	1194.61	88.7	71.4	79.3	70.5	82.1	67.5	68.6	70.9	74.7	56.8	126.9	4.55	25.39	13.83	19.7	1.02	4.43	26.06	16.21	7.31	21.62	14.17		High	2	0.3583	0	597.807	1.04	0.00062	20.4773	0.0003803	0.0006007	0.612	2.4
FALSE	High	AQQEYQQL	1xTMT6plex [N-Term]	0.00468281	0.000740017	0.503	1	1	2	52066_sw_Q5SXA9	0	1236.64	26.7	22.5	39.7	23.1	23.6	34.3	27.7	20.7	35	23	67.8	26.32	20.24	36.85	43.68	4.29	24.23	29.6	18.12	26.93	19.63	33.06		High	2	0.274	0	618.826	1.64	0.00102	13.5796	0.0003803	0.00124	0.503	2.19
FALSE	High	AQQMYQSL	1xOxidation [M4]; 1xTMT6plex [N-Term]	0.00535603	0.000740017	0.484	1	1	2	25808_sw_Q9DB32	0	1213.61	26.1	21.9	32.9	24.2	17.8	26.5	25.6	21	25.8	19.9	83.5	3.5	10.04	8.63	1.66	4.45	7.28	24.13	10.76	3.83	12.03	26.15		High	2	0.4045	0	607.308	0.71	0.00043	13.006	0.0003803	0.001408	0.484	1.78
FALSE	High	MSPENQEYF	1xTMT6plex [N-Term]	0.00213411	0.000740017	0.614	1	1	2	46531_sw_Q91V93	0	1373.62	40.1	39	38.1	44	41	28.2	47.9	47.4	28.7	43.2		17.6	29.64		15.95	18.14	5.01	18.59	4.07	1.29	14.78			High	2	0.5895	0	687.316	0.5	0.00034	28.0084	0.0003803	0.0005923	0.614	2.85
FALSE	High	MNFLFTML	1xOxidation [M7]; 1xTMT6plex [N-Term]	0.00492043	0.000740017	0.496	1	1	2	49357_sw_Q9QZE5	0	1261.65	56.1	50.8	83	59.5	51.8	74.2	67	61.1	78	79.4														High	2	0.5223	0	631.33	-0.25	-0.00016	77.8636	0.0003803	0.0013	0.496	2.24
FALSE	High	RNPQFQKL	1xTMT6plex [K7]; 1xTMT6plex [N-Term]	0.0055096	0.000740017	0.48	1	1	1	41711_sw_P06745	0	1488.91																							NoQuanValues	High	3	0.3779	0	496.973	0.34	0.00017	16.7486	0.0003803	0.001441	0.48	2.17
FALSE	High	RNFIFSRL	1xTMT6plex [N-Term]	0.00439403	0.000740017	0.512	1	1	3	48168_sw_Q60848	0	1281.76	147.2	173	157.4	149.2	227.9	213	190.5	208.8	165.8	203.8	254	57.83	50.45	54	55.77	44.84	45.05	59.95	47.07	62.46	52.02	57.14		High	3	0.5204	0	427.926	0.77	0.00033	33.3421	0.001748	0.005314	0.29	2.21
FALSE	High	AIFNFQSL	1xTMT6plex [N-Term]	0.00237343	0.000740017	0.599	1	1	2	4149_sw_Q9CR64_	0	1168.66	420.8	454.6	494.9	431.9	385.2	554.8	479.7	425	515.3	546	183.1													High	2	0.2335	0	584.832	0.25	0.00014	58.5314	0.0003803	0.0006563	0.599	2.27
FALSE	High	AQVFNLTLL	1xTMT6plex [N-Term]	0.00502591	0.000740017	0.493	1	1	2	39826_sw_Q9D2E2	0	1247.76	358.1	363.4	370.7	313.1	362.5	305.3	308.8	358.2	284.9	316.2	411.8													High	2	0.1875	0	624.382	-0.15	-9e-05	72.5188	0.001086	0.003256	0.359	1.92
FALSE	High	MAPQNLSTF	1xOxidation [M1]; 1xTMT6plex [N-Term]	0.00227465	0.000740017	0.605	1	1	6	31810_sw_Q99KV1	0	1253.64	608	628.5	499.2	593.3	572.5	506.9	550.3	503.4	603.3	374.1	1718.9	20.65	20	23.92	23.93	16.26	18.87	22.05	20.3	17.34	17.49	23.4		High	2	0.3598	0	627.324	0.55	0.00034	24.7514	0.0003803	0.0006867	0.592	2.14
FALSE	High	MAPQNLSTF	1xTMT6plex [N-Term]	0.00283323	0.000740017	0.574	1	1	4	31810_sw_Q99KV1	0	1237.64	381.8	386.6	310.2	401.9	371	294	378.9	411.4	335.3	379.6		45.47	42.43	39.29	44.99	41.1	35.71	45.95	39.52	49.3	37.95			High	2	0.4068	0	619.325	-0.99	-0.00061	35.212	0.001878	0.006773	0.259	2.36
FALSE	High	MAPENKVADWL	1xTMT6plex [K6]; 1xTMT6plex [N-Term]	0.0031285	0.000740017	0.56	1	1	3	14321_tr_A0A0A6	0	1731.95	456.3	644.4	547.5	642.6	731.7	599.8	713.8	889.3	136.7	800		9.49	7.53	5.01	7.63	5.06	5.59	10.28	5.24		6.98			High	3	0.708	0	577.988	-0.7	-0.0004	47.9784	0.0003803	0.0008467	0.56	2.26
FALSE	High	SSVKNEEQF	1xTMT6plex [K4]; 1xTMT6plex [N-Term]	0.00219547	0.000740017	0.61	1	1	1	44425_sw_Q61846	0	1525.83	89.2	61.8	95.2	66.4	90.7	80.5	62	63.6	69.1	54.6														High	2	0.3333	0	763.418	1.1	0.00084	13.9171	0.0003803	0.0006072	0.61	2.82
FALSE	High	NIFVFKEL	1xTMT6plex [K6]; 1xTMT6plex [N-Term]	0.00524366	0.000740017	0.487	1	2	4	52219_tr_Q5NCJ4	0	1467.9	399	306.1	501.6	404.3	317.3	519.7	407.5	351.8	503.9	530.5		47.09	46.09	50.58	47.76	48.58	49.78	38.19	46.77	48.3	48.85			High	2	0	0	734.455	3.63	0.00266	56.6894	0.002252	0.01224	0.192	2.62
FALSE	High	TGPSNVDKL	1xTMT6plex [K8]; 1xTMT6plex [N-Term]	0.0022268	0.000740017	0.608	1	1	5	33223_sw_O35280	0	1388.81	569.5	414.7	624.4	449	706.2	448.4	524.3	413.6	556.6	395.2		12.22	13.16	16.94	8.7	19.13	14.89	14.03	7.05	26.89	15.05			High	3	0.4467	0	463.611	1.64	0.00076	17.9171	0.001878	0.006771	0.259	2.91
FALSE	High	IWVEATNRL	1xTMT6plex [N-Term]	0.00343008	0.000740017	0.547	1	1	3	11147_tr_F6RP70	0	1330.77	69.3	92.1	90.4	77.5	94.7	103	84.4	85	100.5	109.1		16.38	10.25	3.24	25.82	13.4	11.04	19.25	20.15	11.44	8.47			High	2	0.2262	0	665.888	0.87	0.00058	39.1609	0.0003803	0.0009262	0.547	2.52
FALSE	High	SSVKNVPENL	1xTMT6plex [K4]; 1xTMT6plex [N-Term]	0.0045522	0.000740017	0.507	1	1	2	29315_sw_Q8R010	0	1544.9	91.4	78	97.6	74.2	96.4	69.6	70.4	77.7	75	69.6		39.14	39.76	32.99	33.76	52.36	51.79	36.93	38.35	51.36	45.69			High	2	0.4649	0	772.957	0.71	0.00055	22.0146	0.0008381	0.002764	0.383	2.28
FALSE	High	RMLENYEEI	1xTMT6plex [N-Term]	0.00232351	0.000740017	0.602	1	1	5	44562_tr_E9Q6H4	0	1425.72	281	249.9	239.2	306.3	214.9	236.6	228.4	261.3	222.4	278.3		27.65	27.59	16.89	27.56	27.48	30.17	24.15	34.35	18.91	24.61			High	2	0.5105	0	713.367	1.03	0.00073	26.6469	0.0003803	0.0006428	0.602	2.37
FALSE	High	IWLAAVKL	1xTMT6plex [K7]; 1xTMT6plex [N-Term]	0.00273466	0.000740017	0.579	1	1	1	50298_sw_Q91YR7	0	1371.91	86.7	109.5	148.3	105.3	130.7	146.8	146.3	155.8	85.5	176														High	2	0.633	0	686.461	1.03	0.00071	63.1198	0.0003803	0.0007477	0.579	2.97
FALSE	High	SSPWSGLMAL	1xTMT6plex [N-Term]	0.00281324	0.000740017	0.575	1	1	3	48407_tr_A0A0R4	0	1277.68	208.8	209.7	269.4	227.1	288.4	247.3	247.8	318.5	160.1	270.2														High	2	0.4764	0	639.342	-0.23	-0.00015	61.6845	0.0006241	0.002122	0.423	2.75
FALSE	High	TAPVNIAVI	1xTMT6plex [N-Term]	0.00256577	0.000740017	0.588	1	2	5	34228_sw_Q99JF5	0	1126.7	491.1	557.2	534.9	541	535.6	468.4	535.8	495.7	487.7	473.9	663.2	11.28	11.81	4.25	14.74	9.3	4.28	12.77	14.96	8.46	7.9	22.7		High	2	0.1711	0	563.856	0.51	0.00029	46.8502	0.0003803	0.0007034	0.588	1.87
FALSE	High	TGVVNAQAL	1xTMT6plex [N-Term]	0.00352859	0.000740017	0.543	1	1	2	40793_sw_Q61753	0	1101.65	147.4	129.2	155.6	128.9	180.6	130.8	138.3	117.8	163.4	112.6	232.7	43.67	39.52	50.32	47.14	31.14	33.59	58.01	56.44	23.24	37.69	38.43		High	2	0.4324	0	551.327	-0.12	-6e-05	24.0579	0.0003803	0.000947	0.543	1.85
FALSE	High	AQYRFIYM	1xOxidation [M8]; 1xTMT6plex [N-Term]	0.00415227	0.000740017	0.52	1	1	2	43006_sw_P35235	0	1336.69	65.1	64.3	66	66.7	69.4	79.9	86.7	66.1	100.5	68.1	241.5	20.51	21.33	1.49	9.39	19.24	2.86	22.6	7.29	30.43	4.54	50.97		High	2	0.1972	0	668.85	1.06	0.00071	24.797	0.0003803	0.001104	0.52	1.42
FALSE	High	RQFLNRDDI	1xTMT6plex [N-Term]	0.00328745	0.000740017	0.553	1	1	2	9853_sw_Q9D1K2_	0	1405.77	42.2	48.3	31.9	44	49.7	39.5	40.5	43.1	39.2	36.6		20.79	16.15	22.19	17.29	10.19	8.55	2.21	15.12	14.38	1.18			High	3	0.3086	0	469.263	0.7	0.00033	16.2115	0.0003803	0.0008869	0.553	1.62
FALSE	High	TNISFTNM	1xTMT6plex [N-Term]	0.00461705	0.000740017	0.505	1	1	2	7801_tr_B0QZU2_	0	1156.59	104.3	99.7	132.9	101.9	94.4	105.8	128.3	120.5	97.2	146.8		28.09	37.93	37.51	41.42	13.56	27.69	33.74	22.79	36.12	33.2			High	2	0.5391	0	578.796	-1.49	-0.00086	34.3425	0.0003803	0.001221	0.505	2.43
FALSE	High	TSSVNKEQL	1xTMT6plex [K6]; 1xTMT6plex [N-Term]	0.00304113	0.000740017	0.564	1	1	1	39113_sw_Q60989	0	1463.85	16.4	8.1	28.9	10.6	13	8	16.1	16.6	11.1	16														High	2	0.3886	0	732.427	-0.17	-0.00013	14.6716	0.0003803	0.000824	0.564	2.11
FALSE	High	YDVENGEFL	1xTMT6plex [N-Term]	0.00468281	0.000740017	0.503	1	1	1	55021_sw_Q6WKZ8	0	1314.64	123.7	110.7	112.6	85.3	139.5	79.8	91.9	75.3	98.8	72.2	215.6													High	2	0.399	0	657.825	0.75	0.0005	38.7178	0.0003803	0.001239	0.503	1.93
FALSE	High	RSLDNGGYYI	1xTMT6plex [N-Term]	0.00395163	0.000740017	0.527	1	1	2	38827_sw_P25911	0	1386.72	177.5	191.6	149.4	208.5	168	182.9	164.4	194.9	156.3	164.2	291	84.78	92.67	72.77	83.45	94.43	80.92	85.94	91.51	80.67	81.73	79.95		High	2	0.2114	0	693.865	0.87	0.0006	22.093	0.0003803	0.001059	0.527	2.46
FALSE	High	ISGVNRYYV	1xTMT6plex [N-Term]	0.00392377	0.000740017	0.528	1	1	4	3936_sw_O35683_	0	1299.73	211.5	209.2	198.4	221.2	227.7	192.9	196.8	209.9	217.2	177.7	322.1	2.32	9.97	2.35	13.1	0.64	1.47	8.26	9.78	2.82	5.1	6.12		High	2	0.1581	0	650.367	0.49	0.00032	24.8154	0.0003803	0.001051	0.528	2.15
FALSE	High	ISGVNGTHI	1xTMT6plex [N-Term]	0.00340589	0.000740017	0.548	1	1	2	20342_tr_F8WGJ7	0	1126.64	158.5	226.9	140.1	210.5	164.5	172.3	186.4	142.1	228.9	92.7	1351.6	29.42	36.03	12.49	33.65	37.08	32.75	34.26	31.98	39.14	30.42	36.78		High	2	0.1197	0	563.825	1.07	0.0006	18.6234	0.0003803	0.0009187	0.548	2.59
FALSE	High	AIMPNGDHI	1xOxidation [M3]; 1xTMT6plex [N-Term]	0.00235667	0.000740017	0.6	1	1	2	34722_sw_P63005	0	1212.62	58.8	53	69.9	59.5	62.3	53.8	59.1	40.9	66.2	32.5	197.6	32.69	36.91	24.4	29.26	45.42	40.54	14.92	23.59	34.93	29.97	38.95		High	2	0.5142	0	606.816	0.51	0.00031	14.3316	0.0003803	0.001053	0.527	2.47
FALSE	High	TSLAFESRL	1xTMT6plex [N-Term]	0.00381426	0.000740017	0.532	1	1	2	47829_sw_Q5SXY1	0	1252.71	75.9	79.2	89.2	83	89.4	87	90.1	74.5	94.2	89.4	71.9	37.63	44.28	35.05	36.01	33.58	43.27	39.21	42.69	30.15	40.8			High	2	0.2117	0	626.859	0.99	0.00062	32.0883	0.0003803	0.00102	0.532	2.22
FALSE	High	ASVLNKWQM	1xTMT6plex [K6]; 1xTMT6plex [N-Term]	0.0045522	0.000740017	0.507	1	1	2	46799_sw_Q91VR5	0	1534.88	154.9	228.6	156.3	244.7	224.3	192	237.5	252.8	195	236.2														High	2	0.4553	0	767.945	0.19	0.00015	40.8504	0.0003803	0.001209	0.507	2.35
FALSE	High	RAVDNQVYV	1xTMT6plex [N-Term]	0.00397969	0.000740017	0.526	1	1	2	25399_sw_Q9JHW2	0	1292.72	93.6	86.4	85.9	94.1	108.4	80.8	83.3	81	104.7	62.2	182.7	3.78	19.76	9.36	2.7	23.25	6.65	6.02	5.61	17.04	10.59	1.01		High	2	0.4018	0	646.862	0.07	5e-05	14.0838	0.0003803	0.00106	0.526	2.24
FALSE	High	NTYIYSGM	1xOxidation [M8]; 1xTMT6plex [N-Term]	0.00384135	0.000740017	0.531	1	1	1	39803_tr_E0CZE0	0	1193.57	19.9	21.4	28.3	23.2	17	28.2	22.8	14.3	37.5	25.8														High	2	0.1385	0	597.289	0.6	0.00036	14.949	0.0003803	0.001025	0.531	2.31
FALSE	High	SSLYNTVHL	1xTMT6plex [N-Term]	0.00207446	0.000740017	0.618	1	1	2	45125_sw_O70491	0	1262.69	219.7	363.4	128.9	306.3	145.2	256.8	285.5	212.8	292.7	164.2	1157.8	31.77	35.03	32.74	34.1	31.54	30.97	36.17	32.57	39.19	35.52	39.73		High	2	0.596	0	631.851	0.61	0.00039	31.6455	0.0003803	0.0005771	0.618	1.98
FALSE	High	TAAENAEKI	1xTMT6plex [K8]; 1xTMT6plex [N-Term]	0.00492043	0.000740017	0.496	1	1	1	35520_tr_A0A0G2	0	1404.81																							NoQuanValues	High	2	0.2227	0	702.909	0.35	0.00024	13.71	0.0003803	0.001298	0.496	2.29
FALSE	High	SVYVYKVL	1xTMT6plex [K6]; 1xTMT6plex [N-Term]	0.00229082	0.000740017	0.604	1	1	10	10724_sw_P10853	0	1428.89	1584.2	1439.7	1891.6	1708.9	1255.3	2067.7	1738.3	1726.2	1103.8	2109.7		0.41	0.55	1.55	0.05	0.61	0.06	3.73	0.5	45.74	0.1			High	2	0.4179	0	714.948	0.93	0.00066	43.0429	0.0003803	0.0007894	0.571	2.8
FALSE	High	SSYTFKATV	1xTMT6plex [K6]; 1xTMT6plex [N-Term]	0.00287365	0.000740017	0.572	1	1	2	24804_tr_A0A0B4	0	1461.84	26.9	31.4	35.8	30.5	26.7	39.9	36.7	25.7	36.2	36.9		41.3	47.64	36.47	52.1	29.34	43.18	50.76	46.89	46.36	38.46			High	2	0.2753	0	731.422	0.77	0.00056	26.4251	0.0003803	0.0007813	0.572	2.47
FALSE	High	AQLANTTAI	1xTMT6plex [N-Term]	0.00345445	0.000740017	0.546	1	1	2	34637_tr_A2AQW6	0	1131.66	99	89.3	126.3	95	90.3	91.1	109.1	85.1	108.7	80.7	79	9.87	11.16	19.8	11.96	19.29	29.67	5.98	14.93	7.41	12.72	96.86		High	2	0.3877	0	566.332	-0.6	-0.00034	23.74	0.0003803	0.0009308	0.546	2.27
FALSE	High	ANYEFSQV	1xTMT6plex [N-Term]	0.00384135	0.000740017	0.531	1	1	2	27230_sw_P56528	0	1186.59	400.6	453.7	418.2	412.4	310.6	482.2	437.8	358.4	456.4	447.2	794	8.11	16.23	8.45	7.5	20.75	13.07	14.58	13.73	8.45	8.6	13.74		High	2	0.2049	0	593.8	-0.42	-0.00025	24.3082	0.0003803	0.00103	0.531	2.05
FALSE	High	YHIGTLQEYL	1xTMT6plex [N-Term]	0.00308451	0.000740017	0.562	1	1	2	42789_tr_G5E8F4	0	1465.79	87.9	92	115.5	81.7	117.2	89.5	95.9	118.4	33.8	91.6	206.9	46.45	44.69	29.36	40.56	43.94	38.37	48.36	36.36		39.66	19.87		High	2	0.4771	0	733.399	1.35	0.00099	42.9856	0.0003803	0.0008393	0.562	2.18
FALSE	High	YAPANGDFTFV	1xTMT6plex [N-Term]	0.00319566	0.000740017	0.557	1	1	2	23117_sw_Q8C407	0	1430.72	87.4	80.9	88	81.8	104.3	78.4	96.2	88.5	84.1	73.1	168.5	46.28	49.86	51.14	29.51	71.1	47.64	50.09	41.93	48.74	48.79	49.91		High	2	0.583	0	715.862	1.05	0.00075	46.2072	0.0003803	0.001077	0.524	2.83
FALSE	High	RANQNFDEI	1xTMT6plex [N-Term]	0.00362991	0.000740017	0.539	1	1	2	55079_tr_E9Q9B7	0	1335.69	29.3	29.4	34.6	28	32.5	25.2	32.1	24.4	33.8	18	77.3	22.25	2.25	21.15	10.17	9.01	7.94	19.18	19	6.4	26.2	33.1		High	2	0.2695	0	668.347	0.75	0.0005	14.4768	0.0003803	0.0009748	0.539	2.56
FALSE	High	RALSNLESI	1xTMT6plex [N-Term]	0.00256577	0.000740017	0.588	1	1	4	44820_sw_Q8C5U9	0	1231.72	97.2	113.7	80.6	110.6	99.3	86.7	99.4	88.7	101.4	77.9	164.7	9.31	6.38	29.86	2.64	15.34	3.66	5.84	5.76	16.36	15.19	13.57		High	2	0.1848	0	616.364	-0.11	-7e-05	27.3005	0.0003803	0.0007059	0.588	2.11
FALSE	High	TAVANNQAL	1xTMT6plex [N-Term]	0.0022268	0.000740017	0.608	1	1	2	37408_sw_Q9R1W5	0	1130.64	24.1	17	28	17.2	23.3	23.9	16.9	19	21.7	10.8	22.8	95.67	81.84	103.03	85.8	113.71	79.11	103.6	86.42	94.78	116.01			High	2	0.4029	0	565.822	0.27	0.00015	14.125	0.0003803	0.0006175	0.608	2.73
FALSE	High	YQPILRDHI	1xTMT6plex [N-Term]	0.00221108	0.000740017	0.609	1	1	2	54728_sw_P13864	0	1383.79	20.1	20.4	19.9	20.5	31.5	18.5	25.2	19	24.9	19.6	59.6	51.7	34.49	79.03	52.93	63.29	53.24	49.93	61.67	48.24	26.97			High	3	0.3831	0	461.936	-1.68	-0.00078	23.3211	0.0003803	0.0006118	0.609	3.08
FALSE	High	SVIRLIFEI	1xTMT6plex [N-Term]	0.00205981	0.000740017	0.619	1	1	4	47026_sw_Q8BZS9	0	1318.83	234.8	125.7	323.6	176.4	176.5	177.5	180.1	263.6	359.5	254.8														High	2	0.5154	0	659.918	-0.06	-4e-05	78.1785	0.001926	0.009909	0.215	2.27
FALSE	High	STFVYNSM	1xTMT6plex [N-Term]	0.00488576	0.000740017	0.497	1	1	5	43719_tr_Q8BTS3	0	1177.58	441	434.9	511.3	656.8	151.3	620.5	352.3	355.2	626.6	705.3		40.78	40.14	37.89	39.18		32.05	44.44	37.21	41.96	36.47			High	2	0.6294	0	589.292	-0.19	-0.00011	28.2698	0.001601	0.003389	0.353	1.97
FALSE	High	RTISNPEVVM	1xOxidation [M10]; 1xTMT6plex [N-Term]	0.00535603	0.000740017	0.484	1	2	2	55102_sw_Q9QZQ1	0	1390.76	15.3	15.8	16.9	13.7	20	19.9	6.5	14.6	15.3	12	53													High	2	0.2615	0	695.883	1.39	0.00097	12.4718	0.0003803	0.001406	0.484	2.18
FALSE	High	SVLQFLGL	1xTMT6plex [N-Term]	0.00258401	0.000740017	0.587	1	1	7	18520_tr_Q99JZ4	0	1105.68	341.9	329.7	485.3	378	245.6	478.7	283.3	322.1	388.6	463.8	679.4	28.76	30.82	23.82	24.2	30.49	28.56	25.69	32.41	19.52	26.4	15.08		High	2	0.1063	0	553.344	-1.48	-0.00082	90.2817	0.0003803	0.0007078	0.587	2.07
FALSE	High	TSPTNTSQNTL	1xTMT6plex [N-Term]	0.0045522	0.000740017	0.507	1	1	2	53453_tr_E9Q8N5	0	1392.72																							NoQuanValues	High	2	0.5031	0	696.863	1.26	0.00087	10.8486	0.0003803	0.001203	0.507	3.2
FALSE	High	QAILNYLLTM	1xTMT6plex [N-Term]	0.00464981	0.000740017	0.504	1	1	1	56111_tr_E9Q3Y4	0	1408.81																							NoQuanValues	High	2	0.507	0	704.907	0.11	8e-05	86.8606	0.0003803	0.001228	0.504	2.13
FALSE	High	RSPENVIETI	1xTMT6plex [N-Term]	0.00271536	0.000740017	0.58	1	1	5	56029_sw_E9PVA8	0	1386.78	146.7	152.3	146.4	128.5	152.2	123.9	132.7	125.4	144	106.7	208.3	62	67.23	37.38	66.92	47.41	48	60.78	60.06	57.03	59.47	67.02		High	2	0.2426	0	693.894	1.12	0.00078	28.7407	0.0003803	0.0007431	0.58	2.35
FALSE	High	YAPDSIYYL	1xTMT6plex [N-Term]	0.0054708	0.000740017	0.481	1	1	3	53915_sw_Q9CU65	0	1333.69	442.9	414.3	395.8	418.6	426	442.1	428.6	416.7	377.9	349.3	807.2	26.96	22.18	24.16	20.93	31.24	22.74	28.66	20.17	30.63	25.99	24.7		High	2	0.3938	0	667.348	1.14	0.00076	46.7168	0.0006241	0.00204	0.428	2.26
FALSE	High	RGFENVELGVM	1xTMT6plex [N-Term]	0.00373414	0.000740017	0.535	1	1	2	19562_sw_Q8BR63	0	1479.78	104.5	110.2	108.9	116.1	111.6	93.9	84.6	108.3	83.7	120.5														High	2	0.5721	0	740.396	0.69	0.00051	37.3958	0.001878	0.007446	0.248	2.22
FALSE	High	YQIAMVHYI	1xTMT6plex [N-Term]	0.00328745	0.000740017	0.553	1	2	2	38731_tr_E0CYE2	0	1366.74	61.6	42.5	82.8	60.9	73.7	57.3	69.2	71.3	66.3	69.6		52.77	50.94	40.13	57.53	44.45	48.58	57	51.22	42.78	49.91			High	2	0.4159	0	683.874	0.81	0.00055	42.6413	0.0003803	0.0008855	0.553	2.26
FALSE	High	ISPFNFTAI	1xTMT6plex [N-Term]	0.0024073	0.000740017	0.597	1	1	3	41857_sw_Q8CHT0	0	1238.7	313.6	296.3	345.5	286.6	383.3	301	322.6	319.7	263.4	272.8	577.4													High	2	0.2023	0	619.853	0.63	0.00039	68.4816	0.0006241	0.001817	0.446	2.57
FALSE	High	TNYNFQYI	1xTMT6plex [N-Term]	0.00395163	0.000740017	0.527	1	1	3	37071_sw_Q8K2C8	0	1291.65	551.4	502.1	554.9	510	468.5	662.3	585.8	543.7	526.2	642.5	147.2	23.92	22.11	13.68	17.04	25.82	22.13	18.36	19.24	23.44	20.89			High	2	0.2967	0	646.33	1.14	0.00074	37.06	0.009587	0.06611	0.005	1.82
FALSE	High	YQLENIQVL	1xTMT6plex [N-Term]	0.0038961	0.000740017	0.529	1	1	5	55537_tr_E9QL53	0	1348.77	499.6	505.5	492.1	579.4	544.4	533	505.3	471.9	543.3	457	953.9	16.04	11.51	19.27	12.83	11.07	11.09	13.5	10.89	14.25	12.96	7.12		High	2	0.064	0	674.888	0.36	0.00024	49.2643	0.0003803	0.001417	0.483	2.03
FALSE	High	TQAISQETL	1xTMT6plex [N-Term]	0.00221108	0.000740017	0.609	1	1	1	47701_sw_O89090	0	1219.67	21.6	28.7	17.3	25.7	24	23.2	25.2	20.8	26.9	19.1														High	2	0.3319	0	610.34	-0.7	-0.00043	20.5085	0.0003803	0.0006106	0.609	2.38
FALSE	High	ALIQNADTL	1xTMT6plex [N-Term]	0.00256577	0.000740017	0.588	1	1	3	43133_sw_P55194	0	1187.68	282.3	286.4	266.5	275	279.6	239.4	273.9	257.1	298.3	218.2	611.4	14.26	20.25	6.78	17.5	11.89	19.97	6.87	22.97	2.03	14.02	13.74		High	2	0.3049	0	594.345	-0.14	-8e-05	34.3439	0.001664	0.004059	0.327	2.23
FALSE	High	ASMINVEYL	1xOxidation [M3]; 1xTMT6plex [N-Term]	0.00326425	0.000740017	0.554	1	1	2	56038_tr_E9QAE4	0	1284.67	313	349.1	241.2	359.4	259.2	341.8	263.9	243.5	418.5	217.9	1319	15.65	16.03	16.92	12.57	23.53	16.59	13.78	11.7	24.07	24.58	7.85		High	2	0.3263	0	642.839	0.66	0.00043	37.6163	0.0003803	0.0008818	0.554	1.9
FALSE	High	NSIKNGILYL	1xTMT6plex [K4]; 1xTMT6plex [N-Term]	0.00360431	0.000740017	0.54	1	1	2	39929_tr_G3UXP4	0	1592.98	299.1	264.1	297	243.5	301.8	261.2	268	273.2	285.7	265.7		40.9	45.45	43.89	42.73	42.43	35.48	51.63	46.65	40.42	45.01			High	2	0.5595	0	796.993	0.84	0.00067	46.1605	0.0006241	0.001702	0.455	2.52
FALSE	High	YAVGNHDFI	1xTMT6plex [N-Term]	0.00321836	0.000740017	0.556	1	1	3	34136_sw_Q8BFV2	0	1264.65	255.2	327.2	203.5	305.4	295.7	260.9	328.7	264.5	317.8	239.5	861	5.44	4.54	11.61	3.22	6.35	12.61	3.22	8.95	8.69	8.5	10.22		High	2	0.3743	0	632.83	0.42	0.00026	27.8271	0.0003803	0.0008949	0.552	1.87
FALSE	High	TALLNQAHN	1xTMT6plex [N-Term]	0.00319566	0.000740017	0.557	1	1	2	55402_sw_Q99KW3	0	1210.67	29.3	22.5	15.3	21.2	29.1	23.9	12.5	12.9	26.9	14.3														High	2	0.5514	0	605.84	-0.43	-0.00026	13.6707	0.0003803	0.0008659	0.557	2.14
FALSE	High	TQPSNKVNI	1xTMT6plex [K6]; 1xTMT6plex [N-Term]	0.0038961	0.000740017	0.529	1	1	2	43300_sw_Q8K203	0	1458.87	46	25.3	43.1	30.8	43	28.5	31.5	24.1	51.9	28.6		34.74	68.8	10.93	49.32	28.79	30.7	21.85	46.23	28.02	27.32			High	3	0.292	0	486.961	0.65	0.00031	16.9648	0.0003803	0.001043	0.529	2.74
FALSE	High	RSLRFVTL	1xTMT6plex [N-Term]	0.0055096	0.000740017	0.48	1	1	3	35457_sw_P24638	0	1220.77	151.8	189.9	175.4	167.1	195	208.2	211.1	205.5	176.1	223.2	241	10.73	20.24	16.53	17.98	25.34	11.26	14.73	18.61	16.52	22.08			High	3	0.0482	0	407.594	-0.26	-0.00011	29.7929	0.001086	0.00313	0.365	1.66
FALSE	High	NSLNNNFLQTL	1xTMT6plex [N-Term]	0.00301968	0.000740017	0.565	1	1	2	47379_sw_Q9JLV5	0	1506.81	126.9	114.2	139.8	116.7	135.9	122	117.6	123.6	117.9	129.4		31.16	36.16	47.41	36.02	33.89	32.08	34.79	38.46	20.99	36.18			High	2	0.4567	0	753.909	0.05	4e-05	48.6829	0.0003803	0.0008205	0.565	2.89
FALSE	High	NSLTNIQWL	1xTMT6plex [N-Term]	0.00244165	0.000740017	0.595	1	1	3	34325_tr_A0A0N4	0	1317.74	102.4	141.2	123.5	135.1	137.9	145.5	148	141.9	141.1	139.8	108.6	47.63	52.24	41.06	53.8	34.96	55.24	38.63	59.14	38.43	49.68			High	2	0.2892	0	659.371	-0.59	-0.00039	54.1257	0.0003803	0.000673	0.595	2.04
FALSE	High	ASPEFTKL	1xTMT6plex [K7]; 1xTMT6plex [N-Term]	0.00365569	0.000740017	0.538	1	1	4	40008_sw_Q3TJZ6	0	1350.8	214.7	248.3	246.7	216.1	214.5	261.9	248.7	210	249	261.4	209.2	9.55	4.59	4.91	6.03	3.71	12.14	12.51	10.01	0.95	11.05			High	2	0.2415	0	675.906	1.77	0.00119	30.2744	0.0006241	0.001475	0.477	2.65
FALSE	High	ASPEGQDYL	1xTMT6plex [N-Term]	0.00271536	0.000740017	0.58	1	2	2	39562_sw_Q99LF4	0	1208.6	440.5	396	415.5	391.8	395.5	335.8	421.9	352.9	426.3	311.1	792.9	30.62	31.91	28.74	29.97	28.37	30.98	25.32	25.38	32.2	24.1	41.47		High	2	0.3891	0	604.804	1.22	0.00074	18.8404	0.0006241	0.001645	0.46	2.57
FALSE	High	TALENLSTL	1xTMT6plex [N-Term]	0.00474951	0.000740017	0.501	1	2	5	55943_tr_A0A0U1	0	1190.68	507.5	566.3	485.8	553.2	468.4	467	515.9	450.8	567.4	453.1	806.4	29.82	29.42	31.23	29.81	26.01	21.38	32.25	26.58	29	25.63	38.95		High	2	0.3224	0	595.845	-0.88	-0.00053	42.472	0.0006241	0.002033	0.429	1.83
FALSE	High	YAPSPNSDDF	1xTMT6plex [N-Term]	0.00263951	0.000740017	0.584	1	1	2	45426_sw_Q61286	0	1341.62	23.9	23.9	27.2	22.1	18	16.3	20.3	22.7	17.6	16.4	46.7	19.29	55.51		17.86	22.11	24.63	9.78	17.4	9.36	25.35	9.44		High	2	0.5031	0	671.312	0.72	0.00048	21.5412	0.0003803	0.0007222	0.584	3.26
FALSE	High	TQYTFSSI	1xTMT6plex [N-Term]	0.00381426	0.000740017	0.532	1	1	2	43843_tr_A2AW05	0	1175.61	237.4	258.3	262.3	255.9	211.6	294.5	261.2	241.4	287.4	295.2		30.93	33.35	38.92	32.9	33.88	32.32	37.51	24.99	46	37.49			High	2	0.2929	0	588.311	-0.54	-0.00032	32.6518	0.0003803	0.001019	0.532	2.39
FALSE	High	NSMVLFDHM	1xOxidation [M3]; 1xTMT6plex [N-Term]	0.00535603	0.000740017	0.484	1	1	3	54701_sw_Q64511	0	1338.64	75.7	70.1	111.8	98.4	38.6	68.1	53.3	49.8	112.1	72.5		63.04	65.77		68.51	43.76	68.61	72.35	83.63	55.27	63.37			High	2	0.2732	0	669.823	-0.28	-0.00019	29.2633	0.006113	0.04041	0.065	1.94
FALSE	High	LSLENIATL	1xTMT6plex [N-Term]	0.00340589	0.000740017	0.548	1	1	2	43302_tr_G3UW86	0	1202.72	580.5	602.9	534.8	560.2	521.1	536	532.9	558.8	528.5	480.6	887.6													High	2	0.1792	0	601.863	-0.58	-0.00035	58.821	0.001748	0.006033	0.274	2.12
FALSE	High	SSVVNFQII	1xTMT6plex [N-Term]	0.00287365	0.000740017	0.572	1	1	5	19814_sw_Q8BFR1	0	1235.72	433.2	405.2	441.5	414.7	463.4	391.7	438.1	431.3	343.7	403.7	549.8	15.64	12.45	9.96	11.42	10.05	14.31	7.55	12.17	7.88	12.72	1.45		High	2	0.4306	0	618.363	-0.93	-0.00058	53.3565	0.0003803	0.0007852	0.572	2.09
FALSE	High	YAPINANAI	1xTMT6plex [N-Term]	0.00461705	0.000740017	0.505	1	2	1	45068_sw_Q9R190	0	1175.66	221.7	253.1	209.4	210.7	205.9	183.9	269.1	209.5	234.2	195.7	453.9													High	2	0.1009	0	588.335	0.08	4e-05	32.9221	0.0003803	0.001219	0.505	2.28
FALSE	High	SSYAYTKV	1xTMT6plex [K7]; 1xTMT6plex [N-Term]	0.00345445	0.000740017	0.546	1	1	2	54824_sw_Q8BG87	0	1376.78	10.1	11.2	22.2	11.8	9.6	19.5	15.9	12.3	21	18.1														High	2	0.5035	0	688.896	0.92	0.00064	17.3397	0.0003803	0.00093	0.546	2.88
FALSE	High	RSPENKFPVI	1xTMT6plex [K6]; 1xTMT6plex [N-Term]	0.00362991	0.000740017	0.539	1	2	3	37355_sw_O08750	0	1644.98	76	74	60.5	79.9	84.4	61.5	67.7	69.4	81.8	66.8		24.54	28.37	40.75	24.19	35.52	25.41	34.07	36	6.56	21.12			High	3	0.472	0	549	0.25	0.00014	30.3035	0.0003803	0.0009729	0.539	2.86
FALSE	High	SSPQNQEQI	1xTMT6plex [N-Term]	0.00506156	0.000740017	0.492	1	1	4	45261_sw_Q07243	0	1259.64	51.4	39.8	78.3	43.3	70.4	48.2	56.4	42.4	49.3	35.8	117.4													High	2	0.3889	0	630.325	-0.81	-0.00051	8.8837	0.001878	0.00781	0.242	2.7
FALSE	High	YGVGNFNTF	1xTMT6plex [N-Term]	0.00386863	0.000740017	0.53	1	2	2	37912_sw_Q6NXH3	0	1247.63	135	127.5	118.4	125.2	151.2	118.5	124.6	124.2	127.4	109.4	234.2	17.06	18.2	37.61	25.87	10.85	29.82	11.97	19.6	36.53	26.19	24.71		High	2	0.4774	0	624.317	0.47	0.00029	39.6263	0.0003803	0.001036	0.53	2.66
FALSE	High	FSGANKEKL	2xTMT6plex [K6; K8]; 1xTMT6plex [N-Term]	0.00439403	0.000740017	0.512	1	1	1	7882_sw_P10639_	0	1681.03	117.3	72.9	124.9	75.4	108.8	77.1	103.3	75.1	121.7	86.4														High	3	0.2857	0	561.013	-0.21	-0.00012	20.9666	0.0003803	0.001166	0.512	1.4
FALSE	High	SAPSTLFDFL	1xTMT6plex [N-Term]	0.00319566	0.000740017	0.557	1	1	1	46745_sw_Q91W18	0	1326.71	44.9	36.3	42.3	35.7	33.2	39.6	32.3	39.1	35	30.3	84.1													High	2	0.5	0	663.86	-0.92	-0.00061	78.7779	0.0003803	0.0008646	0.557	2.1
FALSE	High	SGIRNISFM	1xOxidation [M9]; 1xTMT6plex [N-Term]	0.00439403	0.000740017	0.512	1	1	2	47002_sw_O35598	0	1269.68	75.7	76.6	68.5	67.8	93.1	56.6	90.4	72.7	71	67	145.2	55.64	60.85	69.07	74.25	50.15	66.7	52.02	61.4	57.93	50.61	60.37		High	2	0.4358	0	635.345	-0.17	-0.00011	21.5586	0.0003803	0.001165	0.512	1.79
FALSE	High	FMLALKENI	1xTMT6plex [K6]; 1xTMT6plex [N-Term]	0.00345445	0.000740017	0.546	1	1	3	52614_sw_Q9Z207	0	1536.92	305.7	280.9	325.6	351	235.7	309.9	264.5	296.9	360.8	400.6		12.59	11.95	15.54	14.75	5.01	18.93	11.38	16.26	13.42	21.08			High	2	0.35	0	768.965	-0.39	-0.0003	56.5079	0.0003803	0.0009284	0.546	2.2
FALSE	High	HSVQNTEYF	1xTMT6plex [N-Term]	0.00436306	0.000740017	0.513	1	1	2	54059_sw_O88700	0	1353.66	60.4	64	58	81.1	86.2	54.7	84.9	82.7	47.7	56.1		16.9	1.55	6.27	6.07	11.22	8.9	7.64	4.42	9.98	12.31			High	2	0.5067	0	677.336	0.88	0.0006	14.3363	0.0003803	0.001162	0.513	2.23
FALSE	High	SAPYGRITL	1xTMT6plex [N-Term]	0.00520673	0.000740017	0.488	1	1	3	53233_sw_Q7TMB8	0	1206.7	170	175.8	147.7	163.1	162.3	137.5	180.2	153.3	171	141.4	157.8	5.08	3.44	13.09	1.57	6.11	1.89	10.69	2.53	4.23	5.71	27.4		High	2	0.2152	0	603.856	0.31	0.00019	27.3759	0.0003803	0.001373	0.488	2.23
FALSE	High	SATINAEFV	1xTMT6plex [N-Term]	0.00289407	0.000740017	0.571	1	1	2	53225_tr_A0A0R4	0	1180.64	355.8	363.1	297.1	345.3	295.5	299.5	333.9	349.2	340.5	277.7	537.6	20.64	22.46	15.06	21.84	15.7	20.49	22.01	21.33	13.95	20.53	16.67		High	2	0.4478	0	590.825	0.97	0.00057	33.3452	0.0003803	0.000787	0.571	2.01
FALSE	High	HTFTYTGL	1xTMT6plex [N-Term]	0.00492043	0.000740017	0.496	1	1	1	55660_tr_A2AGH8	0	1168.62	30.4	36.4	46.6	40.4	51.5	56.4	55.8	46.2	52.9	57.8														High	2	0.4936	0	584.814	0.36	0.00021	24.2654	0.0003803	0.001298	0.496	2.35
FALSE	High	AAITNKYQL	1xTMT6plex [K6]; 1xTMT6plex [N-Term]	0.00214929	0.000740017	0.613	1	1	6	44745_sw_B2RS91	0	1479.89	900.3	955.1	805.9	938.3	911.6	812.7	968.6	800.2	945.5	838.4		19.91	21.29	16.81	17.89	21.97	21.2	17.94	23.74	15.75	18.92			High	2	0.3376	0	740.451	0.71	0.00052	29.4484	0.0003803	0.00104	0.529	2.37
FALSE	High	AAIENIEHL	1xTMT6plex [N-Term]	0.00315072	0.000740017	0.559	1	1	2	53965_sw_Q6PB66	0	1238.69	228.9	277.7	223.1	247.9	261.9	226.2	259.6	221	261.2	208	385	26.4	23.94	37.55	25.73	30.26	25.86	28.02	26.31	33.03	31.29	15.7		High	2	0.4196	0	619.851	0.43	0.00027	32.484	0.0003803	0.0008514	0.559	2.24
FALSE	High	FAHTNIESL	1xTMT6plex [N-Term]	0.00263951	0.000740017	0.584	1	1	2	39573_sw_P27773	0	1260.68	29.2		540.2		1056.3	86.8	617.1	1133.6		74.6		23.07		31.93		37.23	17.02	33.29	32.03		36.85			High	2	0.4089	0	630.843	0.15	0.0001	29.0742	0.0006241	0.002253	0.414	2.03
FALSE	High	GAIQHLAGM	1xOxidation [M9]; 1xTMT6plex [N-Term]	0.0022268	0.000740017	0.608	1	1	1	30252_sw_Q99LC5	0	1142.62	62	55.6	60.7	46.7	74.5	41.4	58.6	46.9	74.2	42.6														High	2	0.4726	0	571.813	0.11	6e-05	13.621	0.0003803	0.0006162	0.608	2.37
FALSE	High	SAVENLNEM	1xTMT6plex [N-Term]	0.00415227	0.000740017	0.52	1	1	2	49202_tr_G3X8Y3	0	1235.61	117.6	134.6	99.4	125.6	122.8	100.4	122.1	126.6	121.8	131.4		90.56	83.99	82.47	83.16	84.28	85.1	91.36	87.73	77.5	84.69			High	2	0.4219	0	618.311	0.51	0.00032	21.9165	0.0003803	0.001106	0.52	1.92
FALSE	High	SIANFTNV	1xTMT6plex [N-Term]	0.00409393	0.000740017	0.522	1	1	2	38836_tr_Q3TS02	0	1094.6	80.3	102.3	87	82.3	78.6	92.4	103.2	76.8	113.2	94.7	181.8	23.3	13.22	41.07	23.7	12.41	28.56	15.21	29.13	15.6	15.13	22.31		High	2	0.1312	0	547.806	0.52	0.00028	34.8723	0.0003803	0.001094	0.522	2.21
FALSE	High	VIFLFTLM	1xOxidation [M8]; 1xTMT6plex [N-Term]	0.00509747	0.000740017	0.491	1	1	1	47804_sw_Q9JLV2	0	1228.72																							NoQuanValues	High	2	0.2744	0	614.863	-1.53	-0.00094	94.7333	0.0003803	0.001342	0.491	2.15
FALSE	High	GAIVNGKVL	1xTMT6plex [K7]; 1xTMT6plex [N-Term]	0.00289407	0.000740017	0.571	1	1	2	55518_sw_Q6GYP7	0	1328.87	109.6	94.8	127.2	104.5	114.1	101.1	108.4	97	111.3	96.5		1.34	4.54	20.75	8.84	12.2	15.65	8.23	7.63	11.57	12			High	2	0.4681	0	664.937	0.67	0.00044	31.6737	0.0003803	0.0007886	0.571	2.82
FALSE	High	VLIAFSQYL	1xTMT6plex [N-Term]	0.0035037	0.000740017	0.544	1	1	2	43378_sw_P07724	0	1282.76	26.6	25.4	26.7	18	20.9	23.2	21.6	27.6	23.3	30.3		23.26	22.51	13.2	9.68	35.11	8.63	13.81	5.85	55.79	29.97			High	2	0.3897	0	641.882	-2.89	-0.00186	84.3603	0.0003803	0.0009462	0.544	2.13
FALSE	High	VVFFFKTLL	1xTMT6plex [K6]; 1xTMT6plex [N-Term]	0.00210408	0.000740017	0.616	1	1	3	6535_sw_Q9JLJ1_	0	1572	25.7	11.9	31.6	18.2	12.9	19.1	13.7	23.4	35	27.7		4.89	17.1	24.34	12.42		22.91	26.36	14.33	19.18	8.95			High	2	0.524	0	786.501	-0.88	-0.00069	101.51	0.001664	0.003596	0.345	2.29
FALSE	High	FAPVNVTTEV	1xTMT6plex [N-Term]	0.0024073	0.000740017	0.597	1	2	3	37349_sw_P10126	0	1305.73	291.4	361.9	278.3	307.3	273.9	250.1	323.3	303.8	283.4	272.1	667.2	13.83	13.58	11.84	18.73	15.07	14.32	16.75	13.62	19.31	13.4	21.58		High	2	0.5242	0	653.365	-1.24	-0.00081	43.6744	0.001878	0.007491	0.247	2.48
FALSE	High	KLMELLEEI	1xOxidation [M3]; 1xTMT6plex [K1]; 1xTMT6plex [N-Term]	0.00513363	0.000740017	0.49	1	1	1	16503_sw_P61600	0	1591.94	97.5	98.9	92.8	102.5	67.9	98.9	67.7	63.6	118.7	56	408.3													High	3	0.4659	0	531.317	-0.32	-0.00017	59.437	0.0003803	0.001354	0.49	0.88
FALSE	High	SGIIDSDFL	1xTMT6plex [N-Term]	0.0024073	0.000740017	0.597	1	1	3	21484_sw_Q9D8P7	0	1195.64	671.7	607.7	652.1	544.8	697.3	611.2	607.3	649.2	533.6	527.9	983.2	1.1	3.79	2.16	0.73	8.09	1.09	3.09	3.24	3.39	0.58	8.57		High	2	0.1891	0	598.324	0.01	0	50.2693	0.001748	0.005361	0.289	2.38
FALSE	High	KNIRFPLM	1xOxidation [M8]; 1xTMT6plex [K1]; 1xTMT6plex [N-Term]	0.00217997	0.000740017	0.611	1	1	2	44303_sw_Q80TF4	0	1492.91	57.7	76.9	64.1	65.4	69.6	82.9	85.2	83.2	42	86.2		18.74	7.88	13.77	12.43	15.55	6.16	21.94	4.34	13.8	7.23			High	3	0.4627	0	498.308	0.66	0.00033	30.575	0.0003803	0.0007071	0.587	1.34
FALSE	High	FMISHLDYL	1xTMT6plex [N-Term]	0.00333432	0.000740017	0.551	1	1	2	56184_sw_Q62388	0	1367.72	112.9	71.4	131.2	106	118.7	94.1	107.7	149.5	89.5	121.2		74.7	78.16	60.55	71.15	62.87	75.62	60.89	68.66	60.29	69.8			High	2	0.3285	0	684.365	-0.36	-0.00025	52.3355	0.0003803	0.0009019	0.551	2.07
FALSE	High	FMISHLDYL	1xOxidation [M2]; 1xTMT6plex [N-Term]	0.00247649	0.000740017	0.593	1	1	4	56184_sw_Q62388	0	1383.72	282	246	260.5	246.1	364.4	260.9	252.3	244.7	327.9	161.1	1589.5	23.41	26.14	16.1	19.27	24.47	30.56	22.69	25.5	19.2	31.42	13.71		High	2	0.3515	0	692.363	1.2	0.00083	47.8356	0.0008381	0.002507	0.398	2.02
FALSE	High	YTVVNFVTF	1xTMT6plex [N-Term]	0.00338186	0.000740017	0.549	1	1	2	37952_sw_Q3UGP8	0	1318.72	107.8	85	115.3	103.1	93.4	99.2	86.3	90.1	109.2	87.9	219.9													High	2	0.3137	0	659.866	-0.12	-8e-05	64.5294	0.0003803	0.0009106	0.549	2.04
FALSE	High	SGIENVNSV	1xTMT6plex [N-Term]	0.00513363	0.000740017	0.49	1	1	2	42335_sw_Q60674	0	1147.62	42.2	28.7	55.9	31.5	51.7	36.9	33.7	32.2	44.1	28	61.8	24.38	50.67	27.98	24.1	45.75	43.89	41.59	27.49	43.04	37.06	36.94		High	2	0.5089	0	574.312	1.29	0.00074	16.7171	0.001664	0.004303	0.319	2.24
FALSE	High	HQQQNLDTF	1xTMT6plex [N-Term]	0.00279338	0.000740017	0.576	1	1	2	56424_sw_E9Q555	0	1359.69	23.6	13.4	31.1	23.9	24	23.1	24.4	21.4	27.9	20		40.27	87.44	34.09	47.37	64.78	52.01	38.68	59.38	53.78	45.77			High	2	0.4619	0	680.346	0.11	8e-05	12.7604	0.0006241	0.001738	0.452	1.97
FALSE	High	VNLLFSGL	1xTMT6plex [N-Term]	0.00245901	0.000740017	0.594	1	1	1	11268_tr_A8Y5P1	0	1091.67	37.3	31.3	67.7	45.5	37.7	56.6	41.9	55.7	28.7	60.5														High	2	0.084	0	546.337	0.31	0.00017	72.8504	0.0003803	0.0006771	0.594	2.5
FALSE	High	KQILNIYDL	1xTMT6plex [K1]; 1xTMT6plex [N-Term]	0.00301968	0.000740017	0.565	1	1	2	50307_sw_Q91W86	0	1577.97	516.3	456	427.8	408.4	492.8	427.6	460.5	542.7	340.9	441.7		16.6	11.9	35.09	18.14	25.11	16.78	26.87	20.73	28.08	22.65			High	2	0.4532	0	789.487	0.01	1e-05	49.7979	0.0003803	0.0008216	0.565	1.39
FALSE	High	HSFSGSLDEL	1xTMT6plex [N-Term]	0.00229082	0.000740017	0.604	1	1	1	47802_sw_E9PV24	0	1320.66	18.2	14.9	21.7	19.8	20	17.9	26.9	20	13.2	19.4														High	2	0.3486	0	660.836	0.42	0.00028	27.3158	0.0003803	0.0006312	0.604	2.18
FALSE	High	FVLLNFAEM	1xTMT6plex [N-Term]	0.00263951	0.000740017	0.584	1	1	3	47951_sw_Q9EQH3	0	1312.72	34	24.2	43	33.7	21.5	32.9	25	29.3	27	35.7		42.11	33.17	40.71	49.82	10.5	39.21	27.9	47.65	48.55	35.3			High	2	0.4402	0	656.86	-3.2	-0.0021	91.1025	0.0003803	0.0007656	0.575	2.59
FALSE	High	VSVENFIAEL	1xTMT6plex [N-Term]	0.00543228	0.000740017	0.482	1	1	2	36407_sw_Q3UPH1	0	1349.75	38	34	36	26.9	37.3	27.5	35.3	28.7	38.3	25.5	39.4													High	2	0.1096	0	675.38	0.45	0.0003	75.7332	0.0003803	0.001429	0.482	2.19
FALSE	High	FVIRNIVEA	1xTMT6plex [N-Term]	0.00225858	0.000740017	0.606	1	1	2	9171_sw_P62855_	0	1289.78	206	184.5	175.9	184.5	173.1	177.3	174.9	196.4	165.1	177.7	315.5	28.61	36.15	20.29	24.17	35.33	37.45	23.74	27.6	24.99	28.64	32.93		High	2	0.2723	0	645.393	0.85	0.00055	42.3918	0.0003803	0.0006261	0.606	2.24
FALSE	High	HSLVLVDEL	1xTMT6plex [N-Term]	0.00471605	0.000740017	0.502	1	1	2	53852_sw_P54276	0	1253.73	102.6	67.9	160	123.4	112.9	115.5	111.4	97.3	136.3	106.3		31.22	23.79	35.04	27.07	31.02	28.91	36.13	38.65	26.26	28.15			High	2	0.0192	0	627.369	0.59	0.00037	42.5838	0.0003803	0.001247	0.502	2.08
FALSE	High	SAPTSPTATNI	1xTMT6plex [N-Term]	0.00347899	0.000740017	0.545	1	1	2	54988_sw_Q69Z38	0	1288.69	16.3	15.7	16.4	12.6	16.3	12.6	16.6	11.5	16.2	9.8	45	48.49	50.67	21.25	31.09	74.08	30.3	21.18	19.59	56.73	20.48			High	2	0.488	0	644.851	0.86	0.00056	16.4068	0.0003803	0.0009364	0.545	3.32
FALSE	High	KNYDFAQVL	1xTMT6plex [K1]; 1xTMT6plex [N-Term]	0.00273466	0.000740017	0.579	1	2	7	52635_sw_Q8BGF7	0	1555.89	1211.7	1359.8	1117.6	1186.4	1046.3	1485.4	1338.9	1258.1	1267.3	1580.2		15.36	7.1	25.75	12.63	14.66	8.84	14.65	14.96	9.1	12.4			High	2	0.5394	0	778.448	0.57	0.00044	39.4638	0.0003803	0.0007488	0.579	1.65
FALSE	High	KNVLFSHL	1xTMT6plex [K1]; 1xTMT6plex [N-Term]	0.00211904	0.000740017	0.615	1	1	3	1612_tr_D3Z4L4_	0	1415.88	262.4	351.9	283.1	300.1	324.3	396.9	341.7	349	303	421.8		57.4	65.89	53.85	55.94	62.95	60.78	62.6	67.15	54.55	65.99			High	2	0.4163	0	708.443	0.43	0.0003	33.8918	0.007391	0.05248	0.035	2.09
FALSE	High	FATSNQISL	1xTMT6plex [N-Term]	0.00324123	0.000740017	0.555	1	1	3	18726_sw_Q8BG94	0	1209.67	159.9	141.5	142.5	150.6	125.4	116.1	160.6	137.3	157.9	123.1	148.1	28.91	33.43	16.71	24.22	39.02	33.5	22.85	25.31	27.98	29.71			High	2	0.4458	0	605.337	-0.82	-0.0005	38.86	0.0003803	0.0008752	0.555	2.49
FALSE	High	SMLGNYDEM	2xOxidation [M2; M9]; 1xTMT6plex [N-Term]	0.00216457	0.000740017	0.612	1	2	2	52533_sw_Q9ESC8	0	1320.56																							NoQuanValues	High	2	0.6965	0	660.786	0.24	0.00016	10.8707	0.0003803	0.0008316	0.563	2.57
FALSE	High	KNLRYQLL	1xTMT6plex [K1]; 1xTMT6plex [N-Term]	0.00205981	0.000740017	0.619	1	1	3	48802_sw_Q8K310	0	1505.96	329.7	402.5	322.6	355.6	364.2	455.7	405.8	398.9	190.1	439.9		6.56	0.02	6.65	5.08	1.08	4.77	4.27	1.04	5.8	2.29			High	3	0.1773	0	502.658	0.88	0.00044	28.5345	0.0003803	0.0005726	0.619	2.03
FALSE	High	AALENDKTI	1xTMT6plex [K7]; 1xTMT6plex [N-Term]	0.00229082	0.000740017	0.604	1	2	2	30309_sw_P61965	0	1432.84	191.1	163.2	216.8	166.3	196.7	176.5	187.6	156.9	199.8	145.3	164.7	9.07	12.23	1.4	13.73	1.36	10.47	1.04	7.09	6.4	8.12			High	2	0.4134	0	716.925	0.64	0.00046	21.3735	0.0006241	0.001896	0.439	2.83
FALSE	High	SMLINGYAL	1xOxidation [M2]; 1xTMT6plex [N-Term]	0.0022268	0.000740017	0.608	1	1	4	41643_sw_P11983	0	1226.67	330.1	353.9	295.3	487.7	161.8	397.4	237.9	220.1	481.3	235.7	1154	12.8	7.01	10.58	12.01	4.28	10.42	8.9	8.23	16.23	10.39	6.39		High	2	0.4299	0	613.836	-0.41	-0.00025	40.3289	0.001664	0.003591	0.345	2.21
FALSE	High	VQYKFSHL	1xTMT6plex [K4]; 1xTMT6plex [N-Term]	0.00415227	0.000740017	0.52	1	1	6	48521_tr_Q6P3Z8	0	1479.87	706.7	924.1	569	789.3	641.6	925.9	883.1	743.3	884.1	972		23.58	21.74	18.45	20.97	17.72	17.53	21.53	23.24	13.26	21.91			High	2	0.4008	0	740.44	0.47	0.00034	28.2577	0.001086	0.003153	0.364	2.42
FALSE	High	YTLRNQDTF	1xTMT6plex [N-Term]	0.00308451	0.000740017	0.562	1	1	2	42207_tr_E9Q8V5	0	1386.72	39.2	40.3	44.1	42.5	40.3	32.8	42.1	35.1	51.3	34	74.6	39.86	52.28	49.29	71.36	57.09	55.92	55.94	68.01	50.94	63.75	47.61		High	2	0.3896	0	693.864	-0.45	-0.00031	19.1367	0.0003803	0.0008364	0.562	2.49
FALSE	High	KQVKNGPSL	2xTMT6plex [K1; K4]; 1xTMT6plex [N-Term]	0.00319566	0.000740017	0.557	1	1	2	37902_tr_A0A0G2	0	1658.06	77.9	48.2	99.7	53.7	90.5	67.5	64.5	67.4	67.5	60.8		42	34.27	33.13	45.58	31.57	46.09	32.03	45.65	16.7	33.66			High	3	0.2231	0	553.357	0	0	14.9343	0.0003803	0.0008623	0.557	2.42
FALSE	High	SKLANIDYL	1xTMT6plex [K2]; 1xTMT6plex [N-Term]	0.00214929	0.000740017	0.613	1	1	9	55903_tr_A0A0A6	0	1494.89	2239.4	2278	2074.9	2274.2	2112.7	2047.5	2261.3	2266.9	1557.3	2048.1		34.57	34.27	28.28	30.71	32.93	34.16	25.16	35.59	4.51	31.09			High	2	0.4025	0	747.951	0.92	0.00069	38.3399	0.0003803	0.001278	0.498	1.59
FALSE	High	VVFFFKTL	1xTMT6plex [K6]; 1xTMT6plex [N-Term]	0.00247649	0.000740017	0.593	1	1	4	6535_sw_Q9JLJ1_	0	1458.91	214	178.8	266.5	211.7	186.5	253.8	219.9	219.4	272.9	274.1														High	2	0.3361	0	729.96	0.7	0.00051	76.1639	0.0003803	0.0006828	0.593	2.44
FALSE	High	VQFIFDLM	1xTMT6plex [N-Term]	0.0043323	0.000740017	0.514	1	1	3	55660_tr_A2AGH8	0	1241.68	35.6	18.3	41	27.9	15.2	30.1	26.8	21.8	65.4	43.3		44.29	78.41	37.15	24.59	72.12	55.51	32.26	41.93	49.29	56.14			High	2	0.3636	0	621.343	-0.82	-0.00051	95.9053	0.0003803	0.001153	0.514	2.09
FALSE	High	VLYVWAQL	1xTMT6plex [N-Term]	0.00285337	0.000740017	0.573	1	1	3	23621_sw_Q99J56	0	1220.72	71.2	56.1	96	68.2	35.9	86.1	52.8	56.7	154	111.1														High	2	0.3025	0	610.866	0.89	0.00054	74.9411	0.0006241	0.001557	0.469	2.38
FALSE	High	SQLIILDTL	1xTMT6plex [N-Term]	0.00492043	0.000740017	0.496	1	1	2	56103_sw_Q04690	0	1244.77	514.2	382.7	502	590	287.2	451.8	341.2	298.3	538.3	403.6	657.2													High	2	0.2933	0	622.887	0.07	4e-05	65.738	0.0006241	0.001686	0.457	2.08
FALSE	High	SGVWNVTEL	1xTMT6plex [N-Term]	0.00217997	0.000740017	0.611	1	1	6	34213_sw_P70257	0	1233.67	689.2	823.4	815.1	822.5	1034.1	810.5	904.9	944	822	814	1292.8	20.14	18.4	30.09	22.46	24.15	24.2	22.57	23.76	18.18	23.43	23.78		High	2	0.3285	0	617.337	-0.31	-0.00019	46.3769	0.001601	0.003289	0.358	2.07
FALSE	High	FGNYNQQPS	1xTMT6plex [N-Term]	0.00310642	0.000740017	0.561	1	1	5	14019_tr_A0A0N4	0	1283.62	443.9	380.8	428.1	404.6	416	385.9	399	367.4	456.6	342.2	778.5	34.87	40.06	28.39	33.34	37.66	34.6	37.19	39.35	25.71	34.68	22.64		High	2	0.4219	0	642.315	0.45	0.00029	13.8881	0.0003803	0.001029	0.531	2.56
FALSE	High	GMLEKIDMI	1xTMT6plex [K5]; 1xTMT6plex [N-Term]	0.00421144	0.000740017	0.518	1	1	2	44814_tr_V9GXJ1	0	1507.86	375.2	326.3	411.6	404	326.8	362.3	333.7	429.7	348.6	463.9		10.45	1.72	20.54	4	11	1.12	4.38	10.27	2.27	4.67			High	2	0.5081	0	754.436	0.82	0.00062	51.0821	0.0003803	0.001125	0.518	1.85
FALSE	High	GQIQNKEVL	1xTMT6plex [K6]; 1xTMT6plex [N-Term]	0.00357889	0.000740017	0.541	1	1	2	55178_tr_E9QAE3	0	1486.9	245.2	194.5	241.3	199.8	270	198.8	215.6	183.8	227.1	175.1		8.87	11.75	3.99	7.1	3.79	7.77	5.23	3.54	10.11	8.04			High	2	0.62	0	743.954	1.06	0.00079	21.6791	0.0003803	0.0009625	0.541	3
FALSE	High	SGVINGPSTM	1xTMT6plex [N-Term]	0.00301968	0.000740017	0.565	1	1	1	1637_tr_G3UXZ6_	0	1191.62	37.3	32.6	40.7	37.5	46.6	36.1	34.9	37.4	44.4	33.1														High	2	0.619	0	596.315	-0.63	-0.00038	20.2024	0.0003803	0.0008193	0.565	2.94
FALSE	High	KAYIFEGAL	1xTMT6plex [K1]; 1xTMT6plex [N-Term]	0.00317311	0.000740017	0.558	1	1	2	11722_tr_F2Z447	0	1469.88	494.8	496.1	528.7	544.1	315.9	690.9	437.8	382.7	668.9	626.4														High	2	0.625	0	735.442	0.45	0.00033	44.4297	0.0003803	0.0008599	0.558	1.76
FALSE	High	VTWGFPNL	1xTMT6plex [N-Term]	0.00245901	0.000740017	0.594	1	1	1	23173_sw_Q9D8M4	0	1162.65	26.3	41.1	41.2	37.5	48.9	59.7	45.2	45.7	41.5	59.7														High	2	0.1692	0	581.827	0.1	6e-05	60.7571	0.0003803	0.0006762	0.594	2.01
FALSE	High	YSPTGKEFV	1xTMT6plex [K6]; 1xTMT6plex [N-Term]	0.00321836	0.000740017	0.556	1	1	5	36517_sw_Q6PAC3	0	1485.84	234.4	245.1	203	208.1	213.9	208.7	244.7	219.5	265.5	194.7		6.95	21.62	8.1	15.01	20.21	9.37	20.56	8.99	16.36	16.63			High	2	0.2947	0	743.421	0.18	0.00013	27.541	0.0003803	0.0008735	0.556	2.07
FALSE	High	VNYQFTQI	1xTMT6plex [N-Term]	0.0022268	0.000740017	0.608	1	1	3	47472_sw_O08665	0	1241.67	250.4	264.2	259.1	265.1	183.4	296.7	272	236	300	280.3	442.9	19.12	11.79	20.1	12.35	16.57	11.71	20.72	18.8	13.12	17.74	13.94		High	2	0.4217	0	621.34	0.61	0.00038	38.6922	0.0003803	0.0009762	0.539	2.3
FALSE	High	SGPTNEDLYI	1xTMT6plex [N-Term]	0.00267717	0.000740017	0.582	1	1	6	48322_tr_F2Z470	0	1337.68	616.7	614.2	562.6	571.2	635	527.3	620.5	613.3	554.6	507.9	941.5	63.8	54.85	67.88	59.31	57.44	63.4	56.74	59.49	53.74	55.99	67.48		High	2	0.4085	0	669.343	0.46	0.00031	30.6959	0.0003803	0.000782	0.572	2.13
FALSE	High	KAIVNVIGM	1xOxidation [M9]; 1xTMT6plex [K1]; 1xTMT6plex [N-Term]	0.0031285	0.000740017	0.56	1	1	2	53555_tr_G5E866	0	1418.88	191.1	227	128.7	213.4	187.2	169.9	190.8	168	196.5	163.7		26.6	25.54	19.45	18.33	21.73	24.59	20.82	22.54	20.59	18.55			High	2	0.4426	0	709.944	0.18	0.00013	32.3044	0.0003803	0.0008492	0.56	1.83
FALSE	High	GQAQNKVYL	1xTMT6plex [K6]; 1xTMT6plex [N-Term]	0.0049905	0.000740017	0.494	1	1	2	53425_sw_A2AWP8	0	1478.87	45.2	36.1	45.8	31.9	40.8	37.4	36.6	33.4	49.1	36.8		3.32	12.66	8.51	8.35	8	12.17	35.73	5.94	12.96	11.16			High	2	0.3562	0	739.941	0.63	0.00047	20.5959	0.0003803	0.001315	0.494	2.19
FALSE	High	VNYLYGQL	1xTMT6plex [N-Term]	0.00263951	0.000740017	0.584	1	1	2	56212_tr_E9QAH1	0	1198.67	223.7	238.3	247.2	228.1	218.7	266.5	248.8	252.5	182.3	249.5	430.8	25.76	24.12	35.79	26.76	35.45	29.35	32.68	24.48	38.31	31.91	30.14		High	2	0.3029	0	599.837	-0.32	-0.00019	43.4923	0.0003803	0.0007284	0.583	2.08
FALSE	High	VTVENVQEL	1xTMT6plex [N-Term]	0.00528085	0.000740017	0.486	1	1	2	41112_sw_Q8BZM0	0	1259.7	147.2	154.9	114.1	143.7	145.6	117.3	152	132	160.2	122.6	208.9	32.54	26.21	28.01	26.52	42.43	26.37	36.28	35.92	15.24	35.04	32.95		High	2	0.2959	0	630.356	0.83	0.00052	33.3875	0.0008381	0.002702	0.387	1.96
FALSE	High	KAILNGIDSI	1xTMT6plex [K1]; 1xTMT6plex [N-Term]	0.00242441	0.000740017	0.596	1	1	4	53000_sw_Q9CW03	0	1501.94	923.1	974.3	743.2	840.3	803.6	722.2	865.6	875	795.3	781.8		35.17	33.91	39.55	36.28	40.96	38.88	37.19	35.81	40.68	34.75			High	2	0.25	0	751.472	0.94	0.00071	42.9995	0.0003803	0.001389	0.486	1.52
FALSE	High	SQAVNKQQI	1xTMT6plex [K6]; 1xTMT6plex [N-Term]	0.00232351	0.000740017	0.602	1	1	3	47525_sw_P51944	0	1473.88	158.7	115.1	175	122.5	171.4	119.2	146.7	121.5	122.3	95.4	290	105.22	102.9	109.29	105.17	101.14	111.12	106.3	106.42	112.52	111.54			High	2	0.3918	0	737.443	-0.08	-6e-05	12.2944	0.0003803	0.0006413	0.602	2.68
FALSE	High	VAYKFPELL	1xTMT6plex [K4]; 1xTMT6plex [N-Term]	0.00287365	0.000740017	0.572	1	1	2	55021_sw_Q6WKZ8	0	1537.94	149.1	166.1	176.4	150.9	171.9	177.8	180.6	175	191.7	205.3														High	2	0.569	0	769.475	2.51	0.00193	54.8278	0.0003803	0.0007853	0.572	2.39
FALSE	High	YTLHNIDQL	1xTMT6plex [N-Term]	0.00338186	0.000740017	0.549	1	1	1	54471_sw_Q80U44	0	1345.73	62.5	65.4	47.8	70.2	73.9	56.8	68.2	68	50.5	50.3	145.7													High	2	0.2222	0	673.37	0.48	0.00032	32.1257	0.0003803	0.0009135	0.549	2.07
FALSE	High	GGVVNMYHM	2xOxidation [M6; M9]; 1xTMT6plex [N-Term]	0.00258401	0.000740017	0.587	1	2	1	25410_sw_P28063	0	1268.6	140	230.9	122.5	188.7	203	147.8	174.9	111.9	218.9	63.4	1781													High	2	0.6135	0	634.803	1.91	0.00121	8.8694	0.0003803	0.0007072	0.587	2.07
FALSE	High	SHVTNVDFL	1xTMT6plex [N-Term]	0.00225858	0.000740017	0.606	1	1	5	48019_tr_D3Z4J9	0	1260.68	578.8	787.7	452.9	598.6	630.9	543.7	654.2	737.3		553.3	730.9	4.38	3.61	13.11	8.22	0.26	5.98	8.59	3.9		6.63	23.76		High	2	0.3527	0	630.844	1.41	0.00089	30.4862	0.001664	0.003487	0.349	2.07
FALSE	High	GAVFNQVAF	1xTMT6plex [N-Term]	0.00362991	0.000740017	0.539	1	1	2	53001_sw_Q921M3	0	1181.65	113.5	110.7	94.6	99.7	112.2	94	107.5	110.1	107.5	99.4		22.12	24.48	18.77	30.67	18.45	29.69	9.11	22.05	13.61	27.34			High	2	0.486	0	591.33	0.44	0.00026	44.5253	0.0003803	0.0009739	0.539	1.79
FALSE	High	FLINGPEI	1xTMT6plex [N-Term]	0.00430177	0.000740017	0.515	1	1	2	48130_sw_Q01853	0	1131.66	113.1	113.6	107.1	112.7	112.8	101	125.7	101.4	127	102.4	162	13.21	16.79	9.42	16.13	4.29	11.78	5.29	12.53	3.03	13.21	0.72		High	2	0.243	0	566.333	-1.46	-0.00083	55.2714	0.007143	0.04714	0.047	2.14
FALSE	High	GAVKNLTYF	1xTMT6plex [K4]; 1xTMT6plex [N-Term]	0.00247649	0.000740017	0.593	1	1	3	30304_sw_Q91Y74	0	1470.87	324.7	364.4	244.4	346.7	355.1	294.3	319.5	328.5	331.4	288.7	190.7	87.89	80.43	87.56	79.18	84.83	82.23	85.55	86.39	83.57	93.12			High	2	0.441	0	735.941	1.77	0.0013	35.8272	0.0003803	0.0006798	0.593	2.29
FALSE	High	KGVFNVEVV	1xTMT6plex [K1]; 1xTMT6plex [N-Term]	0.00452012	0.000740017	0.508	1	1	4	23912_tr_F6ZJ55	0	1448.89	1323.1	1288.7	1103.2	1245.6	1170.6	1020.3	1217.6	1332.3	1606.8	1128.5		42.75	48.91	40.07	47.55	46.61	44.37	50.28	42.44		48.02			High	2	0.4275	0	724.947	-0.32	-0.00023	41.4611	0.0006241	0.001642	0.461	1.38
FALSE	High	VSYQFPKL	1xTMT6plex [K7]; 1xTMT6plex [N-Term]	0.00229082	0.000740017	0.604	1	1	4	52328_sw_Q924W7	0	1439.87	275.9	298.1	292.4	261.7	289	351.1	311.5	283.6	362	350.7		5.21	6.93	12.65	8.18	9.84	12.12	5.14	13.88	2.51	5.97			High	2	0.4588	0	720.437	0.85	0.00061	44.4994	0.0003803	0.0006306	0.604	2.79
FALSE	High	GAVQNIAHL	1xTMT6plex [N-Term]	0.00293535	0.000740017	0.569	1	1	2	45214_sw_Q9DBR3	0	1151.67	265.5	291.9	212.9	259	289.2	220.5	275.5	197.8	304.5	228		18.78	19.65	7.11	20.96	16.93	14.22	22.97	24.93	12.35	20.88			High	2	0.4953	0	576.341	1.24	0.00071	23.9474	0.0003803	0.0007988	0.569	2.12
FALSE	High	GAVTNVKVI	1xTMT6plex [K7]; 1xTMT6plex [N-Term]	0.00373414	0.000740017	0.535	1	1	4	29803_sw_P70372	0	1358.88	403.7	358	416.5	372.7	458.8	340.7	387.5	322	446.6	357.4		44.56	46.24	34.7	39.8	41.24	37.77	46.1	41.52	39.94	40.53			High	2	0.5507	0	679.942	-0.38	-0.00026	30.2636	0.001878	0.007067	0.254	2.76
FALSE	High	FIIENTDTV	1xTMT6plex [N-Term]	0.00256577	0.000740017	0.588	1	1	1	42778_sw_P33896	0	1280.69	23.4	26.3	22.5	24.5	21.4	26.6	21.6	26.5	25.1	23.7														High	2	0.3684	0	640.851	0.46	0.0003	43.1853	0.0003803	0.0007055	0.588	2.85
FALSE	High	SMNVNEIFM	1xOxidation [M9]; 1xTMT6plex [N-Term]	0.00439403	0.000740017	0.512	1	1	7	20329_sw_Q9CQD1	0	1329.64	616.8	655.9	527.3	665.2	644.2	556.8	575.7	538.4	732.2	470.5	2094.8	31.65	26.88	27.35	27.06	24.97	25.44	31.88	23.85	26.52	25.05	42.19		High	2	0	0	665.323	0.71	0.00047	42.1033	0.0006241	0.001522	0.472	2.19
FALSE	High	VNIEFKDL	1xTMT6plex [K6]; 1xTMT6plex [N-Term]	0.00251182	0.000740017	0.591	1	1	2	45025_sw_Q64343	0	1435.86	349.1	373.4	415.9	333.4	316.4	397.6	420.3	352.7	403.3	457		38.6	37.03	32.28	39.48	38.9	37.53	42.35	38.82	33.89	39.31			High	2	0.3785	0	718.433	1.98	0.00142	45.8546	0.0003803	0.0006896	0.591	2.51
FALSE	High	SAVVDKDFL	1xTMT6plex [K6]; 1xTMT6plex [N-Term]	0.00299837	0.000740017	0.566	1	1	5	31005_sw_P55264	0	1451.85	1335	1425	1227.6	1280.7	1331.1	1153.4	1374.3	1280.9	1170.7	1191.4		0.19	1.87	2.78	0.94	0.37	1.08	8.33	3.43	0.84	1.44			High	2	0.3558	0	726.43	1.18	0.00085	37.6498	0.0003803	0.0008149	0.566	2.67
FALSE	High	GGIQNVGHI	1xTMT6plex [N-Term]	0.00244165	0.000740017	0.595	1	1	6	39944_sw_P24547	0	1123.64	734	707.8	735.1	651.1	779.1	614.4	722.1	580.5	738.7	595		15.79	13.16	9.8	10.09	15.95	12.38	15.07	16.73	11.94	14.47			High	2	0.493	0	562.325	0.23	0.00013	17.4095	0.0003803	0.0006721	0.595	2.13
FALSE	High	SQLQNEFYL	1xTMT6plex [N-Term]	0.0049905	0.000740017	0.494	1	1	6	50217_tr_D3Z7D5	0	1370.72	654.6	664.5	633.7	683	727.1	639.4	640.7	693.6	567.7	603.8	1083.1	1.69	2.07	6.45	8.44	0.1	6.89	8.05	5.07	7.46	6.63	10.32		High	2	0.3699	0	685.861	0.11	8e-05	43.9697	0.0006241	0.001627	0.462	2.19
FALSE	High	SGYKFGVL	1xTMT6plex [K4]; 1xTMT6plex [N-Term]	0.00427144	0.000740017	0.516	1	1	4	26433_sw_Q9D902	0	1328.8	714.7	776.4	724.9	686.7	632.7	857.7	804.6	793.9	854.7	950.2		1.07	1.78	1.6	0.69	2.03	1.89	5.35	2.12	0.6	2.57			High	2	0.4444	0	664.903	0.59	0.00039	36.9169	0.0003803	0.001134	0.516	1.98
FALSE	High	SAVWNSPPL	1xTMT6plex [N-Term]	0.00214929	0.000740017	0.613	1	2	2	49439_sw_Q9WU62	0	1199.66	178.3	232.8	175.5	206.6	234.9	198.2	235.3	222.7	237.5	206.1	287.6	12.19	15.13	13.57	14.82	14.24	13.51	13.36	12.64	15.39	21.67	6.25		High	2	0.2988	0	600.334	-0.43	-0.00026	41.1207	0.0003803	0.001027	0.531	2.51
FALSE	High	VQIKNDVFI	1xTMT6plex [K4]; 1xTMT6plex [N-Term]	0.00409393	0.000740017	0.522	1	1	5	34721_sw_Q6PAR0	0	1533.94	1130.8	1183	995.5	1047.2	1054.7	941.9	1073.9	1052.5	1166.7	1013.4		15.96	13.56	7.01	11.66	11.26	11.95	12.5	18.94	8.7	13.52			High	2	0.2535	0	767.474	0.63	0.00048	45.2592	0.0003803	0.001095	0.522	2.17
FALSE	High	VLVILLQTL	1xTMT6plex [N-Term]	0.00381426	0.000740017	0.532	1	1	2	52708_sw_Q9Z277	0	1240.84	42.6	23.4	47.8	35.9	23.8	31	24	35.3	60	49.6		20.8	11.73	1.32	19.36	0.54	3.84	20.6	21.97	7.8	21.78			High	2	0.3867	0	620.926	0.97	0.0006	110.604	0.0003803	0.00102	0.532	1.81
FALSE	High	KEVVNKDVL	2xTMT6plex [K1; K6]; 1xTMT6plex [N-Term]	0.00271536	0.000740017	0.58	1	1	1	46334_sw_Q61881	0	1731.1	67.6	54.5	68.7	71.6	60.2	64.2	58.6	57.9	63.4	55.1														High	3	0.5206	0	577.705	0.72	0.00042	26.1392	0.0003803	0.0007433	0.58	1.94
FALSE	High	SAVKNDYEM	1xTMT6plex [K4]; 1xTMT6plex [N-Term]	0.0054708	0.000740017	0.481	1	1	2	43827_sw_Q8VEE4	0	1514.79	413.4	350.8	411.8	380.9	432.6	311.2	396.6	385.8	298.9	362.1		21.45	21.25	6.34	16.43	12.78	15.61	10.79	19.43	10.61	13.61			High	2	0.4375	0	757.9	0.74	0.00056	15.1541	0.001664	0.004585	0.31	1.92
FALSE	High	FAYEGRDYI	1xTMT6plex [N-Term]	0.00273466	0.000740017	0.579	1	1	13	29815_tr_P79568	0	1362.69	1373.5	1229.1	1248.7	1263.1	1513	1212.7	1354.6	1261.8	1454.6	1080.9	2778.3	1.56	1.66	3.68	1.34	0.08	1.9	1.66	0.16	6.32	0.04	1.91		High	3	0.528	0	454.902	1.31	0.0006	30.7879	0.001878	0.006534	0.264	2.86
FALSE	High	FGPINSVAF	1xTMT6plex [N-Term]	0.00283323	0.000740017	0.574	1	1	5	29682_sw_Q9QZD9	0	1180.66	624.3	609.9	589.1	616	664.1	538.5	624.3	596.8	509.6	519.1	835.1	17.77	14.81	7.15	10.55	15.59	19.3	12.12	18.74	17.85	11.67	20.51		High	2	0.4112	0	590.832	0.35	0.00021	53.9317	0.0003803	0.0007726	0.574	1.97
FALSE	High	KTWVFSFL	1xTMT6plex [K1]; 1xTMT6plex [N-Term]	0.00535603	0.000740017	0.484	1	1	4	53225_tr_A0A0R4	0	1485.89	230.9	192.2	350.7	251.4	266.8	345.6	291.2	367.3	281	377.5		63.49	68.64	58.39	64.42	58.98	60.44	65.42	67.56	57.37	64.7			High	3	0.1607	0	495.967	0.33	0.00016	71.2009	0.003253	0.01982	0.141	1.68
FALSE	High	VAYVFQALI	1xTMT6plex [N-Term]	0.0031285	0.000740017	0.56	1	1	4	56087_sw_Q80TP3	0	1252.75	48.6	49.1	67.4	66.4	18	75.5	28.8	33.8	103.2	69.7	108.8	56.94	52.24	69.41	69.53		53.48	79.1	52.64	62.32	62.07	12.85		High	2	0.414	0	626.877	-2.23	-0.0014	85.6257	0.006692	0.0422	0.06	2.15
FALSE	High	SQYVFTEM	1xTMT6plex [N-Term]	0.0043323	0.000740017	0.514	1	1	2	19670_sw_Q5SYH2	0	1233.6	108.3	99.4	133.2	137.1	61.6	158.7	96.6	93.3	152.7	166.9		55.61	42.04	51.11	48.66	38.98	44.14	36.74	43.64	40.44	51.09			High	2	0.4	0	617.304	-1.44	-0.00089	35.7527	0.003253	0.02112	0.135	1.9
FALSE	High	SGNFNVDNI	1xTMT6plex [N-Term]	0.00328745	0.000740017	0.553	1	1	2	41321_sw_P42932	0	1208.61	189.1	186.8	168	163.3	172.8	133.9	177.7	150.6	179.1	142.4	293.8	27.82	30.8	18.79	34.13	20.17	24.78	27.1	21.89	33.92	22.9	23.28		High	2	0.484	0	604.809	0.31	0.00019	28.9406	0.002394	0.01318	0.184	2.19
FALSE	High	SALVFTRL	1xTMT6plex [N-Term]	0.00528085	0.000740017	0.486	1	1	3	34393_sw_Q9JHJ3	0	1135.7	189	191	248.1	267.8	107.6	287.8	180.5	148.7	278.8	258.2	377.6	52.75	48.01	47.61	48.89	39.66	53.95	30.03	50.04	46.62	49.21	34.08		High	2	0.2766	0	568.356	0.32	0.00018	40.7613	0.0003803	0.001388	0.486	2.35
FALSE	High	AAPISPWTM	1xTMT6plex [N-Term]	0.00219547	0.000740017	0.61	1	1	3	44631_tr_A0A0N4	0	1202.64	324.3	444.9	326.1	412.2	479.8	402.5	449.5	527.6	426.4	492.3		6.82	8.13	4.56	8.48	3.07	11.85	8.03	5.97	4.21	6.37			High	2	0.4228	0	601.826	1.11	0.00067	46.1691	0.0003803	0.0006084	0.61	2.46
FALSE	High	FSPFNPTSLI	1xTMT6plex [N-Term]	0.00306274	0.000740017	0.563	1	2	3	44729_sw_Q9Z2U4	0	1351.75	75.4	54.1	71.9	60.9	73.6	55.8	65.7	60.7	56	53.3	90.3													High	2	0.3275	0	676.377	0.71	0.00048	74.7671	0.0006241	0.002309	0.41	2.84
FALSE	High	VGIENIHVM	1xTMT6plex [N-Term]	0.00531831	0.000740017	0.485	1	1	4	43644_sw_Q8VE11	0	1240.69	302.5	344.6	307.8	339.1	357.1	295.2	332.7	397	244.3	366.2		5.08	6.43	5.96	8.76	0.33	8.8	1.02	4.4	12.12	10.81			High	2	0.5026	0	620.849	-0.63	-0.00039	36.6516	0.001664	0.003829	0.336	1.89
FALSE	High	YQYQNIFGPLV	1xTMT6plex [N-Term]	0.00347899	0.000740017	0.545	1	1	1	52229_sw_Q9EPU0	0	1570.85																							NoQuanValues	High	2	0.5882	0	785.928	1.5	0.00118	62.8591	0.0003803	0.0009398	0.545	2.38
FALSE	High	SILVNQEVL	1xTMT6plex [N-Term]	0.00403641	0.000740017	0.524	1	1	2	47009_sw_P42228	0	1243.75	182.4	204.2	170.7	242.7	120.3	189	167.1	153.8	263.5	171.4	381.8	7.21	6.88	5.03	15.66	10.14	18.23	13.9	3.53	2.82	7.24	4.19		High	2	0.5198	0	622.375	-1.98	-0.00123	44.959	0.0003803	0.001204	0.507	2.52
FALSE	High	SAPSSPAEYI	1xTMT6plex [N-Term]	0.00352859	0.000740017	0.543	1	1	3	45561_sw_Q6NZQ2	0	1250.65	116.4	132.4	110.4	120.1	127.5	101.6	137.7	120.2	110.7	99.5	246	11.56	3.22	20.75	3.42	9.4	0.61	7.63	3.83	14.43	3.8	21.83		High	2	0.4175	0	625.826	-1.42	-0.00089	26.932	0.0003803	0.0009479	0.543	2.06
FALSE	High	FSPLNPVRVHI	1xTMT6plex [N-Term]	0.00343008	0.000740017	0.547	1	1	3	36727_sw_O35737	0	1507.89	232.8	304.7	204.5	258.5	385.8	223	295.9	284.9	245.5	244.7	483.6	12.51	13.48	24.58	14.47	19.19	14.3	17.36	16.72	21.55	18.83	13.87		High	3	0.4698	0	503.303	0.73	0.00037	41.1925	0.0003803	0.001091	0.522	3.64
FALSE	High	SLITNKVVM	1xOxidation [M9]; 1xTMT6plex [K6]; 1xTMT6plex [N-Term]	0.00310642	0.000740017	0.561	1	1	2	26191_tr_Q543K9	0	1478.9	347.9	315.4	280	312	337.6	263.5	341.2	252.9	380.2	250.9		36.18	33.46	41.64	38.26	33.55	38.44	28.92	35.91	35.9	36.27			High	2	0.1931	0	739.956	1.4	0.00104	29.7492	0.0008381	0.00278	0.383	2.02
FALSE	High	SAMVFSAM	2xOxidation [M3; M8]; 1xTMT6plex [N-Term]	0.00263951	0.000740017	0.584	1	1	3	14024_sw_P63082	0	1104.53	39.6	32.6	48.2	81.5		84.4		28.7	93.5	42.7	260.1	13.11	2.07	9.6	3.93		6.77		9.09	0.3	2.94	8.76		High	2	0.5492	0	552.768	1.52	0.00084	16.6175	0.0003803	0.0007223	0.584	2.64
FALSE	High	EAVKNLEWI	1xTMT6plex [K4]; 1xTMT6plex [N-Term]	0.00213411	0.000740017	0.614	1	1	2	50217_tr_D3Z7D5	0	1559.92	153.4	236.6	170.3	190.9	254.4	213.5	215.2	254.7	201.5	216.3		52.29	48.15	45.1	49.24	44.66	43.68	53.73	47.73	57.56	46.86			High	2	0.261	0	780.464	0.77	0.0006	44.8446	0.0003803	0.001342	0.491	2.49
FALSE	High	SAPENAVRM	1xTMT6plex [N-Term]	0.00281324	0.000740017	0.575	1	1	5	10759_sw_O35127	0	1203.64	398	342.1	426.7	334.2	448.1	303.9	403.9	336.7	381.8	360.7		35.65	31.45	33.69	33.65	29.85	28.79	36.28	33.93	39.12	33.2			High	3	0.356	0	401.883	0.1	4e-05	12.2669	0.001086	0.003252	0.359	3.23
FALSE	High	FQLENFTLKV	1xTMT6plex [K9]; 1xTMT6plex [N-Term]	0.00464981	0.000740017	0.504	1	1	2	42419_sw_Q9CPN8	0	1697	79.1	92.4	84	80.7	87	81.2	79.7	88.7	66.1	81.9		59.35	63.14	57.16	65.54	64	65.84	63.54	60.99	70.81	54.4			High	3	0.5385	0	566.339	-0.5	-0.00028	59.4212	0.0003803	0.001233	0.504	3.12
FALSE	High	FSPLNPMRVHI	1xTMT6plex [N-Term]	0.00210408	0.000740017	0.616	1	1	2	36746_sw_P70333	0	1539.87	33.6	43.9		40.5	59.3	34.2	43.9	57.6	22.1	46.4		37.19	49.63		38.96	44.36	40.81	42.91	46.78	49.84	58.85			High	3	0.5017	0	513.961	1.24	0.00064	44.1558	0.0003803	0.001274	0.499	2.95
FALSE	High	GSVANKFYV	1xTMT6plex [K6]; 1xTMT6plex [N-Term]	0.00265827	0.000740017	0.583	1	1	2	37522_sw_P97855	0	1442.84	229.9	241.4	245.8	264	251.7	209.8	230.7	201.3	233.8	213.8		20.7	19.18	38.18	17.09	33.36	19.72	35.32	28.74	17.61	20.36			High	2	0.3641	0	721.924	0.57	0.00041	32.8654	0.0003803	0.0007293	0.583	2.06
FALSE	High	VFTEVANL	1xTMT6plex [N-Term]	0.00461705	0.000740017	0.505	1	1	3	50470_sw_Q62141	0	1121.64	598.3	719.1	663	609.1	516.2	739.5	717	651.7	651.4	775.7	294.4	0.8	1.18	2.61	0.42	1.64	10.12	5.24	3.16	3.14	3.69			High	2	0.2011	0	561.324	0.36	0.0002	48.8201	0.0006241	0.002155	0.42	1.84
FALSE	High	GSLVNQNLL	1xTMT6plex [N-Term]	0.00340589	0.000740017	0.548	1	1	2	45181_sw_Q9WVH4	0	1186.7	253.5	260.2	207.8	238.2	229.9	196.9	241.9	218.4	241	219.1		28.32	31.34	28.21	29.64	28.27	35.95	18.82	29.67	22.07	28.74			High	2	0.3669	0	593.854	0.38	0.00023	39.3181	0.001086	0.00309	0.367	2.48
FALSE	High	VNQKFNNL	1xTMT6plex [K4]; 1xTMT6plex [N-Term]	0.00338186	0.000740017	0.549	1	1	5	43963_sw_Q8K4R9	0	1434.85	255	230.2	288.9	212.3	247.4	286.4	288.3	227.9	280.9	292.1		2.62	5.17	4.83	13.38	0.83	9.91	5.63	11.2	7.29	11.31			High	2	0.2545	0	717.927	0.04	3e-05	25.1096	0.0003803	0.0009127	0.549	2.24
FALSE	High	VAYYYYTV	1xTMT6plex [N-Term]	0.00321836	0.000740017	0.556	1	1	1	13247_sw_Q8R2K8	0	1270.66																							NoQuanValues	High	2	0.2992	0	635.832	0.08	5e-05	39.2091	0.0003803	0.0008691	0.556	2.44
FALSE	High	SALIYSNL	1xTMT6plex [N-Term]	0.0031285	0.000740017	0.56	1	1	3	16671_sw_O55013	0	1109.64	249.1	265.9	291.4	330.6	133.6	367.6	220.4	182.3	382.8	318.7	493.6	55.21	53.13	50.31	53.39	41.77	53.63	38.03	51.42	52.47	49.41	63.43		High	2	0.3632	0	555.324	0.25	0.00014	39.1675	0.0003803	0.0008497	0.56	2.23
FALSE	High	IALLNSKAL	1xTMT6plex [K7]; 1xTMT6plex [N-Term]	0.00258401	0.000740017	0.587	1	1	3	34985_tr_Q62293	0	1400.92	276.3	303.5	291.7	335.9	294	269.7	267.2	273.1	307.8	272.3		40.38	34.44	35.22	36.19	39.46	33.37	44.42	43.64	32.1	34.53			High	2	0.2959	0	700.966	1.14	0.0008	47.946	0.0003803	0.0007097	0.587	2.67
FALSE	High	EIFDFNSL	1xTMT6plex [N-Term]	0.00513363	0.000740017	0.49	1	1	1	55341_sw_P13542	0	1213.63	75.4	71.9	93.6	56.4	82.7	84.6	76.7	57.9	82.7	75.4	143.7													High	2	0.2723	0	607.319	0.16	0.0001	59.0039	0.0003803	0.001354	0.49	2.13
FALSE	High	YQVLLTDYL	1xTMT6plex [N-Term]	0.00242441	0.000740017	0.596	1	1	2	53018_sw_Q80UZ0	0	1356.76	58.2	58.9	65.6	47.7	64.8	57.9	58.3	48.5	69.7	54.5														High	2	0.4057	0	678.884	0.21	0.00014	64.3725	0.0003803	0.0006687	0.596	2.44
FALSE	High	VTIRLLETI	1xTMT6plex [N-Term]	0.00478322	0.000740017	0.5	1	1	3	26500_sw_Q9CRA4	0	1286.82	297.6	874.8	122.4	392.9	341.4	278.3	302	264	388.9	293.8	580.2	19.08	14.31		2.64	20	9.74	6.37	18.14	3.22	9.06	3.97		High	2	0.3951	0	643.916	0.57	0.00037	54.8568	0.008706	0.06109	0.015	2.05
FALSE	High	FSIFNRSIDAF	1xTMT6plex [N-Term]	0.00355365	0.000740017	0.542	1	1	2	25217_sw_P20826	0	1545.83	113.2	100.3	148.1	100.2	168.6	112.5	111.1	136.5	107.8	122.5		47.54	44.11	55.5	50.87	52.55	56.76	55.69	55.41	67.31	65.77			High	2	0.349	0	773.418	1.45	0.00112	56.153	0.005545	0.03736	0.074	2.55
FALSE	High	EIFDFNTL	1xTMT6plex [N-Term]	0.0033108	0.000740017	0.552	1	1	1	55349_sw_Q5SX39	0	1227.65	75.3	67.1	85.4	61.9	92	97.4	80.7	64.5	99.8	80.4														High	2	0.4706	0	614.327	0.24	0.00015	59.5412	0.0003803	0.0008967	0.552	2.38
FALSE	High	GVHVNQELL	1xTMT6plex [N-Term]	0.0054708	0.000740017	0.481	1	1	2	50616_tr_F6ZLN8	0	1237.71	7.7	9	114.4		136.8	49.6	98.1	125.7		21.5		41.55		47.55		39.25	32.6	45.58	37		30.35			High	2	0.2611	0	619.359	0.34	0.00021	25.133	0.001748	0.005281	0.291	1.57
FALSE	High	FQWRNLNTI	1xTMT6plex [N-Term]	0.00464981	0.000740017	0.504	1	2	2	43461_sw_Q8BIR2	0	1420.79	76.7	102.8	73.5	88.2	150	99.7	97.3	108.7	102.1	89.1	186.7	30.1	24.04	28.87	15.34	32.04	35.43	12.61	27.96	39.84	33.7			High	2	0.2511	0	710.899	1.28	0.00091	42.4258	0.0003803	0.001239	0.503	2.35
FALSE	High	VNMEKYPDL	1xOxidation [M3]; 1xTMT6plex [K5]; 1xTMT6plex [N-Term]	0.00230711	0.000740017	0.603	1	1	3	39014_tr_E9QA05	0	1582.86	117.8	124.4	147.8	111.7	113.3	142.6	136.4	109.7	133.7	121.9	361.5	95.02	98.76	84.03	94.59	97.5	96.43	90.46	93.42	96.16	97.02			High	2	0.407	0	791.932	1.34	0.00106	24.6737	0.0003803	0.0006373	0.603	1.72
FALSE	High	VDVTNTTFL	1xTMT6plex [N-Term]	0.00245901	0.000740017	0.594	1	1	3	21545_tr_D3Z315	0	1238.68	771.9	802.5	626.3	691.2	665.7	560.8	648.8	671	656.6	567	1167.5	8.15	5.54	6.47	8.2	2.35	7.27	2.99	7.16	9.54	6.54	3.37		High	2	0.3065	0	619.845	0.23	0.00015	45.3274	0.0003803	0.0006773	0.594	1.99
FALSE	High	FSLTLIDSL	1xTMT6plex [N-Term]	0.00471605	0.000740017	0.502	1	1	2	49915_tr_B7ZNP0	0	1237.72	48.8	38.7	51.8	41.5	38.6	36.5	38	37.7	49.7	40.8														High	2	0.0205	0	619.365	-1.14	-0.00071	84.0626	0.0003803	0.001243	0.502	2.44
FALSE	High	IALRYVAL	1xTMT6plex [N-Term]	0.0045522	0.000740017	0.507	1	1	2	50463_sw_Q9JIF7	0	1147.74	212.1	225.2	268.7	214.3	238.5	256.9	260.4	247.7	213.7	273.7	404	29.31	30.89	18.69	28.92	27.85	27.48	23.52	20.68	38.13	27.05	22.41		High	2	0.2939	0	574.374	0.1	6e-05	46.2057	0.0003803	0.001209	0.507	2.28
FALSE	High	EIVTFERL	1xTMT6plex [N-Term]	0.00418175	0.000740017	0.519	1	1	6	45314_sw_Q61584	0	1235.72	362.2	407.9	441.1	377.1	356.2	467.8	444.5	416.7	418.2	457.5	566.7	20.04	23.46	12.48	18.87	26.49	26.24	18.26	20.24	21.59	21.73			High	2	0.4345	0	618.364	0.65	0.0004	38.1291	0.0003803	0.001181	0.51	2.67
FALSE	High	FQVKNPPHTYI	1xTMT6plex [K4]; 1xTMT6plex [N-Term]	0.00535603	0.000740017	0.484	1	1	2	51324_tr_D3Z7A7	0	1802.04	180.1	236.4	115.6	206.4	196	183.3	199.8	195	153.3	168.9		44.93	46.89	23.01	42.95	35.69	38.85	45.2	44.67	38.13	43.72			High	3	0.4522	0	601.35	-0.63	-0.00038	30.4998	0.0008381	0.002595	0.393	1.57
FALSE	High	SAPENAVRM	1xOxidation [M9]; 1xTMT6plex [N-Term]	0.00310642	0.000740017	0.561	1	1	8	10759_sw_O35127	0	1219.63	222.5	185.6	253.5	196	251.7	178.9	213.9	172	222.8	149.8	555.6	13.91	17.23	9.92	18.87	19.82	19.91	12.19	19.69	6.66	23.25	1.81		High	3	0.5584	0	407.215	0.91	0.00037	7.5987	0.0006241	0.001599	0.465	4.28
FALSE	High	FSEENHEPL	1xTMT6plex [N-Term]	0.00249409	0.000740017	0.592	1	1	4	47951_sw_Q9EQH3	0	1330.65	644.3	593.8	531.9	610.4	604.8	484.9	588.9	503.7	651	422.4	1309.2	26.29	25.95	29	29.93	30.65	33.36	25.35	24.02	30.19	27.72	32.78		High	2	0.7009	0	665.827	-0.02	-2e-05	18.5243	0.0003803	0.0006867	0.592	2.24
FALSE	High	FQLEKIDYL	1xTMT6plex [K5]; 1xTMT6plex [N-Term]	0.0026962	0.000740017	0.581	1	1	1	47140_tr_A2AM74	0	1626.95	54.6	58.9	80.4	44.9	77.5	65.7	67.4	53.6	69.4	53.4														High	3	0.3622	0	542.988	-0.82	-0.00045	52.4214	0.0003803	0.0007373	0.581	1.96
FALSE	High	SMGKNPTDEYL	1xTMT6plex [K4]; 1xTMT6plex [N-Term]	0.0033108	0.000740017	0.552	1	1	8	15817_tr_Q6ZWQ9	0	1712.89	1531.4	1454	1272.7	1618.4	1391.5	1122.2	1547.7	1897.6	512.7	1663.5	54.3	7.9	7.04	7.26	9.4	7.72	4.71	6.03	14.88	41.4	7.18			High	3	0.4315	0	571.636	1.02	0.00058	25.9114	0.003253	0.01846	0.149	2.41
FALSE	High	YVASYLLAAL	1xTMT6plex [N-Term]	0.00285337	0.000740017	0.573	1	1	14	9226_sw_P99027_	0	1312.77	818.2	815.6	870.4	874.2	853.9	759.7	687	859.6	768.8	752.6	1844	17.13	17.3	15.48	15.01	19.05	14.71	14.03	15.99	19.47	12.39	13.99		High	2	0.4099	0	656.888	-2.79	-0.00183	84.1964	0.003253	0.02099	0.135	2.22
FALSE	High	AAIANSMNYL	1xTMT6plex [N-Term]	0.00221108	0.000740017	0.609	1	1	1	24414_tr_G3UYG7	0	1296.68	105.8	114.1	106.9	103.1	112.5	91.7	106.1	99	105.3	110.4														High	2	0.574	0	648.845	0.18	0.00012	40.2069	0.0003803	0.0006108	0.609	2.23
FALSE	High	VSFTYRYL	1xTMT6plex [N-Term]	0.00520673	0.000740017	0.488	1	1	11	48703_tr_G3X8X7	0	1277.71	687.1	770.8	779.5	700.8	781.7	897.3	822.9	742.7	919.6	904.3	1761.1	15.55	13	14.06	17.97	5.6	17.13	11.58	15.8	7.55	17.45	12.75		High	2	0.28	0	639.359	1.54	0.00098	38.4847	0.0008381	0.002954	0.374	2.5
FALSE	High	KSLVNKGTL	2xTMT6plex [K1; K6]; 1xTMT6plex [N-Term]	0.00217997	0.000740017	0.611	1	1	2	20127_sw_P43275	0	1647.08	184.3	152.3	190.7	163.2	225.7	175.7	176.8	154.2	185.4	157.7		108.17	108.8	106.89	106.17	108.72	108.32	105.21	108.8	106.18	106.81			High	3	0.1165	0	549.697	-0.31	-0.00017	23.8834	0.0003803	0.0006029	0.611	2.06
FALSE	High	IAMEFNHL	1xOxidation [M3]; 1xTMT6plex [N-Term]	0.00492043	0.000740017	0.496	1	1	2	43172_sw_P22437	0	1219.63	210.4	250.5	213.1	236.1	155.1	280.2	219.9	160.8	317.8	206.9	963.6	26.77	28.57	27.09	29.8	26.38	35.61	19.87	32.63	30.42	37.79	15.95		High	2	0.5143	0	610.321	-0.05	-3e-05	31.7493	0.0003803	0.001298	0.496	2.1
FALSE	High	VGYRFVTAI	1xTMT6plex [N-Term]	0.00403641	0.000740017	0.524	1	1	6	54127_sw_Q80TM9	0	1254.74	434.3	439.7	426.1	411.6	412.6	447.9	439.8	387.8	533.1	456.4	759.7	35.14	31.34	32.71	38.56	23.69	31.59	33.31	41.17	32.57	36.06	26.1		High	2	0.5275	0	627.873	-0.98	-0.00061	39.5301	0.0006241	0.001706	0.455	2.18
FALSE	High	FSFQNFIEI	1xTMT6plex [N-Term]	0.00513363	0.000740017	0.49	1	1	5	55916_sw_P14873	0	1373.73	266.1	309.3	267.6	298.5	161.9	254.3	179.2	175.5	535.5	264.2	336.5	36.81	37.92	27.76	40.17	35.29	39.18	43.95	38.72	41.05	38.66	66.89		High	2	0.4237	0	687.367	-3.2	-0.0022	84.2006	0.0008381	0.002597	0.393	2.36
FALSE	High	HGYIFSSL	1xTMT6plex [N-Term]	0.00403641	0.000740017	0.524	1	1	2	18234_sw_Q9DAA6	0	1152.63	32	17.6	49.2	36.3	30.4	43.2	42.9	49.6	30.4	35.1	180.5	82.41	82.32	96.8	89.18	108.42	88.57	98.66	92.57	88.22	91.91			High	2	0.1013	0	576.817	0.82	0.00047	34.8397	0.0003803	0.001078	0.524	2.27
FALSE	High	VVYGGFSRL	1xTMT6plex [N-Term]	0.00395163	0.000740017	0.527	1	1	1	34237_tr_Q7TPQ8	0	1226.71	141.9	163.9	184	162.2	149.8	207.2	193.9	170.3	167.8	195.9	278.1													High	2	0.3509	0	613.858	-1.26	-0.00077	34.1902	0.0003803	0.001053	0.527	2.28
FALSE	High	VVYDLSIRGF	1xTMT6plex [N-Term]	0.00326425	0.000740017	0.554	1	1	2	21684_sw_Q62348	0	1397.8	83.8	82.4	98.6	81	76	105.9	71.5	84.8	86.1	107.7	215.6	55.03	44.21	54.89	49.22	54.28	47.01	70.52	47.63	57.43	51.3			High	2	0.3215	0	699.403	-0.28	-0.00019	49.5039	0.0003803	0.0008854	0.554	3.11
FALSE	High	FNLSAFGTL	1xTMT6plex [N-Term]	0.00247649	0.000740017	0.593	1	1	1	54221_tr_E9Q3G8	0	1198.67	18.4	19.7	27.8	16.7	23.2	16.7	8.7	20	18.9	19.9														High	2	0.4091	0	599.837	-0.22	-0.00013	65.7637	0.0003803	0.0006815	0.593	2.2
FALSE	High	VSFAFELM	1xOxidation [M8]; 1xTMT6plex [N-Term]	0.00439403	0.000740017	0.512	1	1	2	32631_sw_Q9EPC1	0	1188.62	47.4	42.3	54.7	53	22.1	57.9	32.5	29.7	102.9	52.3	191													High	2	0.3558	0	594.812	-1.11	-0.00066	54.6663	0.0003803	0.001165	0.512	2.67
FALSE	High	KSLENILTL	1xTMT6plex [K1]; 1xTMT6plex [N-Term]	0.00478322	0.000740017	0.5	1	1	2	51491_sw_Q8K2I9	0	1488.94	695.7	705.1	590.5	657.7	606.9	620.5	616.4	703.2	352.8	607.1		41.5	46.41	27.9	42.95	42.98	44.17	37.8	43.93		46.65			High	2	0.399	0	744.973	-1.34	-0.001	51.5358	0.001748	0.005809	0.279	1.98
FALSE	High	HGYTFANL	1xTMT6plex [N-Term]	0.00400795	0.000740017	0.525	1	1	5	31340_sw_Q9R1T2	0	1151.6	94	78.8	121.1	118.5	109.6	144.6	152.7	139.5	119.2	126.1	149.8	45.56	58.01	65.21	50.29	56.51	45.35	59.66	51.2	39.12	42.38			High	2	0.3036	0	576.306	0.52	0.0003	25.7182	0.0003803	0.001067	0.525	2.24
FALSE	High	SGLLNPYSL	1xTMT6plex [N-Term]	0.0022268	0.000740017	0.608	1	1	2	54529_sw_Q6ZPV2	0	1192.68	351.1	330.2	310.7	337	354.2	323.7	336	364.4	273.5	289.9	469	23.98	16.47	32.21	28.59	16.25	23.73	23.23	19.36	23.3	21.35	31.73		High	2	0.1818	0	596.842	0.03	2e-05	47.3653	0.0003803	0.0006147	0.608	2.09
FALSE	High	VAYTYDNL	1xTMT6plex [N-Term]	0.00235667	0.000740017	0.6	1	1	2	56235_sw_Q6ZQ93	0	1187.61	171	181.4	190.9	182.2	130.4	212.2	164.5	134.6	216.1	180.4	423.3	26.69	20.67	35.46	31.71	25.35	24.47	30.38	26.42	28.91	29.87	38.28		High	2	0.3135	0	594.311	0.8	0.00048	30.6574	0.0003803	0.0006915	0.591	2.52
FALSE	High	HIYEFPQL	1xTMT6plex [N-Term]	0.00225858	0.000740017	0.606	1	1	4	23584_sw_Q8C4B4	0	1275.69	367.9	270.2	584.1	453.8	425.6	606.4	550.8	565.4	353.5	456.8	1023.3	27.94	37.41	26.25	32.97	26.86	31.41	30.93	29.23	30.13	32.38	20.87		High	2	0.395	0	638.351	0.61	0.00039	41.3215	0.0003803	0.0006238	0.606	2
FALSE	High	HGVLNTDNM	1xTMT6plex [N-Term]	0.0027541	0.000740017	0.578	1	1	2	45058_sw_Q9DBC0	0	1229.61	13.6	15.9	14.2	13.7	26.6	15.6	17.4	18.4	14.7	13		10.59	2.57	21.29	21.05	11.13	10.08	14.13	27.12		23.47			High	2	0.5932	0	615.312	0.96	0.00059	14.269	0.0003803	0.0007525	0.578	2.63
FALSE	High	VGPEHGTEI	1xTMT6plex [N-Term]	0.00381426	0.000740017	0.532	1	1	2	55885_tr_L7N451	0	1167.62	106.4	116.6	105	112.7	126.2	91.3	114.7	103.7	84.6	76.9		46.25	50.2	43.08	49.59	33.7	54.27	26.53	37.17	51.95	43.13			High	2	0.5947	0	584.314	0.47	0.00027	13.0032	0.0003803	0.001024	0.532	1.9
FALSE	High	VTLLYSQL	1xTMT6plex [N-Term]	0.00347899	0.000740017	0.545	1	1	5	29469_tr_Q8JZY1	0	1165.7	256.3	257.7	315.7	274.3	225.1	333.9	305.3	276	264	338.1	398.7	23.87	13.7	25.88	18.8	29.88	21.77	19.63	22.49	13.52	18.97	11.64		High	2	0.3415	0	583.355	-0.79	-0.00046	52.5246	0.0003803	0.0009355	0.545	2.46
FALSE	High	KSMENLIEL	1xTMT6plex [K1]; 1xTMT6plex [N-Term]	0.00384135	0.000740017	0.531	1	1	3	37239_sw_O88413	0	1534.89	913.7	929.5	780.6	866.4	730.7	759.2	823.2	980.5	593.1	912.9		32.21	28.91	28.65	30.14	27.16	29.65	31.01	35.32	21.77	28.04			High	2	0.4302	0	767.95	0.9	0.00069	46.4984	0.0003803	0.001026	0.531	1.72
FALSE	High	VWLEAARL	1xTMT6plex [N-Term]	0.00326425	0.000740017	0.554	1	1	2	42137_sw_Q91YR7	0	1186.71	65	91.9	103	90.1	99.8	119.6	112.1	99	104	122		65.91	66.85	59.9	51.14	60.45	53.71	65.73	74.93	49.24	64.1			High	2	0.2754	0	593.861	0.18	0.0001	46.5846	0.0003803	0.0008806	0.554	2.36
FALSE	High	VGPRNTEYTL	1xTMT6plex [N-Term]	0.00464981	0.000740017	0.504	1	1	1	46324_sw_P42703	0	1378.75	22.5	25.5	23.8	19.8	22.1	17.1	22.4	15.4	31.4	20.7														High	2	0.4274	0	689.88	-0.31	-0.00021	18.8755	0.0003803	0.001234	0.504	2.41
FALSE	High	ESYSFEARM	1xTMT6plex [N-Term]	0.00208922	0.000740017	0.617	1	1	2	21531_sw_Q9CQG3	0	1348.64	15.6	19.4	22.9	24.3	13	28.9	25.2	15.7	42.8	25.8														High	2	0.5037	0	674.823	-0.84	-0.00057	21.0115	0.0003803	0.00058	0.617	2.72
FALSE	High	YQYSLQFFL	1xTMT6plex [N-Term]	0.00464981	0.000740017	0.504	1	1	1	56386_sw_Q9JHU4	0	1437.76																							NoQuanValues	High	2	0.393	0	719.385	0.99	0.00071	75.269	0.0003803	0.001232	0.504	2.29
FALSE	High	SMGKNPTDEYL	1xOxidation [M2]; 1xTMT6plex [K4]; 1xTMT6plex [N-Term]	0.0038961	0.000740017	0.529	1	1	7	15817_tr_Q6ZWQ9	0	1728.89	1056	1108.5	939.3	967.3	1142.9	916.5	1029.5	915.1	1078.2	798.8	1512.2	12.15	11.38	2.77	9.13	4.61	9.23	6.23	11.33	10.05	12.54	3.3		High	3	0.4689	0	576.968	0.21	0.00012	19.3652	0.0003803	0.001039	0.529	2.09
FALSE	High	IAMEFNHL	1xTMT6plex [N-Term]	0.00301968	0.000740017	0.565	1	1	3	43172_sw_P22437	0	1203.64	254.4	264.9	292.3	283.7	184.4	322.6	271.1	250.3	321	396.2		39.24	37.02	36.17	40.57	32.43	39.11	31.8	35.64	42.21	42.81			High	2	0.5023	0	602.323	-0.11	-7e-05	40.6213	0.0003803	0.0008196	0.565	2.19
FALSE	High	SQTYNAEYI	1xTMT6plex [N-Term]	0.00409393	0.000740017	0.522	1	1	2	52516_tr_A2A7U2	0	1317.65	68.6	74.3	75.1	73.7	69.1	62.9	72.8	61.3	74	55.4	151.9	22.46	25.81	16.74	29.59	32.25	30.56	35.53	13.63	49.99	32.09	23.5		High	2	0.3438	0	659.331	1	0.00066	19.9458	0.0003803	0.001094	0.522	2.24
FALSE	High	VGVKYVNKF	2xTMT6plex [K4; K8]; 1xTMT6plex [N-Term]	0.00502591	0.000740017	0.493	1	1	1	52317_tr_A0A076	0	1741.1	66.4	59.1	85.6	66.8	57.8	70.3	90.9	61.9	77.8	84.3														High	3	0.5115	0	581.038	0.38	0.00022	32.2246	0.0003803	0.001322	0.493	1.74
FALSE	High	AAIKLQELL	1xTMT6plex [K4]; 1xTMT6plex [N-Term]	0.00506156	0.000740017	0.492	1	1	3	54228_tr_A2AVJ7	0	1456.95	344.1	327.3	315.2	290.4	331.7	305.6	293.8	325.4	275.6	290.3		31.65	31.21	36.43	31.27	34.39	40.02	20.38	30.31	32.42	29.5			High	2	0.5022	0	728.98	1.37	0.001	51.2816	0.0003803	0.00133	0.492	2.23
FALSE	High	SGLLNSQAL	1xTMT6plex [N-Term]	0.00273466	0.000740017	0.579	1	2	2	55943_tr_A0A0U1	0	1131.66	464.7	495.8	387	455.4	483.3	383.9	445	389.2	473.3	380.3	559													High	2	0.234	0	566.332	0.04	2e-05	33.5026	0.001748	0.005674	0.282	2.35
FALSE	High	AAPAPSLWTL	1xTMT6plex [N-Term]	0.00448826	0.000740017	0.509	1	1	3	22232_sw_Q9D7I0	0	1255.72	275.5	408.6	258.7	307.4	377.3	348.2	363.1	390	353.9	325	122.3	6.08	6.79	15.74	8.93	1.8	10.24	2.96	4.44	4.09	6.82	117.94		High	2	0.5664	0	628.365	-1.66	-0.00104	54.5105	0.0006241	0.00234	0.408	2.86
FALSE	High	FQFPDVDFL	1xTMT6plex [N-Term]	0.00376066	0.000740017	0.534	1	1	3	36658_sw_Q06890	0	1356.7	58	74.8	81.2	47.7	89.1	61.8	67.4	46.2	78.2	54.4	305.8													High	2	0.3722	0	678.857	1.76	0.00119	86.7986	0.0003803	0.00101	0.534	2.66
FALSE	High	VGVWNVPYI	1xTMT6plex [N-Term]	0.00517005	0.000740017	0.489	1	1	3	46537_sw_Q9R0E2	0	1275.73	455.7	556.4	527.4	454.8	686.7	504.4	501.6	549.7	459.5	511.8	678.2													High	2	0.2537	0	638.368	-0.36	-0.00023	63.896	0.001748	0.005223	0.293	2.01
FALSE	High	VGVYNGKTF	1xTMT6plex [K7]; 1xTMT6plex [N-Term]	0.00247649	0.000740017	0.593	1	1	2	12959_sw_P62843	0	1442.84	54.7	53.4	48.8	45.1	49.3	43.7	52.5	44.3	42.4	49		12.53	12.86	22.79	1.56	30.89	18.33	14.81	11.91	26.18	1.83			High	2	0.5798	0	721.925	1.25	0.0009	28.8845	0.001664	0.003632	0.343	2.57
FALSE	High	VSSIVNSIQVL	1xTMT6plex [N-Term]	0.00392377	0.000740017	0.528	1	1	2	33126_sw_Q99PL5	0	1387.84	117.4	126.6	119.9	115	130	106.4	108.4	135.9	84.8	106.1	168.8	33.97	30.83	26.58	39.36	21.86	35.21	35.51	40.49	23.83	38.06	36.47		High	2	0.6382	0	694.422	0.49	0.00034	62.154	0.0008381	0.00259	0.393	2.46
FALSE	High	SQPLNRWLI	1xTMT6plex [N-Term]	0.00224264	0.000740017	0.607	1	1	1	48813_sw_Q8CGT6	0	1355.8	162	217.6	172.4	214.3	271.8	211.4	196.4	254.4	133.1	217														High	2	0.2573	0	678.404	0.3	0.00021	43.1176	0.0003803	0.0006212	0.607	2.06
FALSE	High	FSGSNAEQM	1xOxidation [M9]; 1xTMT6plex [N-Term]	0.00424133	0.000740017	0.517	1	1	1	50503_tr_H3BJU7	0	1215.55	83.8	83.7	96.4	81.2	120.6	88.9	82.4	73.6	114.8	51.4	349.6													High	2	0.5109	0	608.279	0.2	0.00012	9.023	0.0003803	0.001125	0.517	2.76
FALSE	High	FTFQFNNL	1xTMT6plex [N-Term]	0.00502591	0.000740017	0.493	1	1	2	50822_sw_Q8R5H1	0	1259.66	216.3	220.8	234.8	199.5	207.2	271.9	220.4	205.8	329.3	273.7	408.3	38.25	38.41	50.35	43.88	42.63	44.63	38.56	41.81	38.78	43.09	43.89		High	2	0.3541	0	630.332	-4.97	-0.00313	59.2794	0.002683	0.01543	0.167	2.57
FALSE	High	VSPANLPAVLL	1xTMT6plex [N-Term]	0.00468281	0.000740017	0.503	1	1	3	55526_sw_Q61191	0	1322.82	92.8	86.4	82	89.6	94.8	81.9	86	93.3	69.3	81.2	64													High	2	0.424	0	661.916	0.84	0.00055	67.073	0.0006241	0.001808	0.446	2.17
FALSE	High	YGPLNLLTF	1xTMT6plex [N-Term]	0.00695557	0.0012453	0.447	1	1	7	29321_tr_Q3TS87	0	1266.73	541.4	593.1	674.7	551	692.1	526.4	549.1	588.8	423.7	567	663.5	33.62	34.5	31.29	36.81	33.66	34.33	34.98	36.09	35.53	32.41	45.84		High	2	0.7696	0	633.867	-2.8	-0.00177	83.0789	0.001926	0.01113	0.202	2.04
FALSE	High	TGAKNLYII	1xTMT6plex [K4]; 1xTMT6plex [N-Term]	0.00767766	0.0012453	0.433	1	1	2	12288_sw_P62830	0	1450.9	359.8	299.5	305.9	307.4	305.2	305.6	325.7	345.1	295.1	336.4														High	2	0.5	0	725.956	0.75	0.00055	38.2379	0.003253	0.02066	0.137	2.04
FALSE	High	SNLVNENTL	1xTMT6plex [N-Term]	0.00730776	0.0012453	0.44	1	2	1	44864_sw_Q8K363	0	1232.67	82	80	88.4	80.6	83.9	74.5	59.4	74.6	82.5	59.8	219.8													High	2	0.2263	0	616.838	0.88	0.00054	24.3481	0.0006241	0.001883	0.44	1.9
FALSE	High	RNVRNVMYL	1xTMT6plex [N-Term]	0.00643591	0.0012453	0.458	1	1	2	36363_tr_E9Q9B3	0	1393.79	147.4	155.5	130.4	159.3	188.5	136.5	159.2	187.4	80.3	171.4		24.34	29.03	7.76	27.67	17.83	25.05	22.62	25.34	18.32	26.68			High	3	0.2435	0	465.269	0.09	4e-05	18.7736	0.0006241	0.001672	0.458	1.93
FALSE	High	GSPENEEYI	1xTMT6plex [N-Term]	0.00562764	0.0012453	0.477	1	1	3	53741_sw_Q8K4Q0	0	1266.61	59.3	59.5	54.7	61	67	51.5	69.9	61.7	55.8	51.5		40.1	46.93	3.37	28.76	44.04	45.26	25.28	27.21	45.26	36.13			High	2	0.3347	0	633.806	0.21	0.00013	16.4837	0.0006241	0.001472	0.477	2.36
FALSE	High	IVYIFTFV	1xTMT6plex [N-Term]	0.00841462	0.0012453	0.42	1	1	5	27854_sw_Q8BJZ3	0	1230.73	194.2	99.2	318.7	199.8	64.9	225.9	198.7	144.5	332.5	302.3	64.6	39.48	38.45	37.18	45.54	56.93	39.14	37.99	38.89	35.23	35.93	52.64		High	2	0.5714	0	615.871	1.09	0.00067	100.687	0.007503	0.05446	0.03	1.75
FALSE	High	SGISNGPSV	1xTMT6plex [N-Term]	0.00902889	0.0012453	0.41	1	1	2	43876_tr_A0A0R4	0	1046.57	32.2	23.5	36.6	27.3	31.2	25.9	27.7	25.1	37.5	20.2	57.6	19.58	4.4	10.14	22.67	8.84	4	17.56	13.49	23.11	4.58	27.52		High	2	0.2585	0	523.788	0.08	4e-05	13.7313	0.0006241	0.002311	0.41	2.05
FALSE	High	VNTFFSFL	1xTMT6plex [N-Term]	0.00800948	0.0012453	0.427	1	1	5	30225_sw_O35685	0	1203.66	275.4	264.8	394.9	266.5	241	347.3	282.6	289.9	251.6	369.4	335.6	67.29	68.76	72.67	68.93	73.3	70.76	70.41	70.5	66.06	68.41			High	2	0.118	0	602.333	-1.58	-0.00095	87.8924	0.0006241	0.002056	0.427	1.61
FALSE	High	SGPINFTVFLT	1xTMT6plex [N-Term]	0.00643591	0.0012453	0.458	1	1	2	15519_sw_P97457	0	1424.8	88.3	58.5	140.1	90.2	110.9	85.5	117.8	113.7	65.6	109.7														High	2	0.2383	0	712.903	-0.38	-0.00027	74.0106	0.002252	0.01256	0.189	1.93
FALSE	High	FGIKNMDQV	1xTMT6plex [K4]; 1xTMT6plex [N-Term]	0.00690665	0.0012453	0.448	1	1	2	25753_tr_D3Z4F9	0	1509.85	105.1	100.4	84.2	106.2	110.3	85	105.9	100.9	98	101.8		20.73	11.73	21.38	20.67	14.4	20.1	6.23	16	11.48	15			High	2	0.2108	0	755.43	1.82	0.00138	35.3132	0.0006241	0.001786	0.448	1.66
FALSE	High	GSLKNVTTL	1xTMT6plex [K4]; 1xTMT6plex [N-Term]	0.00829684	0.0012453	0.422	1	2	5	53913_sw_Q80TH2	0	1390.87	430.1	390.4	456.9	373.7	476.1	361.5	444.4	363.8	421.7	366.8		34.18	41.04	27.79	42.05	32.23	41.33	34.48	36.81	43.02	38.95			High	2	0.3836	0	695.938	0.97	0.00067	29.5631	0.0006241	0.002135	0.422	2.19
FALSE	High	MAYLFRNI	1xTMT6plex [N-Term]	0.00847414	0.0012453	0.419	1	1	1	33411_tr_B1AT82	0	1256.7	60.2	61.1	66.9	75.4	55.9	78.7	71.5	62.5	84.9	79.9														High	2	0.4085	0	628.855	-0.16	-0.0001	49.5311	0.0006241	0.00217	0.419	2.13
FALSE	High	VTIEYYSQL	1xTMT6plex [N-Term]	0.00884009	0.0012453	0.413	1	2	2	40120_tr_Q3U367	0	1344.72	113	107.9	112.6	104.4	99	121	113.6	105.7	150	134.9	149.8	52.96	49.78	56.52	50.81	57.53	55.46	52.59	51.52	51.76	55.55	65.03		High	2	0.5341	0	672.867	1.67	0.00112	44.0519	0.001664	0.004577	0.31	2.49
FALSE	High	SGPINFTVFL	1xTMT6plex [N-Term]	0.00896552	0.0012453	0.411	1	1	3	15519_sw_P97457	0	1323.75	257	168	352.1	294.1	329.3	329.9	370.2	475.6	251.9	412														High	2	0.2394	0	662.379	-0.82	-0.00054	79.0855	0.0006241	0.00229	0.411	2.13
FALSE	High	VTIILKEPV	1xTMT6plex [K6]; 1xTMT6plex [N-Term]	0.00841462	0.0012453	0.42	1	1	1	33126_sw_Q99PL5	0	1469.97	193.6	162	210.5	192.6	183	164.7	191.1	156.4	207	213.6														High	2	0.6807	0	735.489	-0.23	-0.00017	48.6849	0.0006241	0.002154	0.42	2.38
FALSE	High	SGPRNSGINYM	1xOxidation [M11]; 1xTMT6plex [N-Term]	0.00812322	0.0012453	0.425	1	1	1	48344_sw_Q9QZK2	0	1440.71	23.4	10.2	49	18.1	35.4	15.6	27.2	12.9	27.8	14.8	60.9													High	2	0.3252	0	720.859	0.32	0.00023	8.4322	0.0006241	0.002092	0.425	2.46
FALSE	High	VAYRYEVL	1xTMT6plex [N-Term]	0.00890258	0.0012453	0.412	1	2	1	43081_sw_Q5U4C9	0	1241.71	85.7	77.9	82	79.1	82	77.1	99.6	89	84.3	79.8	205.2													High	2		0.0133	621.358	-0.48	-0.0003	29.6297	0.0006241	0.002274	0.412	2.23
FALSE	High	TAFVFPRL	1xTMT6plex [N-Term]	0.00853407	0.0012453	0.418	1	1	2	34468_sw_Q8BK62	0	1179.71	169.7	167.7	195.7	163.9	181.4	223.5	180.6	165.4	214.1	214.4		39.84	46.81	41.51	43.98	35.12	35.43	48.62	46.42	41.71	42.62			High	2	0.5146	0	590.358	-0.48	-0.00028	49.8684	0.0006241	0.00219	0.418	2.06
FALSE	High	TEYVFTHL	1xTMT6plex [N-Term]	0.00685808	0.0012453	0.449	1	1	2	52914_tr_A0A0R4	0	1238.66	41.7	43.4	51.9	51	33.9	50.9	57.2	41.9	58.5	45.6	143.9	91.12	95.59	96.72	93.71	106.72	100.54	84.11	86.71	90.81	101.5	83.87		High	2	0.6364	0	619.835	0.05	3e-05	36.2975	0.007503	0.05449	0.03	2.09
FALSE	High	YKYPSDLPYM	1xTMT6plex [K2]; 1xTMT6plex [N-Term]	0.007732	0.0012453	0.432	1	1	1	33502_tr_H3BKX4	0	1734.92	315.7	291.1	311	320.9	334.9	346.1	306.3	338.7	360.1	353.2														High	3	0.354	0	578.978	0.74	0.00043	39.361	0.0006241	0.001997	0.432	1.13
FALSE	High	QAYQYEQI	1xTMT6plex [N-Term]	0.00666715	0.0012453	0.453	1	1	2	54968_sw_Q62383	0	1271.65	25.7	23.4	40.8	34.8	15.8	31.8	32.3	17	42.3	31.3	54.3	23.09	4.8	63.71	7.17	60.21	7.49	41.23	11.83	52.45	37.87			High	2	0.3808	0	636.327	0.45	0.00029	18.9496	0.0006241	0.001947	0.435	2.39
FALSE	High	AIVEHLVTL	1xTMT6plex [N-Term]	0.00784183	0.0012453	0.43	1	1	2	28578_sw_Q9Z1E3	0	1223.76	164	197.3	153.4	157	170.2	156.5	163.2	161.3	162	134.1	178.3	35.71	30.32	34.59	30.33	40.67	28.46	37.4	25.51	26.74	28.4	30.01		High	2	0.3333	0	612.382	-0.05	-3e-05	47.3743	0.0006241	0.002014	0.43	2.34
FALSE	High	QGPFNNQEM	1xTMT6plex [N-Term]	0.00812322	0.0012453	0.425	1	1	1	53450_tr_G3UYG6	0	1293.61	27	24.4		22.9	26.4	15.9	23.9	27.4	18.9	20.5														High	2	0.4245	0	647.309	0.22	0.00014	18.2522	0.0006241	0.002084	0.425	2.78
FALSE	High	SLLQLEWHI	1xTMT6plex [N-Term]	0.00896552	0.0012453	0.411	1	1	1	55343_sw_A8C756	0	1367.79	86.7	76.6	113.7	80.7	93	81	87.9	99.1	159.1	94.6	116.5													High	2	0.5319	0	684.398	0.3	0.00021	58.1514	0.0006241	0.002297	0.411	1.88
FALSE	High	QKVKNTEYL	2xTMT6plex [K2; K4]; 1xTMT6plex [N-Term]	0.00859442	0.0012453	0.417	1	1	2	50713_tr_G3UX33	0	1810.1	199.2	153.9	200.3	166.2	191.5	161.6	184.2	174.6	163	154.6		19.1	22.22	23.39	23.37	23.94	19.51	25.5	23.42	27.37	26.43			High	3	0.46	0	604.04	0.38	0.00023	17.5849	0.0006241	0.002196	0.417	1.5
FALSE	High	FQEMNIELI	1xOxidation [M4]; 1xTMT6plex [N-Term]	0.00705444	0.0012453	0.445	1	1	2	19121_tr_D3YVN1	0	1381.72	256.7	280.1	229.2	227.2	265.9	235.5	246.9	233	266.7	154.8	1145.5	5.67	0.76	4.49	6.49	5.19	6.13	8.61	4.47	3.33	3.95	0.15		High	2	0.1974	0	691.366	0.86	0.00059	48.9506	0.0008381	0.002931	0.375	2.33
FALSE	High	STYLFRLM	1xTMT6plex [N-Term]	0.00643591	0.0012453	0.458	1	1	4	40074_sw_Q3UN04	0	1259.7	301.2	221.5	372.8	272.8	294.2	324.7	324.8	320.1	376.7	448.1		41.32	45.05	37.34	46.1	37.21	43.2	42.71	43.43	38.33	42			High	2	0.3445	0	630.354	-0.29	-0.00018	49.1006	0.0006241	0.001679	0.457	2.38
FALSE	High	QMARNIWYF	1xTMT6plex [N-Term]	0.00767766	0.0012453	0.433	1	1	2	40011_sw_Q922J9	0	1457.76	56.7	55.6	49.7	53.9	74.5	54.9	57.3	85.2	34.8	67.7														High	2	0.165	0	729.382	0.37	0.00027	45.1736	0.0006241	0.00198	0.433	2
FALSE	High	FQILNDEII	1xTMT6plex [N-Term]	0.0092217	0.0012453	0.407	1	1	1	53233_sw_Q7TMB8	0	1333.76	25.1	28.6	32.5	27.6	27.3	26.8	22.8	27	26.1	22	78.9													High	2	0.393	0	667.382	0.39	0.00026	65.3115	0.0006241	0.002353	0.407	2.29
FALSE	High	SMEVNVDTL	1xOxidation [M2]; 1xTMT6plex [N-Term]	0.007732	0.0012453	0.432	1	1	4	9918_tr_A2A5G0_	0	1252.63	185.2	185.2	156.3	241.6	90.4	183.8	125.8	102.6	255.4	106.4	723.9	27.57	35.11	33.93	35.49	38.81	37.87	33.98	28.92	39.31	38.42	33.49		High	2	0.2394	0	626.819	1.04	0.00065	24.1538	0.0008381	0.002501	0.398	2.13
FALSE	High	FSNVNSIEF	1xTMT6plex [N-Term]	0.00578895	0.0012453	0.473	1	1	2	29616_sw_Q61735	0	1285.66	218.8	224.4	200.9	226.5	227.4	193.7	213.7	215.3	221.5	193.1	326.7	25.21	29.39	27.3	35.57	29.18	32.13	24.42	29.64	31.79	28.62	3		High	2	0.1684	0	643.335	0.05	3e-05	45.8722	0.0006241	0.001515	0.473	1.96
FALSE	High	FSMVGLYYI	1xTMT6plex [N-Term]	0.00652744	0.0012453	0.456	1	1	1	11948_sw_Q5RL79	0	1321.71	29	15	30.7	28.6		23.4	22	17.6	54.6	31.9														High	2	0.3498	0	661.356	-0.66	-0.00044	77.5304	0.0006241	0.001698	0.456	2.03
FALSE	High	QQYSFINQL	1xTMT6plex [N-Term]	0.00829684	0.0012453	0.422	1	1	1	47944_sw_Q66JT1	0	1369.73																							NoQuanValues	High	2	0.4048	0	685.372	3.42	0.00234	43.0152	0.0006241	0.002126	0.422	2.52
FALSE	High	QVYGFLEV	1xTMT6plex [N-Term]	0.00695557	0.0012453	0.447	1	1	3	22248_tr_F6RK81	0	1183.66	345.7	323.7	381.7	389.5	189.6	484.6	263.8	247	527.3	406.7	869.9	2.22	1.03	4.37	1.75	8.7	6.69	14.63	6.85	2.1	3.19	6.52		High	2	0.14	0	592.333	3	0.00178	51.2356	0.001926	0.009195	0.223	2
FALSE	High	AAGTNKENL	1xTMT6plex [K6]; 1xTMT6plex [N-Term]	0.00725638	0.0012453	0.441	1	1	3	55002_sw_Q8CGN4	0	1375.79	95.3	65.6	102.1	71.5	110.8	71.8	76.1	77.2	71.1	58.8	26.3	15.05	11.65	8.09	8.72	1.54	20.81	22.53	10.93	17.5	8.99			High	2	0.1965	0	688.401	0.57	0.00039	11.1048	0.0006241	0.001879	0.441	2.29
FALSE	High	QSILFSML	1xOxidation [M7]; 1xTMT6plex [N-Term]	0.0071044	0.0012453	0.444	1	1	1	53127_sw_Q8BWJ3	0	1183.66	351.1	321.4	393.7	394.3	201.6	508.1	237.8	259.3	519.5	416	911													High	2	0.0152	0	592.333	-0.26	-0.00015	51.2403	0.0006241	0.00184	0.444	1.98
FALSE	High	STITNQKVT	1xTMT6plex [K7]; 1xTMT6plex [N-Term]	0.00890258	0.0012453	0.412	1	1	2	47742_tr_D3YXU7	0	1449.87	26.5	20.7	21.3	23	28.7	18.4	18.6	17.6	25.5	16.6		23.24	31.37	23.04	7.5	14.57	17.67	10.78	11.39	12.25	24.3			High	2	0.4793	0	725.437	-0.75	-0.00054	12.2826	0.0006241	0.002275	0.412	2.42
FALSE	High	VSPPALKDFL	1xTMT6plex [K7]; 1xTMT6plex [N-Term]	0.00634566	0.0012453	0.46	1	1	3	35580_sw_Q9JM58	0	1544.95	669	457.3	520.8	385.9	466.5	450.6	461.9	646.5	481.5	458.1		35.94	41.29	39.03	43.08	40.4	44.87	42.79	40.97	44.33	45.55			High	3	0.6807	0	515.652	-1.67	-0.00086	55.246	0.0006241	0.001652	0.46	2.38
FALSE	High	SIVGFLFL	1xTMT6plex [N-Term]	0.00884009	0.0012453	0.413	1	1	3	56028_sw_P70227	0	1124.69	28.6	14.1	53.2	23.8	17	33.6	27.9	26.9	27.2	37.2		6.39	35.06	5.87	24.38	0.15	10.13	37.63	18.83	37.92	16.51			High	2	0.2344	0	562.849	-1.3	-0.00073	99.6688	0.0006241	0.002268	0.413	1.92
FALSE	High	AAAKNLSDMTL	1xOxidation [M9]; 1xTMT6plex [K4]; 1xTMT6plex [N-Term]	0.00700483	0.0012453	0.446	1	1	1	40077_sw_Q8K1H7	0	1608.9	87.9	72	69.9	76.4	61.8	56	78.1	59.4	94.2	58.1														High	3	0.3854	0	536.973	0.98	0.00053	21.4483	0.0006241	0.001809	0.446	1.92
FALSE	High	SVVGFVEL	1xTMT6plex [N-Term]	0.00746407	0.0012453	0.437	1	1	3	52839_tr_B9EJX5	0	1078.63	152.2	138.7	190.6	140.7	144.5	181.1	167.2	161.6	151.3	194.7	235.7	8.17	15.04	7.46	18.82	9.41	13.55	18.96	8.54	18.94	14.08	6.98		High	2	0.2849	0	539.821	-0.12	-7e-05	54.0633	0.0006241	0.001924	0.437	1.86
FALSE	High	MSFQFAHL	1xTMT6plex [N-Term]	0.00746407	0.0012453	0.437	1	1	2	56315_tr_E9QKX5	0	1209.63	378.6	378.5	330.5	406.3	311.5	452.2	407.7	443.5	400.3	599.2		48.56	45.65	53.89	47.63	42.11	46.07	47.4	48.23	47.13	48.17			High	2	0.5385	0	605.319	0.85	0.00051	46.1629	0.0008381	0.002849	0.379	2.34
FALSE	High	VSARNIMLL	1xTMT6plex [N-Term]	0.00587133	0.0012453	0.471	1	1	2	47355_tr_Q8JZN2	0	1245.76	216.9	225.9	214.8	222.7	228	190.7	193.4	248.9	153	229.1		34.05	36.29	29.58	28.2	41.29	36.6	35.62	30.15	34.49	32.8			High	2	0.3	0	623.381	0.5	0.00031	43.0545	0.0006241	0.001532	0.471	2.3
FALSE	High	QAPSNRPYFL	1xTMT6plex [N-Term]	0.00800948	0.0012453	0.427	1	1	2	50571_sw_Q3U0S6	0	1421.77																							NoQuanValues	High	2	0.4426	0	711.391	0.42	0.0003	26.0453	0.0006241	0.002053	0.427	2.35
FALSE	High	MTFLFANL	1xOxidation [M1]; 1xTMT6plex [N-Term]	0.00915698	0.0012453	0.408	1	1	3	53321_sw_Q5SVR0	0	1201.65	87	92.6	97.9	81.9	97.3	112.4	83.1	66.3	118.2	75.4	420.2	20.19	24.76	21.58	16.25	15.02	17.17	28.16	8.13	41.14	26.33	32.05		High	2	0.0045	0	601.329	2.24	0.00134	59.6911	0.001086	0.003197	0.362	2.23
FALSE	High	SMPISEETL	1xOxidation [M2]; 1xTMT6plex [N-Term]	0.00767766	0.0012453	0.433	1	1	1	50901_sw_P97432	0	1251.63	31.9	37.3	42	36.5	37.1	23.8	31.7	29	39.3		558.2													High	2	0.4675	0	626.321	0.47	0.00029	21.631	0.0006241	0.001975	0.433	2.46
FALSE	High	VTFDYEEL	1xTMT6plex [N-Term]	0.00566755	0.0012453	0.476	1	1	1	43513_sw_Q9D2L9	0	1244.62	469	421.4	410.6	348.6	418.3	499.9	386.4	303.1	491.4	370.1	1236.7													High	2	0.1626	0	622.817	1.38	0.00086	45.8069	0.0006241	0.001481	0.476	2.03
FALSE	High	NAVGNPEYL	1xTMT6plex [N-Term]	0.00877802	0.0012453	0.414	1	1	3	52943_sw_Q01279	0	1205.64	254.1	240.5	224.4	230	260.5	209.9	277.1	245.5	311.5	207.1	369.4	0.96	13.94	0.13	9.99	7.69	7.16	15.16	1.21	13.11	8.53	21.12		High	2	0.5205	0	603.321	-1.9	-0.00114	23.2904	0.0006241	0.002253	0.414	2.19
FALSE	High	TAVISYDYL	1xTMT6plex [N-Term]	0.00841462	0.0012453	0.42	1	1	2	40431_sw_Q9D0L4	0	1273.69	83.8	80.2	93.3	75	96.3	80.7	84.3	80.9	89.5	70.1	137.7	1.97	13.63	7.03	14.03	2.1	8.96	3.89	9.48	12.49	4.67			High	2	0.4138	0	637.348	0.14	9e-05	44.8104	0.0006241	0.002159	0.42	2.32
FALSE	High	VSYSFLEI	1xTMT6plex [N-Term]	0.00671438	0.0012453	0.452	1	1	1	24972_tr_A2A8S3	0	1186.66	206.7	209.5	230.8	264.2	92.7	348.5	138.2	156.1	353.6	248.8	454.8													High	2	0.4157	0	593.831	-0.12	-7e-05	58.0843	0.0006241	0.001743	0.452	1.66
FALSE	High	GILTFSNL	1xTMT6plex [N-Term]	0.00789732	0.0012453	0.429	1	1	2	52965_sw_Q6GQT9	0	1093.65	323	320	370.5	387.9	205.9	489.3	265	258.2	403.3	462.5		12.09	7.86	20.86	8.49	20.53	17.67	5.18	7.53	24.99	14.99			High	2	0.2291	0	547.326	-0.04	-2e-05	55.2596	0.0006241	0.00203	0.429	2.27
FALSE	High	YGVSNLQEF	1xTMT6plex [N-Term]	0.00806615	0.0012453	0.426	1	1	2	32832_sw_Q91VH1	0	1285.66	104.6	106.5	94	110.4	94	97.9	107.3	107.7	101.9	91.9	219.1	3.82	3.61	0.62	8.61	11.54	9.01	3.08	5.71	10.9	5.92			High	2	0.4041	0	643.335	-0.33	-0.00021	36.2082	0.0006241	0.002078	0.426	2.45
FALSE	High	SGYKYVGM	1xTMT6plex [K4]; 1xTMT6plex [N-Term]	0.00583	0.0012453	0.472	1	1	3	26488_sw_Q91XB7	0	1362.75	236	240	249.2	243.2	183.4	266.2	278.7	270.9	224.4	340.7		52.28	55.06	60.64	61.69	55.89	53.78	59.11	49.06	62.94	60.21			High	2	0.0571	0	681.879	1.44	0.00098	21.3326	0.0006241	0.001533	0.471	1.75
FALSE	High	GAPLNIHKV	1xTMT6plex [K8]; 1xTMT6plex [N-Term]	0.00595487	0.0012453	0.469	1	1	3	48267_sw_Q80XQ2	0	1406.89	199.9	183.7	174.1	153.9	222.9	145.8	179.6	154.1	186	162.2		52.99	42.16	53.08	50.04	42.04	46.15	48.47	49.26	59.83	48.43			High	3	0.6691	0	469.635	0.57	0.00027	21.6934	0.0006241	0.001551	0.469	2.75
FALSE	High	FMATNPEHL	1xTMT6plex [N-Term]	0.00695557	0.0012453	0.447	1	1	2	49915_tr_B7ZNP0	0	1288.66	58.1	65	51.8	66.4	50.6	48.7	71.8	69.3	58	70.4		40.52	42.65	47.62	50.94	49.87	58.36	35.91	51.11	53.64	49.67			High	2	0.448	0	644.831	-0.12	-8e-05	29.2028	0.001926	0.01021	0.211	2.21
FALSE	High	SSVSNTNYATL	1xTMT6plex [N-Term]	0.00625667	0.0012453	0.462	1	1	1	46343_sw_Q61321	0	1385.71	18.5	16.4	11.7	15.1	13	10.8	15.9	18.6	15	14.6														High	2	0.5152	0	693.359	-0.36	-0.00025	20.0165	0.0006241	0.001625	0.462	2.64
FALSE	High	NSMVLFDHM	1xTMT6plex [N-Term]	0.00847414	0.0012453	0.419	1	1	3	54701_sw_Q64511	0	1322.64	273.9	193	267.4	350.6	123.9	254.6	194.3	224.4	311.3	290.9		15.38	9.9	15.51	17.69	11.18	10.86	23.01	13.79	14.88	9			High	2	0.5747	0	661.826	0.95	0.00063	39.4031	0.0006241	0.002172	0.419	2.21
FALSE	High	GALKNLSVI	1xTMT6plex [K4]; 1xTMT6plex [N-Term]	0.00566755	0.0012453	0.476	1	1	3	51063_sw_F2Z461	0	1372.89	404.3	431.6	375.4	426	417.1	328.2	407.1	374.2	467.4	406.9		52.99	48.49	46.51	45.72	47.69	48.96	52.97	47.1	46.02	49.37			High	2	0.2578	0	686.951	0.67	0.00046	40.8486	0.0006241	0.002013	0.43	2.56
FALSE	High	GAAMNSLTSL	1xOxidation [M4]; 1xTMT6plex [N-Term]	0.00847414	0.0012453	0.419	1	1	1	40420_sw_Q9Z0H4	0	1209.63																							NoQuanValues	High	2	0.2513	0	605.321	-0.47	-0.00029	23.8092	0.0006241	0.002169	0.419	1.91
FALSE	High	NVWRFPYL	1xTMT6plex [N-Term]	0.00896552	0.0012453	0.411	1	1	1	43713_sw_Q61327	0	1323.74	34.9	40.6	44.9	34	54.3	48.5	41.6	42.1	54.4	47.3														High	2	0.1579	0	662.373	-1.18	-0.00078	52.1647	0.0006241	0.002299	0.411	1.71
FALSE	High	RATSNVFAM	1xOxidation [M9]; 1xTMT6plex [N-Term]	0.00823856	0.0012453	0.423	1	1	2	15801_sw_Q3THE2	0	1241.65	20.3	17.2	18.2	20.6	15	18.9	23.1	19.4	20.4	13.8	55.5	61.63	70.45	80.89	57.03	8.54	66.48	48.78	33.42	77.9	56.76	27.47		High	2	0.5048	0	621.33	0.65	0.0004	12.0905	0.001664	0.003481	0.35	2.08
FALSE	High	VQYVLPRL	1xTMT6plex [N-Term]	0.00695557	0.0012453	0.447	1	1	2	53644_sw_Q62245	0	1216.76	144.6	163.3	167.9	146.1	146.1	184.6	178.1	160.9	143.4	190.5	241.8	21.32	21.08	17.17	20.72	24.28	12	28.7	25.26	14.87	20.66	15.61		High	2	0.4718	0	608.885	0.21	0.00013	45.9691	0.0006241	0.001802	0.447	2.48
FALSE	High	QALKYFNL	1xTMT6plex [K4]; 1xTMT6plex [N-Term]	0.00841462	0.0012453	0.42	1	1	4	47813_sw_Q9Z2G6	0	1454.88	469.8	496.6	512.9	454	456.8	596.6	506.5	549.8	380.4	647.8		6.9	7.52	2.13	11.36	0.72	8.39	2.4	4.1	4.17	7.11			High	2	0.4154	0	727.943	1.49	0.00108	46.2846	0.0006241	0.002158	0.42	1.95
FALSE	High	AIVEFLSNL	1xTMT6plex [N-Term]	0.00570773	0.0012453	0.475	1	1	3	6701_tr_D3Z616_	0	1234.72	43.3	42.2	70.7	43.2	48.9	65.2	42.4	46.7	65	61	75.9	21.23	32.17	2.4	15.89	25.59	15.18	41.27	24.87	5.52	23.65	33.56		High	2	0.2385	0	617.864	-2.41	-0.00149	89.1511	0.002552	0.01457	0.173	2.39
FALSE	High	SSYTFPKM	1xOxidation [M8]; 1xTMT6plex [K7]; 1xTMT6plex [N-Term]	0.00700483	0.0012453	0.446	1	1	2	31826_sw_Q9WUR2	0	1434.77	77.5	80.8	87.4	72.7	76.8	101.8	93.1	63.3	102.2	92.9		51.7	61.56	48.09	61.19	56.86	62.9	43.5	61.5	51.17	55.65			High	2	0.4576	0	717.889	0.94	0.00067	18.9249	0.0006241	0.001814	0.446	1.77
FALSE	High	QAVHNGTYI	1xTMT6plex [N-Term]	0.00902889	0.0012453	0.41	1	1	1	25028_sw_Q3TEW6	0	1231.66	23.5	17.2	27.5	17.6	20.4	17.8	26.8	19.9	23.8	14.6	43.8													High	2	0.4778	0	616.336	0.6	0.00037	11.928	0.0006241	0.002313	0.41	2.03
FALSE	High	YGLTNNSKL	1xTMT6plex [K8]; 1xTMT6plex [N-Term]	0.00652744	0.0012453	0.456	1	1	1	43744_sw_Q8R349	0	1467.86	14.1	6.7	19.3	12.9	13.2	12.4	15.2	9.8	26.9	12.8														High	2	0.3243	0	734.433	0.72	0.00053	24.5834	0.0006241	0.001695	0.456	2.59
FALSE	High	LAVENLLTL	1xTMT6plex [N-Term]	0.00751691	0.0012453	0.436	1	1	3	55161_tr_E9Q4K7	0	1214.76	119.9	121.4	114.7	117.2	105.7	106.9	100	117.8	129.1	108.8	57.8													High	2	0.2753	0	607.881	-0.68	-0.00041	77.0735	0.001926	0.0106	0.207	1.78
FALSE	High	LQYEFTHL	1xTMT6plex [N-Term]	0.00915698	0.0012453	0.408	1	1	2	51923_tr_A2AB60	0	1279.69	90.5	104.9	115	107.5	92.3	127.4	126	105.9	115.3	114.4	342.5	12.43	20.34	16.12	10.7	14.87	20.27	4.7	10.68	17.89	6.38	30.49		High	2	0.2115	0	640.349	1.24	0.00079	40.7986	0.0006241	0.002343	0.408	2.08
FALSE	High	IMYNVTEL	1xTMT6plex [N-Term]	0.00751691	0.0012453	0.436	1	1	2	35148_sw_Q3TIR1	0	1211.65	203.8	191.8	239.8	244.6	136.5	264.8	185.9	194.1	235.4	299.5		35.04	48.05	37.15	38.3	41.97	43.7	37.24	38.21	45.41	40.31			High	2	0.4526	0	606.33	-0.89	-0.00054	48.4071	0.0008381	0.002842	0.379	1.9
FALSE	High	AAMKNVTEL	1xTMT6plex [K4]; 1xTMT6plex [N-Term]	0.00558802	0.0012453	0.478	1	1	5	23299_sw_P61982	0	1434.84	614.6	569.7	660.9	603.5	707.1	466	670.5	576.3	604.8	638		29.5	31.3	23.8	31.47	25.53	28.42	30.05	28.35	32.53	28.87			High	2	0.3992	0	717.924	1.09	0.00078	28.0553	0.001878	0.007739	0.243	2.38
FALSE	High	TTPQNQVDM	1xTMT6plex [N-Term]	0.0074116	0.0012453	0.438	1	1	2	18680_sw_Q99LU0	0	1262.62	26.3	19.9	20.1	23.1	31.5	19.3	24.4	20.9	25	19.8		40.32	34.62	3.28	32.05	47.86	51.83	47.13	33.96	45.78	50.6			High	2	0.5361	0	631.816	-0.11	-7e-05	12.1491	0.0006241	0.001919	0.438	2.63
FALSE	High	INFDFHQF	1xTMT6plex [N-Term]	0.00705444	0.0012453	0.445	1	1	2	51211_tr_D3YZB3	0	1296.66	182.6	166.8	186.4	185.9	146.1	236	170.1	159.2	252.6	223.8	336	35.94	29.08	40.3	31.7	37.41	32.19	38.27	34.4	33.35	33.43	47.2		High	2	0.4575	0	648.832	-0.13	-8e-05	48.1486	0.0008381	0.003038	0.369	2.12
FALSE	High	ATPGRLIDFL	1xTMT6plex [N-Term]	0.00896552	0.0012453	0.411	1	1	2	44636_tr_Q3U741	0	1331.79	447.5	493.9	459.7	342.1	494.5	383.1	416.6	419	279.3	338.4	513	29.08	31.6	25.7	30.92	32.44	26.45	36.18	26.48	32.15	24.5	33.45		High	2	0.4386	0	666.398	-0.33	-0.00022	50.8508	0.0006241	0.002289	0.411	1.71
FALSE	High	SALSLGPFL	1xTMT6plex [N-Term]	0.0073595	0.0012453	0.439	1	1	2	40476_sw_Q6P8H8	0	1133.68	38.7	33.2	43.4	41.7	32.7	37.4	17.5	33.7	34.8	32.4														High	2	0.0803	0	567.342	0.03	1e-05	63.7654	0.0006241	0.001897	0.439	2.49
FALSE	High	KVLVFSQM	1xTMT6plex [K1]; 1xTMT6plex [N-Term]	0.00583	0.0012453	0.472	1	1	3	48168_sw_Q60848	0	1409.86	540.5	540	640.1	705.4	287.4	714.8	550.5	479.2	683.8	833		7.5	6.3	8.99	8.76	5.97	3.67	8.53	1.22	7.02	4.5			High	2	0.6209	0	705.433	0.34	0.00024	42.7172	0.0006241	0.001524	0.472	1.82
FALSE	High	SSINNLQTNTV	1xTMT6plex [N-Term]	0.0073595	0.0012453	0.439	1	1	1	54530_sw_Q9WV30	0	1419.76																							NoQuanValues	High	2	0.2425	0	710.385	-0.26	-0.00018	19.8636	0.0006241	0.001905	0.439	3.01
FALSE	High	AGIENKFGLYL	1xTMT6plex [K6]; 1xTMT6plex [N-Term]	0.00835552	0.0012453	0.421	1	1	3	45305_sw_Q8BH59	0	1682.99	469.6	504.3	464.7	423.6	531.8	445.5	457.8	552.3	351.1	518.9		39.53	36.21	37.58	31.85	43.94	31.26	43.27	32.54	48.69	34.85			High	3	0.4675	0	561.667	-0.6	-0.00034	53.9564	0.0006241	0.002146	0.421	1.69
FALSE	High	SSLPNLAISTI	1xTMT6plex [N-Term]	0.00583	0.0012453	0.472	1	1	2	56424_sw_E9Q555	0	1344.79	165.5	140.8	160.3	131.7	136.2	127.6	151.7	149.4	134.9	131.9	269	27.6	36.04	24.06	27.56	39.09	27.84	38.62	35.91	35.54	34.79			High	2	0.4571	0	672.9	-0.89	-0.0006	53.2146	0.007391	0.05233	0.035	2.45
FALSE	High	INTWFTDL	1xTMT6plex [N-Term]	0.00662025	0.0012453	0.454	1	1	1	55660_tr_A2AGH8	0	1238.66	18.7	18.5	30.1	26.9	22.9	35.4	21.8	26.4	16.9	33.9														High	2	0.3366	0	619.835	0.05	3e-05	66.7775	0.0006241	0.001722	0.454	2.02
FALSE	High	INVLFDLL	1xTMT6plex [N-Term]	0.00558802	0.0012453	0.478	1	1	3	55111_sw_A2AIV2	0	1175.72	163.9	100.9	293.1	111.9	146.8	182.4	157.6	178.9	104.5	232.7		26.31	34.34	32.54	25.91	24.09	25.94	22.37	33.11	25.34	31.62			High	2	0.2568	0	588.365	-1.08	-0.00063	106.846	0.001748	0.005457	0.287	1.83
FALSE	High	INYSYINL	1xTMT6plex [N-Term]	0.00583	0.0012453	0.472	1	1	2	56003_sw_B1AY13	0	1228.68	113.8	113.7	132.3	132.1	91	151.5	121.8	109.2	131.9	139.9	266.1	49.93	52.87	58.63	58.56	43.72	65.27	44.91	52.72	61.87	56.01	62.47		High	2	0.3578	0	614.844	2.41	0.00148	47.977	0.0006241	0.001524	0.472	2.04
FALSE	High	RQAENGMYI	1xTMT6plex [N-Term]	0.00902889	0.0012453	0.41	1	1	2	55729_sw_B2RQC6	0	1310.67	155.8	144.6	144.1	162.9	159.3	131.4	154.7	165.5	146.1	163.9		6.1	1.59	14.69	1.04	19.24	1.28	6.95	2.71	7.17	5.62			High	2	0.4178	0	655.84	0.91	0.0006	15.1556	0.0006241	0.00231	0.41	2.13
FALSE	High	LNYTYSQL	1xTMT6plex [N-Term]	0.00616892	0.0012453	0.464	1	1	2	55224_sw_Q5SNZ0	0	1230.66	138.4	140.2	167.4	153.4	129.4	200.8	156.4	156.7	153.9	170.1	282.5	14.69	5.97	21.58	11.72	12.05	14.49	15.96	12.27	23.81	9.86	34.17		High	2	0.4686	0	615.832	0.61	0.00037	34.6326	0.003253	0.01881	0.147	2.07
FALSE	High	TSVVFNKL	1xTMT6plex [K7]; 1xTMT6plex [N-Term]	0.00566755	0.0012453	0.476	1	1	3	10365_sw_Q791N7	0	1365.85	126.6	143.5	131.9	133.2	112.9	159.6	147.1	121.8	163	163.8		7.01	2.21	14.55	7.33	21.02	10.4	18.04	22.05	9.62	12.91			High	2	0.548	0	683.429	0.82	0.00056	38.0719	0.0006241	0.001485	0.476	2.81
FALSE	High	VIFEMTNL	1xTMT6plex [N-Term]	0.00877802	0.0012453	0.414	1	1	1	53904_sw_Q60751	0	1195.66	58.6	49.1	58.7	58	39.1	71	47.3	37.7	68.5	75.8														High	2	0.1907	0	598.332	-3.01	-0.0018	61.7306	0.0006241	0.002252	0.414	2.57
FALSE	High	VVFIFRVL	1xTMT6plex [N-Term]	0.00616892	0.0012453	0.464	1	1	1	24738_sw_Q02738	0	1221.79	49.6	40.2	83.5	53.2	61.4	56.3	59.8	70.1	51.9	76.4														High	2	0.1772	0	611.399	-0.63	-0.00039	79.7241	0.0006241	0.001604	0.464	2.37
FALSE	High	AAIVDGDRI	1xTMT6plex [N-Term]	0.00566755	0.0012453	0.476	1	1	3	54936_sw_Q7TT50	0	1158.67	144.8	140.9	171.3	126	157.3	119.7	157.4	119.1	168.4	110.5	252.5	11.73	11.49	15.08	11.37	0.48	20.99	9.77	15.39	10.43	8.43	8.15		High	2	0.5593	0	579.838	1.38	0.0008	20.3466	0.003253	0.02075	0.137	2.36
FALSE	High	IQLMNTAHL	1xOxidation [M4]; 1xTMT6plex [N-Term]	0.00690665	0.0012453	0.448	1	1	3	43482_sw_Q9DC50	0	1285.71	91.3	96.6	87.8	89.5	88.7	88.5	92.7	70.3	116.6	69.1	269.6	25.61	28.53	9.76	32.54	34.66	15.58	32.51	47.8	9.73	25.31	26.87		High	2	0.4178	0	643.36	0.08	5e-05	28.6627	0.0006241	0.002157	0.42	2.13
FALSE	High	IGLGNLTLI	1xTMT6plex [N-Term]	0.00648151	0.0012453	0.457	1	1	3	55885_tr_L7N451	0	1142.73	741.5	744.1	767.2	741.1	932.6	662.9	646.8	757.9	553.6	653.9	1069.9													High	2	0.1595	0	571.871	-0.18	-0.0001	72.5202	0.0006241	0.001688	0.457	2.32
FALSE	High	TSVENHEFL	1xTMT6plex [N-Term]	0.00859442	0.0012453	0.417	1	1	5	55743_sw_Q8CJF7	0	1304.67	223.2	270.8	184.6	252.4	255.5	207.4	280	235.8	241.6	214.9	464.6	29.37	22.38	44.25	23.92	31.57	20.45	30.98	26.42	23.6	31.52	16.68		High	3	0.2249	0	435.561	0.54	0.00023	13.8436	0.002252	0.01268	0.188	2.09
FALSE	High	WSPTNLAYF	1xTMT6plex [N-Term]	0.00583	0.0012453	0.472	1	1	2	44533_sw_Q8BUI3	0	1327.69	262.6	365.7	291.4	381	371.5	352.7	341	370.3	277.4	320.5	529.4	0.03	2.19	13.84	0.47	6.56	0.77	4.36	5.07	5	2.47	5.28		High	2	0.3065	0	664.345	-4.6	-0.00305	57.3483	0.005972	0.03819	0.072	1.99
FALSE	High	VVFFFTRL	1xTMT6plex [N-Term]	0.00896552	0.0012453	0.411	1	1	4	12005_tr_D3Z1M9	0	1257.76	450.6	318.8	565.8	456.1	265.9	534.7	366.5	337.8	714.5	525.1	864													High	2	0.3734	0	629.381	-0.12	-8e-05	69.7629	0.0008381	0.002443	0.402	2.33
FALSE	High	VFIDLPTL	1xTMT6plex [N-Term]	0.00865519	0.0012453	0.416	1	1	3	23750_tr_F6W695	0	1146.7	137.7	132.4	168.9	133.8	133.4	175.1	146.5	136.6	147.1	165.7	243.6													High	2	0.2037	0	573.852	0.33	0.00019	80.5073	0.002252	0.01171	0.197	1.62
FALSE	High	SALNNFQVV	1xTMT6plex [N-Term]	0.00757012	0.0012453	0.435	1	1	3	25291_sw_Q9ER00	0	1220.68	259.7	286	260.2	318.3	186.8	271.8	257.2	221.8	328.9	220	525.2	14.29	11.2	7.53	7.05	12.79	14.53	7.95	9.77	11.17	9.06	12.38		High	2	0.4235	0	610.846	1.19	0.00073	39.2729	0.001086	0.003059	0.368	1.7
FALSE	High	KIITYRNL	1xTMT6plex [K1]; 1xTMT6plex [N-Term]	0.00720537	0.0012453	0.442	1	1	2	34136_sw_Q8BFV2	0	1478.95	255.2	283.2	240.3	250.2	212.9	272.1	257	210	242.9	292.3		62.83	69.11	52.6	69.85	63.37	67.71	61.21	54.91	70.11	65.67			High	3	0.3043	0	493.654	1.27	0.00063	24.6121	0.001086	0.003115	0.366	1.61
FALSE	High	AAYTFYAL	1xTMT6plex [N-Term]	0.00909271	0.0012453	0.409	1	1	3	36245_sw_Q8R0P8	0	1148.62	321.6	282.5	334.1	474.3	81.2	546.4	179.1	213.5	555	397.2	720	10.09	14.36	8.49	7.27		6.15	14.93	6.97	10.64	8.98	12.68		High	2	0.4371	0	574.813	-0.62	-0.00036	47.2263	0.0006241	0.002319	0.409	1.67
FALSE	High	SQVVHKAVL	1xTMT6plex [K6]; 1xTMT6plex [N-Term]	0.00666715	0.0012453	0.453	1	1	2	35142_tr_A0A0R4	0	1438.91	135.6	159.6	131.9	198.6	211.7	135.7	150.1	127.6	136.8	114.7		26.55	32.13	44.9	35.04	40.35	35.57	28.85	37.59	25.55	36.32			High	3	0.7922	0	480.31	0.33	0.00016	18.4511	0.0006241	0.00173	0.453	2.31
FALSE	High	TTVFNFPVSI	1xTMT6plex [N-Term]	0.00902889	0.0012453	0.41	1	1	2	32342_sw_P28563	0	1353.76	64.2	76.9	58.2	50.9	72.2	60.5	58.6	56.2	57.8	57	22.8													High	2	0.4118	0	677.384	-0.12	-8e-05	72.8523	0.0006241	0.002312	0.41	2.38
FALSE	High	VAPEFRRL	1xTMT6plex [N-Term]	0.00818068	0.0012453	0.424	1	1	7	16503_sw_P61600	0	1216.74	257.3	278.4	289.8	249.5	263.1	317.9	294.8	239.3	315.3	297.1	248.5	67.53	70.75	67.02	66.86	72.95	72.07	73.57	70.12	69.97	73.98	10.7		High	2	0.3889	0	608.872	0.32	0.00019	19.6008	0.0006241	0.002101	0.424	2.34
FALSE	High	SSIENMENI	1xTMT6plex [N-Term]	0.00902889	0.0012453	0.41	1	1	1	34837_sw_O08576	0	1265.62	69.6	78.3	81.2	76.5	89.6	68.2	91.1	81.9	82.5	67.7	121.8													High	2	0.3441	0	633.316	0.74	0.00047	27.5704	0.0006241	0.002304	0.41	2.47
FALSE	High	LLENWDTL	1xTMT6plex [N-Term]	0.00847414	0.0012453	0.419	1	1	1	24599_sw_Q00623	0	1232.67	34.2	40.9	47.1	41.2	43.9	46.5	49.5	44.4	66	53.5	122.7													High	2	0.3734	0	616.84	0.59	0.00036	58.057	0.0006241	0.00217	0.419	2.41
FALSE	High	IIFVPVPQL	1xTMT6plex [N-Term]	0.00587133	0.0012453	0.471	1	2	3	18144_sw_P62082	0	1254.8	26.4	20	37.6	20.3	26.3	28.4	13.2	23	16.9	31.2	22.8	6.19	15.37	18.45	30.83	10.37	24.28	55.77	21.3	26.14	16.13			High	2	0.3316	0	627.904	-1.86	-0.00117	90.7294	0.0006241	0.001531	0.471	1.96
FALSE	High	VGVINLDGL	1xTMT6plex [N-Term]	0.00657368	0.0012453	0.455	1	1	1	15790_sw_P03925	0	1128.68	105	91	151.1	105	129.5	110.4	101.3	115.8	132.5	108.1														High	2	0.2125	0	564.844	-1.77	-0.001	55.8668	0.0006241	0.001706	0.455	2.4
FALSE	High	SQVVNVLTSVI	1xTMT6plex [N-Term]	0.00746407	0.0012453	0.437	1	1	3	50114_sw_Q3TQQ9	0	1387.84	304.8	284.3	327.6	315.1	354	294.2	297	291.5	285.5	272.7	560.8													High	2	0.3037	0	694.422	0.66	0.00046	68.3161	0.001748	0.005994	0.275	1.35
FALSE	High	AAVQLIWVV	1xTMT6plex [N-Term]	0.00700483	0.0012453	0.446	1	1	3	50612_sw_Q8CIM8	0	1227.77	115.1	100.2	147	111.5	117.5	108.1	107.2	106.2	185.3	129.6														High	2	0.48	0	614.386	-0.58	-0.00036	75.8409	0.0006241	0.001807	0.446	1.25
FALSE	High	VGVVSVEFI	1xTMT6plex [N-Term]	0.00625667	0.0012453	0.462	1	1	2	50901_sw_P97432	0	1177.7	269.5	234.9	307.9	226.2	256.7	241.5	260.7	247.4	284.9	260.7	403.3	20.29	14.41	21.13	19.46	16.73	14.11	5.99	24.24	24.12	12.41	11.38		High	2	0.4709	0	589.355	0.26	0.00015	57.9411	0.0006241	0.001633	0.462	2.23
FALSE	High	AVIKFLEL	1xTMT6plex [K4]; 1xTMT6plex [N-Term]	0.0060824	0.0012453	0.466	1	1	3	50243_sw_P43247	0	1390.91	483.9	460	618.9	464.8	523.6	600.7	569.9	587.4	436.3	660.6														High	2	0.648	0	695.958	0.35	0.00024	61.5234	0.0006241	0.001586	0.466	1.79
FALSE	High	SSLKFLLL	1xTMT6plex [K4]; 1xTMT6plex [N-Term]	0.00657368	0.0012453	0.455	1	1	2	49437_sw_Q6AXC6	0	1378.91	321.2	281.5	443.6	317.9	385	391.8	407.3	395.5	330.8	503.8														High	2	0.2151	0	689.957	-0.18	-0.00012	59.1307	0.0006241	0.001704	0.455	1.72
FALSE	High	KTWSYTYL	1xTMT6plex [K1]; 1xTMT6plex [N-Term]	0.007732	0.0012453	0.432	1	1	2	55832_tr_F6RJC1	0	1519.86	135.1	200.6	182.2	191.6	196	279.3	216.2	235.8	183.3	265.9		28.2	24.62	20.84	24.73	17.63	33.89	22.99	30.74	31.34	30.81			High	2	0.2899	0	760.434	2.68	0.00203	36.8724	0.0006241	0.001995	0.432	1.69
FALSE	High	IIIYFSRL	1xTMT6plex [N-Term]	0.00871639	0.0012453	0.415	1	1	1	23262_sw_Q99JT6	0	1253.78	48.3	32.6	56.6	46.4	38.9	50.7	38.1	54.5	59.9	62.8														High	2	0.1746	0	627.395	0	0	58.4172	0.0006241	0.002229	0.415	2.52
FALSE	High	SAFDFENM	1xTMT6plex [N-Term]	0.00695557	0.0012453	0.447	1	1	2	36619_sw_P50396	0	1189.54	213.4	179.9	223.3	317		340.3	91.9	145.6	346.2	316.3		13.65	18.19	24.69	23.09		20.82	31.48	24.78	24.08	20.83			High	2	0.4706	0	595.274	0.33	0.0002	41.2121	0.0006241	0.001949	0.435	2.38
FALSE	High	SQPIAQQPL	1xTMT6plex [N-Term]	0.00690665	0.0012453	0.448	1	1	4	40702_tr_F7B5B5	0	1210.7	71.7	54.5	59.3	70.9	69.3	56	55.9	71.5	59.1	54.7	99.4	14.07	4.37	9.52	5.5	24.03	15.51	1.12	9.32	11.19	15.48	18.09		High	2	0.1993	0	605.854	0.47	0.00029	20.3006	0.001664	0.003751	0.339	3.01
FALSE	High	SSLKNYFTL	1xTMT6plex [K4]; 1xTMT6plex [N-Term]	0.00603959	0.0012453	0.467	1	2	6	50222_tr_Q91XX1	0	1530.89	1246.1	1371.2	1271.9	1219	1719.4	1225.1	1310.2	1568.9	571	1403.3		3.49	2.82	0.85	0.78	4.99	0.15	2.36	0.04	68.43	0.98			High	2	0.2271	0	765.951	0.34	0.00026	46.9023	0.001748	0.004848	0.303	2.29
FALSE	High	KSIVNQVFL	1xTMT6plex [K1]; 1xTMT6plex [N-Term]	0.0092217	0.0012453	0.407	1	1	2	33914_sw_Q9DCN7	0	1505.95	666.9	725.1	546.4	725.3	679.7	598.8	667.1	725.8	504.7	629.7		15.32	17.84	16.96	18.74	6.61	21.29	20.85	16.08	2.37	17.23			High	2	0.2482	0	753.477	0.91	0.00069	45.9455	0.0008381	0.002356	0.407	1.37
FALSE	High	AAPINTQGL	1xTMT6plex [N-Term]	0.00890258	0.0012453	0.412	1	1	2	51618_tr_A0A0R4	0	1113.65	27	30	23.4	23.9	27.7	21	28.4	22.5	30.5	22.5	86.1	38.1	21.69	15.87	4.06	53.67	30.85	22.87	27.4	27.13	9.84			High	2	0.3899	0	557.328	1.2	0.00067	25.947	0.0006241	0.002277	0.412	2.77
FALSE	High	KSISNPPGSNL	1xTMT6plex [K1]; 1xTMT6plex [N-Term]	0.00757012	0.0012453	0.435	1	1	2	56011_sw_P83741	0	1571.92	238.2	184.6	233	185	239.1	170.6	184.4	169	197.7	165.4		24.23	24.02	18.81	27.17	27.54	33.71	10.78	25.15	17.41	18.98			High	2	0.6376	0	786.462	1.22	0.00096	18.2253	0.0006241	0.001955	0.435	2.18
FALSE	High	SAMELIWNL	1xTMT6plex [N-Term]	0.00720537	0.0012453	0.442	1	1	4	44758_sw_Q8R480	0	1305.71	140	124.5	153.8	274.2		228	38.8	96.8	398.1	214.1	33.3	73.64	79.39	65.92	73.92		70.78	64.09	66.28	77.53	71.63			High	2	0.1635	0	653.357	0.11	7e-05	78.4601	0.0006241	0.001856	0.442	2.08
FALSE	High	SAPRDAYWI	1xTMT6plex [N-Term]	0.00847414	0.0012453	0.419	1	1	4	30482_sw_Q8CII2	0	1307.69	84.6	126	178.2	104.5	131.9	112.1	109.7	130.9	102.8	105.2	144.6	80.28	76.34		85.4	70.78	80.21	86.61	78.64	89.48	81.14			High	2	0.1685	0	654.351	0.15	0.0001	28.8011	0.001926	0.00995	0.214	1.78
FALSE	High	SAPSADAPM	1xTMT6plex [N-Term]	0.00657368	0.0012453	0.455	1	1	2	25647_tr_S4R257	0	1075.53	111.5	97.2	150.2	108.5	145.9	106.2	111.9	126.1	126.3	125.5		50.5	46.41	49.56	57.43	39.98	47.07	64.34	46.92	54.29	58.55			High	2	0.4615	0	538.268	0.2	0.00011	12.5383	0.006929	0.04389	0.056	1.95
FALSE	High	SSLLFVKL	1xTMT6plex [K7]; 1xTMT6plex [N-Term]	0.00570773	0.0012453	0.475	1	1	2	1535_tr_F6WF94_	0	1364.89	312.9	291.6	513.6	335.3	427.8	466.3	411.9	461.8	245.6	504.3		66.33	53.26	67.18	63.44	49.58	55.7	58.58	62.22	50.16	66.15			High	2	0.2761	0	682.948	-2.13	-0.00145	55.5216	0.0006241	0.001489	0.475	2.97
FALSE	High	AAMLLQQVM	1xOxidation [M3]; 1xTMT6plex [N-Term]	0.00705444	0.0012453	0.445	1	1	2	46177_sw_Q8CCJ3	0	1249.68	108.8	137.8	105.7	199.4		149.5	68.6	78.3	199.3	114.5	186.6	44.65	40.21	42.6	45.11		43.37	30.19	43.71	45.46	44.8	70.67		High	2	0.5	0	625.346	-0.65	-0.00041	48.4435	0.0006241	0.001821	0.445	1.62
FALSE	High	SAPSNPWGGL	1xTMT6plex [N-Term]	0.00884009	0.0012453	0.413	1	1	1	45502_tr_D3Z1R6	0	1214.64	49.6	57	46.2	42.2	71.2	55.5	42.2	54.2	47.3	47.7														High	2	0.4	0	607.822	-0.55	-0.00033	35.2513	0.0006241	0.002263	0.413	3
FALSE	High	AAYRYPYL	1xTMT6plex [N-Term]	0.00823856	0.0012453	0.423	1	1	2	39455_tr_G5E897	0	1245.68	25.5	25.9	33.5	30.8	25.3	34.6	32.3	28.7	30.2	33.9		19.5	5.01	0.48	1.03	37.47	7.93	25.46	15.11	2.66	14.37			High	2	0.2488	0	623.345	-0.01	-1e-05	27.2399	0.0006241	0.002119	0.423	2.01
FALSE	High	RVLLFSQM	1xTMT6plex [N-Term]	0.00676195	0.0012453	0.451	1	2	6	49453_sw_Q9CXF7	0	1222.72	84.3	79.7	97.2	112.8	114.5	123.6	80	87.6	98.8	135.9		80.96	80.03	91.49	69.65		79.74	85	72.38	81.06	86.9			High	2	0	0	611.863	-0.09	-5e-05	41.4855	0.0006241	0.001751	0.451	2.09
FALSE	High	RVFQNEVLGTL	1xTMT6plex [N-Term]	0.00902889	0.0012453	0.41	1	1	3	46279_sw_Q8CHW4	0	1504.87	162	160.6	132.3	157.3	162.2	130.4	154.9	164.7	143.6	133.6	225.8	6.04	13.25	1.56	15.43	12.36	9.57	6.25	6.53	7.71	15.76	2.04		High	2	0.4291	0	752.938	-0.19	-0.00014	41.5008	0.0008381	0.002411	0.404	2.61
FALSE	High	SAPTARVFM	1xOxidation [M9]; 1xTMT6plex [N-Term]	0.00648151	0.0012453	0.457	1	2	1	50298_sw_Q91YR7	0	1224.66	29.2	30	29.3	30.8	26.4	27.5	33.7	21.7	40.7	19.7	76.8													High	2	0.2606	0	612.834	0	0	15.9123	0.0006241	0.001686	0.457	1.42
FALSE	High	KQIENGVYL	1xTMT6plex [K1]; 1xTMT6plex [N-Term]	0.00915698	0.0012453	0.408	1	1	3	36636_sw_Q4PJX1	0	1521.9	269.3	284.8	248.3	273.4	276.8	215.4	258	241	247.3	225		56.84	55.94	47.42	55.95	47.37	55.26	52.53	54.07	54.21	53.48			High	2	0.3484	0	761.456	0.72	0.00055	29.46	0.0006241	0.002344	0.408	1.55
FALSE	High	SAVKNLQQL	1xTMT6plex [K4]; 1xTMT6plex [N-Term]	0.00558802	0.0012453	0.478	1	1	8	41177_tr_A7M7S2	0	1458.9	1073.9	909.7	1067.8	888	1038.4	865.1	1017	800.9	1083	847.5		12.32	15.62	10.18	14.67	12.5	11.65	10.46	17.89	10.4	13.59			High	2	0.3603	0	729.957	1.03	0.00075	24.9628	0.001664	0.003667	0.342	2.47
FALSE	High	VALLFRQL	1xTMT6plex [N-Term]	0.00616892	0.0012453	0.464	1	1	6	55212_sw_Q6ZPE2	0	1188.77	217.3	240.7	250.8	241.9	193	289.7	214.1	210.7	319.9	263.8	425.5	4.01	11.19	7.44	12.26	8.39	7.16	6.53	5.57	19.73	12.82	29.13		High	2	0.48	0	594.886	-1.49	-0.00089	54.3764	0.002394	0.01365	0.18	2.5
FALSE	High	VAPLNLGMI	1xOxidation [M8]; 1xTMT6plex [N-Term]	0.00595487	0.0012453	0.469	1	1	2	55634_sw_Q6P4T2	0	1172.69	209.8	233.7	186	214.5	228.7	202.2	210.5	198.6	218.7	153.6	709.2	21.81	17.65	8.85	18.51	20.7	31.04	1.1	18.84	17.11	11.62	27.03		High	2	0.2935	0	586.848	-1.32	-0.00077	51.0855	0.0008381	0.002728	0.385	2.76
FALSE	High	ISMPDFDLHL	1xTMT6plex [N-Term]	0.00680984	0.0012453	0.45	1	1	2	56448_tr_E9Q616	0	1416.74	51.4	37.8	51	40.9	53.2	33.8	51.6	57.5	41.5	51.5														High	2	0.5017	0	708.874	0.33	0.00023	63.1486	0.0006241	0.001769	0.45	2.87
FALSE	High	RSIKNVTEL	1xTMT6plex [K4]; 1xTMT6plex [N-Term]	0.00657368	0.0012453	0.455	1	1	2	27621_sw_Q99K95	0	1517.94	140.8	134.4	131.7	133.7	152.9	107.8	154.1	114.6	141.1	118														High	2	0.2083	0	759.475	0.42	0.00032	20.5782	0.0006241	0.001706	0.455	1.92
FALSE	High	RSLKFYSL	1xTMT6plex [K4]; 1xTMT6plex [N-Term]	0.00767766	0.0012453	0.433	1	1	3	39522_sw_Q99KP6	0	1471.9	331.1	410.4	302.6	358.7	358	421.2	351.6	361.5	286	445.6		40.95	40.7	28.7	35.94	44.2	42.57	37.99	31.91	52.05	31.51			High	3	0.5573	0	491.306	0.07	4e-05	31.6939	0.0006241	0.001979	0.433	1.31
FALSE	High	SQFKYALV	1xTMT6plex [K4]; 1xTMT6plex [N-Term]	0.00648151	0.0012453	0.457	1	1	2	32184_sw_Q9QXB9	0	1413.85	216.4	237.8	243.6	210.5	221.3	273.8	261.5	227	247.2	291.4		24.89	14.32	22.31	24.94	8.84	17.55	20.12	17.05	8.22	18.15			High	2	0.4528	0	707.429	-0.33	-0.00023	36.0768	0.0006241	0.001683	0.457	2.12
FALSE	High	FAPRDPIPYL	1xTMT6plex [N-Term]	0.00562764	0.0012453	0.477	1	1	4	8438_tr_A0A0U1R	0	1417.8	167	161.1	173.7	148.5	192.4	151.2	175.8	174.4	130.9	145.3	205.7	1.76	2.94	3.47	5.92	0.19	0.81	9.67	7.28	0.83	1.24	32.32		High	2	0.5228	0	709.406	0.1	7e-05	48.648	0.001664	0.003573	0.346	2.41
FALSE	High	RSLENRVTF	1xTMT6plex [N-Term]	0.0071044	0.0012453	0.444	1	1	4	47883_sw_Q99KC8	0	1350.77	240.5	251.7	185.1	238.4	226.9	214.4	206.8	206.6	249.1	142.4	1366	16.12	17.11	23.52	22.17	26.35	21.92	7.58	26.29	18.94	20.14	48.09		High	2	0.2911	0	675.889	0.98	0.00066	15.5824	0.001748	0.006051	0.273	2.37
FALSE	High	VTVENTKTI	1xTMT6plex [K7]; 1xTMT6plex [N-Term]	0.00591295	0.0012453	0.47	1	1	2	54973_sw_E9Q784	0	1462.89	58.6	44.6	59.1	45.9	61	37.2	46.8	38.7	45.7	34.3		28.62	8.45	55.18	27.01	22.39	17.79	33.91	19.61	26.76	21.07			High	2	0.3985	0	731.949	1.33	0.00097	22.9632	0.0008381	0.002884	0.377	2.71
FALSE	High	VNLAYENV	1xTMT6plex [N-Term]	0.00578895	0.0012453	0.473	1	1	2	56386_sw_Q9JHU4	0	1150.63	94.6	101.7	125.1	104.2	89.1	118.6	113.3	87.6	133.7	116.1	258.9	48.67	44.01	43.24	41.64	58.19	39.42	50.18	42.77	43.83	40.3	51.33		High	2	0.3555	0	575.819	0.73	0.00042	31.6206	0.0006241	0.001518	0.473	2.11
FALSE	High	ISPQNMDIL	1xOxidation [M6]; 1xTMT6plex [N-Term]	0.00725638	0.0012453	0.441	1	1	2	34951_sw_Q9QWR8	0	1275.68	59.7	61.4	50.7	56.5	62.1	49.2	57.8	51.5	68.3	37.9	179.6	65.32	67.16	80.08	79.67	60.03	80.23	70.56	62.7	74.23	63.47	93.14		High	2	0.3682	0	638.345	0.64	0.00041	34.271	0.0006241	0.001869	0.441	2.77
FALSE	High	ISPSYKTL	1xTMT6plex [K6]; 1xTMT6plex [N-Term]	0.00666715	0.0012453	0.453	1	1	2	47214_tr_Q3UMK4	0	1366.83	170.4	182.7	199.3	169.4	164.7	233	190.3	164.4	213.5	222.6		35.89	33.43	39.92	24.87	29.33	29.27	39.81	36.99	43.13	35.44			High	2	0.2581	0	683.921	-0.08	-5e-05	29.4881	0.0006241	0.001731	0.453	2.17
FALSE	High	SQATNYGEDL	1xTMT6plex [N-Term]	0.00865519	0.0012453	0.416	1	1	1	29712_sw_Q05186	0	1326.64	7.8	9.8		6.2	8.8	11.5	7.2	11.2	6.5	14.6														High	2	0.2367	0	663.823	0.28	0.00019	15.4236	0.0006241	0.00222	0.416	2.45
FALSE	High	SSFSYLNL	1xTMT6plex [N-Term]	0.0092217	0.0012453	0.407	1	1	2	46389_tr_G5E837	0	1159.62	152.5	143.3	173.7	188.6	89.5	229.8	140.1	131.2	232	200.3	277.8	23.99	21.8	27.9	18.57	44.43	19.68	30.03	23.34	29.28	19.28	47.26		High	2	0.3179	0	580.313	-0.82	-0.00048	47.7459	0.0008381	0.002364	0.407	1.95
FALSE	High	HSIQNSQDM	1xOxidation [M9]; 1xTMT6plex [N-Term]	0.00639063	0.0012453	0.459	1	1	3	19858_sw_Q91YN9	0	1304.61																							NoQuanValues	High	2	0.6189	0	652.808	-0.43	-0.00028	5.0131	0.001664	0.004213	0.322	2.65
FALSE	High	HSLINPEVF	1xTMT6plex [N-Term]	0.00616892	0.0012453	0.464	1	1	2	55813_tr_B7ZWL1	0	1284.71	189.1	142.1	241.3	171.8	243.5	181.2	206.7	223	206.8	180.5		30.79	35.47	29.99	28.96	36.51	37.67	27.6	30.61	37.19	35.16			High	2	0.3494	0	642.861	-0.14	-9e-05	37.6592	0.0006241	0.001608	0.464	1.66
FALSE	High	YGLKNLTAL	1xTMT6plex [K4]; 1xTMT6plex [N-Term]	0.00652744	0.0012453	0.456	1	1	11	40102_sw_Q9EQ32	0	1450.9	2597.1	2764.9	2219.8	2530.1	2731.1	2251.8	2568.8	2724.7	2517.9	2447.9		21.21	20.77	19.19	19.77	22.39	17.22	21.73	21.17	22	18.7			High	2	0.4696	0	725.956	1.18	0.00085	44.114	0.001878	0.006517	0.264	1.81
FALSE	High	SAIINLFHL	1xTMT6plex [N-Term]	0.00634566	0.0012453	0.46	1	1	2	56304_tr_E9QLK7	0	1256.76	104.8	94.4	114.5	97	115.7	99.1	119	96.7	104.7	93.1	189.3													High	2	0.1633	0	628.881	-1.29	-0.00081	64.2346	0.0006241	0.001647	0.46	1.96
FALSE	High	YGIRNSLLI	1xTMT6plex [N-Term]	0.00700483	0.0012453	0.446	1	1	8	47864_sw_P07742	0	1277.78	688.9	784.9	639.7	803.1	891	679.2	698.9	785.7	487.4	652.9	837	19.62	16.92	26.63	18.58	20.5	19.97	22.57	17.62	25.6	21.75	44.89		High	2	0.3052	0	639.393	0.09	6e-05	39.6621	0.002109	0.01151	0.198	2.13
FALSE	High	RQVQNTAITL	1xTMT6plex [N-Term]	0.00896552	0.0012453	0.411	1	1	3	51011_sw_Q8C5W4	0	1372.81	69.1	64.8	61	65	65.2	54.1	65.7	54.7	69.4	47.3	68.9	32.78	37.3	0.77	16.91	36.13	17.52	20.25	20.2	20.89	27.79			High	2	0.5534	0	686.909	0.25	0.00017	19.4398	0.001086	0.003221	0.361	2.53
FALSE	High	HAVSSPEPM	1xOxidation [M9]; 1xTMT6plex [N-Term]	0.0060824	0.0012453	0.466	1	1	1	48661_sw_P52633	0	1199.59																							NoQuanValues	High	2	0.4167	0	600.3	0.74	0.00044	7.4346	0.0006241	0.001582	0.466	2.52
FALSE	High	YGLSNLRYL	1xTMT6plex [N-Term]	0.00562764	0.0012453	0.477	1	1	2	49783_sw_Q99MB1	0	1327.76	64.3	57.8	66.7	59.5	75.4	53.7	64.8	83.8	44.9	60.6	94.5	33.39	11.08	54.46	24.42	29.77	34.54	28.15	31.86	33.99	30.52	17.83		High	2	0.2207	0	664.383	0.62	0.00041	41.1821	0.0006241	0.001982	0.433	2.22
FALSE	High	RQLINALQI	1xTMT6plex [N-Term]	0.00806615	0.0012453	0.426	1	1	3	56225_tr_E9PWQ3	0	1297.82	297.2	368.1	284.1	327.4	314.9	309.3	308	326.1	220.8	287.9	410.2	9.26	7.65	13.42	8.02	7.56	6.57	11.5	4.02	22.45	10.52	5.9		High	2	0.3636	0	649.412	0.77	0.0005	41.7278	0.003253	0.01803	0.151	1.98
FALSE	High	FGAFSINPAM	1xOxidation [M10]; 1xTMT6plex [N-Term]	0.0071044	0.0012453	0.444	1	1	2	34898_sw_Q921F2	0	1299.66																							NoQuanValues	High	2	0.4393	0	650.334	-0.3	-0.0002	46.6103	0.0006241	0.001839	0.444	2.39
FALSE	High	FGGHNEDFI	1xTMT6plex [N-Term]	0.00630101	0.0012453	0.461	1	1	3	43901_tr_E0CYH4	0	1264.62	393.8	391.3	343.9	355	403.7	328.7	380.3	383.4	342.7	327.5	458.2	17.72	21.08	17.46	15.2	29.74	26.37	14.2	22.73	19.89	16.24			High	2	0.4038	0	632.812	0.42	0.00027	30.3627	0.0006241	0.001645	0.461	1.56
FALSE	High	SSPSQAMQEYI	1xOxidation [M7]; 1xTMT6plex [N-Term]	0.0079532	0.0012453	0.428	1	1	1	12039_sw_Q9D061	0	1485.71																							NoQuanValues	High	2	0.3137	0	743.36	1.89	0.0014	16.2401	0.0006241	0.002041	0.428	2.71
FALSE	High	SQATNRETI	1xTMT6plex [N-Term]	0.00690665	0.0012453	0.448	1	1	2	55541_sw_Q80U35	0	1248.67	71.4	53	94.7	53.9	84.5	62.3	66.4	51.9	74.7	50.2	221.1	73.36	74.06	54.25	74.57	70.81	74.86	75.41	81.06	65.66	64.35			High	2	0.2103	0	624.84	-0.83	-0.00052	7.7632	0.0006241	0.001795	0.448	2.52
FALSE	High	VAVKNSGGFL	1xTMT6plex [K4]; 1xTMT6plex [N-Term]	0.00666715	0.0012453	0.453	1	1	2	48776_sw_Q3TZZ7	0	1449.88	319.2	351.4	309.2	342.5	349	263.5	323.7	275.5	329.2	303		42.39	42.5	44.73	41.19	43.78	49.96	37.9	37.3	49.47	43.16			High	2	0.484	0	725.446	1.1	0.0008	33.8306	0.0006241	0.001731	0.453	2.19
FALSE	High	SSFMNPDKI	1xOxidation [M4]; 1xTMT6plex [K8]; 1xTMT6plex [N-Term]	0.00896552	0.0012453	0.411	1	1	3	34740_sw_O35185	0	1512.81	35.4	35.1	76.3	28.2	40	31	31.8	32.2	38.2	26	60.9	79.94	79.43		85.13	92.9	63.44	96.32	82.69	97.92	86.19			High	3	0.3978	0	504.943	-0.12	-6e-05	21.1501	0.003253	0.01764	0.153	2.69
FALSE	High	VIISFNSL	1xTMT6plex [N-Term]	0.00630101	0.0012453	0.461	1	1	2	51913_sw_Q5I012	0	1121.68	249.9	265.9	294.8	236.5	224.5	270.6	276.9	225.6	284.3	313.2	431.1													High	2	0.2442	0	561.342	-0.3	-0.00017	59.2429	0.001878	0.006571	0.263	2.17
FALSE	High	VTVINLFQL	1xTMT6plex [N-Term]	0.00695557	0.0012453	0.447	1	1	5	52425_sw_Q5RJH6	0	1275.79	146.6	134.9	187	158	165.5	134.4	132.1	142.5	146.5	142.4	166.5	50.76	48.36	39.61	45.13	46.48	47.1	36.28	31.73	54.23	43.85			High	2	0.3349	0	638.396	-2.1	-0.00134	90.725	0.0006241	0.001796	0.447	2.15
FALSE	High	LSLSNAAATPA	1xTMT6plex [N-Term]	0.00685808	0.0012453	0.449	1	1	2	40498_sw_Q63850	0	1244.7	136.9	141.2	138.4	131.6	118.9	112.4	132.9	115.2	124.7	98	234.1	47.13	48.84	61.71	52.66	45.72	43.22	59.29	49.89	52.98	53.74	45.09		High	2	0.4545	0	622.856	0.08	5e-05	29.175	0.0006241	0.001776	0.449	2.2
FALSE	High	RSIQNAQFL	1xTMT6plex [N-Term]	0.00652744	0.0012453	0.456	1	1	5	35457_sw_P24638	0	1305.75	134.2	138.6	110.3	143.5	148.7	115.6	135	109.6	159.9	107.9	116.8	51.24	58.95	35.17	55.97	58.44	46.87	58.55	64.16	45.16	49.94	110.31		High	2	0.4889	0	653.378	0.81	0.00053	23.3759	0.0006241	0.001692	0.456	2.25
FALSE	High	FALKNPFYSL	1xTMT6plex [K4]; 1xTMT6plex [N-Term]	0.00720537	0.0012453	0.442	1	1	3	20731_sw_Q9ES56	0	1657.97	314	304.9	272.8	240.6	439	257.9	300.4	408.4	224.5	281.4														High	3	0.3922	0	553.328	-0.52	-0.00029	61.0726	0.0006241	0.001866	0.442	1.53
FALSE	High	SAIMNPASKVI	1xOxidation [M4]; 1xTMT6plex [K9]; 1xTMT6plex [N-Term]	0.00812322	0.0012453	0.425	1	1	2	54836_sw_Q68FD5	0	1604.94	346	399.9	298.9	353.5	393.9	333.6	383.9	327.1	389.2	292.5	489.2	25.98	27.31	23.37	30.13	21.39	29.06	23.78	25.14	26.75	25.47	36.74		High	3	0.5519	0	535.653	0.17	9e-05	31.7479	0.0006241	0.002093	0.425	1.83
FALSE	High	RSYDFEFM	1xOxidation [M8]; 1xTMT6plex [N-Term]	0.0057482	0.0012453	0.474	1	1	3	29877_sw_P40336	0	1339.62	77.4	66.3	71.4	62.4	74.5	96	59.3	58.3	100.9	60.5	314.2	94.28	108.03	91.75	107.71	81.56	100.14	101.43	103.28	89.45	106.39	93.62		High	2	0.4687	0	670.314	1.05	0.0007	24.1383	0.001748	0.005903	0.277	1.92
FALSE	High	VIMIFEMI	2xOxidation [M3; M7]; 1xTMT6plex [N-Term]	0.00767766	0.0012453	0.433	1	1	1	22305_sw_P35762	0	1256.68	45.4	36.8	42.6	43.8	26.2	51.9	33.7	28.4	72.1	42.3	202.6													High	2	0.233	0	628.844	-1.19	-0.00075	71.7245	0.0006241	0.001972	0.433	2.06
FALSE	High	SQLRNADVEL	1xTMT6plex [N-Term]	0.00690665	0.0012453	0.448	1	1	2	50774_sw_P17426	0	1373.76	27.4	23.2	29.1	23	28.1	21.3	21.4	23.1	21	21.7	28.9	9.69	17.21	37.39	3.28	49.58	25.42	33.01	31.06	16.6	37.95			High	2	0.3317	0	687.383	0.79	0.00054	20.625	0.0008381	0.002668	0.389	2.02
FALSE	High	ASVSNPLFL	1xTMT6plex [N-Term]	0.00671438	0.0012453	0.452	1	1	3	42649_tr_V9GX32	0	1176.68	574.6	550.4	412.7	513.3	469.7	464.6	477.1	538.3	432.3	448.2	706.9	13.39	8.25	13.42	7.34	13.38	7.45	15.67	9.45	15.59	9.31	15.86		High	2	0.2923	0	588.844	-0.87	-0.00051	49.3816	0.0006241	0.001737	0.452	1.3
FALSE	High	AASKNGQYV	1xTMT6plex [K4]; 1xTMT6plex [N-Term]	0.00871639	0.0012453	0.415	1	1	1	41498_sw_Q5SSI6	0	1395.8	18.1	10.4	18	12.1	18.6	14.2	15	11.6	8.8	8.1														High	2	0.1667	0	698.402	-1.68	-0.00117	10.0718	0.0006241	0.002229	0.415	2.16
FALSE	High	VCVDNSEYM	1xOxidation [M9]; 1xTMT6plex [N-Term]	0.00591295	0.0012453	0.47	1	1	2	32445_sw_O35226	0	1304.57	25.3	14.1	34.7	23.6	12.3	14.5	17.7	4.5	9.9	24.3		19.98	3.45	43.21	11.22		54.04	5.69		3.87	34.46			High	2	0.1659	0	652.79	1.39	0.00091	22.2693	0.0006241	0.001544	0.47	2.17
FALSE	High	RSVDNIQFL	1xTMT6plex [N-Term]	0.00902889	0.0012453	0.41	1	1	3	20913_sw_Q9CXK4	0	1320.75	278.2	283.4	228.9	245.5	274.3	240.6	255.6	276.2	249.8	209.6	483.4	5.73	12.91	8.6	0.93	14.57	0.31	4.6	9.76	2.07	13.52	9.23		High	2	0.3929	0	660.878	0.96	0.00063	33.8412	0.0006241	0.002311	0.41	1.96
FALSE	High	LALLLIWKL	1xTMT6plex [K8]; 1xTMT6plex [N-Term]	0.00630101	0.0012453	0.461	1	1	3	8724_tr_A0A0A0M	0	1541.06	18.1	5.1	20.1	17.8	14.3	17.6	18.4		71.3	32.2														High	2	0.8839	0	771.032	-1.65	-0.00127	110.079	0.0006241	0.001641	0.461	2.67
FALSE	High	SQLLNLTQL	1xTMT6plex [N-Term]	0.00730776	0.0012453	0.44	1	1	1	53913_sw_Q80TH2	0	1258.76	255.9	258	255.9	254.2	303.9	254.9	266.4	268.1	192.3	239.1	343													High	2	0.3261	0	629.881	-1.01	-0.00064	54.3916	0.0006241	0.001886	0.44	2.3
FALSE	High	VIVKFAQL	1xTMT6plex [K4]; 1xTMT6plex [N-Term]	0.00730776	0.0012453	0.44	1	1	2	55199_sw_Q6NS46	0	1375.91	140.3	145.4	158.6	152.9	118.8	173.1	164	140	142.2	197.1		10.55	13.09	9.74	11.41	3.32	4.77	11.8	3.99	2.55	13.17			High	2	0.3229	0	688.457	-0.51	-0.00035	50.1632	0.0006241	0.001891	0.44	1.92
FALSE	High	YAVAAPVDFL	1xTMT6plex [N-Term]	0.00690665	0.0012453	0.448	1	1	2	53182_sw_O35954	0	1294.72	32.3	25.2	30.1	22	25.2	22.7	34.7	29.5	29.9	26.9														High	2	0.3554	0	647.863	-4.65	-0.00301	59.6247	0.009587	0.06731	0.002	2.42
FALSE	High	VIYNFLSL	1xTMT6plex [N-Term]	0.00680984	0.0012453	0.45	1	1	2	34567_sw_Q8BG09	0	1197.71	38	42.9	24.9	37.2	38.8	51.2	46.5	43.7	42.6	48.8														High	2	0.1981	0	599.356	-3.38	-0.00202	81.9205	0.002683	0.01528	0.168	2.07
FALSE	High	VTYHGFPNL	1xTMT6plex [N-Term]	0.0092217	0.0012453	0.407	1	1	2	31024_sw_O08760	0	1276.69	96.1	151	81.5	127.3	98.1	142.9	118.2	120.5	124.4	95.5	945.1	32.54	35.77	12.64	23.86	22.21	30.14	31.61	20.89	34.13	24.31	23.97		High	2	0.1978	0	638.848	-0.17	-0.00011	36.196	0.001664	0.00366	0.342	1.82
FALSE	High	FAISLIESV	1xTMT6plex [N-Term]	0.00823856	0.0012453	0.423	1	1	3	56386_sw_Q9JHU4	0	1207.71	226.5	189.9	283.9	213.5	195.9	203.2	181.6	220.7	249.9	214.1	96.4													High	2	0.4778	0	604.36	-0.11	-6e-05	77.0574	0.0006241	0.002122	0.423	2.03
FALSE	High	LAIRNDEEL	1xTMT6plex [N-Term]	0.00558802	0.0012453	0.478	1	1	5	11012_sw_Q8CGP6	0	1301.73	334.8	348.3	312.3	344.9	354.6	269.7	355.5	311.9	346.1	259.3	538.3	19.16	18.15	10.02	18.13	21.3	28.24	10.1	15.9	18.87	22.23	23.01		High	2	0.287	0	651.367	1.03	0.00067	25.0427	0.0006241	0.00146	0.478	2.23
FALSE	High	VMVTNVTSL	1xTMT6plex [N-Term]	0.00902889	0.0012453	0.41	1	1	1	55852_sw_Q71LX4	0	1192.68	110.2	101.4	147.4	116.4	124.7	98.8	113.2	122.7	133.4	133														High	2	0.3392	0	596.844	-0.44	-0.00027	43.8949	0.0006241	0.002304	0.41	2.27
FALSE	High	KAPVNTAEL	1xTMT6plex [K1]; 1xTMT6plex [N-Term]	0.00751691	0.0012453	0.436	1	1	3	28901_sw_Q9CWI3	0	1400.85	285.4	239.5	312.3	242.7	321.3	235.8	279	223.5	261.6	220.9		46.99	45.86	44.65	47.28	46.95	40.22	61.59	45.62	46.54	46.59			High	2	0.5677	0	700.93	0.63	0.00044	21.1832	0.0008381	0.002656	0.389	1.92
FALSE	High	SSPASTPLSPM	1xOxidation [M11]; 1xTMT6plex [N-Term]	0.00599708	0.0012453	0.468	1	1	3	46452_sw_Q91YK2	0	1319.67	59.8	52.7	59	50.9	74.6	47.2	59.5	46.7	51.9	40.2	184.7	16.02	22.32	3.7	6.7	33.54	12.24	19.88	9.06	26.11	12.13	32.33		High	2	0.6125	0	660.34	0.83	0.00055	15.0905	0.0008381	0.0029	0.376	2.71
FALSE	High	RSITNDSAVL	1xTMT6plex [N-Term]	0.00767766	0.0012453	0.433	1	1	2	47330_tr_B1ATZ0	0	1304.74	122.3	120.2	115.6	120.7	124	100.8	109.7	97.6	124.5	85.7	244.4	31.28	39.98	19.31	30.67	45.06	39.14	32.04	29.41	33.99	26.82	48.56		High	2	0.2063	0	652.873	0.81	0.00053	18.1443	0.0006241	0.001974	0.433	2.23
FALSE	High	YAPSSLGGAM	1xOxidation [M10]; 1xTMT6plex [N-Term]	0.00578895	0.0012453	0.473	1	1	1	42415_sw_Q91YT7	0	1198.6																							NoQuanValues	High	2	0.4893	0	599.803	0.44	0.00026	16.3096	0.0006241	0.001511	0.473	2.33
FALSE	High	EGINNLTHM	1xTMT6plex [N-Term]	0.00554867	0.0012453	0.479	1	1	2	50805_sw_Q8C8U0	0	1257.65	29.8	37.4	34.4	39.4	26.8	29.1	35.6	36.3	36.5	36.2		32.48	39.38		17.44	66.41	20.74	42.96	15.31	48.31	26.71			High	2	0.4279	0	629.325	-2.3	-0.00145	22.8864	0.0006241	0.001454	0.479	2.29
FALSE	High	SSPASTPLSPM	1xTMT6plex [N-Term]	0.0092217	0.0012453	0.407	1	1	2	46452_sw_Q91YK2	0	1303.68	56.5	58.3	53.3	52.5	53	45.3	46	60	47.7	56.6		24.82	40.22	14.44	40.82	13.96	43.61	30.29	34.81	43.99	33.35			High	2	0.4596	0	652.341	-0.81	-0.00053	25.6701	0.0008381	0.002359	0.407	2.72
FALSE	High	YSLTLVDAL	1xTMT6plex [N-Term]	0.00652744	0.0012453	0.456	1	1	1	44632_sw_Q925U4	0	1223.71	165	147.4	157.6	174.2	154.1	152.1	130.8	162.8	143.8	135.5	285.6													High	2	0.3065	0	612.358	-0.34	-0.00021	58.9554	0.0006241	0.0017	0.456	1.86
FALSE	High	VLYSFNLL	1xTMT6plex [N-Term]	0.00591295	0.0012453	0.47	1	1	1	7725_tr_Q3SXF0_	0	1197.71	23.7	28.4	22.2	16	33.6	23	22.8	22.9	23.4	26.7														High	2	0.2814	0	599.358	-0.12	-7e-05	77.2518	0.0006241	0.001545	0.47	2.63
FALSE	High	IAYLYDRL	1xTMT6plex [N-Term]	0.00680984	0.0012453	0.45	1	1	3	18342_sw_Q9CZ15	0	1255.72	255.6	239.2	295.9	238.6	234.5	279.1	256.4	223.7	317.3	271.7	508.6	30.35	23.14	30.85	27.24	39.54	21.39	30.63	31.25	24.44	27.6	9.54		High	2	0.396	0	628.366	0.57	0.00036	44.7829	0.0006241	0.001918	0.438	2.5
FALSE	High	SQLKNADVEL	1xTMT6plex [K4]; 1xTMT6plex [N-Term]	0.00853407	0.0012453	0.418	1	1	4	50263_sw_P17427	0	1574.92	186.4	160.9	165.8	159.2	186.5	141.7	164.1	153.7	161.3	130.1	93.8	12.44	11.31	11.55	9.63	6.8	17.32	12	9.88	8.01	19.79			High	2	0.267	0	787.962	1.2	0.00095	27.8969	0.0006241	0.002183	0.418	2.21
FALSE	High	QTYDYRNI	1xTMT6plex [N-Term]	0.0103938	0.0016966	0.39	1	1	3	36202_sw_Q9JHI7	0	1301.67	98	105.6	111.3	100.8	95.1	119.5	112.3	83	126.4	112.7	225.3	14.8	13.96	24.87	16.6	22.17	16.03	28.69	10.57	16.82	10.16	34.16		High	2	0.3382	0	651.338	0.76	0.0005	13.7762	0.003704	0.02374	0.123	2.07
FALSE	High	SLPTNLIHL	1xTMT6plex [N-Term]	0.0110729	0.0016966	0.381	1	1	2	55021_sw_Q6WKZ8	0	1236.75	167.2	183.7	133.7	189.4	182.1	152.2	175.5	176.7	150.2	149.4	288.2	85.47	92.4	91.18	88.05	92.03	91.1	81.2	87.95	88.24	86.56	90.58		High	2	0.6277	0	618.88	0.54	0.00033	49.2603	0.0008381	0.002805	0.381	1.88
FALSE	High	SLITNSHADHL	1xTMT6plex [N-Term]	0.0100346	0.0016966	0.395	1	1	1	56038_tr_E9QAE4	0	1436.77	11	12.9	18.9	14	22.1	9.5	16.4	9.5	13.8	13.1														High	3	0.4403	0	479.595	-0.17	-8e-05	17.0378	0.0008381	0.002564	0.395	3.18
FALSE	High	AAVIAHDFL	1xTMT6plex [N-Term]	0.0115498	0.0016966	0.375	1	1	3	9913_tr_S4R2N1_	0	1185.68	352.4	363.3	305.3	297.6	347.3	308	351.7	335.9	316.2	279.2	446.5	16.13	13.71	12.4	17.61	7.53	16.94	11.04	19.55	11.88	21.4	15.06		High	2	0.5423	0	593.345	-0.53	-0.00031	40.8344	0.0008381	0.002932	0.375	2.01
FALSE	High	RQAENGMYI	1xOxidation [M7]; 1xTMT6plex [N-Term]	0.0101054	0.0016966	0.394	1	1	4	55729_sw_B2RQC6	0	1326.67	90.7	92.9	86.4	91.1	116.6	78.8	99.9	79.2	109	63.4	227.8	10.16	6.48	12	7.87	13.01	0.67	16.95	10.29	2.84	0.16	32.67		High	2	0.3525	0	663.838	0.78	0.00052	9.3009	0.0008381	0.002571	0.394	1.39
FALSE	High	AIITGFRNV	1xTMT6plex [N-Term]	0.0112296	0.0016966	0.379	1	1	2	51585_sw_Q9Z1S0	0	1219.74	80.4	84.5	97.6	88.1	89.1	99.5	97.2	87	112.6	107.8		1.85	4.62	2.93	10.09	14.88	14.7	11.65	7.5	8.18	12.47			High	2	0.2638	0	610.372	0.49	0.0003	34.0819	0.0008381	0.002845	0.379	2.35
FALSE	High	STIKNANFV	1xTMT6plex [K4]; 1xTMT6plex [N-Term]	0.00996419	0.0016966	0.396	1	1	2	46232_sw_Q9JI39	0	1451.86	301.6	295.5	293.1	261.5	308.4	249	293.9	236.1	294.1	237.5		29.25	28.28	30.6	29.85	38.18	24.45	29.83	34.29	37.15	26.85			High	2	0.4038	0	726.435	0.92	0.00067	24.6845	0.0008381	0.002538	0.396	2.13
FALSE	High	RQFPNRDAL	1xTMT6plex [N-Term]	0.0113088	0.0016966	0.378	1	1	5	13905_tr_S4R273	0	1345.75	96.5	88.5	88.5	93.3	96.2	78.8	92.9	73.6	111.4	70.5	179.3	22.09	20.35	39.78	29.19	34.48	28.6	22.3	27.56	26.17	22.35	24.09		High	3	0.3855	0	449.256	0.04	2e-05	11.391	0.0008381	0.002859	0.378	2.49
FALSE	High	AGVVNKYEV	1xTMT6plex [K6]; 1xTMT6plex [N-Term]	0.0100346	0.0016966	0.395	1	1	3	37801_sw_O88455	0	1436.85	86.6	72	90.4	87.7	100.8	71	89.5	71.1	86.2	67.7		25.82	34.87	30.98	26.4	11.63	11.39	40.82	33.9	11.26	22.43			High	2	0.4028	0	718.93	0.62	0.00044	22.9458	0.0008381	0.002602	0.392	2.88
FALSE	High	AGYMYTQL	1xOxidation [M4]; 1xTMT6plex [N-Term]	0.0101768	0.0016966	0.393	1	1	3	56426_sw_A2AN08	0	1191.59	258.5	305.3	257.1	264.6	238.6	331.3	303.5	249.3	296.4	254.2	995.8	32.71	32.57	28.4	34.19	31.85	34.72	33.22	30.86	39.64	33.77	40.77		High	2	0.6634	0	596.298	-1.75	-0.00104	22.9929	0.007747	0.05596	0.027	2.02
FALSE	High	SGLINHQRI	1xTMT6plex [N-Term]	0.00928687	0.0016966	0.406	1	1	1	32427_sw_Q91VN1	0	1266.75																							NoQuanValues	High	2	0.1468	0	633.878	-0.2	-0.00013	12.6316	0.0008381	0.002369	0.406	2.52
FALSE	High	SGIINFIHF	1xTMT6plex [N-Term]	0.0113886	0.0016966	0.377	1	1	2	37417_sw_Q99P69	0	1276.73	270.7	203.7	343.6	271.6	437.4	259.5	308.8	374.5	194.6	263.9		90.46	94.15	83.71	87.26	89.08	94.84	84.7	91.18	97.11	88.56			High	2	0.2123	0	638.867	0.69	0.00044	58.0319	0.002552	0.01434	0.175	1.79
FALSE	High	SGSHNWGTV	1xTMT6plex [N-Term]	0.0110729	0.0016966	0.381	1	1	5	34528_sw_Q9CY58	0	1173.59	117	219.2	104.1	190.3	153.9	160.3	155.4	168.5	150.2	121.1	899.7	82.07	77.26	69.52	72.61	82.75	74.83	71.75	80.94	78.27	87.62	66.02		High	2	0.4332	0	587.296	0.32	0.00019	11.1158	0.0008381	0.002812	0.381	1.87
FALSE	High	AGPTFNYL	1xTMT6plex [N-Term]	0.010321	0.0016966	0.391	1	1	3	54470_sw_Q01320	0	1111.6	177.6	211.3	183.4	191.7	163.5	235.9	220.2	204.1	184	242.9	383.6	43.54	44.8	38.6	48.91	40.28	53.06	24.95	43.74	40.02	38.05	31.48		High	2	0.3869	0	556.303	0.58	0.00032	38.7044	0.0008381	0.002625	0.391	1.68
FALSE	High	YNISLKEVM	1xTMT6plex [K6]; 1xTMT6plex [N-Term]	0.0117958	0.0016966	0.372	1	1	1	14563_tr_F6T9C3	0	1554.9	120.8	129.5	120.5	121.3	134.9	139.2	108.1	133	122.6	137.2														High	2	0.3478	0	777.953	1.23	0.00096	44.5816	0.0008381	0.002984	0.372	2.3
FALSE	High	RSSENFDEL	1xTMT6plex [N-Term]	0.0104672	0.0016966	0.389	1	1	2	11963_sw_P62965	0	1325.65	143.9	117.2	119.1	98.6	106.8	92.6	103.7	100.4	92.6	84.6	176.4	44.22	46.21	33.77	47.16	48.94	52.98	37.02	46.85	32.46	46.71	35.34		High	2	0.2179	0	663.331	0.75	0.0005	15.7498	0.0008381	0.002659	0.389	1.79
FALSE	High	SAVTSQDLL	1xTMT6plex [N-Term]	0.011151	0.0016966	0.38	1	1	1	15204_tr_J3QPN1	0	1162.65	122.6	121	129.4	114.9	134.7	109.2	127.9	99.5	150.1	116.4	149.6													High	2	0.2714	0	581.83	0.08	5e-05	30.0991	0.0008381	0.002832	0.38	1.99
FALSE	High	SGYYFTTL	1xTMT6plex [N-Term]	0.0117958	0.0016966	0.372	1	1	4	55147_tr_E9QN70	0	1180.61	582.8	464.7	631.6	871.7	152.9	982.8	183.8	367	966.2	684.9	1343.3	4.75	6.12	1.07	1.7		3.3	51.36	0.89	2.53	0.07			High	2	0.2759	0	590.808	-0.37	-0.00022	41.9239	0.0008381	0.002984	0.372	1.74
FALSE	High	AGLRLLTNM	1xTMT6plex [N-Term]	0.0104672	0.0016966	0.389	1	1	2	33059_sw_Q8BHS6	0	1217.72	137.1	159.8	147.5	148.9	140.6	119.1	156.3	162.1	95.9	147.2		28.07	18.34	33.92	28.18	28.68	35.55	17.91	21.49	36.05	25.85			High	2	0.25	0	609.366	0.15	9e-05	41.2682	0.001926	0.008592	0.231	1.92
FALSE	High	RAIENIDTL	1xTMT6plex [N-Term]	0.00975601	0.0016966	0.399	1	1	2	31994_sw_Q3UM45	0	1273.73	263.1	301.8	267.5	281.8	295	247.5	289.6	252.1	293.8	230.9	551.5	31.49	34.12	35.13	34.48	38.55	42.02	29.04	31.67	41.08	36.67	27.73		High	2	0.3558	0	637.37	0.99	0.00063	24.6723	0.0008381	0.002846	0.379	1.63
FALSE	High	AGLQFVNL	1xTMT6plex [N-Term]	0.00935249	0.0016966	0.405	1	1	2	55436_sw_Q8CFT2	0	1090.65	166	175.3	193.9	163	164.6	207.9	188.2	186.4	167.5	209.8	306.2	27.84	24.32	27.11	28.3	26.97	34.41	14.49	21.72	28.7	30.05	13.76		High	2	0.304	0	545.827	-0.01	-1e-05	50.3605	0.0008381	0.002382	0.405	2.27
FALSE	High	YQYTSPDFL	1xTMT6plex [N-Term]	0.0101054	0.0016966	0.394	1	1	2	21312_sw_Q91WG1	0	1362.68	117.7	105.8	121.8	100.7	142.1	103.9	116	110.5	124.6	86.9	293.8	14.81	23.06	16.11	33.03	12.16	19.45	18.7	17.67	26.64	27.45	13.38		High	2	0.4064	0	681.843	0.72	0.00049	42.5724	0.0008381	0.002567	0.394	1.87
FALSE	High	ALLQNKDVI	1xTMT6plex [K6]; 1xTMT6plex [N-Term]	0.0101054	0.0016966	0.394	1	1	2	35226_sw_P51569	0	1471.92	284.7	323.1	272.3	319.3	317.7	248.2	315.9	254.9	311.4	264.3		32.93	34.58	31.35	40.87	25.35	39.82	25.8	37.88	31.8	36.29			High	2	0.1783	0	736.467	1.75	0.00129	37.3809	0.0008381	0.002581	0.394	2.58
FALSE	High	RTPQNLFYV	1xTMT6plex [N-Term]	0.0112296	0.0016966	0.379	1	1	1	49075_tr_B9EJ22	0	1366.77	101.3	98.9	114.5	95.1	112.3	90.4	112.1	109.5	79.3	93	147													High	2	0.5142	0	683.888	0.05	3e-05	34.2431	0.0008381	0.002839	0.379	2.12
FALSE	High	SLGINPHVL	1xTMT6plex [N-Term]	0.011151	0.0016966	0.38	1	1	2	55116_sw_Q6PFD9	0	1178.71	286.4	376.4	211.3	311.2	263.1	256.4	293	283.6	293.5	219.7	559.6	19.86	23.14	16.66	26.36	21.71	29.27	26.83	20.15	22.86	22.03	27.87		High	2	0.4086	0	589.858	0.04	2e-05	35.8261	0.0008381	0.002819	0.38	1.86
FALSE	High	SILKFFEI	1xTMT6plex [K4]; 1xTMT6plex [N-Term]	0.00961963	0.0016966	0.401	1	1	4	51614_sw_P34152	0	1454.9	169.8	143.1	232.5	148.7	195.3	205.2	182	204.5	167.7	230.5		27.95	31.41	28.88	26.61	33.02	29.18	29.71	28.37	32.59	34.33			High	2	0.1289	0	727.955	0.9	0.00065	80.42	0.0008381	0.002447	0.401	1.94
FALSE	High	SLILFSTRL	1xTMT6plex [N-Term]	0.0104672	0.0016966	0.389	1	1	3	54152_sw_Q9QUK4	0	1278.8	65.6	56.2	95.2	60.2	71.2	72.3	81.1	72.4	75.1	90.3		72.59	70.53	68.19	77.85	68.13	67.32	62.01	78.38	45.5	72.62			High	2	0.2344	0	639.902	-1.64	-0.00105	52.6636	0.001926	0.008497	0.232	2.73
FALSE	High	SAPTGSGKTL	1xTMT6plex [K8]; 1xTMT6plex [N-Term]	0.0106904	0.0016966	0.386	1	1	3	43043_sw_Q8K301	0	1376.81	76	54.9	78	46.6	70.6	63.2	61.5	59.7	64.1	47.4		57.73	49.18	48.71	50.62	67.56	54.47	64.6	51.57	55.74	60.52			High	2	0.1732	0	688.911	-0.68	-0.00047	13.6331	0.0008381	0.002708	0.386	2.54
FALSE	High	SAPQNGFWAV	1xTMT6plex [N-Term]	0.00928687	0.0016966	0.406	1	1	2	39894_sw_Q62158	0	1305.68	68.6	88.7	66.5	76	81.6	76.2	89.4	93.5	75.9	71.1	121.8	31.25	26.18	9.54	26.48	22.53	19.63	33.14	40.39	18.77	29.14			High	2	0.4024	0	653.343	-0.67	-0.00044	40.3563	0.0008381	0.002376	0.406	2.51
FALSE	High	RALQLLDEV	1xTMT6plex [N-Term]	0.0105411	0.0016966	0.388	1	1	3	41449_sw_P97471	0	1285.77	206.5	202.5	222.8	239.6	203.2	188.8	183.7	195	219.7	183	402.2	0.35	1.4	6.83	2.06	4.11	3.5	4.18	3.74	0.66	5.96	3.65		High	2	0.3034	0	643.388	0.12	8e-05	43.2328	0.002552	0.01446	0.174	1.45
FALSE	High	SAALNKDFL	1xTMT6plex [K6]; 1xTMT6plex [N-Term]	0.0102486	0.0016966	0.392	1	1	2	56193_tr_E9Q309	0	1436.85	159.8	143.3	153.3	139.7	146.1	133.7	153.5	148.6	154.1	133.8		14.76	14.61	17.49	9.08	14.72	8.58	21.07	15.76	14.24	10.48			High	2	0.2988	0	718.93	1.38	0.00099	36.437	0.0008381	0.002611	0.392	2.51
FALSE	High	STFVYNTM	1xTMT6plex [N-Term]	0.00982492	0.0016966	0.398	1	1	2	46449_tr_Q8BMN7	0	1191.59	319.7	316.8	345.5	416.4	152.2	401.3	279.8	284.7	362.6	480.1		0.02	4.38	0.47	5.81	10.36	2.85	6.68	8	7.11	1.91			High	2	0.5294	0	596.299	-0.31	-0.00019	30.1113	0.0008381	0.002548	0.395	2.04
FALSE	High	SLISNGPSL	1xTMT6plex [N-Term]	0.0106904	0.0016966	0.386	1	1	1	55142_tr_E9Q7E2	0	1116.65	24.7	26.5		26.5	15.2	20.8	25.8	18.7	26.1	22.9														High	2	0.2282	0	558.826	-0.58	-0.00032	36.2378	0.0008381	0.002721	0.386	2.41
FALSE	High	AALRNYEYY	1xTMT6plex [N-Term]	0.00941858	0.0016966	0.404	1	1	1	23705_tr_D3Z0E6	0	1391.72																							NoQuanValues	High	2	0.493	0	696.36	-1.53	-0.00107	20.1739	0.0008381	0.002403	0.404	2.13
FALSE	High	SSPLNQPATFL	1xTMT6plex [N-Term]	0.0100346	0.0016966	0.395	1	1	1	54818_tr_E9PX64	0	1403.77	67.8	49.8	68.3	57.1	92.8	80.7	65.1	83.8	86.7	75.2														High	2	0.5527	0	702.391	0.9	0.00063	44.756	0.0008381	0.00256	0.395	2.37
FALSE	High	YFYPFPVPPL	1xTMT6plex [N-Term]	0.00996419	0.0016966	0.396	1	1	2	38521_tr_A2A5R8	0	1468.81	57	57.4	67.2	58.5	55.5	53.8	65	54.6	66.3	60.8	108.8	42.81	53.12	48.4	56.65	63.94	51.42	39.53	53.1	61.4	58.93	54.11		High	2	0.3265	0	734.908	0.25	0.00018	93.7488	0.0008381	0.00253	0.396	1.96
FALSE	High	IALNEKLVNL	1xTMT6plex [K6]; 1xTMT6plex [N-Term]	0.00982492	0.0016966	0.398	1	1	1	32020_sw_Q9DCH4	0	1585.01	71	57.9	88.8	50.6	83.1	66.7	80.1	78.9	94.5	101.6														High	2	0.201	0	793.009	1.04	0.00082	50.9005	0.0008381	0.002512	0.398	1.99
FALSE	High	VWYRVIQI	1xTMT6plex [N-Term]	0.0109953	0.0016966	0.382	1	2	4	50263_sw_P17427	0	1305.79	77.6	80.7	108.3	88.6	91.7	112.6	103.6	108.2	106	110.9	218.5	63.73	62.1	75.89	47.17	88.96	70.42	64.72	76.77	60.98	71.44			High	2	0	0	653.398	0.15	0.0001	50.7989	0.0008381	0.002796	0.382	1.78
FALSE	High	VFVKVINL	1xTMT6plex [K4]; 1xTMT6plex [N-Term]	0.0106155	0.0016966	0.387	1	1	2	54612_tr_E9PX59	0	1389.92	557.1	552.5	606.5	534.8	463.5	629.1	599	625.4	324.3	782.2		56	54.31	53.47	51.52	59.03	55.74	53.09	62.2		56.86			High	2	0.3862	0	695.464	-2.01	-0.0014	55.2344	0.001664	0.004786	0.304	1.89
FALSE	High	VGIENFELL	1xTMT6plex [N-Term]	0.0113088	0.0016966	0.378	1	2	2	49168_sw_Q8C050	0	1262.72	216.5	188.9	199.3	204.4	218.1	190.1	198.9	204.4	191.3	179.4	420.6													High	2	0.1884	0	631.864	0.42	0.00026	64.6684	0.001926	0.008587	0.231	2.07
FALSE	High	KVLEFERV	1xTMT6plex [K1]; 1xTMT6plex [N-Term]	0.0103938	0.0016966	0.39	1	1	2	44476_sw_Q8CEC6	0	1477.91	48.7	61.8	60.6	58.5	47.7	70.7	58.4	49.4	61.1	69.5		20.96	14.17	40.23	23.87	7.16	35.28	17.8	26.56	28.75	23.04			High	3	0.4462	0	493.309	-0.82	-0.0004	29.9395	0.001926	0.008603	0.231	1.95
FALSE	High	TAVTNSARL	1xTMT6plex [N-Term]	0.00996419	0.0016966	0.396	1	1	2	43634_sw_P59016	0	1161.68	23.7	14.5	39.8	17.5	31.1	20.1	19.7	26.5	17	15.3		54.01	60.58	40.57	58.12	77.49	81.77	47.85	47.95	68.81	54.7			High	2	0.2976	0	581.343	-0.96	-0.00056	13.1405	0.0008381	0.002542	0.396	2.52
FALSE	High	KVFEFYLL	1xTMT6plex [K1]; 1xTMT6plex [N-Term]	0.00996419	0.0016966	0.396	1	1	2	45318_sw_A2AJQ3	0	1516.92	946.4	707.9	1206.5	965.2	566.8	1211.5	732.6	765.1	1629	1230.5														High	2	0.5338	0	758.963	0.6	0.00046	66.1545	0.0008381	0.002537	0.396	1.48
FALSE	High	VGIENIHVM	1xOxidation [M9]; 1xTMT6plex [N-Term]	0.0106155	0.0016966	0.387	1	1	5	43644_sw_Q8VE11	0	1256.69	203.2	245.1	153.4	208	245.5	195.2	219.1	192.1	238.6	154.6	625.1	27.78	32.36	1.84	24.29	33.79	26.07	30.86	27.81	20.97	19.19	37.78		High	2	0.5671	0	628.848	0.9	0.00057	26.8012	0.001664	0.00342	0.352	2.31
FALSE	High	NAYMLIYRL	1xTMT6plex [N-Term]	0.00961963	0.0016966	0.401	1	1	2	53914_sw_Q8BY87	0	1385.78	35.6	23	48.7	31.8	33.2	30.3	37.5	27.2	53.7	36.6		42.67	58	48.32	40.56	20.18	37.4	36.19	53.97	37.12	52.38			High	2	0.2573	0	693.394	-0.85	-0.00059	49.9085	0.0008381	0.002446	0.401	2.41
FALSE	High	VGIGFSNL	1xTMT6plex [N-Term]	0.00955214	0.0016966	0.402	1	1	2	32672_sw_Q9JJT0	0	1035.6	121.3	148.2	132.5	130.4	114.8	148.2	155.3	129.3	148	165.6	234.2	14.53	14.36	28.67	19.93	20.67	24.21	1.63	15.37	22.24	17.12	18.69		High	2	0.3684	0	518.306	0.42	0.00022	46.8243	0.0008381	0.002441	0.402	2.28
FALSE	High	IALINALFL	1xTMT6plex [N-Term]	0.00968758	0.0016966	0.4	1	2	5	46622_sw_Q8BHL5	0	1216.79	113.6	106.1	144.9	147.5	56.6	117.6	57.5	89.4	132.6	112.5	139.3	51.14	49.09	56.11	52.17	50.72	46.16	69.13	53.45	60	53.31			High	2	0.4237	0	608.896	-2	-0.00122	103.904	0.0008381	0.002465	0.4	1.77
FALSE	High	VGLINKDSV	1xTMT6plex [K6]; 1xTMT6plex [N-Term]	0.00982492	0.0016966	0.398	1	2	4	56143_sw_Q99MY8	0	1402.87	314.4	277.8	290	279.9	307.5	255.1	271.2	233.5	335.3	242.9		75.8	74.86	80.29	79.96	74.38	74.9	80.87	76.78	76.8	71.15			High	3	0.5455	0	468.294	0.15	7e-05	32.0592	0.0008381	0.002499	0.398	2.97
FALSE	High	VWISILEL	1xTMT6plex [N-Term]	0.0103938	0.0016966	0.39	1	1	2	55013_sw_Q9EQW7	0	1201.74	15.1	7.2	32.9	17.4	6.1	21.6	15.6	14.5	17.5	20.8		18.42	13.21	26.48	7.94		16.79		26.71	21.89	32.37			High	2	0.2727	0	601.372	-2.5	-0.0015	100.622	0.0008381	0.002644	0.39	1.87
FALSE	High	KSYVNPTEL	1xTMT6plex [K1]; 1xTMT6plex [N-Term]	0.00989432	0.0016966	0.397	1	1	4	52631_tr_A2ACC7	0	1508.87	181.2	181.7	138.5	173.3	172	134	169.8	157.7	168.8	142		52	46.55	55.9	48.06	42.31	49.26	47.49	41.79	54.19	44.68			High	2	0.3155	0	754.941	1.39	0.00105	26.4934	0.002683	0.01545	0.167	1.68
FALSE	High	VGPRYTNL	1xTMT6plex [N-Term]	0.00935249	0.0016966	0.405	1	1	3	31794_sw_P63085	0	1148.66	262.7	271.3	338.5	244.1	269.2	323.6	302.9	235.1	322.9	317.7	419.8	55.89	57.09	50.04	54.72	55.46	51.52	62.96	61.75	52.19	55.32	27.17		High	2	0.2139	0	574.835	0.11	6e-05	17.4697	0.0008381	0.002387	0.405	1.87
FALSE	High	ETPVYANL	1xTMT6plex [N-Term]	0.00928687	0.0016966	0.406	1	1	3	30789_sw_P15066	0	1135.62	358.2	399.2	387	355.4	313.1	428	416.5	351.5	400.6	420.3	180.5	14.05	12.71	11.63	13.97	8.93	14.48	12.26	14.85	11.47	16.01			High	2	0.3122	0	568.314	0.23	0.00013	30.1217	0.001748	0.005059	0.297	1.89
FALSE	High	EVYLFERI	1xTMT6plex [N-Term]	0.0117132	0.0016966	0.373	1	1	1	42152_sw_P97390	0	1297.74	111.3	112.8	112.1	91	129.8	113	122.9	119.1	96.9	119.9														High	2	0.4167	0	649.371	-0.06	-4e-05	46.2279	0.0008381	0.002963	0.373	2.28
FALSE	High	ASMSNDFKSVL	1xOxidation [M3]; 1xTMT6plex [K8]; 1xTMT6plex [N-Term]	0.0108418	0.0016966	0.384	1	1	3	24420_tr_H3BJE3	0	1672.9	542.3	646.3	414.6	500.8	586.5	485.3	573.9	502.7	588	430.1	936.9	2.42	8.78	5.56	3.51	8.09	6.31	6.9	4.93	5.35	5.68	4.61		High	3	0.6914	0	558.304	0.12	7e-05	31.7899	0.0008381	0.002759	0.384	1.75
FALSE	High	NSIRNLDTI	1xTMT6plex [N-Term]	0.0117132	0.0016966	0.373	1	1	5	38024_sw_P28658	0	1274.73	694.4	645.3	747.7	611.5	793.8	551.8	802.4	541.6	783.8	585.6	908.9	5.14	3.28	9.82	2.02	4.98	4.63	6.64	5.58	0.9	4.71	11.21		High	2	0.3035	0	637.867	-0.07	-5e-05	21.8945	0.001086	0.003214	0.361	2.01
FALSE	High	FALAMKDTL	1xOxidation [M5]; 1xTMT6plex [K6]; 1xTMT6plex [N-Term]	0.0114689	0.0016966	0.376	1	1	4	52419_sw_Q8VHH7	0	1483.86	151.5	174.6	143.6	184	158.4	161.3	154.9	134.4	198	100.5	1222.2	10.33	16.75	10.85	16.41	22.25	25.29	6.46	12.67	14.89	5.42	58.15		High	2	0.1919	0	742.434	1.37	0.00102	39.2487	0.001926	0.009476	0.22	1.72
FALSE	High	KILTFDQL	1xTMT6plex [K1]; 1xTMT6plex [N-Term]	0.0117958	0.0016966	0.372	1	1	2	11851_tr_G3UZK4	0	1435.89	460.1	500.7	525.1	507.2	323.1	608.1	480.4	425	527.6	617.9		20.3	25.84	20.54	29.44	11.53	25.44	19.96	20.78	31.76	24.96			High	2	0.1417	0	718.451	0.96	0.00069	47.3457	0.001664	0.004102	0.326	1.27
FALSE	High	AQMQNPDTL	1xTMT6plex [N-Term]	0.0103938	0.0016966	0.39	1	1	2	41574_sw_Q8R317	0	1246.63	83	67.9	91.2	78	83.3	67.1	83.7	88.1	78.8	74.7		5.57	2.36	37.51	2.81	11.14	15.54	2.56	1.15	31.36	0.37			High	2	0.5671	0	623.819	0.32	0.0002	17.7292	0.0008381	0.002638	0.39	2.31
FALSE	High	AQYKFIYV	1xTMT6plex [K4]; 1xTMT6plex [N-Term]	0.010321	0.0016966	0.391	1	1	4	7313_tr_G3UYY5_	0	1489.88	705.7	691.2	723.3	679.6	698.2	936.5	781	755.3	879.5	951.1		45.97	41.72	48.94	43.03	46.53	41.22	47.18	44.24	49.84	44.5			High	2	0.5266	0	745.445	0.88	0.00066	42.8067	0.001664	0.003746	0.339	2.07
FALSE	High	DGVANVEHI	1xTMT6plex [N-Term]	0.00996419	0.0016966	0.396	1	1	3	30121_sw_Q9D020	0	1182.63	67.9	52	63.8	49	63.1	49.9	55.9	51.1	65.1	42.9		3.52	23.69	13.76	23.25	3.03	1.92	19.07	19.21	14.42	10.48			High	2	0.5841	0	591.82	0.64	0.00038	17.218	0.001926	0.00988	0.215	2.14
FALSE	High	LVYQFKEM	1xTMT6plex [K6]; 1xTMT6plex [N-Term]	0.00996419	0.0016966	0.396	1	1	2	44729_sw_Q9Z2U4	0	1515.86	96.4	105	101.6	96.6	96.6	126	123	128.3	103.2	157		51.32	44.49	49.75	49.4	42.01	47.15	45.83	47.96	48.66	45.43			High	2	0.2414	0	758.437	1.21	0.00092	44.4556	0.0008381	0.002536	0.396	2.32
FALSE	High	YAPVGILFL	1xTMT6plex [N-Term]	0.0104672	0.0016966	0.389	1	1	4	41541_sw_P51912	0	1221.74	149.4	123.1	188.6	142.9	162.4	151.8	138.7	175.9	90.4	143.1	121.8	23.03	30.23	11.36	12.34	17.1	11.83	14.51	18.26	20.62	13.91			High	2	0.0462	0	611.376	0.37	0.00023	88.4296	0.002394	0.01285	0.187	1.73
FALSE	High	TQPVNLFNL	1xTMT6plex [N-Term]	0.00955214	0.0016966	0.402	1	1	1	55548_sw_Q9R0L6	0	1274.73	246.3	213.8	331.9	275.8	256.1	247.3	263.3	280.3	227	274.5														High	2	0.4565	0	637.867	-2.65	-0.00169	55.6892	0.0008381	0.00243	0.402	2.76
FALSE	High	ISVLFSFL	1xTMT6plex [N-Term]	0.00928687	0.0016966	0.406	1	1	2	49366_sw_Q80Y44	0	1154.7	43.7	24.4	60.9	31.9	11.3	32.9	31.8	31.3	89.3	62.8		13.66	23.57	1.55	1.67		19.69	5.45	10.13	13.21	3.64			High	2	0.3026	0	577.854	-1.43	-0.00083	108.17	0.0008381	0.002373	0.406	1.95
FALSE	High	LSFTLLDSI	1xTMT6plex [N-Term]	0.0100346	0.0016966	0.395	0	1	1		0	1237.72	30.5	25.7	29.9	28.2	21.6	24.5	23.3	23.6	28.3	24.1														High	2		0.0205	619.365	-1.14	-0.00071	84.0626	0.0008381	0.002564	0.395	2.39
FALSE	High	TIITFPFL	1xTMT6plex [N-Term]	0.00968758	0.0016966	0.4	1	1	2	49002_sw_P15920	0	1180.72	34.1	32.2	49.3	31.9	31.3	44.7	42.5	36.9	31.6	40.7		12.81	4.91	10.45	22.45	13.8	24.36		3.93	24.58	1.85			High	2	0.2135	0	590.864	2.71	0.0016	95.5808	0.006113	0.04025	0.066	1.92
FALSE	High	TSLVNFFSSLM	1xTMT6plex [N-Term]	0.0102486	0.0016966	0.392	1	1	3	7495_sw_P09813_	0	1474.78	14	12.3	19.4	18	6.6	19.6	13.8	16.1	13.6	20.5		3.28	20.96	40.09	27.35	8.17	21.11	18.13	55.02	28.69	23.21			High	2	0.4661	0	737.893	-1.09	-0.0008	100.778	0.0008381	0.00278	0.383	2.36
FALSE	High	LQYLFALL	1xTMT6plex [N-Term]	0.0102486	0.0016966	0.392	1	1	2	51429_tr_A2ALR9	0	1209.74	109.2	74.8	139.6	99.9	44.5	117.4	83.4	77	201.7	119	266.3	1.07	10.92	14.87	5.75	43.73	2.31	11.59	10.73	1.77	3.62	10.08		High	2	0.1623	0	605.377	1.19	0.00072	108.687	0.003253	0.01851	0.148	1.91
FALSE	High	ASIANLINL	1xTMT6plex [N-Term]	0.0109953	0.0016966	0.382	1	1	2	53913_sw_Q80TH2	0	1157.71	50.4	57.4	44.9	41.4	53.8	39.6	49.3	51.3	49.7	39	40.3													High	2	0.2275	0	579.358	-0.51	-0.0003	61.0862	0.0008381	0.002788	0.382	1.89
FALSE	High	IQWLNAMDEI	1xTMT6plex [N-Term]	0.0117132	0.0016966	0.373	1	1	1	54803_sw_Q9JKF1	0	1461.76																							NoQuanValues	High	2	0.3349	0	731.385	0.75	0.00055	71.0398	0.0008381	0.002958	0.373	2.09
FALSE	High	TSVRFTQL	1xTMT6plex [N-Term]	0.0106904	0.0016966	0.386	1	1	3	27063_sw_Q9D6T0	0	1180.69	178.7	170.1	228.2	166.7	186.5	201.5	227.5	167.6	241.2	199.5	507.3	7.37	10.25	0.97	0.85	9.98	3.34	6.6	6.33	1.13	6.2	7.5		High	2	0.3472	0	590.848	-0.18	-0.00011	25.6537	0.001664	0.003895	0.333	1.93
FALSE	High	INLFFTEL	1xTMT6plex [N-Term]	0.00948513	0.0016966	0.403	1	1	5	53721_sw_Q7TT37	0	1225.7	86.5	76.7	119.1	98.1	47.5	136.5	40.1	57.7	122.5	110.6	201.1	34.73	18.75	33.39	24.7	21.5	22.4	17.97	22.28	31.32	19.25	20.74		High	2	0.1232	0	613.354	-1.94	-0.00119	90.0614	0.00456	0.03	0.098	2.03
FALSE	High	TTLVNIYDL	1xTMT6plex [N-Term]	0.0101768	0.0016966	0.393	1	1	2	43126_tr_A0A0N4	0	1280.73	165.9	122.3	184.4	153.6	136.1	150.4	138.8	128.9	157.1	133.9	260.1	76.49	74.51	67.44	74.84	75.75	74.63	75.79	72.19	75.21	75.23	65.39		High	2	0.4469	0	640.867	-2.79	-0.00178	55.6755	0.0008381	0.002599	0.393	2.26
FALSE	High	IIYTFPVL	1xTMT6plex [N-Term]	0.00982492	0.0016966	0.398	1	1	3	38607_sw_Q8VDB2	0	1194.73	35.5	34.9	46.5	32.5	37.5	51.1	39.9	36.5	44.2	35.8	45.6													High	2	0.201	0	597.871	0.21	0.00012	82.7362	0.0008381	0.0025	0.398	1.94
FALSE	High	TTVTNPEPM	1xOxidation [M9]; 1xTMT6plex [N-Term]	0.00935249	0.0016966	0.405	1	1	1	54728_sw_P13864	0	1234.62	71.7	57.7	70.3	57.1	75	61.7	57.2	50.8	63.7	35.4	215.8													High	2	0.4835	0	617.813	0.82	0.0005	9.6038	0.0008381	0.002384	0.405	1.82
FALSE	High	IILKYIGM	1xOxidation [M8]; 1xTMT6plex [K4]; 1xTMT6plex [N-Term]	0.00989432	0.0016966	0.397	1	1	1	19044_sw_Q9JKW0	0	1424.9	58.4	56.1	93.3	60	98.2	85	68.9	70.7	87.4	83.7														High	2	0.1241	0	712.952	0.74	0.00053	49.1963	0.0008381	0.002529	0.397	1.45
FALSE	High	IILGVFPFV	1xTMT6plex [N-Term]	0.0116312	0.0016966	0.374	1	1	2	48336_sw_Q80YV4	0	1233.78	13.4	6.1	25.6	11.9	9.1	11.8	10.9	9.6	11.3	14.1		25.33	0.56	40.95	5.19	33.65	3.36	33.64	45.64	36.48	25.19			High	2	0.376	0	617.393	-1.61	-0.001	108.331	0.0008381	0.002952	0.374	2.42
FALSE	High	IGYAFVHL	1xTMT6plex [N-Term]	0.00982492	0.0016966	0.398	1	1	2	53968_sw_C3VPR6	0	1148.67	358.4	318.8	415.8	356.1	296.5	427.9	347.2	304.2	451.1	407.6	849.6	30.57	34.2	37.02	33.68	39.95	38.69	36.22	38.31	34.8	35.28	32.04		High	2	0.564	0	574.838	1.49	0.00086	48.7076	0.001601	0.003301	0.357	1.72
FALSE	High	IGTINQQAM	1xOxidation [M9]; 1xTMT6plex [N-Term]	0.0107658	0.0016966	0.385	1	1	1	42748_sw_Q9Z0E6	0	1220.65																							NoQuanValues	High	2	0.3097	0	610.83	1.44	0.00088	15.4507	0.0008381	0.00273	0.385	2.68
FALSE	High	QTFTFPDL	1xTMT6plex [N-Term]	0.00996419	0.0016966	0.396	1	1	1	13094_sw_O35972	0	1197.64	74.6	82.4	87.2	77.3	77.2	100.5	85.8	60.1	109.5	90.3	206.6													High	2	0.2449	0	599.321	-0.31	-0.00019	54.0771	0.0008381	0.002534	0.396	1.96
FALSE	High	VAPQYQEL	1xTMT6plex [N-Term]	0.0116312	0.0016966	0.374	1	1	2	23714_tr_A2AIH8	0	1176.65	69.3	77.2	78.9	70.3	61.5	76.8	81.8	55.8	90	77.7	218.5	62.96	72.33	60.44	68.9	61.09	69.88	67.28	82.93	54.55	64.88			High	2	0.3843	0	588.827	0.49	0.00029	25.0754	0.002552	0.01489	0.171	2.29
FALSE	High	DAVKNGDYI	1xTMT6plex [K4]; 1xTMT6plex [N-Term]	0.00975601	0.0016966	0.399	1	1	5	49060_sw_Q3TYA6	0	1452.81	446.7	351.2	459.5	364	488.3	361	403	357.2	408.6	334.4		4.79	8.2	2.09	9.78	9.05	9.17	7.18	7.8	5.29	6.54			High	3	0.487	0	484.942	0.11	6e-05	19.473	0.003253	0.01883	0.147	1.93
FALSE	High	VIMKLFPQL	1xTMT6plex [K4]; 1xTMT6plex [N-Term]	0.0119626	0.0016966	0.37	1	1	4	43402_sw_Q64FW2	0	1546.98	154.2	163	200.4	155.7	188.4	194.5	185.4	239	135.8	248.5		28.76	23.38	30.05	32.96	20.89	29	26.54	25.15	35.26	27.7			High	2	0.566	0	773.994	0.41	0.00032	76.8647	0.0008381	0.003024	0.37	2.12
FALSE	High	VITKFINV	1xTMT6plex [K4]; 1xTMT6plex [N-Term]	0.0108418	0.0016966	0.384	1	1	3	45658_tr_Q6NZH9	0	1391.9	244.6	276	272.9	262.3	242	295.4	283.5	262.6	263.4	337.3		77.35	80.69	76.97	67.18	79.03	79.84	79.01	77.54	72.27	71.68			High	2	0.352	0	696.455	0.08	6e-05	50.4152	0.001086	0.00307	0.368	1.79
FALSE	High	VIAELVNV	1xTMT6plex [N-Term]	0.0114689	0.0016966	0.376	1	1	3	4044_sw_Q8K2X8_	0	1085.68	293	332.3	376	324.3	235.6	387.4	360.5	308.5	339.7	382.8	593.7	34.43	28.96	29.21	26.98	32.66	29.09	26.71	33.77	27.91	30.34	33.56		High	2	0.567	0	543.342	-0.09	-5e-05	54.4377	0.001748	0.005103	0.296	1.94
FALSE	High	TAFQFLQL	1xTMT6plex [N-Term]	0.0100346	0.0016966	0.395	1	1	3	26576_sw_P51945	0	1196.69	316.1	283.7	357.2	320.3	256.3	449	290.2	266.8	507.8	390.6	658													High	2	0.092	0	598.848	0.91	0.00055	68.3175	0.001748	0.005439	0.287	1.74
FALSE	High	SVIKFENL	1xTMT6plex [K4]; 1xTMT6plex [N-Term]	0.00961963	0.0016966	0.401	1	1	6	34705_sw_Q9CPV7	0	1407.86	631	690.4	718.8	658	596.1	833	738	685	705.4	847.3		10.83	13.6	6.56	10.35	8.35	10.22	9.65	8.21	9.7	9.16			High	2	0.1408	0	704.434	0.14	0.0001	40.4764	0.001878	0.006546	0.263	2.06
FALSE	High	AMQQSHFPM	2xOxidation [M2; M9]; 1xTMT6plex [N-Term]	0.00928687	0.0016966	0.406	1	1	5	30156_sw_Q61990	0	1337.62	92.7	89	105	67.6	94.9	73.3	94.6	59.2	94.8	39.7	483.6	18.32	18.36	6.24	29.84	24.54	15.85	28.78	21.54	15.91	29.99	30.67		High	2	0.3146	0	669.313	0.1	7e-05	8.7127	0.0008381	0.002377	0.406	1.78
FALSE	High	QILTAFPAL	1xTMT6plex [N-Term]	0.00935249	0.0016966	0.405	1	1	1	51635_tr_Q6P6L6	0	1202.73	23.8	20.5	25.9	21.5	24.6	28.8	22.4	25.8	24.6	25.4	50.8													High	2	0.3443	0	601.87	-1.89	-0.00114	65.8836	0.0008381	0.002394	0.405	2.12
FALSE	High	AQIENSAAV	1xTMT6plex [N-Term]	0.0114689	0.0016966	0.376	1	1	2	42748_sw_Q9Z0E6	0	1131.62	108.8	91.4	117	110.9	133.6	88	98.9	81.1	112.8	73.3	160.5	20.7	26.49	22.13	32.1	9.94	21.87	31.7	33.67	15.1	26.41	28.79		High	2	0.46	0	566.314	0.48	0.00027	14.4692	0.0008381	0.002911	0.376	2
FALSE	High	GNYNFFNLL	1xTMT6plex [N-Term]	0.0104672	0.0016966	0.389	1	1	2	45888_sw_Q8C3X8	0	1330.7	99.7	86.8	106.3	82.9	82.2	106.7	82.2	88.8	147.5	114														High	2	0.318	0	665.853	-0.12	-8e-05	75.5381	0.0008381	0.002668	0.389	2.17
FALSE	High	GMIINVLEL	1xOxidation [M2]; 1xTMT6plex [N-Term]	0.00935249	0.0016966	0.405	1	1	4	25093_sw_Q8BHL8	0	1246.73	369.9	358.1	369.1	350.5	409.5	348.1	367.6	373.7	315.3	302	514.3													High	2	0.1068	0	623.867	-0.29	-0.00018	63.4223	0.001601	0.003294	0.358	2.06
FALSE	High	QNHVFPLL	1xTMT6plex [N-Term]	0.0112296	0.0016966	0.379	1	1	1	50630_sw_Q7TMY7	0	1196.7																							NoQuanValues	High	2	0.1957	0	598.853	0.3	0.00018	43.062	0.0008381	0.002842	0.379	1.84
FALSE	High	VQFDFTGI	1xTMT6plex [N-Term]	0.0104672	0.0016966	0.389	1	1	1	43827_sw_Q8VEE4	0	1155.62	71.7	66.2	78.3	72	77.5	93.3	80.4	67.9	102.3	92	135.1													High	2	0.3373	0	578.315	-1.64	-0.00095	55.4245	0.0008381	0.002666	0.389	2.49
FALSE	High	QPPYNPTYM	1xTMT6plex [N-Term]	0.00968758	0.0016966	0.4	1	1	1	22232_sw_Q9D7I0	0	1339.66	38.4	37.5	41.2	42.8	36.6	32	39.3	36.1	30.1	39.2														High	2	0.4954	0	670.332	0.68	0.00045	24.4922	0.0008381	0.002471	0.4	2.18
FALSE	High	QGPFNNQEM	1xOxidation [M9]; 1xTMT6plex [N-Term]	0.0109183	0.0016966	0.383	1	1	2	53450_tr_G3UYG6	0	1309.6	16.6	10.4	18.1	13.7	12.7	13.5	11	15.6	12.3	12.3	46.3													High	2	0.6038	0	655.304	-2.24	-0.00146	10.2164	0.0008381	0.002764	0.383	3.13
FALSE	High	FLVQNIHTL	1xTMT6plex [N-Term]	0.0120469	0.0016966	0.369	1	1	2	31522_sw_Q9DCA5	0	1313.78	182.3	193.5	175.1	203.1	218.6	172.8	180	193.8	141.2	163	259.6	22.32	31.55	12.11	33.08	20.74	22.8	29.04	31	9.5	29.5	28.23		High	2	0.4541	0	657.392	-1.12	-0.00074	45.37	0.001086	0.003048	0.369	1.96
FALSE	High	AMNVNDLFL	1xOxidation [M2]; 1xTMT6plex [N-Term]	0.0112296	0.0016966	0.379	1	1	3	20374_sw_P61021	0	1281.67	275.6	309	229.3	293.1	315.1	275.8	247.1	239.6	338.9	179.9	1437.7	24.08	24.81	5.51	20.75	18.05	20.55	18.38	18.76	20.13	16.44	22.62		High	2	0.3763	0	641.339	-0.64	-0.00041	46.5712	0.0008381	0.00285	0.379	1.86
FALSE	High	FVYIFQEV	1xTMT6plex [N-Term]	0.00961963	0.0016966	0.401	1	1	5	44050_sw_Q99K51	0	1273.7	800.5	576.5	1034	712.8	626.7	963.1	784.3	666.5	906.3	835	5904.9													High	2	0.3806	0	637.354	-1.68	-0.00107	71.7635	0.001748	0.005606	0.283	2.47
FALSE	High	VQYLYRVF	1xTMT6plex [N-Term]	0.00955214	0.0016966	0.402	1	1	1	49366_sw_Q80Y44	0	1316.76	94.4	75.4	146.6	90	95.8	106.9	124	102.2	108.9	110.6	177.4													High	2	0.3875	0	658.882	-0.21	-0.00014	48.4697	0.0008381	0.002441	0.402	2.4
FALSE	High	AMMAKAEYL	1xOxidation [M]; 1xTMT6plex [K5]; 1xTMT6plex [N-Term]	0.0119626	0.0016966	0.37	1	1	7	33600_sw_Q99JI4	0	1501.82	208.4	222	175.8	256.2	140	228.5	207.2	173.5	310.7	220		10.41	17.19	3.01	12.43	16.91	14.8	11.05	16.59	6.83	11.57			High	3	0.0444	0	501.277	-0.03	-2e-05	27.0494	0.0008381	0.003033	0.37	1.8
FALSE	High	FMVEKGPTL	1xOxidation [M2]; 1xTMT6plex [K5]; 1xTMT6plex [N-Term]	0.0118789	0.0016966	0.371	1	1	4	24220_sw_Q6P073	0	1495.86	466.3	517.3	448.5	427.8	617.4	418.6	554.1	496	468.5	372.7	637.4	17.02	19.7	17.49	16.77	21.68	20.82	16.44	20.63	9.11	21.85	24.87		High	3	0.4243	0	499.291	-0.22	-0.00011	34.9214	0.001086	0.00317	0.363	3.04
FALSE	High	FQFTFKHL	1xTMT6plex [K6]; 1xTMT6plex [N-Term]	0.00961963	0.0016966	0.401	1	1	2	34811_sw_Q9QYJ0	0	1525.89	233.5	223.8	119.1	178.7	241.6	230.1	227.8	237.3	321.1	277.4		30.94	32.54	36.12	34.63	24.08	32.34	27.76	37.22	19.56	35.82			High	3	0.6089	0	509.301	-2.25	-0.00114	45.6485	0.0008381	0.002571	0.394	2.25
FALSE	High	FSPVSIWLL	1xTMT6plex [N-Term]	0.0107658	0.0016966	0.385	1	1	5	40639_tr_E9PXN7	0	1290.77	68.5	58.6	120.9	84.6	55.2	73.9	69.8	91.6	54.2	87.3		44.17	50.96	56.52	49	59.2	50.49	50.36	50.33	56.19	55.77			High	2	0.278	0	645.886	-1.43	-0.00092	99.14	0.0008381	0.002951	0.374	2.41
FALSE	High	FSNLFGGEPL	1xTMT6plex [N-Term]	0.010321	0.0016966	0.391	1	1	2	40002_tr_Q8C872	0	1309.7	131.6	107.2	80.9	114.2	147.5	110.8	110.8	122.1	123.8	110.6	63.1													High	2	0.4568	0	655.353	-0.24	-0.00016	61.6983	0.001878	0.007245	0.251	2.43
FALSE	High	FSKVNIQVL	1xTMT6plex [K3]; 1xTMT6plex [N-Term]	0.00968758	0.0016966	0.4	1	1	2	39730_sw_Q9Z2F2	0	1505.95	743.7	615.8	682.5	550.4	594	439.4	627.6	581.6	774.6	659		5.13	7.44	16.14	8.84	8.35	15.27	7.99	1.61	4.36	12.14			High	2	0.3959	0	753.477	0.75	0.00057	47.7471	0.001926	0.008616	0.231	1.97
FALSE	High	FMGVNMDVI	1xTMT6plex [N-Term]	0.0109953	0.0016966	0.382	1	1	3	40666_sw_Q3TIR3	0	1254.64	67.5	58.5	64.2	65.8	59.8	56.3	58.1	65.3	54.6	77.5														High	2	0.4903	0	627.825	0	0	61.5342	0.0008381	0.002793	0.382	2.59
FALSE	High	SVIQNNEHV	1xTMT6plex [N-Term]	0.00989432	0.0016966	0.397	1	1	2	41912_sw_Q8C0V9	0	1268.68	16.5	11.3	14.8	11	14.9	11.2	16.1	17.5	16.1	8.5		61.44	44.34	81.51	70.79	61.91	60.52	75.16	25.43		68.15			High	2	0.3796	0	634.844	0.08	5e-05	11.3727	0.0008381	0.002525	0.397	2.16
FALSE	High	TNYSFLQAV	1xTMT6plex [N-Term]	0.00968758	0.0016966	0.4	1	1	2	25401_sw_Q91ZD1	0	1271.68	130.6	125.8	146.3	142.2	105.7	170.9	126.8	113.5	140.7	164.5		26.91	25.6	36.47	26.75	36.7	24.76	23.78	34.2	17.34	37.05			High	2	0.1629	0	636.344	-1.76	-0.00112	45.5	0.006929	0.04416	0.055	2.21
FALSE	High	FGIHNGVETL	1xTMT6plex [N-Term]	0.00982492	0.0016966	0.398	1	1	3	14211_tr_A2AMD7	0	1315.72	345.1	427.2	258	354.5	378	292.9	413.1	342.1	387.4	320.8		17.37	20.39	13.95	14.03	19.67	22.91	13.85	12.7	22.06	15.6			High	2	0.5463	0	658.365	1.01	0.00066	32.0254	0.0008381	0.002984	0.372	2.16
FALSE	High	NSVINVSNL	1xTMT6plex [N-Term]	0.0114689	0.0016966	0.376	1	1	2	33613_tr_A0A087	0	1188.68	326.3	305.7	292.2	298	308.8	247.6	320.4	265.9	354.4	267.7		31.09	40.7	24.61	37.29	41.49	39	34.71	33.84	39.02	36.4			High	2	0.3202	0	594.842	-1.48	-0.00088	36.4818	0.0008381	0.002897	0.376	2.28
FALSE	High	NTYKYAKI	2xTMT6plex [K4; K7]; 1xTMT6plex [N-Term]	0.0118789	0.0016966	0.371	1	1	1	51284_sw_Q7TQI7	0	1688.04	20.4	14.1	22.7	18.2	23.4	26.4	18.2	17.6	27.3	24.8														High	3		0.0473	563.351	1.2	0.00067	20.5149	0.0008381	0.003006	0.371	1.41
FALSE	High	VIVEFRDL	1xTMT6plex [N-Term]	0.0117958	0.0016966	0.372	1	1	2	45660_sw_Q922X9	0	1219.72	269.8	266	305.5	247.9	241.9	313.7	289	264.8	285.9	325.6	448.7	41.28	44.33	37.15	42.7	53.72	42.54	50.15	47.78	45.55	43.75	53.84		High	2	0.298	0	610.366	0.59	0.00036	46.3007	0.003253	0.02039	0.138	2.45
FALSE	High	VIVRFLTVM	1xOxidation [M9]; 1xTMT6plex [N-Term]	0.0105411	0.0016966	0.388	1	1	2	8233_tr_F8WJ41_	0	1322.81	84.2	89.5	91.7	106.6	78.8	122.9	87.1	83.4	114.8	96.9	359.8	41.58	37	33.23	38.39	38.07	34.1	41.99	28.98	45.73	29.19	58.25		High	2	0.366	0	661.907	-0.14	-9e-05	49.6506	0.0008381	0.002686	0.388	1.94
FALSE	High	KATTNIVEM	1xTMT6plex [K1]; 1xTMT6plex [N-Term]	0.0119626	0.0016966	0.37	1	1	3	40077_sw_Q8K1H7	0	1464.85	352	326.2	320.5	322.9	331.8	289.1	322.6	352.6	334.7	332		27.67	29.51	27.03	23.17	33.64	38.19	22.2	28.25	32.12	34.45			High	2	0.2931	0	732.929	1.11	0.00081	24.1798	0.006113	0.04093	0.064	1.74
FALSE	High	FAPKNIYSI	1xTMT6plex [K4]; 1xTMT6plex [N-Term]	0.00989432	0.0016966	0.397	1	1	5	50766_sw_P09581	0	1510.9	1091.6	916.4	994.3	1094.4	1223.1	957	1066	1103.6	1127.4	963.4		11.35	12.07	4.22	7.28	12.46	7.81	8.65	6.95	8.53	6.91			High	2	0.2593	0	755.956	0.81	0.00061	42.4013	0.001926	0.009307	0.222	1.62
FALSE	High	AQFKFTVL	1xTMT6plex [K4]; 1xTMT6plex [N-Term]	0.00975601	0.0016966	0.399	1	1	2	30758_sw_P50580	0	1411.87	298.9	303.7	291.7	257.5	247.9	305.6	302.5	220.3	587.5	386.1		9.8	6.55	17.28	5.15	11.68	9.77	11.7	4.53	6.13	8.21			High	2	0.1189	0	706.44	0.38	0.00027	49.0019	0.0008381	0.002479	0.399	1.43
FALSE	High	ANYDFYQL	1xTMT6plex [N-Term]	0.011151	0.0016966	0.38	1	1	3	50927_sw_Q8VE18	0	1262.63	564.9	546.1	559.4	591.3	386.5	775.6	507.1	486.7	622.6	635.9	457.6	3.96	5.99	5.04	9.42	15.47	13.75	7.47	8.9	2.25	4.59	99.45		High	2	0.5255	0	631.817	0.73	0.00046	41.1978	0.0008381	0.002833	0.38	1.96
FALSE	High	FGAFSINPAM	1xTMT6plex [N-Term]	0.00928687	0.0016966	0.406	1	1	2	34898_sw_Q921F2	0	1283.67	203.6	181.9	198.7	204.6	209.9	173.9	207.1	225.2	136.7	222.4		29.94	39.57	22.56	37.3	25.73	33.58	37.48	32.69	29.52	33.48			High	2	0.4241	0	642.335	-1.99	-0.00127	55.5313	0.0008381	0.002366	0.406	2.24
FALSE	High	FFLINGPEI	1xTMT6plex [N-Term]	0.0103938	0.0016966	0.39	1	1	2	48130_sw_Q01853	0	1278.73	59.4	52.2	54.7	55.6	39.5	63.4	46.7	52.3	53	48.6	87.6													High	2	0.1725	0	639.868	-0.48	-0.00031	77.8338	0.0008381	0.002641	0.39	2.55
FALSE	High	HSVLNLLFL	1xTMT6plex [N-Term]	0.0102486	0.0016966	0.392	1	1	1	35164_sw_Q9CYC3	0	1284.79	95.2		154.3	74.4	45.9	75.8	51.2	74.1	127.7	93.6														High	2	0.2898	0	642.898	0.13	8e-05	72.0897	0.0008381	0.002612	0.392	1.76
FALSE	High	FAPYNKPSL	1xTMT6plex [K6]; 1xTMT6plex [N-Term]	0.0125652	0.00221182	0.363	1	1	2	43704_sw_Q8R3P2	0	1494.87	345.3	364.4	288	374.8	316.3	291.7	334.2	304.9	315.2	294.2		7.39	2.33	13.77	1.47	10.37	1.47	11.67	6.71	6.58	5.54			High	2	0.3114	0	747.94	0.93	0.00069	34.5238	0.001086	0.003181	0.363	2.28
FALSE	High	SNVVNQANL	1xTMT6plex [N-Term]	0.0123901	0.00221182	0.365	1	1	2	30708_sw_Q8BTG7	0	1187.66	43.6	33.7	45.3	30.5	45.9	34.9	34.5	34.2	40.5	31.5	42.1	45.67	61.75	31.11	54.68	35.51	58.17	39.96	47.84	30.9	53.37			High	2	0.4256	0	594.333	0.28	0.00016	18.3249	0.001748	0.00585	0.278	2.42
FALSE	High	FGILLTELI	1xTMT6plex [N-Term]	0.0127428	0.00221182	0.361	1	1	2	40058_sw_P14234	0	1247.78	29.8	18.7	33.1	28.2	19.2	23.4	19.7	23.1	38.4	29.2		44.86	43.19	24.47	49.04	14.63	51.34	10.8	47.37	33.95	35.93			High	2	0.4405	0	624.394	-1.03	-0.00064	107.392	0.001086	0.003228	0.361	2.27
FALSE	High	AALVSRTFL	1xTMT6plex [N-Term]	0.0121318	0.00221182	0.368	1	1	5	39501_tr_A2ALN0	0	1206.74	188.1	203.8	172.4	212.6	163.1	174.8	175.4	161.6	217.8	175	164.4	19.84	14.13	1.04	14.88	1.77	2.72	15	4.22	16.22	8.21	8.35		High	2	0.4042	0	603.873	-0.91	-0.00055	37.8571	0.001086	0.003067	0.368	2.4
FALSE	High	ISLEFRNL	1xTMT6plex [N-Term]	0.0128326	0.00221182	0.36	1	1	5	35057_sw_P53798	0	1220.72	359.9	370.3	442.6	343.6	344.6	400	421.5	324.7	499	445.8	684.5	13.89	16.37	9.91	20.64	10.54	11.82	11.46	18.83	11.96	12.66	9.58		High	2	0.1826	0	610.864	0.68	0.00042	45.1582	0.001664	0.003728	0.34	2.3
FALSE	High	ISGWNGDNM	1xTMT6plex [N-Term]	0.0121318	0.00221182	0.368	1	1	1	23412_tr_D3YZ68	0	1222.57	73.1	98.1	65.6	75.2	87.9	69	83.7	88.3	68.4	73	141.9													High	2	0.2663	0	611.79	-0.16	-0.0001	29.7216	0.001086	0.003062	0.368	1.69
FALSE	High	LSFLFPLL	1xTMT6plex [N-Term]	0.0126537	0.00221182	0.362	1	1	2	49245_tr_F7CBP1	0	1178.74	72.4	47.4	101.9	57.3	28.2	59.9	54	37.9	94.9	55	243.9	20.39	11.76	46.92	35.31	1.87	23.34	14.28	1.22	31.52	10.71	46.4		High	2	0.0694	0	589.874	1.49	0.00088	110.743	0.001086	0.003194	0.362	1.44
FALSE	High	AGLTHIITM	1xOxidation [M9]; 1xTMT6plex [N-Term]	0.0123034	0.00221182	0.366	1	2	10	32464_sw_Q8R574	0	1201.68	120.5	136.8	96.1	116.3	122.7	111.9	131.2	115.5	137.3	104.4	73.2	8.25	7.95	26.87	15.04	0.42	5.04	6.99	5.44	15.08	13.54	32.75		High	2	0	0	601.344	-0.21	-0.00013	25.7927	0.001086	0.003105	0.366	2.02
FALSE	High	FTLVNKKNALI	2xTMT6plex [K6; K7]; 1xTMT6plex [N-Term]	0.0127428	0.00221182	0.361	1	1	1	47514_tr_G5E8Y6	0	1948.26	168.8	181.7	177.6	176.2	208.6	170.8	175.8	205	118.4	185.4														High	3	0.7879	0	650.09	-0.27	-0.00017	46.3908	0.001086	0.003226	0.361	1.65
FALSE	High	VNYEPLGL	1xTMT6plex [N-Term]	0.0128326	0.00221182	0.36	1	1	2	38726_sw_Q8VDF3	0	1133.64	112.4	121.1	118.8	115.8	105.9	141.3	129.5	134.8	105.5	142.3	206.5	43.4	30.22	67.23	41.14	45.38	44.1	59.72	43.79	52.73	37.97	76.23		High	2	0.1073	0	567.324	0.03	2e-05	44.3864	0.002683	0.01611	0.163	2.05
FALSE	High	AANRNNDAL	1xTMT6plex [N-Term]	0.0129229	0.00221182	0.359	1	1	2	35643_tr_A0A0A6	0	1187.63	463.1	316.3	482.4	323	465.2	332.7	348.6	319.1	350.6	237	726.5	22.06	22.23	15.88	25.37	21	19.82	21.48	26.53	18.28	21.68	28.89		High	2	0.2513	0	594.32	-0.54	-0.00032	7.4816	0.001086	0.003265	0.359	1.95
FALSE	High	EVFDFRGM	1xTMT6plex [N-Term]	0.0126537	0.00221182	0.362	1	1	2	52333_tr_A2AS98	0	1229.62	178.9	168.4	199.7	208.3	118.7	220.7	175.9	159.3	211.7	244.5		27.35	27.56	26.06	32.68	18.37	40.14	11.06	32.55	26.25	35.26			High	2	0.5385	0	615.313	0.77	0.00047	39.3592	0.001086	0.003192	0.362	2.6
FALSE	High	VQVLFPLF	1xTMT6plex [N-Term]	0.0123901	0.00221182	0.365	1	1	3	56111_tr_E9Q3Y4	0	1191.73	84.4	77.9	117.2	82.5	76.7	113.2	85.1	84.5	85.2	116.6	153.6	3.77	23.06	3.01	15.17	5.09	4.62	6.2	23.64	1.01	7.28			High	2	0.3821	0	596.369	-3.14	-0.00187	96.5682	0.001748	0.005271	0.291	2.12
FALSE	High	VMIPNVETI	1xOxidation [M2]; 1xTMT6plex [N-Term]	0.0125652	0.00221182	0.363	1	1	2	51913_sw_Q5I012	0	1260.71	125.2	128.1	126.9	121.2	131.4	101.7	122.1	111.8	135.8	84.8	359.4	23.26	25.5	25.5	31.83	25.94	36.65	19.04	39.07	14.42	25.19	38.18		High	2	0.5571	0	630.857	-0.2	-0.00013	47.8309	0.001086	0.003184	0.363	2.19
FALSE	High	VNVSHKEYL	1xTMT6plex [K6]; 1xTMT6plex [N-Term]	0.0122173	0.00221182	0.367	1	1	1	55225_sw_Q6ZWQ0	0	1546.9	23.4	28.5		27	31	24.5	22.9	13.7	31.4	19.1														High	3	0.513	0	516.305	0.58	0.0003	19.9612	0.001086	0.003086	0.367	2.3
FALSE	High	VQLTLLTAI	1xTMT6plex [N-Term]	0.0124773	0.00221182	0.364	1	1	3	50326_tr_H3BIY9	0	1200.78	177.8	154.9	186.4	170.2	133.4	123.8	125.1	108	265.2	154	116.5													High	2	0.5163	0	600.892	-0.06	-4e-05	76.2568	0.003837	0.0249	0.118	1.84
FALSE	High	SAFAFMESL	1xTMT6plex [N-Term]	0.0124773	0.00221182	0.364	1	1	1	25437_tr_G5E8W9	0	1231.62	15.1	12.5	10	19.8		18.9		10.4	20.8	17.7														High	2	0.4056	0	616.315	-0.34	-0.00021	65.026	0.001086	0.003154	0.364	2.49
FALSE	High	VADKFTEL	1xTMT6plex [K4]; 1xTMT6plex [N-Term]	0.0127428	0.00221182	0.361	1	1	5	42763_sw_Q76MZ3	0	1380.81	1063.9	1159.9	1061.5	1056	858.8	1238.4	1086.7	1276.9	134.9	1221.3		1.77	1.31	11.86	5.85	4.43	3.24	12.52	1.88	64.81	0.67			High	2	0.2187	0	690.911	0.71	0.00049	36.9155	0.001086	0.003215	0.361	1.92
FALSE	High	LIILLLILL	1xTMT6plex [N-Term]	0.0129229	0.00221182	0.359	1	2	6	44330_sw_P10404	0	1265.94	504.4	364.1	725.9	345.1	434.8	421.8	564	313.1	512.7	382.7	571.6	13.93	10.87	16.67	16.13	13.97	4.42	16.82	14.41	11.59	18.58	13.2		High	3	0	0	422.651	0.15	6e-05	44.6997	0.001086	0.00327	0.359	2.14
FALSE	High	SGYKYVGM	1xOxidation [M8]; 1xTMT6plex [K4]; 1xTMT6plex [N-Term]	0.0125652	0.00221182	0.363	1	1	2	26488_sw_Q91XB7	0	1378.74	32.2	25.2	43.4	29.8	30.5	39.4	33.9	23.7	40.7	32.9		86.13	92.1	77.11	93.75	64.73	91.75	78.07	100.29	79.16	92.28			High	2	0.2887	0	689.877	1.22	0.00084	12.8885	0.001086	0.003171	0.363	1.42
FALSE	High	SAPGNIFFL	1xTMT6plex [N-Term]	0.0123034	0.00221182	0.366	1	1	3	31878_sw_Q67BJ4	0	1194.67	199.9	160	191.7	174.1	222.5	174.4	204	174	176	173.2	151.6													High	2	0.3676	0	597.84	0.42	0.00025	61.6862	0.001086	0.003108	0.366	2.04
FALSE	High	VWIYVASL	1xTMT6plex [N-Term]	0.0128326	0.00221182	0.36	1	1	3	54635_sw_Q8CFW7	0	1179.7	69.2	59.4	112.4	79.2	59.3	93.9	89.8	76	128.3	117.2														High	2	0.2388	0	590.352	-0.48	-0.00028	75.7022	0.001086	0.003249	0.36	2.01
FALSE	High	SSGINVNAAPF	1xTMT6plex [N-Term]	0.0123901	0.00221182	0.365	1	1	2	46032_sw_Q60865	0	1305.7	153.4	157.9	135.2	158.5	158.4	132.6	157.8	146.8	127.9	134	190.6	23.54	22.73	27.86	17.16	30.57	25.07	27.5	12.07	40.96	24.23	10.45		High	2	0.3529	0	653.353	-0.96	-0.00063	35.6332	0.001086	0.003127	0.365	2.04
FALSE	High	KATTNIVEM	1xOxidation [M9]; 1xTMT6plex [K1]; 1xTMT6plex [N-Term]	0.0124773	0.00221182	0.364	1	1	2	40077_sw_Q8K1H7	0	1480.84	53.2	44.8	58.2	39.9	59.2	41.3	49.8	43.3	48.9	36.1	99.3	34.49	39.97	39.59	47.77	38.42	36.61	29.16	49.71	25.92	30.43			High	2	0.5226	0	740.926	-0.5	-0.00037	14.0969	0.001748	0.005704	0.281	1.99
FALSE	High	AALKLGQEL	1xTMT6plex [K4]; 1xTMT6plex [N-Term]	0.0126537	0.00221182	0.362	1	1	3	53363_sw_Q9JJ28	0	1400.89	334.1	345.1	293.3	298.8	302.8	281	312.8	283.1	357.2	277		19.48	23.28	14.65	25.18	14.83	21.07	22.22	22.97	18.11	21.81			High	2	0	0	700.949	2.72	0.0019	35.9677	0.001878	0.00746	0.248	1.95
FALSE	High	STIRNAQSI	1xTMT6plex [N-Term]	0.0127428	0.00221182	0.361	1	1	2	32951_tr_S4R293	0	1218.7	60.5	42.8	67.3	47.4	71.7	50.7	55.7	44.4	62.4	41	116.5	45.85	50.79	51.34	53.97	51.5	56.58	52.3	62.07	42.37	33.82			High	2	0.2009	0	609.853	-2	-0.00122	10.3572	0.001086	0.003212	0.361	2.29
FALSE	High	ASARNLEHL	1xTMT6plex [N-Term]	0.0123901	0.00221182	0.365	1	1	3	52803_sw_Q8BMI0	0	1239.7	195	190.4	177.9	181.9	213	173.6	199.9	159.5	210.3	143.6	392	10.91	10.1	3.83	19.09	5.15	0.5	14.55	6.66	8.91	9.54	1.46		High	3	0.2115	0	413.905	-0.5	-0.00021	11.5425	0.001086	0.003133	0.365	2.08
FALSE	High	RAYLFNSV	1xTMT6plex [N-Term]	0.0129229	0.00221182	0.359	1	1	2	9713_sw_Q9ESC7_	0	1198.68	30.7	36.2	36.8	41.6	20.8	42.9	30.6	24.9	55.3	38.3	46.4	2.02	21.98	26.76	3	1.74	0.51	16.49	6.97	6.86	7.75			High	2	0.11	0	599.843	0.39	0.00023	29.4425	0.001086	0.003252	0.359	2
FALSE	High	AMMAKAEYL	2xOxidation [M2; M3]; 1xTMT6plex [K5]; 1xTMT6plex [N-Term]	0.0129229	0.00221182	0.359	1	1	2	33600_sw_Q99JI4	0	1517.81	132.4	138.4	129.9	145.5	110.9	149	119.3	88.1	190.6	90.8	306.7	22.08	31.65	27.64	25.62	30.93	35.11	10.17	29.92	27.13	36.89	23.03		High	3	0.2432	0	506.609	0.38	0.00019	18.76	0.001601	0.003271	0.359	1.85
FALSE	High	SSPQPMMSSVL	1xOxidation [M6]; 1xTMT6plex [N-Term]	0.0129229	0.00221182	0.359	1	1	1	41314_sw_P98078	0	1408.7	21.4	28.9		21.2	24	24.5	34.5	26.1	16.7	23.5														High	2	0.1486	0	704.854	0.25	0.00018	29.3052	0.001086	0.003263	0.359	2.49
FALSE	High	KAIINIFFL	1xTMT6plex [K1]; 1xTMT6plex [N-Term]	0.0131055	0.00272638	0.357	1	1	5	40128_sw_Q8K259	0	1536.99	522.9	276.2	766.1	555.1	579	502.2	551.2	833.5	448.8	700.5		13.69	3.37	10.66	7.42	1.36	2.36	4.96	5.71	1.68	1.07			High	2	0.3492	0	769	0.37	0.00028	89.397	0.001601	0.003306	0.357	1.26
FALSE	High	SAVRNGLLLL	1xTMT6plex [N-Term]	0.0131055	0.00272638	0.357	1	1	3	51138_sw_Q80TT8	0	1284.82	260.6	271.1	251.3	280.3	285.5	232	226	236.3	210.3	214.5	274.2	0.8	5.6	7.39	5.73	0.12	2.99	2.59	9.32	2.57	6.86	5.96		High	2	0.3149	0	642.914	0.21	0.00014	44.916	0.001601	0.003306	0.357	2.35
FALSE	High	AALPNIYEL	1xTMT6plex [N-Term]	0.0131978	0.00272638	0.356	1	1	3	46644_sw_P49718	0	1232.71	191.8	142.5	178.7	129.1	157.4	152.1	173.1	164.7	147.4	132.7	357.5	49.08	52.84	40.25	43.28	50.64	46.24	40.09	48.65	53.15	46.77			High	2	0.3905	0	616.857	-1.3	-0.0008	53.8287	0.001926	0.00822	0.236	2.1
FALSE	High	VMAQNPYNAVI	1xOxidation [M2]; 1xTMT6plex [N-Term]	0.0131055	0.00272638	0.357	1	1	2	43780_sw_Q9Z0H1	0	1464.77	108.7	115	109.8	114.5	119.9	101.6	122.6	108.3	118.7	83.2	334.4	35.33	42.83	37.68	34.93	35.9	36.66	37.63	27.87	39.6	41.87	26.38		High	2	0.2386	0	732.89	1.22	0.0009	33.3004	0.001601	0.003308	0.357	1.97
FALSE	High	NSLSNSESL	1xTMT6plex [N-Term]	0.0133842	0.00272638	0.354	1	2	2	56040_sw_Q9Z2U2	0	1179.61	20.9	10.1	27.1	13.1	24.2	17.2	14.6	15.9	23.8	13.3	31.4	15.43	4.14	3.35	5.95	13.8	36.23	28.31	11.87	47.88	7.39	48.84		High	2	0.199	0	590.307	0.46	0.00027	15.1353	0.001601	0.003377	0.354	1.91
FALSE	High	IALFFRSL	1xTMT6plex [N-Term]	0.0134784	0.00272638	0.353	1	1	2	43111_sw_Q8R3L2	0	1195.74	55.6	37.7	62.7	60.6	31.1	70.4	39.3	44.2	79	62.3	122.7													High	2	0.3696	0	598.374	0.91	0.00055	63.3052	0.001601	0.003401	0.353	2.57
FALSE	High	SSVENYYVFL	1xTMT6plex [N-Term]	0.0132907	0.00272638	0.355	1	1	5	40115_sw_Q8BYY4	0	1449.75	257.1	201.6	288.1	240.8	256.6	275.9	261.8	238.9	259.1	255.2	307	16.99	0.61	30.73	22.46	16.11	24.45	24.9	18.56	32.44	18.79	37.28		High	2	0.2864	0	725.377	0.22	0.00016	52.7372	0.001601	0.003346	0.355	2.13
FALSE	High	TAPYNYSYI	1xTMT6plex [N-Term]	0.0134784	0.00272638	0.353	1	1	5	13544_tr_A2AL34	0	1320.67	643.2	631.6	583.1	663.6	648.6	645.3	636.9	672.2	513.8	556.8	948.6	23.71	23.51	25.94	22.52	22.73	23.5	20.09	21.84	20.37	25.3	19.84		High	2	0.5846	0	660.838	0.79	0.00052	31.6614	0.001748	0.00576	0.28	1.95
FALSE	High	IQPQNTEVL	1xTMT6plex [N-Term]	0.0131978	0.00272638	0.356	1	1	2	54265_sw_Q3UQ28	0	1270.72	48.4	47.1	47.8	51.1	48.1	43.4	38.6	37.7	59.1	38.9	105.1	21.42	26.27	40.02	28.92	43.16	33.04	31.03	24.47	35.49	23.47			High	2	0.4651	0	635.864	0.63	0.0004	29.6354	0.001601	0.003322	0.356	2.58
FALSE	High	VFRLLPQL	1xTMT6plex [N-Term]	0.0131055	0.00272638	0.357	1	1	1	29999_sw_Q9EST5	0	1214.78	250	327	315.4	273.3	322.9	353.7	305.3	379.7	224.7	349.2														High	2	0.4129	0	607.894	-0.98	-0.0006	57.9018	0.001601	0.003301	0.357	2.01
FALSE	High	KNFAFTMV	1xOxidation [M7]; 1xTMT6plex [K1]; 1xTMT6plex [N-Term]	0.0133842	0.00272638	0.354	1	1	2	52925_sw_P98199	0	1431.81	72.6	85.6	86.2	77.1	74.4	95.7	91.9	70.9	102.8	97.2	90.3	11.57	20.81	8.55	7.98	31.18	19.37	0.62	16.88	10.75	24.5			High	2	0.3661	0	716.408	0.87	0.00062	33.8703	0.004684	0.03119	0.094	1.83
FALSE	High	FMGVNMDVI	1xOxidation [M6]; 1xTMT6plex [N-Term]	0.0133842	0.00272638	0.354	1	1	2	40666_sw_Q3TIR3	0	1270.64	140.3	145.3	133	169.2	130.6	144.2	129.6	147.7	156.4	155.3														High	2	0.3244	0	635.822	-0.8	-0.00051	47.2674	0.001601	0.003385	0.354	2.62
FALSE	High	WAILNEIHI	1xTMT6plex [N-Term]	0.0133842	0.00272638	0.354	1	2	2	34068_tr_D3Z166	0	1337.78	71.7	47.6	120.3	69.8	112.3	64.1	82.7	64.9	120.6	93.9														High	2	0.2376	0	669.392	-1.28	-0.00086	67.5281	0.001601	0.003372	0.354	1.81
FALSE	High	KQMLLFTHI	1xOxidation [M3]; 1xTMT6plex [K1]; 1xTMT6plex [N-Term]	0.0131978	0.00272638	0.356	1	1	4	56302_sw_Q7TMY8	0	1604.96	184	231.7	173.6	209.7	232.1	224.6	216.1	203.1	201.4	173		10.74	7.39	4.5	11.78	5.04	17.23	5.38	12.03	3.68	17.03			High	3	0.2979	0	535.658	0.48	0.00025	35.127	0.001601	0.003321	0.356	1.41
FALSE	High	VSVTNLEEL	1xTMT6plex [N-Term]	0.0130139	0.00272638	0.358	1	1	3	56473_sw_Q6ZWR6	0	1232.69	369.8	398.2	352.1	363.3	376.7	338.2	359.4	352.9	322.9	309.5	687.7	1.65	4.6	3.43	1.75	18.51	4.12	6.56	3.48	14.41	8.24	1.46		High	2	0.3269	0	616.851	1.37	0.00084	45.2687	0.002683	0.01663	0.16	2.08
FALSE	High	AAPTGTHVL	1xTMT6plex [N-Term]	0.0133842	0.00272638	0.354	1	1	2	27962_tr_Q8VDU3	0	1095.64	357.2	338.1	323.3	302.4	330.7	267.1	315.7	253.3	325.6	220.1	628	27.88	26.53	30.53	26.17	24.62	23.63	27.1	28.57	16.24	29.36	23.28		High	2	0.5519	0	548.322	0.72	0.0004	14.6272	0.001748	0.006361	0.267	1.83
FALSE	High	YMGTNIHSL	1xTMT6plex [N-Term]	0.0134784	0.00272638	0.353	1	1	2	34003_sw_P49442	0	1264.66	112.9	117.8	100.6	126.2	107.7	88	116.9	111.6	115.2	118.2		7.39	8.62	7.46	5.7	1.7	1.49	2.06	1.37	5.29	3.81			High	2	0.3177	0	632.832	0.74	0.00047	24.3289	0.001601	0.003396	0.353	1.92
FALSE	High	VTYVYQLI	1xTMT6plex [N-Term]	0.0131055	0.00272638	0.357	1	1	1	16920_sw_Q9QZ88	0	1227.72	108.6	101.6	133	128.8	90.7	159.2	115.8	98	132.8	139	234													High	2	0.0685	0	614.363	0.03	2e-05	58.1436	0.001601	0.00331	0.357	1.46
FALSE	High	AALENTHLL	1xTMT6plex [N-Term]	0.0131978	0.00272638	0.356	1	1	3	14930_sw_Q9D187	0	1210.7	425.5	526.4	331.2	490.7	396.1	392.3	444.1	351.3	481.8	373.4	575.9	0.97	3.48	14.54	4.2	7.27	0.12	3.49	2.13	4.48	2.11	2.93		High	2	0.445	0	605.854	0.57	0.00035	31.5934	0.001601	0.003332	0.356	2
FALSE	High	RGLQNSKEI	1xTMT6plex [K7]; 1xTMT6plex [N-Term]	0.0209346	0.00278508	0.29	1	1	1	48624_sw_Q8BR07	0	1502.91	15.5	6.6	16.7	9.3	8.8	5.3	10.2	6.1	8.6	4.9														High	3	0.5592	0	501.64	-0.43	-0.00022	11.5961	0.001748	0.005334	0.29	2.45
FALSE	High	KGIVNYTEKL	2xTMT6plex [K1; K9]; 1xTMT6plex [N-Term]	0.0250794	0.00278508	0.264	1	2	1	37149_sw_Q8C167	0	1852.15	76.5	56.3	92	62.8	88.2	64.9	76.3	79.2	77	73.6														High	3	0.3771	0	618.055	0.23	0.00014	32.3912	0.001878	0.006504	0.264	1.75
FALSE	High	KGPANALWM	1xTMT6plex [K1]; 1xTMT6plex [N-Term]	0.0197998	0.00278508	0.298	1	1	2	47731_tr_A0A0G2	0	1445.83	173.6	270.8	167.3	273.9	289.4	250.1	254.3	297.6	227.2	303.8		15.09	16.91	4.24	19.09	15.84	20.84	14.96	13.26	16.83	22.78			High	2	0.5629	0	723.424	4.64	0.00336	35.7564	0.001748	0.005002	0.298	1.67
FALSE	High	RAYTKFYTL	1xTMT6plex [K5]; 1xTMT6plex [N-Term]	0.0207893	0.00278508	0.291	1	1	2	54719_tr_E9Q449	0	1620.95	90.5	94.1	52.1	88.9	100.3	78.1	89.3	86.2	81.3	79.9		53.5	58.02		51.94	44.05	46.48	55.39	43.5	62.25	48.69			High	3	0.4673	0	540.989	0.91	0.00049	30.161	0.001748	0.005293	0.291	2.14
FALSE	High	KGIHNFESI	1xTMT6plex [K1]; 1xTMT6plex [N-Term]	0.0150775	0.00278508	0.337	1	1	2	52904_tr_D3YZE7	0	1502.87	123.1	135	112.8	116.7	127	107.7	111.5	107.3	133.5	109		43.27	44.44	49.57	46.8	44.13	44.67	41.27	44.59	52.82	48.78			High	3	0.4625	0	501.629	0.27	0.00013	21.0236	0.001664	0.00379	0.337	1.6
FALSE	High	SQLLLSLQAVI	1xTMT6plex [N-Term]	0.0163981	0.00278508	0.325	1	1	3	50855_sw_Q6P9R4	0	1413.89	27	31	36.2	20.7	32.1	30.5	23.9	33.6	32	37.5		30.16	8.17	50.53	41.57	21.7	13.74		23.44	12.45	34.05			High	2	0.5108	0	707.446	-1.7	-0.0012	86.9978	0.003253	0.01991	0.141	2.31
FALSE	High	SAWFGDSAL	1xTMT6plex [N-Term]	0.0153975	0.00278508	0.334	1	1	1	24105_tr_A6X940	0	1182.6	87.9	120.5	82.4	112.5	113.1	109.2	97.9	105.1	103.5	107.9														High	2	0.407	0	591.803	0.03	2e-05	45.9537	0.001664	0.003879	0.334	2.58
FALSE	High	RAYLFAHV	1xTMT6plex [N-Term]	0.0242246	0.00278508	0.269	1	1	2	45417_sw_Q5SWD9	0	1205.7	46.6	28.5	30.9	29.6	25.5	35.5	36.4	22.3	37.9	29.1	76.9	83.41	2.77	0.01	1.48	12.16	7.7	1.68	35.26	27.99	4.09	5.13		High	3	0.3608	0	402.571	-0.4	-0.00016	23.7372	0.001926	0.01028	0.211	1.94
FALSE	High	SEIEYYAML	1xOxidation [M8]; 1xTMT6plex [N-Term]	0.0232363	0.00278508	0.275	1	1	1	9161_sw_P62889_	0	1363.67	41.7	40.6	42.2	34	49.4	51.7	44.2	37.7	49.6	37.8	199.9													High	2	0.4303	0	682.337	0.48	0.00033	39.6402	0.001748	0.005952	0.275	2.44
FALSE	High	RAVQNHNTYM	1xTMT6plex [N-Term]	0.0207893	0.00278508	0.291	1	1	1	50176_sw_Q61549	0	1462.74	35.9	56.2	48.6	60.9	54	29.1	61.7	47.6	37.4	42.7														High	3	0.2848	0	488.252	-0.89	-0.00044	7.5258	0.001748	0.005297	0.291	1.65
FALSE	High	TAFKFKAL	2xTMT6plex [K4; K6]; 1xTMT6plex [N-Term]	0.0202181	0.00278508	0.295	1	2	2	56103_sw_Q04690	0	1613.04	294.8	321.5	296.1	299.6	293.4	378.1	364.7	286.2	439	433.5		15.81	23.51	21.8	26.05	30.25	31.36	28.98	21.56	32	26.47			High	3	0.4	0	538.351	-0.09	-5e-05	37.4735	0.001748	0.005127	0.295	1.9
FALSE	High	SQLENKTII	1xTMT6plex [K6]; 1xTMT6plex [N-Term]	0.0189886	0.00278508	0.304	1	1	2	56023_sw_A2AKX3	0	1503.91	116.2	114	122.1	120.2	127.5	108.4	118.2	117.4	134.8	111.7		39.18	33.07	42.04	43.32	37.52	39.55	27.37	40.41	36.02	32.8			High	2	0.3041	0	752.461	-0.37	-0.00028	29.8556	0.001664	0.004798	0.304	1.48
FALSE	High	VMYKFLTV	1xTMT6plex [K4]; 1xTMT6plex [N-Term]	0.0212281	0.00278508	0.288	1	1	3	14755_sw_Q9WVC3	0	1458.88	111.9	114	127.6	116.9	110.5	136.8	130.9	150.1	123	183.2		49.56	48.21	52.02	50.95	67.48	56.63	51.46	48.82	64.69	53.15			High	2	0.2617	0	729.943	-0.43	-0.00032	53.5336	0.001748	0.005395	0.288	1.49
FALSE	High	VMYKFLTV	1xOxidation [M2]; 1xTMT6plex [K4]; 1xTMT6plex [N-Term]	0.0224428	0.00278508	0.28	1	1	1	14755_sw_Q9WVC3	0	1474.87	131.9	164.3	153.3	133.6	156.4	201.3	131.3	143.3	178.6	151.1	211.2													High	2	0.134	0	737.942	0.95	0.0007	45.7545	0.001748	0.005767	0.28	0.97
FALSE	High	KAMENIGEL	1xOxidation [M3]; 1xTMT6plex [K1]; 1xTMT6plex [N-Term]	0.024734	0.00278508	0.266	1	2	1	51320_sw_Q569Z5	0	1478.83	40.7	29.2	33.7	35.7	30.2	26	32	28.3	26.6	25.8														High	2	0.1031	0	739.919	1.17	0.00086	20.2266	0.001748	0.006437	0.266	0.97
FALSE	High	KALTLLDYL	1xTMT6plex [K1]; 1xTMT6plex [N-Term]	0.0199383	0.00278508	0.297	1	1	1	44318_tr_J3QNT7	0	1507.95	607.7	583.2	773	748.1	509.8	645.6	417.5	535.8	499.7	636.9														High	2	0.2323	0	754.481	2.68	0.00202	65.9496	0.001748	0.005052	0.297	0.99
FALSE	High	QAIKNGQAL	1xTMT6plex [K4]; 1xTMT6plex [N-Term]	0.0145586	0.00278508	0.342	1	1	5	56432_sw_Q9QXZ0	0	1400.86	165.6	123.4	183.7	113.3	184.8	127	150.8	132.6	143	110	34.4	60.46	71.46	56.3	72.93	56.46	80.68	47.76	52.56	72.81	60.85			High	2	0.3919	0	700.936	0.89	0.00062	15.5999	0.001664	0.003659	0.342	2.22
FALSE	High	VNFSPANL	1xTMT6plex [N-Term]	0.0196623	0.00278508	0.299	1	1	2	25549_sw_Q8BHX1	0	1090.61	99.5	108.4	105.3	102.6	90.8	114.6	112.2	100.9	115.3	123.6	152.1	49.82	41.81	51.5	44.22	54.72	49.03	51.75	42.36	51.38	51.72	61.46		High	2	0.1638	0	545.808	0.11	6e-05	41.4427	0.001878	0.007539	0.246	1.77
FALSE	High	SGIKNPVSV	1xTMT6plex [K4]; 1xTMT6plex [N-Term]	0.0151834	0.00278508	0.336	1	1	3	35304_sw_Q8R1G1	0	1358.84	72	54.5	87.2	57.3	73	56.2	62.2	53.1	73.3	53.5		8.51	12	22.02	6.61	22.21	6.29	1.04	20.83	0.67	3.7			High	2	0.1615	0	679.924	0.7	0.00048	22.654	0.007071	0.04639	0.049	1.92
FALSE	High	VNLKEYPAL	1xTMT6plex [K4]; 1xTMT6plex [N-Term]	0.0210808	0.00278508	0.289	1	1	2	9289_tr_Q8C9T1_	0	1504.91	95.3	95.4	109.4	94.1	85.7	119.2	110.5	100.7	105.2	115.4		1.66	17.21	4.41	6.42	2.37	5.31	10.95	5.07	4.43	3.68			High	2	0.4575	0	752.962	1.9	0.00143	40.0574	0.002394	0.01388	0.178	2.12
FALSE	High	FAIQNPTLI	1xTMT6plex [N-Term]	0.024734	0.00278508	0.266	1	1	2	43320_tr_Q8BNQ4	0	1245.74	229.6	225.1	211.7	225	272.8	196.3	251.1	217.7	226.8	197.8	569.6	24.72	25.22	21.91	23.02	16.45	22.87	29.72	20.45	25.8	27.93	19.45		High	2	0.3212	0	623.373	-0.81	-0.00051	53.2082	0.005972	0.03945	0.068	1.65
FALSE	High	TNYKFFML	1xOxidation [M7]; 1xTMT6plex [K4]; 1xTMT6plex [N-Term]	0.0207893	0.00278508	0.291	1	1	4	33120_sw_Q5Y5T1	0	1537.85	295.6	282.3	337.8	262.2	405.4	406.4	303.6	311.2	356.7	381		11.56	4.62	12.55	11.49	10.66	9.82	11.77	12.98	9.97	17.85			High	3	0.1316	0	513.288	-0.19	-0.0001	48.1349	0.002857	0.01703	0.157	1.52
FALSE	High	VILSFRSL	1xTMT6plex [N-Term]	0.0207893	0.00278508	0.291	1	1	2	52333_tr_A2AS98	0	1163.73	103.3	98.6	124.2	104.9	96.1	114.4	101.4	105	116.5	130		87.01	91.58	84.6	86.55	81.27	92.4	94.4	80.49	85.18	86.49			High	2	0.2217	0	582.371	-0.36	-0.00021	49.4079	0.001748	0.005275	0.291	2.21
FALSE	High	KGPQNAFFL	1xTMT6plex [K1]; 1xTMT6plex [N-Term]	0.0135733	0.00278508	0.352	1	1	4	35003_tr_E9PZ73	0	1479.87	1053.7	1096.1	889	1049	1096.7	952.9	1061.5	1139.1	842	995.4		25.07	24.95	26.61	22.09	30.01	23.01	31.63	23.29	7.6	24.88			High	2	0.5	0	740.44	0.71	0.00053	41.9977	0.001664	0.003431	0.352	2.02
FALSE	High	VGYRQPLV	1xTMT6plex [N-Term]	0.0161704	0.00278508	0.327	1	1	2	25552_sw_P97370	0	1160.7	31	33.1	47.9	33.8	39.6	42.9	34.5	33.6	39.1	39.7	79.4	26.27	7.92	5.64	11.41	38.38	20	28.81	18.8	23.79	14.5			High	2	0.285	0	580.853	-0.22	-0.00013	20.8561	0.001664	0.004081	0.327	2.07
FALSE	High	AAMLLQQVM	1xTMT6plex [N-Term]	0.024734	0.00278508	0.266	1	1	2	46177_sw_Q8CCJ3	0	1233.69	131.6	132.4	133	235.8	48.6	173.6	72.2	100.5	253.6	187.1		6.78	6.59	8.69	4.51		7.07	9.69	7.69	1.51	3.5			High	2	0.5674	0	617.349	0.36	0.00022	54.8687	0.001748	0.006403	0.266	1.78
FALSE	High	VVPEYVTL	1xTMT6plex [N-Term]	0.024563	0.00278508	0.267	1	1	2	37085_sw_Q8BXZ1	0	1148.68	102.3	101.6	120.4	102.9	94.6	114.8	113.7	107.5	95	120.2	173.5	27.3	17.93	32.99	25.11	25.94	23.34	19.93	34.67	9.2	25.41	14.25		High	2	0.1685	0	574.842	0.74	0.00043	48.3519	0.001748	0.006344	0.267	1.78
FALSE	High	AAMKNVTEL	1xOxidation [M3]; 1xTMT6plex [K4]; 1xTMT6plex [N-Term]	0.0221329	0.00278508	0.282	1	1	3	23299_sw_P61982	0	1450.83	496	436.3	537.8	430.1	579.7	429.7	430.5	364.1	435.1	326.7	571.7	69.88	72.75	74.99	72.35	67.16	68.64	79.41	69.35	73.01	72.87	67.53		High	3	0.1316	0	484.283	-0.33	-0.00016	18.4151	0.00456	0.02864	0.103	1.52
FALSE	High	VHYKYTVV	1xTMT6plex [K4]; 1xTMT6plex [N-Term]	0.0221329	0.00278508	0.282	1	1	2	40442_sw_O70145	0	1466.88	37.8	49.2	47.1	44.7	45.6	55.2	51	56.6		55.9		11.64	18.78		12.63	4.14	16.58	5.24	5.87		4.06			High	3	0.1095	0	489.631	0.65	0.00032	20.7267	0.001748	0.005657	0.282	1.37
FALSE	High	KQTINPILL	1xTMT6plex [K1]; 1xTMT6plex [N-Term]	0.0183375	0.00278508	0.309	1	1	3	46359_sw_Q9CZW4	0	1497.98	786.3	844.6	577	706.3	724.5	653.4	665.8	744.7	552.1	666.7		1.35	5.99	1.9	3.24	6.26	4.15	2	0.23	0	1.9			High	2	0.5385	0	749.492	0.4	0.0003	43.7791	0.007391	0.05165	0.036	1.3
FALSE	High	NQYTLKDEI	1xTMT6plex [K6]; 1xTMT6plex [N-Term]	0.0203595	0.00278508	0.294	1	1	2	42412_sw_Q8C078	0	1581.89	54.5	51.1	60.1	53.7	53.7	37.8	68.5	45	66.5	49.4		26.03	31.92	33.18	37.68	21.52	36.6	37.62	18.97	37.07	28.78			High	2	0.2989	0	791.448	0.46	0.00037	28.4608	0.004295	0.02782	0.106	1.84
FALSE	High	KQGQNLWFL	1xTMT6plex [K1]; 1xTMT6plex [N-Term]	0.0197998	0.00278508	0.298	1	1	2	52708_sw_Q9Z277	0	1591.94	600.8	824.3	697.9	669.6	1020.3	705.5	832.7	972	778.9	815														High	2	0.3143	0	796.474	2.62	0.00208	49.6813	0.001748	0.005023	0.298	1.75
FALSE	High	KQALNADYI	1xTMT6plex [K1]; 1xTMT6plex [N-Term]	0.0140574	0.00278508	0.347	1	1	3	39356_sw_Q8C522	0	1493.87	260.9	251.1	233.7	252.2	270.6	212.6	264.6	230.2	233.5	216.3		0.91	3.05	5.35	1.16	0.03	3.54	1.68	4.46	9.65	6.1			High	2	0.4722	0	747.441	0.85	0.00064	26.8148	0.001664	0.003546	0.347	1.44
FALSE	High	VVLLFETAL	1xTMT6plex [N-Term]	0.0139593	0.00278508	0.348	1	1	3	46448_sw_P11499	0	1233.77	32.1	25.3	47.3	29.6	20.9	32.8	31.3	23.3	52.4	41		8.33	10.48	4.64	10.47	24.8	12.5	12.94	5.77	3.36	18.48			High	2	0.5423	0	617.384	-4.29	-0.00265	92.183	0.001664	0.003508	0.348	2.6
FALSE	High	RGYLYGQL	1xTMT6plex [N-Term]	0.0229157	0.00278508	0.277	1	1	2	56369_sw_Q9QXS1	0	1198.68	60.4	64.5	52.5	58.7	57.6	76.2	66.9	63.8	67.2	70.9	129.7	10.15	15.24	1.77	12.51	11.22	10.09	11.86	11.31	8.83	25.3	34.92		High	2	0.2113	0	599.843	0.69	0.00041	24.142	0.005405	0.03621	0.078	1.94
[truncated: 1,219 more rows]
