# Supplementary material for: Immune Checkpoint Blockade Augments Changes Within Oncolytic Virus-induced Cancer MHC-I Peptidome, Creating Novel Antitumor CD8 T Cell Reactivities
Source: Mol Cell Proteomics. 2021 Dec 16;21(2):100182. doi: 10.1016/j.mcpro.2021.100182 (PMC8864471; doi:10.1016/j.mcpro.2021.100182)
Supplement: Supplemental Table S4 [file mmc4.xlsx]

## Sheet: Y3_PeptideGroups
Checked	Confidence	Sequence	Modifications	Qvality PEP	Qvality q-value	SVM_Score	Number of Protein Groups	Number of Proteins	Number of PSMs	Master Protein Accessions	Number of Missed Cleavages	Theo MHplus in Da	Abundances Grouped 126 (NT)	Abundances Grouped 127N (ISO_1)	Abundances Grouped 127C (ISO_2)	Abundances Grouped 128N (PD1_1)	Abundances Grouped 128C (PD1_2)	Abundances Grouped 129N (REO_1)	Abundances Grouped 129C (REO_2)	Abundances Grouped 130N (REOISO_1)	Abundances Grouped 130C (REOISO_2)	Abundances Grouped 131N (REOPD1_1)	Abundances Grouped 131C (REOPD1_2)	Abundances Grouped CV in Percent 126	Abundances Grouped CV in Percent 127N	Abundances Grouped CV in Percent 127C	Abundances Grouped CV in Percent 128N	Abundances Grouped CV in Percent 128C	Abundances Grouped CV in Percent 129N	Abundances Grouped CV in Percent 129C	Abundances Grouped CV in Percent 130N	Abundances Grouped CV in Percent 130C	Abundances Grouped CV in Percent 131N	Abundances Grouped CV in Percent 131C	Quan Info	Confidence by Search Engine Sequest HT	Charge by Search Engine Sequest HT	Delta Score by Search Engine Sequest HT	Delta Cn by Search Engine Sequest HT	mz in Da by Search Engine Sequest HT	Delta M in ppm by Search Engine Sequest HT	Delta mz in Da by Search Engine Sequest HT	RT in min by Search Engine Sequest HT	Percolator q-Value by Search Engine Sequest HT	Percolator PEP by Search Engine Sequest HT	Percolator SVMScore by Search Engine Sequest HT	XCorr by Search Engine Sequest HT
FALSE	High	YVVDNIDHL	1xTMT6plex [N-Term]	0.000973006	0	0.773	1	1	3	31112_tr_A0A0A6	0	1316.7	178.8	225.1	161.2	204.6	196.6	226.3	692.8	285.6	400.6	279.3	534.5													High	2	0.5847	0	658.855	-1.04	-0.00068	31.3002	0	0.0002345	0.773	2.36
FALSE	High	SVLVNDFFL	1xTMT6plex [N-Term]	0.0010954	0	0.755	1	1	1	36505_sw_P60229	0	1282.72	33.7	26.5	36	33.3	29.4	43.7		66.3	20.1	60.7	73.9													High	2	0.1256	0	641.867	1.39	0.00089	73.6192	0	0.0002671	0.755	2.23
FALSE	High	LAYLFAQL	1xTMT6plex [N-Term]	0.00435875	0	0.545	1	1	5	42120_tr_G5E8V4	0	1167.7	427.8	622.7	199.4	597.3	350.7	467.5		323.9	270.4	302.2	433.2													High	2	0.2242	0	584.353	0.77	0.00045	85.4692	0	0.001206	0.545	2.23
FALSE	High	SVIRLIFEI	1xTMT6plex [N-Term]	0.00456369	0	0.538	1	1	2	47026_sw_Q8BZS9	0	1318.83	70.8	133.7	19.6	78.9	93.1	90.9	166.5	94	196.9	215.2	72.1													High	2	0.4562	0	659.919	0.96	0.00063	76.8038	0	0.001274	0.538	2.17
FALSE	High	IAYLYNEGL	1xTMT6plex [N-Term]	0.000148995	0	1.058	1	1	1	47525_sw_P51944	0	1284.7	299.5	222.6	276.5	232.9	268.6	270.5		236.8	109.8	128.4	332.7													High	2	0.3498	0	642.856	0.14	9e-05	46.3623	0	3.026e-05	1.058	3.03
FALSE	High	LAYYFTEL	1xTMT6plex [N-Term]	0.000923089	0	0.781	1	1	2	49989_sw_P17710	0	1248.67	177.8	185.3	124.4	158.1	152.1	160.4		151.7	54.5	95.5	209.4													High	2	0.5312	0	624.84	0.45	0.00028	62.5294	0	0.0002216	0.781	2.24
FALSE	High	SVLIFNSM	1xTMT6plex [N-Term]	0.00295822	0	0.604	1	1	1	55761_sw_Q8CGS6	0	1139.63	36.4	32.9	40.1	39.4	25.1	27.5		27.4	15	20.5	35.3													High	2	0.3173	0	570.32	0.13	8e-05	49.4206	0	0.000792	0.604	2.49
FALSE	High	SVLFNLTTM	1xTMT6plex [N-Term]	0.00286257	0	0.609	1	1	1	47962_sw_Q8K2L8	0	1254.7	114.8	107.7	80.3	105	77.5	123.9	320.6	233.5	67	278.3	174.5													High	2	0.589	0	627.852	0.53	0.00033	58.589	0	0.0007616	0.609	2.19
FALSE	High	SVLEFLLQV	1xTMT6plex [N-Term]	0.00137919	0	0.72	1	1	2	49429_sw_Q9WV91	0	1276.77	54.4	54.7	34.7	45.8	39	33.4		34.7	18.2	39.5	41.8													High	2	0.0977	0	638.89	0.67	0.00043	100.302	0	0.0003449	0.72	2.15
FALSE	High	IFFSVVNV	1xTMT6plex [N-Term]	0.00374775	0	0.568	1	1	1	31337_sw_Q9WUH1	0	1153.68	66.8	56.3	53.5	65.2	68	56.9		65.4		36.8	73.9													High	2	0.4	0	577.345	0.8	0.00046	72.3348	0	0.001026	0.568	2.1
FALSE	High	IFLILEKL	1xTMT6plex [K7]; 1xTMT6plex [N-Term]	0.000947719	0	0.777	1	1	2	34136_sw_Q8BFV2	0	1446.97	19	13.8	18.4	19.2	14.3	15.2		15.5		17.1														High	2	0.7358	0	723.989	1.11	0.00081	99.5731	0	0.0002291	0.777	2.46
FALSE	High	IFILLFQRL	1xTMT6plex [N-Term]	0.000646919	0	0.835	1	1	1	49952_tr_E9Q1T9	0	1391.9																							NoQuanValues	High	2	0.2727	0	696.453	0.1	7e-05	103.085	0	0.000151	0.835	2.86
FALSE	High	LFLSIMPL	1xTMT6plex [N-Term]	0.00450417	0	0.54	1	1	1	52327_sw_Q9Z1A9	0	1162.71	96.1	80.9	95.8	92.5	79	78.1		69.9	27.5	50.7	86.9													High	2	0.2008	0	581.859	0.12	7e-05	80.5897	0	0.001256	0.54	2.44
FALSE	High	SVLANYFVFM	1xOxidation [M10]; 1xTMT6plex [N-Term]	0.00120115	0	0.741	1	1	2	48322_tr_F2Z470	0	1435.75	91.4	75.2	61.7	81.6	103.4	136.2	260.6	208.9	70.7	280.5	116.4													High	2	0.5221	0	718.378	0.19	0.00013	61.7518	0	0.0002969	0.741	2.26
FALSE	High	SVLANYFVFM	1xTMT6plex [N-Term]	0.00341842	0	0.582	1	1	2	48322_tr_F2Z470	0	1419.75	25.2	20.9	23.1	25.2	20.1	29.5	85.8	54.2	19	74.6	33.2													High	2	0.2244	0	710.381	0.65	0.00046	82.7386	0	0.0009249	0.582	1.56
FALSE	High	IFYYVQKL	1xTMT6plex [K7]; 1xTMT6plex [N-Term]	0.000497136	0	0.875	1	1	3	56005_sw_Q69ZR2	0	1531.93	514.3	460.8	564.4	570	510.5	537.5		493	249.7	357.6	330.9													High	2	0.3828	0	766.469	1.77	0.00135	54.137	0	0.000113	0.875	3.03
FALSE	High	SVFAFGENKM	1xTMT6plex [K9]; 1xTMT6plex [N-Term]	3.40878e-05	0	1.282	1	1	1	40205_sw_Q8BK67	0	1587.86	148.6	139.4	179.2	127.3	112	111.9		97.3	68.4	85.1	75.7													High	2	0.6133	0	794.434	0.15	0.00012	39.5503	0	6.069e-06	1.282	3.31
FALSE	High	IGIANFAEQI	1xTMT6plex [N-Term]	0.00337379	0	0.584	1	1	1	43869_sw_Q9Z2X8	0	1304.74	211.9	248.1	191.9	209.4	258.9	300.6	537	363.9	445.2	403.4	395.8													High	2	0.1705	0	652.876	3.16	0.00206	53.3481	0	0.0009165	0.584	2.64
FALSE	High	STYTFMMV	2xOxidation [M6; M7]; 1xTMT6plex [N-Term]	0.000668569	0	0.83	1	1	1	45318_sw_A2AJQ3	0	1240.58	56.2	49.6	52.5	54	85.1	62.9		55.7	41.7	40.5	60.6													High	2	0.72	0	620.793	-0.37	-0.00023	23.1565	0	0.0001565	0.83	2.25
FALSE	High	IGIENIHYL	1xTMT6plex [N-Term]	0.00537696	0	0.513	1	1	14	16801_sw_Q9DB27	0	1300.75	1362.4	1653.9	1236.5	1542.5	1567.5	1797.3	3485.3	2305.2	2613.7	2458.2	3310.3	84.92	83.56	87.67	83.29	84.5	83.46	84.94	84.79	94.77	87.57	89.3		High	2	0.4791	0	650.877	0.1	7e-05	51.4186	0.0007416	0.001883	0.483	2.15
FALSE	High	STYKFFEV	1xTMT6plex [K4]; 1xTMT6plex [N-Term]	0.00145375	0	0.712	1	1	38	19151_tr_E9QAZ2	0	1478.83	7144.5	6582.6	8361.5	6533.6	7067	7218.8		5465	4721.8	4507.5	3828.3	129.59	130.21	129.21	130.11	129.34	127.54		129.83	130.85	130.78	129.23		High	2	0.4354	0	739.919	0.98	0.00072	54.4041	0	0.0003649	0.712	2.09
FALSE	High	STIVYYKL	1xTMT6plex [K7]; 1xTMT6plex [N-Term]	0.00036723	0	0.921	1	1	2	15363_sw_Q8R3W5	0	1444.88	110.4	113.4	135.5	109.9	125.6	114.1		82	84.8	62.2	72.1													High	2	0.4212	0	722.944	-0.12	-9e-05	36.0484	0	8.114e-05	0.921	3.11
FALSE	High	IGPNNGKNFF	1xTMT6plex [K7]; 1xTMT6plex [N-Term]	0.00544793	0	0.511	1	1	2	43300_sw_Q8K203	0	1565.88	160.4	171.5	162.9	169.5	179.7	200.4	546.2	287.4	290.8	352.2	101.6													High	3	0.402	0	522.633	0.49	0.00026	33.0705	0	0.001545	0.511	1.99
FALSE	High	IGPTYYQRL	1xTMT6plex [N-Term]	0.00246079	0	0.632	1	2	3	52652_sw_Q8CFI7	0	1339.76	256.6	258.6	322.1	269.3	298.8	253.6		185.3	181.3	126	308.2													High	2	0.2078	0	670.383	0.71	0.00048	26.0389	0	0.0006458	0.632	2.55
FALSE	High	IAYEFVEM	1xOxidation [M8]; 1xTMT6plex [N-Term]	0.00150238	0	0.707	1	1	1	31461_sw_P03958	0	1246.62	123	92.8	131.2	115.1	151	147.6		136.6	57.6	95.5	176.3													High	2	0.4534	0	623.814	-1.15	-0.00071	37.1798	0	0.0003785	0.707	2.47
FALSE	High	IAYAYTGNL	1xTMT6plex [N-Term]	0.00174788	0	0.684	1	1	1	43838_tr_G3X9X1	0	1214.66	130	99.2	117.3	127	116.3	107.7		91.3	56.7	75.3	148.1													High	2	0.3468	0	607.836	1.66	0.00101	34.9873	0	0.0004463	0.684	2.48
FALSE	High	IAYAFFHL	1xTMT6plex [N-Term]	0.00559267	0	0.507	1	1	1	22714_tr_A0A0G2	0	1210.68	396.9	420.5	294.5	599	266.3	428.6		346.9	160	242.3	501													High	2	0.4358	0	605.845	1.19	0.00072	55.7574	0	0.001588	0.507	2.18
FALSE	High	SVYVYKVL	1xTMT6plex [K6]; 1xTMT6plex [N-Term]	0.00150238	0	0.707	1	1	10	10724_sw_P10853	0	1428.89	2228.9	1980.6	2294	2274.9	1715.9	1937.2		1598.4	1334.9	1325	1151.3	6.6	21.38	4.33	10.72	45.68	9.63		5.35	20.46	20.43	10.93		High	2	0.3904	0	714.948	1.53	0.00109	40.3356	0	0.000981	0.574	2.92
FALSE	High	TIILFTKV	1xTMT6plex [K7]; 1xTMT6plex [N-Term]	0.000402691	0	0.907	1	1	14	50738_sw_Q8K2V6	0	1392.92	978.8	1077.4	923	1148.5	979.6	906.7		794.8	675.9	697.6	413.6	109.52	108.73	102.44	105.12	105.12	101.3		111.43	108	105.65	109.68		High	2	0.5823	0	696.966	0.68	0.00048	51.905	0	9.917e-05	0.893	3.16
FALSE	High	KVVKFSYM	2xTMT6plex [K1; K4]; 1xTMT6plex [N-Term]	0.000280347	0	0.962	1	1	2	17725_tr_A0A0A6	0	1689.04	491.8	510.1	517.4	587.1	329.6	378.3		341.8	208.3	324.2														High	3	0.4628	0	563.684	0.14	8e-05	29.2621	0	6.043e-05	0.962	2.42
FALSE	High	TILEFSQNM	1xOxidation [M9]; 1xTMT6plex [N-Term]	4.12601e-05	0	1.253	1	1	11	51747_sw_Q6P5F9	0	1327.68	127.5	101.3	157.3	105.1	148.8	120.9		106.1	61.6	81.9	122.2													High	2	0.4485	0	664.342	0.49	0.00033	42.121	0	1.752e-05	1.134	3.3
FALSE	High	IAFIFNNL	1xTMT6plex [N-Term]	0.000793388	0	0.804	1	1	5	55813_tr_B7ZWL1	0	1180.69	538	491.8	596.3	575.5	477.7	542.2		500.8	201.7	372.2	562.6													High	2	0.4325	0	590.851	1.58	0.00093	80.4217	0	0.0001902	0.803	2.89
FALSE	High	TILEFSQNM	1xTMT6plex [N-Term]	0.000450384	0	0.89	1	1	1	51747_sw_Q6P5F9	0	1311.68	433.8	349.7	468.4	414.8	246.9	317.1		320.1	141.3	165.5	493.1													High	2	0.4837	0	656.344	-1.15	-0.00075	44.9593	0	0.0001012	0.89	3.37
FALSE	High	TGVVNGESL	1xTMT6plex [N-Term]	0.00254305	0	0.627	1	1	1	36938_sw_Q61666	0	1104.61	64.2	62.4	80.7	63.9	73.9	65.7	283.1	93.3	158.3	153.6	73.2													High	2	0.3732	0	552.808	-0.47	-0.00026	18.4602	0	0.0006712	0.627	2.84
FALSE	High	IALFFRSL	1xTMT6plex [N-Term]	0.00523777	0	0.517	1	1	1	43111_sw_Q8R3L2	0	1195.74	52.2	62.8	45.2	70.3	52.9	58.4		48.9	28.9	41.2	50.1													High	2	0.4708	0	598.374	0.71	0.00042	61.2945	0	0.001478	0.517	2.4
FALSE	High	IALFNQELV	1xTMT6plex [N-Term]	0.000905038	0	0.784	1	1	2	50470_sw_Q62141	0	1275.75	70.2	58	71.5	59.5	69.1	88.8	136.6	131.8	81.1	161.1	110.7													High	2	0.3443	0	638.379	0.3	0.00019	60.8325	0	0.0002181	0.784	2.12
FALSE	High	TGPSNVDKL	1xTMT6plex [K8]; 1xTMT6plex [N-Term]	0.000858607	0	0.792	1	1	2	33223_sw_O35280	0	1388.81	385	344.3	441.6	363.5	495.7	428.5	1581.2	562.9	1017.8	1011.5														High	3	0.3849	0	463.61	0.39	0.00018	16.2597	0	0.001266	0.539	2.78
FALSE	High	LALLNGEYL	1xTMT6plex [N-Term]	0.00291958	0	0.606	1	1	1	35868_sw_Q4VBE8	0	1234.72	18.8	25.8		20.9	19.8	26.8		25.9	40.3	43.4	23.8													High	2	0.2554	0	617.866	0.06	4e-05	60.5576	0	0.0007786	0.606	1.84
FALSE	High	IALLNSKAL	1xTMT6plex [K7]; 1xTMT6plex [N-Term]	0.00199371	0	0.664	1	1	1	34985_tr_Q62293	0	1400.92	240.5	254	219.5	243.4	271.3	318.1	624.5	369	471.9	557.2	134.1													High	2	0.2218	0	700.966	1.14	0.0008	45.0383	0	0.0005155	0.664	2.48
FALSE	High	STINFDEFSPM	1xTMT6plex [N-Term]	0.00012638	0	1.083	1	1	1	41016_sw_Q04207	0	1516.72	52.4	58.3	59.3	61.3	53.4	57.9	175.7	75.2	92.2	84.1	109.9													High	2	0.7168	0	758.864	0.44	0.00033	49.7068	0	2.537e-05	1.083	2.79
FALSE	High	LALVNDQLL	1xTMT6plex [N-Term]	0.00159405	0	0.698	1	1	1	53718_sw_Q6A026	0	1227.75	73.2	87.8	67	74.6	97.9	91.1	205.7	126.9	118.3	132.6	133.4													High	2	0.3359	0	614.38	1.01	0.00062	54.679	0	0.0004029	0.698	2.59
FALSE	High	IAMEFNHL	1xTMT6plex [N-Term]	0.00384752	0	0.564	1	1	1	43172_sw_P22437	0	1203.64	618.4	621.4	612	575.2	332	432.6		371.4	256.8	185	666.4													High	2	0.5223	0	602.323	-0.32	-0.00019	38.5795	0	0.001058	0.564	2.24
FALSE	High	TGFSFGNTSTL	1xTMT6plex [N-Term]	0.00127445	0	0.732	1	1	1	55116_sw_Q6PFD9	0	1360.69	73.4	64.9	83.8	83.9	61.3	99	138.2	93.1	137.6	127.2	81.8													High	2	0.5315	0	680.851	0.01	1e-05	39.81	0	0.0003149	0.732	2.22
FALSE	High	TAYEFAKL	1xTMT6plex [K7]; 1xTMT6plex [N-Term]	0.000307419	0	0.948	1	1	3	26818_sw_Q9EQ06	0	1400.82	407.6	356.5	434.9	423.3	392.4	374.8		286.7	249.4	244.2	213.7													High	2	0.5801	0	700.914	0.73	0.00051	32.7651	0	0.0002776	0.75	3.12
FALSE	High	TAVVNRVFDKL	1xTMT6plex [K10]; 1xTMT6plex [N-Term]	0.00230416	0	0.642	1	1	8	3324_tr_G3UYK5_	0	1720.05	863.8	890.7	886.7	821.4	959.6	1130.7	2081.9	1490.5	1607.8	2024.1	523.1	92.34	92.52	92.27	94.26	88.42	83.97	111.19	93.68	95.4	89.58	88.17		High	3	0.5017	0	574.023	0.6	0.00034	50.1419	0	0.0009084	0.585	2.91
FALSE	High	TAPQYYRL	1xTMT6plex [N-Term]	0.00544793	0	0.511	1	1	2	40983_sw_Q6PJN8	0	1240.69	95.7	76.3	139.6	90.6	125.6	93.5		92.9	93.9	67.5	92.6													High	2	0.2417	0	620.847	-1.06	-0.00066	18.1551	0	0.001535	0.511	2.4
FALSE	High	TAILNDYEL	1xTMT6plex [N-Term]	0.00153234	0	0.704	1	2	1	52745_sw_Q6ZQ12	0	1280.69	165.6	170.5	172.5	154	199.3	197.7	337.2	237.7	269.8	254.2	242.2													High	2	0.2532	0	640.851	0.46	0.0003	42.7004	0	0.0003864	0.704	2.33
FALSE	High	TAIENSWIHL	1xTMT6plex [N-Term]	0.00129986	0	0.729	1	1	2	42904_tr_Q5SW15	0	1412.77	195.4	238.1	234.8	213.3	263.1	303.4	671.9	358.2	469.3	343.2	812.4													High	2	0.4496	0	706.891	1	0.00071	43.9077	0	0.001157	0.551	2.38
FALSE	High	TALENLSTL	1xTMT6plex [N-Term]	0.00332974	0	0.586	1	2	2	55943_tr_A0A0U1	0	1190.68	325.4	347.4	267.5	317.1	361.3	398.6	1073.3	501	613.2	627.9	501													High	2	0.3437	0	595.845	0.45	0.00027	39.9912	0	0.000898	0.586	1.92
FALSE	High	TAFVFPRL	1xTMT6plex [N-Term]	0.00589369	0	0.499	1	1	3	34468_sw_Q8BK62	0	1179.71	163.2	131.2	142.7	144	169.5	155		149.1	78.9	102.3	175.9	96.94	93.04	102.97	96.14	102.16	95.61		95.22	88.72	95.83	115.52		High	2	0.45	0	590.358	-0.48	-0.00028	60.3761	0.002118	0.008383	0.271	2
FALSE	High	TAFQFLQL	1xTMT6plex [N-Term]	0.00377245	0	0.567	1	1	3	26576_sw_P51945	0	1196.69	380.1	273.4	422.6	356.9	385.6	381.8		324.1	192.7	232	324.4													High	2	0.2447	0	598.848	1.42	0.00085	66.0028	0	0.001033	0.567	1.88
FALSE	High	SWIEGLTGL	1xTMT6plex [N-Term]	0.00165825	0	0.692	1	1	2	27336_sw_Q08093	0	1204.68	164.7	148.3	153.9	135.7	134	146.3		115.6	85.4	62.6	169													High	2	0.2876	0	602.843	0.33	0.0002	62.8416	0	0.000422	0.692	2.33
FALSE	High	TGPENSNTDTL	1xTMT6plex [N-Term]	4.67589e-05	0	1.234	1	1	1	56101_tr_H7BX50	0	1377.67	35.3	34	36	26.1	41.2	33.3	141.5	49.1	86	80.4	29.2													High	2	0.6097	0	689.339	0.42	0.00029	10.7912	0	8.586e-06	1.234	3.1
FALSE	High	TILSFTNL	1xTMT6plex [N-Term]	0.00570372	0	0.504	1	1	9	39542_sw_Q8CFE6	0	1137.67	299.9	227.2	355.3	263.2	318.9	304.3		199.1	230.7	149.7	302.7	64.32	71.76	59.32	63.17	62.3	67		88.25		61.65	78.76		High	2	0.3017	0	569.338	-2.91	-0.00165	68.0987	0.0007416	0.001971	0.476	2.32
FALSE	High	STLLNYDYI	1xTMT6plex [N-Term]	0.000384552	0	0.914	1	1	2	47324_sw_O70423	0	1330.71	130.7	99.8	120.5	137.3	99.2	338.4	666.9	237.9	440.6	239.7	439	73.53	99.83	61.3	62.16	104.35	19.31		67.39		80.89			High	2	0.2065	0	665.858	-0.58	-0.00039	54.7343	0	8.568e-05	0.914	2.76
FALSE	High	IHYFFSKL	1xTMT6plex [K7]; 1xTMT6plex [N-Term]	0.00134335	0	0.724	1	1	1	44919_sw_P58021	0	1512.9	464.3	499	280.2	555.6	279.2	455.2		266	195.8	298.6	175.9													High	3	0.3844	0	504.971	0.08	4e-05	44.3635	0	0.0003336	0.724	3.07
FALSE	High	SSTTNIDDL	1xTMT6plex [N-Term]	0.00200687	0	0.663	1	2	1	55411_sw_A2AGT5	0	1194.61	43.2	44.8	39.4	39.4	48.6	41.6	134.1	56.8	82.6	75.6	58.4													High	2	0.2278	0	597.807	2.06	0.00123	18.7733	0	0.0005199	0.663	2.37
FALSE	High	SSSLNQEKI	1xTMT6plex [K8]; 1xTMT6plex [N-Term]	7.31686e-05	0	1.166	1	1	1	55858_sw_Q5DTT3	0	1463.85	10.7	9	9.2	12.4	13.9	11.2		19	24.7	30.2														High	2	0.2569	0	732.428	0.66	0.00048	14.9398	0	1.4e-05	1.166	2.88
FALSE	High	SSPWSGLMAL	1xTMT6plex [N-Term]	0.00530691	0	0.515	1	1	2	48407_tr_A0A0R4	0	1277.68	101.2	122.5	107.9	113.8	81.4	123.2	263.1	147	189.8	166	172.3													High	2	0.4313	0	639.343	2.54	0.00162	59.1233	0.0007416	0.002354	0.451	2.62
FALSE	High	IISTFQNL	1xTMT6plex [N-Term]	0.00408178	0	0.555	1	1	2	53355_sw_Q6DID3	0	1164.68	370.1	349.2	372.9	357.2	375.9	326.9		266.6	234.4	147.9	395.4													High	2	0.3175	0	582.845	-0.46	-0.00027	49.2344	0	0.001126	0.555	2.52
FALSE	High	IIVSFVNATL	1xTMT6plex [N-Term]	0.000151967	0	1.055	1	1	3	53001_sw_Q921M3	0	1305.8	96.4	106.7	78.9	96.9	74.1	84.5		60.1	60.2	36.1	97.7													High	2	0.3516	0	653.403	1.08	0.0007	77.9478	0	3.103e-05	1.055	2.73
FALSE	High	SSLYNTVHL	1xTMT6plex [N-Term]	0.00230416	0	0.642	1	1	1	45125_sw_O70491	0	1262.69	140.1	191.2	73.4	151.7	153.4	169.3	570.4	235.9	253.9	219.1	515.4													High	2	0.5544	0	631.851	0.42	0.00027	28.8398	0	0.0006024	0.642	1.93
FALSE	High	LIYDFANF	1xTMT6plex [N-Term]	0.00503567	0	0.523	1	1	2	47245_sw_Q9JK91	0	1231.66	111.7	91.5	123.6	106.4	115.1	97.8		80.3	69.5	63.1	125.8													High	2	0.4957	0	616.333	1.5	0.00092	68.1423	0	0.001409	0.523	2.3
FALSE	High	IIYEFESSTQM	1xTMT6plex [N-Term]	4.57497e-06	0	1.587	1	1	4	55740_tr_E9Q507	0	1576.78	313.8	274.9	322.7	313.9	219.6	232.9		224	107	126.7	376.7													High	2	0.7073	0	788.892	-0.06	-4e-05	49.2359	0	6.751e-07	1.587	3.28
FALSE	High	IIYEFESSTQM	1xOxidation [M11]; 1xTMT6plex [N-Term]	2.88542e-06	0	1.657	1	1	2	55740_tr_E9Q507	0	1592.77	247.7	204	258.5	239.9	313.2	256.1		256.5	110.7	195.7	277.5													High	2	0.7066	0	796.89	0.15	0.00012	41.203	0	4.083e-07	1.657	3.51
FALSE	High	SSIVNSIQVL	1xTMT6plex [N-Term]	0.00490525	0	0.527	1	1	21	33126_sw_Q99PL5	0	1288.77	295.4	335.5	249.7	275.3	325.3	363.1	714.4	483.3	549.9	563.5	423.5													High	2	0.2876	0	644.886	-2.65	-0.00171	115.256	0.009746	0.05315	0	2.33
FALSE	High	LIYIFNTM	1xOxidation [M8]; 1xTMT6plex [N-Term]	0.00214333	0	0.653	1	1	1	39111_sw_Q3UHA3	0	1259.69	120.8	108.6	106.7	112.2	179.6	131.5		120.9	85.4	64.3	142.4													High	2	0.5228	0	630.349	0.49	0.00031	58.3072	0	0.0005571	0.653	2.41
FALSE	High	SSITNHINKL	1xTMT6plex [K9]; 1xTMT6plex [N-Term]	2.63676e-05	0	1.321	1	1	3	51804_sw_Q62217	0	1584.95	174.4	360.8	54.6	289	129.7	219.2	716.1	274.1	337.1	298.3	504.2													High	2	0.5517	0	792.978	1.43	0.00114	18.5468	0	4.573e-06	1.321	3.48
FALSE	High	SSLSNPIANTM	1xOxidation [M11]; 1xTMT6plex [N-Term]	0.00305706	0	0.599	1	1	1	41855_sw_Q8VE08	0	1379.7	28.9	28.7	28.8	27.2	43.5	39.2	124.9	43.6	68.4	71.7	44.7													High	2	0.4299	0	690.356	0.26	0.00018	19.1775	0	0.0008191	0.599	3.14
FALSE	High	IIYIFTNAI	1xTMT6plex [N-Term]	0.0008991	0	0.785	1	1	1	55505_sw_Q8CIR4	0	1296.78	33.7	60.9	19	46.7	33.7	40.4		29.2	22.4	25.8	47.6													High	2	0.2862	0	648.893	1.45	0.00094	88.2526	0	0.0002153	0.785	2.9
FALSE	High	SSIRNFLIYV	1xTMT6plex [N-Term]	0.00577897	0	0.502	1	1	4	2113_sw_B1AXP6_	0	1440.84	245.8	294.7	240.1	238.4	300	451	803.5	421.6	441.8	464.9	291.2	19.39	5.66	11.99	9.06	3.05	54.37		19.17	6.74	1.29	2.44		High	2	0.5426	0	720.925	0.52	0.00038	50.2382	0.004214	0.01737	0.165	1.88
FALSE	High	SSLQNYAKI	1xTMT6plex [K8]; 1xTMT6plex [N-Term]	0.000887339	0	0.787	1	1	1	39673_tr_A0A087	0	1481.87	40.6	42.3	34.1	28.4	38.1	40	114.9	43.1	72.6	70.4	29.9													High	2	0.3643	0	741.441	1.1	0.00082	26.2391	0	0.000213	0.787	2.91
FALSE	High	LIYTFNQV	1xTMT6plex [N-Term]	0.00362665	0	0.573	1	1	1	55505_sw_Q8CIR4	0	1226.7	336	375.2	392.4	336.8	336.4	420.1		306.9	278.3	226.2	465.7													High	2	0.4896	0	613.853	0.44	0.00027	47.4555	0	0.000989	0.573	2.41
FALSE	High	SSIQNFQKGTL	1xTMT6plex [K8]; 1xTMT6plex [N-Term]	2.55136e-05	0	1.326	1	1	1	42530_sw_Q8BX57	0	1680.97	121.4	116.4	129.8	112.9	151	148	366.4	168.9	247.4	253.2	57.3													High	3	0.375	0	560.994	-0.04	-2e-05	26.7538	0	4.412e-06	1.326	3.76
FALSE	High	LIYTFTTTF	1xTMT6plex [N-Term]	0.000255659	0	0.976	1	1	6	41225_sw_Q99PN3	0	1335.74	569.2	676.6	428.7	638	482.1	540.1		444.4	351.3	292.2	574.2													High	2	0.2337	0	668.374	1.02	0.00068	71.1558	0	5.452e-05	0.976	2.61
FALSE	High	LIYTYSGL	1xTMT6plex [N-Term]	0.00236558	0	0.638	1	3	3	37803_sw_Q8BTV2	0	1158.66	202.4	193.7	205	183.7	199.5	185.7		149.2	118.6	91.9	217													High	2	0	0	579.834	0.44	0.00026	45.9582	0	0.0006194	0.638	2.33
FALSE	High	IIYVFYQM	1xTMT6plex [N-Term]	0.00139746	0	0.718	1	1	2	47459_sw_P70188	0	1305.71	77.9	82.5	62.3	96	58.2	76		84.9		77	76.4													High	2	0.3705	0	653.36	0.77	0.0005	76.1761	0	0.0003496	0.718	2.24
FALSE	High	IIYVFYQM	1xOxidation [M8]; 1xTMT6plex [N-Term]	0.00116993	0	0.745	1	1	2	47459_sw_P70188	0	1321.71	307.8	305.5	225.8	349.1	337.8	388.7		413.4	135.9	361.7	325.5													High	2	0.4515	0	661.359	3.4	0.00225	54.7517	0	0.000287	0.745	2.68
FALSE	High	IIYVFYQMV	1xTMT6plex [N-Term]	0.00027306	0	0.966	1	1	1	47459_sw_P70188	0	1404.78	23.4	21.2	21	24.6	18.2	13.5	21.6	17.7		16.8	15.5													High	2	0.5738	0	702.894	0.85	0.0006	95.0558	0	5.866e-05	0.966	2.44
FALSE	High	LINQNSDYL	1xTMT6plex [N-Term]	0.000517168	0	0.869	1	1	1	51879_sw_Q91V83	0	1308.7	43.3	54	27.6	45.5	35.6	52.2	110.7	65.7	98.2	80.7	59.5													High	2	0.4453	0	654.855	1.82	0.00119	34.7421	0	0.0001184	0.869	2.65
FALSE	High	IINENYDYL	1xTMT6plex [N-Term]	0.00132579	0	0.726	1	2	1	55116_sw_Q6PFD9	0	1385.72	216.8	244	197	237.6	246.4	282.7	794.3	368.3	431.3	407.3	465.3													High	2	0.4449	0	693.362	0.88	0.00061	42.3843	0	0.0003298	0.726	2.45
FALSE	High	SSVENETKL	1xTMT6plex [K8]; 1xTMT6plex [N-Term]	0.000196461	0	1.016	1	1	1	35169_sw_Q63918	0	1464.83																							NoQuanValues	High	2	0.586	0	732.92	0.74	0.00054	14.4555	0	4.112e-05	1.016	2.85
FALSE	High	SSVKNVPENL	1xTMT6plex [K4]; 1xTMT6plex [N-Term]	0.000185157	0	1.025	1	1	1	29315_sw_Q8R010	0	1544.9	22.7	23.1	23.5	21.8	26.6	20.5		29	38.6	38.5														High	2	0.4936	0	772.959	3.95	0.00305	20.0644	0	3.856e-05	1.025	2.35
FALSE	High	STFVYNSM	1xTMT6plex [N-Term]	0.00503567	0	0.523	1	1	12	43719_tr_Q8BTS3	0	1177.58	262.7	204	301.8	274.8	180.8	178	84.1	202.7	108.4	140.1	285.8													High	2	0.576	0	589.291	-1.85	-0.00109	32.6267	0.001273	0.005047	0.343	2.17
FALSE	High	STFSFTKV	1xTMT6plex [K7]; 1xTMT6plex [N-Term]	0.00410867	0	0.554	1	1	1	48776_sw_Q3TZZ7	0	1374.8	145.8	118.2	152.9	126.5	153.3	118.6		86.4	79.7	83.6	59.1													High	2	0.5076	0	687.905	-0.13	-9e-05	31.9084	0	0.001134	0.554	2.64
FALSE	High	STFIYNSM	1xOxidation [M8]; 1xTMT6plex [N-Term]	0.00389839	0	0.562	1	1	9	40450_tr_Q2V6D6	0	1207.59	604.5	420.4	665.6	530.9	729.7	453.9	368	477.8	316.4	311.3	555.8													High	2	0.3377	0	604.297	0.06	4e-05	19.6817	0	0.001068	0.562	2.28
FALSE	High	IIALFHLL	1xTMT6plex [N-Term]	0.00332974	0	0.586	1	1	5	38103_sw_P61620	0	1168.77	103.6	163.9	57	151.8	119.2	109.3		68.1	105.3	81.4	90.5													High	2	0.15	0	584.887	0.33	0.00019	94.8615	0.0007416	0.003241	0.406	2.2
FALSE	High	STFIYNSI	1xTMT6plex [N-Term]	0.00196764	0	0.666	1	1	19	42748_sw_Q9Z0E6	0	1173.64	2044	1617.9	2218.3	2005.7	2208.8	1507.8		1637.3	1055.7	1140.2	2197.9	113.17	113.82	112.95	113.16	112.34	110.98		115.81	120.63	119.65	112.27		High	2	0.3333	0	587.321	-0.42	-0.00025	47.1887	0	0.0005072	0.666	2.07
FALSE	High	SSYTFPKM	1xTMT6plex [K7]; 1xTMT6plex [N-Term]	0.00164737	0	0.693	1	1	3	31826_sw_Q9WUR2	0	1418.78	1124.9	1146.1	1234.1	1199.4	758.2	965.7		754.6	589.3	573	608.4													High	2	0.4196	0	709.891	-0.31	-0.00022	28.8905	0	0.000417	0.693	3.17
FALSE	High	SSYTFKATV	1xTMT6plex [K6]; 1xTMT6plex [N-Term]	0.00297773	0	0.603	1	1	1	24804_tr_A0A0B4	0	1461.84	70.2	58.8	73	81.9	76.8	59.5		53.3	41.1	47.3	24.9													High	2	0.2222	0	731.421	0.1	7e-05	24.078	0	0.0007996	0.603	2.16
FALSE	High	IIGINGDYF	1xTMT6plex [N-Term]	0.00121706	0	0.739	1	1	1	41643_sw_P11983	0	1240.68	236.4	278.1	166.7	229.4	257.2	314	611.2	396.2	404.3	411.4	476.1													High	2	0.5259	0	620.843	0.32	0.0002	52.9872	0	0.0003003	0.739	2.32
FALSE	High	ILIAFFMM	1xOxidation [M7]; 1xTMT6plex [N-Term]	0.00156289	0	0.701	1	2	2	55218_sw_Q01815	0	1230.68																							NoQuanValues	High	2	0	0	615.845	0.59	0.00036	99.9761	0	0.0003947	0.701	2.17
FALSE	High	LIIEFDNM	1xTMT6plex [N-Term]	0.00284381	0	0.61	1	1	1	56302_sw_Q7TMY8	0	1223.65	84	89.8	76	80.7	77	68.6	112.4	78.7	68.4	82.6	98.8													High	2	0.3423	0	612.331	1.01	0.00062	61.2923	0	0.0007576	0.61	2.22
FALSE	High	SSYGQQSSF	1xTMT6plex [N-Term]	0.000315623	0	0.944	1	1	1	44722_sw_Q61545	0	1219.58	46.4	43.8	55.4	43.9	54.1	44.7	145.7	62.6	75.5	59.2	80.7													High	2	0.6867	0	610.293	0.02	1e-05	10.6975	0	6.897e-05	0.944	2.49
FALSE	High	STFVYNSM	1xOxidation [M8]; 1xTMT6plex [N-Term]	0.00238119	0	0.637	1	1	21	43719_tr_Q8BTS3	0	1193.57	532.7	339.5	563.4	487.1	490.4	358.7	199	391.3	274.1	280.3	457.8													High	2	0.5339	0	597.29	0.8	0.00048	15.5357	0	0.001066	0.562	2.36
FALSE	High	SSYFFGKL	1xTMT6plex [K7]; 1xTMT6plex [N-Term]	0.000905038	0	0.784	1	1	6	42442_tr_D3Z0Z4	0	1406.81	160.5	96.8	124.2	121.5	110.9	198.8	363.7	110.3	108.3	107.9	100.9	56.31	85.3	78.68	73.13	94.75	30.44		76.17	5.98	54.01			High	2	0.4116	0	703.909	1.29	0.00091	54.1514	0	0.000229	0.777	2.77
FALSE	High	IILLLLILL	1xTMT6plex [N-Term]	0.00608994	0	0.494	1	2	2	44330_sw_P10404	0	1265.94	434	311	539.7	459.6	420.3	321.4	1885.1	640.7	613.7	804.1	244.4													High	3	0	0	422.651	1.38	0.00058	42.2178	0.0007416	0.001742	0.494	1.77
FALSE	High	SSYAYTKV	1xTMT6plex [K7]; 1xTMT6plex [N-Term]	0.000798628	0	0.803	1	1	1	54824_sw_Q8BG87	0	1376.78	12.5	6.2	21.9	15.4	14.9	7.2		7.5	8.5		12.6													High	2	0.4441	0	688.896	1.1	0.00076	15.8389	0	0.0001894	0.803	2.95
FALSE	High	LIINFTQL	1xTMT6plex [N-Term]	0.00102562	0	0.765	1	1	2	2317_tr_D3YV65_	0	1190.73	141.8	167.9	126.5	172	145.9	145		124.2	77.5	91.9	135.2													High	2	0.183	0	595.871	-0.07	-4e-05	74.9938	0	0.0002491	0.765	2.35
FALSE	High	SSVSHYGNQTL	1xTMT6plex [N-Term]	0.000424471	0	0.899	1	1	1	45181_sw_Q9WVH4	0	1421.72	6.4	17.8		12.4	8.1	5.5	55	9.3	22.7		77.5													High	2	0.5099	0	711.365	0.42	0.0003	10.0403	0	9.521e-05	0.899	3.02
FALSE	High	SSVQNKEYL	1xTMT6plex [K6]; 1xTMT6plex [N-Term]	0.00288145	0	0.608	1	1	1	51802_sw_B2RRE4	0	1525.86	49.7	42.5	59.3	46.2	50.7	41.7	267.3	66.1	122.6	116.7														High	2	0.376	0	763.436	1.82	0.00139	16.6299	0	0.0007675	0.608	2.5
FALSE	High	LILQFMYL	1xOxidation [M6]; 1xTMT6plex [N-Term]	0.000421685	0	0.9	1	1	1	46175_sw_Q91VL9	0	1285.74	14.9	17	14.5	17.4	9.1	15.5		17.5	13.1	18.5														High	2	0.3643	0	643.375	-0.21	-0.00013	80.7815	0	9.419e-05	0.9	2.58
FALSE	High	LILSFNNL	1xTMT6plex [N-Term]	0.00291958	0	0.606	1	1	1	51938_sw_P70193	0	1162.7	56.9	52.4	63.3	55.5	56.2	54.3		44	31.8	30.7	46.9													High	2	0.3238	0	581.855	0.29	0.00017	68.4704	0	0.0007806	0.606	2.44
FALSE	High	IIITFNDL	1xTMT6plex [N-Term]	0.00295822	0	0.604	1	1	1	44608_sw_Q9JI78	0	1177.7																							NoQuanValues	High	2	0.2137	0	589.355	-0.26	-0.00015	69.0682	0	0.0007934	0.604	2.62
FALSE	High	SSVQNGIML	1xOxidation [M8]; 1xTMT6plex [N-Term]	0.00397596	0	0.559	1	1	1	46033_sw_Q80U04	0	1193.64	170.7	174.6	183.3	166.5	251.5	223.8	672.8	258.7	450.6	355.9	244													High	2	0.3623	0	597.324	0.37	0.00022	24.8908	0	0.001094	0.559	2.07
FALSE	High	SSVLNQLLL	1xTMT6plex [N-Term]	0.00484131	0	0.529	1	1	1	37107_tr_Q3U0V6	0	1215.75	105.3	112.6	99.3	98	138.3	144.2	289.8	162.3	208.3	213.5	159.3													High	2	0.385	0	608.38	1.22	0.00074	57.8761	0	0.001359	0.529	2
FALSE	High	ILIVYENL	1xTMT6plex [N-Term]	0.0031385	0	0.595	1	1	1	36132_sw_Q8BWY3	0	1205.73	150.2	146.4	149.2	133.1	157.4	124.5		89.5	92.8	63.1	160													High	2	0.2407	0	603.37	-1.61	-0.00097	61.7503	0	0.0008457	0.595	2.7
FALSE	High	IILIFQTGL	1xTMT6plex [N-Term]	0.00172503	0	0.686	1	1	2	52303_sw_Q6P7W0	0	1246.8	49.6	58.2	41.1	62.4	36.6	45.7		34.9	30.4	47.5	35													High	2	0.2157	0	623.902	0.34	0.00021	92.9042	0	0.0007889	0.605	2.55
FALSE	High	IIYVFYQMV	1xOxidation [M8]; 1xTMT6plex [N-Term]	5.81078e-05	0	1.201	1	1	1	47459_sw_P70188	0	1420.77	21.7	29		23	34.9	27		28.1		27.3	22.7													High	2	0.55	0	710.891	0.12	9e-05	68.2822	0	1.086e-05	1.201	2.8
FALSE	High	KVLVFSQM	1xOxidation [M8]; 1xTMT6plex [K1]; 1xTMT6plex [N-Term]	0.00357931	0	0.575	1	1	1	48168_sw_Q60848	0	1425.85	618.6	491.8	624.5	580.6	683.3	630.3		506.9	324	505	146													High	2	0.5029	0	713.431	0.39	0.00028	28.9123	0	0.0009748	0.575	1.75
FALSE	High	TILSFTNLL	1xTMT6plex [N-Term]	0.0013883	0	0.719	1	1	2	39542_sw_Q8CFE6	0	1250.76	104.7	89.1	104.8	104.4	97.8	92.3		75.4	46	31.9	102.4													High	2	0.4721	0	625.882	1.29	0.00081	84.8765	0	0.0004043	0.698	2.69
FALSE	High	VFLINQDLI	1xTMT6plex [N-Term]	0.000742837	0	0.814	1	1	1	36729_tr_Q3TJY1	0	1303.78	12.8	15	9	23.8	9.5	16.6		28.1	12.2	28.5	33.9													High	2	0.3367	0	652.396	1.94	0.00127	72.0456	0	0.0001758	0.814	2.94
FALSE	High	KAVENSSTAI	1xTMT6plex [K1]; 1xTMT6plex [N-Term]	0.00339603	0	0.583	1	1	1	23882_sw_O70435	0	1477.86	252.4	220.3	260.3	237.4	289	254.5	1079.9	369	611.2	597.9	126.5													High	2	0.6418	0	739.435	0.31	0.00023	12.7986	0	0.0009217	0.583	2.01
FALSE	High	KAYSFKEQI	2xTMT6plex [K1; K6]; 1xTMT6plex [N-Term]	0.000200381	0	1.013	1	1	1	56029_sw_E9PVA8	0	1801.08	73.7	64.8	88.7	75.1	62.5	66.8		70.1	44	60.7														High	3	0.3073	0	601.032	-0.31	-0.00019	23.9326	0	4.204e-05	1.013	1.92
FALSE	High	VDYEFEKL	1xTMT6plex [K7]; 1xTMT6plex [N-Term]	0.00254305	0	0.627	1	1	1	45260_sw_Q8K0U4	0	1500.84	111.3	100	100.7	125.7	123.9	103.6		82.9	68.9	67	66.3													High	2	0.2184	0	750.921	-0.01	0	37.7162	0	0.0006695	0.627	2.06
FALSE	High	KGIGNKTEI	2xTMT6plex [K1; K6]; 1xTMT6plex [N-Term]	0.00183027	0	0.677	1	1	4	54125_sw_Q6P2L6	0	1647.04	362.4	315.2	388.3	371.9	425.4	394.9	1583.7	588.1	859.2	1064.4														High	3	0.3656	0	549.686	1.1	0.00061	16.3894	0	0.0004699	0.677	1.86
FALSE	High	VAYVFQALI	1xTMT6plex [N-Term]	0.00277	0	0.614	1	1	3	56087_sw_Q80TP3	0	1252.75	136	112.3	108.9	140.5	119.6	123.6		100.6	55	81.4	131.2													High	2	0.4554	0	626.88	1.86	0.00117	83.1519	0	0.001672	0.499	2.02
FALSE	High	VAYTYDNL	1xTMT6plex [N-Term]	0.00184235	0	0.676	1	1	5	56235_sw_Q6ZQ93	0	1187.61	261.7	228.3	254.4	250.1	250.9	221.2		180.8	141.3	140.4	284													High	2	0.4643	0	594.311	-0.22	-0.00013	28.1406	0	0.0004711	0.676	2.24
FALSE	High	VAYRYEVL	1xTMT6plex [N-Term]	0.00516952	0	0.519	1	2	1	43081_sw_Q5U4C9	0	1241.71	106.5	115.7	121.2	117.3	112.9	111.7		80.9	86.3	55.8	137.3													High	2	0.1441	0	621.358	0.11	7e-05	27.1407	0	0.001452	0.519	2.22
FALSE	High	VAYMNPIAM	2xOxidation [M4; M9]; 1xTMT6plex [N-Term]	0.00141598	0	0.716	1	1	1	9218_sw_Q9CVI2-	0	1270.64	37.9	38.5	46	30.8	67.2	60.1	128.2	64.1	104.4	78.2	80													High	2	0.4708	0	635.822	0.16	0.0001	21.8504	0	0.0003546	0.716	2.74
FALSE	High	VAYLMQKL	1xTMT6plex [K7]; 1xTMT6plex [N-Term]	0.00129986	0	0.729	1	1	2	33216_sw_Q9DBB1	0	1423.87	168.3	148.5	217.2	188.6	146.9	142.6	84.1	130.7	151.5	140.9	72.8													High	2	0.3953	0	712.442	0.83	0.00059	48.8129	0	0.0003222	0.729	2.96
FALSE	High	VAYKFPEL	1xTMT6plex [K4]; 1xTMT6plex [N-Term]	0.00337379	0	0.584	1	1	14	55021_sw_Q6WKZ8	0	1424.86	1856.8	1725.9	2161.1	1884.9	1880.9	1608.6	595.2	1279.4	1092.5	1067.6	887.7	86.15	85.09	88.7	87.18	88.3	82.15		88.14	93.54	87.66	85.26		High	2	0.4836	0	712.931	-0.06	-4e-05	54.8441	0	0.0009761	0.575	2.44
FALSE	High	VAVTFSERL	1xTMT6plex [N-Term]	0.00384752	0	0.564	1	1	1	38786_tr_A0A0B4	0	1250.73	51.8	55.4	44.5	67.8	50.7	44.2	42.5	45.1	36.3	30.7	89.7													High	2	0.3701	0	625.869	-0.07	-4e-05	32.5059	0	0.001052	0.564	2.81
FALSE	High	VAPYNTTQFL	1xTMT6plex [N-Term]	0.000456354	0	0.888	1	1	2	31694_sw_Q8R409	0	1382.75	255	243.5	257.1	232.4	281.3	296.1	869.3	364.8	549	475.3	386.7													High	2	0.6008	0	691.88	1.08	0.00074	41.6807	0	0.0002173	0.784	2.63
FALSE	High	VAPYNTTQF	1xTMT6plex [N-Term]	0.00161517	0	0.696	1	1	1	31694_sw_Q8R409	0	1269.67	130.1	152.3	112.8	138.7	132.6	142.6	483.8	221.5	216.5	235.2	221.3													High	2	0.5625	0	635.337	-0.4	-0.00025	26.2709	0	0.0004094	0.696	2.4
FALSE	High	VAPLNLGMI	1xOxidation [M8]; 1xTMT6plex [N-Term]	0.004218	0	0.55	1	1	1	55634_sw_Q6P4T2	0	1172.69	67.6	73.4	67.8	61.8	102.1	100.8	222.3	112.8	157.8	149.9	115.7													High	2	0.3177	0	586.849	0.55	0.00033	48.6075	0	0.001169	0.55	2.77
FALSE	High	VAPFLRQEF	1xTMT6plex [N-Term]	0.00551983	0	0.509	1	1	6	47221_sw_Q921N6	0	1335.76	182.8	190.5	275.5	170.1	232	190.2		125.8	170.8	80.7	231.4													High	2	0.3966	0	668.385	0.1	7e-05	40.4226	0	0.001565	0.509	2.32
FALSE	High	KGYVFKEL	2xTMT6plex [K1; K6]; 1xTMT6plex [N-Term]	0.000966622	0	0.774	1	1	2	51561_sw_P58681	0	1671.04	496.5	386.5	511.1	427.3	435.2	424.3		352.9	258.5	319.8	68.1													High	3	0.479	0	557.685	-1.76	-0.00098	30.4676	0	0.0002331	0.774	2.38
FALSE	High	VAMVFKTL	1xTMT6plex [K6]; 1xTMT6plex [N-Term]	0.00139746	0	0.718	1	1	3	52806_tr_B7ZP47	0	1366.85	238.5	250.1	224.8	301.5	157.4	165	102.4	160.7	100.4	126	109.9													High	2	0.3152	0	683.93	-0.22	-0.00015	48.2063	0	0.0003489	0.718	2.57
FALSE	High	KIFEFKETL	2xTMT6plex [K1; K6]; 1xTMT6plex [N-Term]	6.41402e-05	0	1.186	1	1	21	33419_sw_Q8BW96	0	1842.13	2329	2072.9	2270.5	2362.2	2346.1	2228	462.9	1887.3	1495.8	1795.5	596.5	137.16	137.42	136.91	136.94	137.41	136.79		137.85	138.42	137.85	139.02		High	3	0.5927	0	614.717	0.99	0.00061	43.9774	0	0.0002642	0.757	3.02
FALSE	High	KIIDFGFARL	1xTMT6plex [K1]; 1xTMT6plex [N-Term]	0.000481036	0	0.88	1	1	1	47492_sw_Q9Z2B9	0	1638.01	142.3	170.7	188	170.3	168.2	154		99.7	88.5	64.8	117.5													High	3	0.4408	0	546.676	0.3	0.00016	48.0487	0	0.0001091	0.88	2.11
FALSE	High	KILTFDQL	1xTMT6plex [K1]; 1xTMT6plex [N-Term]	0.00427375	0	0.548	1	1	5	11851_tr_G3UZK4	0	1435.89	1201.7	1005.8	1130.1	958.4	965	975.6		838.6	638.1	716.1	411.6	80.87	82.86	74.32	81.97	73.02	69.64		76.13	91.75	81.32	78.64		High	2	0.3926	0	718.45	0.62	0.00044	44.3405	0	0.001181	0.548	1.63
FALSE	High	VALRNLEQI	1xTMT6plex [N-Term]	0.00293884	0	0.605	1	1	1	33772_sw_Q99LH9	0	1284.78	80	95.4	90.5	77.8	125.1	104.3	293.1	119.8	152.1	125.5	144.9													High	2	0.3092	0	642.896	0.6	0.00038	32.7834	0	0.0007846	0.605	2.49
FALSE	High	VALIYRLL	1xTMT6plex [N-Term]	0.00392408	0	0.561	1	1	2	34144_tr_Q3URQ4	0	1189.79	73.3	89.1	86.4	80.3	76.6	78.5		67.2	49.1	44.6	67.4													High	2	0.252	0	595.398	1.37	0.00081	60.3589	0	0.001075	0.561	2.46
FALSE	High	VFYAVKVL	1xTMT6plex [K6]; 1xTMT6plex [N-Term]	0.00196764	0	0.666	1	1	5	40419_sw_Q9WVC6	0	1396.9	390.8	397	381.4	407.1	372.8	353.6		274.8	236.8	241	140.8	19.53	22.51	0.97	28.15	15.36	14.67		38.22	2.93	10.49	71.42		High	2	0.5404	0	698.952	-0.21	-0.00015	65.3727	0	0.0009089	0.585	2.72
FALSE	High	KAPLNIAVM	1xOxidation [M9]; 1xTMT6plex [K1]; 1xTMT6plex [N-Term]	0.000929186	0	0.78	1	1	1	10602_tr_Q5SVN9	0	1430.88	127	135.1	126.3	133.7	166.3	187.7	395.5	231.9	261.6	321.5														High	2	0.535	0	715.944	0.61	0.00043	28.3685	0	0.0002236	0.78	2
FALSE	High	KAILNGIDSI	1xTMT6plex [K1]; 1xTMT6plex [N-Term]	0.00330793	0	0.587	1	1	2	53000_sw_Q9CW03	0	1501.94	248.7	270.4	190.8	226.8	260.6	249.9	1362.5	353.7	448.5	569.1	190.3	32.32	41.11	44.02	45.27	37.42	55.06	29.72	54.61	27.15	29.1			High	2	0.4151	0	751.472	0.54	0.0004	40.613	0	0.0008973	0.587	1.59
FALSE	High	VGLLYRLL	1xTMT6plex [N-Term]	0.00471591	0	0.533	1	1	3	56023_sw_A2AKX3	0	1175.77	64.2	80	82.1	73.7	82.5	62.2		56.8	35.5	27.8	47.9													High	2	0.0558	0	588.389	0.16	9e-05	57.1022	0	0.001316	0.533	1.97
FALSE	High	VIFDFMDTL	1xTMT6plex [N-Term]	0.000416169	0	0.902	1	1	2	37597_sw_Q61151	0	1329.7	73.8	68.8	74.4	83.5	32	43.2		39.6	9.1	21	79.3													High	2	0.4889	0	665.353	2.5	0.00166	95.0912	0	0.0001044	0.886	2.7
FALSE	High	VLFDFGNL	1xTMT6plex [N-Term]	0.00305706	0	0.599	1	1	2	34506_sw_Q62465	0	1153.65	187.6	177.6	226.2	182.1	176.5	159.9		131.1	94.2	83.1	200													High	2	0.279	0	577.327	0.6	0.00034	74.8507	0	0.0008228	0.599	2.33
FALSE	High	GSVINQNDL	1xTMT6plex [N-Term]	0.00121706	0	0.739	1	1	1	53428_tr_G3UW90	0	1188.64	18.5	18.7	23.7	17.9	25.4	18.5	80.8	26.5	30.4	32.2	19.5													High	2	0.4058	0	594.824	-0.55	-0.00033	20.7646	0	0.0003001	0.739	2.76
FALSE	High	VIEEFVNGL	1xTMT6plex [N-Term]	0.000563383	0	0.856	1	1	1	54119_tr_A0A0N4	0	1248.7	53.5	42.2	61.3	56.8	42.3	46.5		46.4	23	29.5	42.9													High	2	0.5271	0	624.856	0.83	0.00052	61.0075	0	0.0001295	0.856	2.58
FALSE	High	GSVSNIYKL	1xTMT6plex [K8]; 1xTMT6plex [N-Term]	0.000175656	0	1.033	1	1	1	53233_sw_Q7TMB8	0	1438.87	197.9	222.8	216.8	203.3	234.7	253.4	787.7	347.3	400.9	521.4														High	2	0.6686	0	719.937	0.17	0.00012	29.0617	0	3.621e-05	1.033	3.41
FALSE	High	GTSLVNFFSSL	1xTMT6plex [N-Term]	7.03342e-05	0	1.172	1	1	1	7495_sw_P09813_	0	1400.76	24.6	22	28.2	31.7	29.4	37.2	59.9	44.7	44.8	56.5	23.8													High	2	0.6179	0	700.885	-0.12	-8e-05	82.1588	0	1.342e-05	1.172	3.01
FALSE	High	VGYMYPSM	2xOxidation [M4; M8]; 1xTMT6plex [N-Term]	0.0026981	0	0.618	1	1	1	16025_tr_E9PVF3	0	1208.55	64.2	81.4	81.7	67.3	123.2	74.4		53.5	65.5	50	82.9													High	2	0.4226	0	604.78	0.51	0.00031	13.9995	0	0.0007175	0.618	2.39
FALSE	High	HAIENIDTF	1xTMT6plex [N-Term]	0.00130845	0	0.728	1	1	1	56231_sw_P97929	0	1288.67	288.7	309.1	251.1	211.5	399.1	303.8	1185.7	419.6	608.6	612.5	301													High	2	0.4845	0	644.841	0.59	0.00038	22.408	0	0.000325	0.728	1.94
FALSE	High	HALNDMTSI	1xTMT6plex [N-Term]	0.00191654	0	0.67	1	1	1	25911_tr_A0A0R4	0	1230.63	47.2	68.3	45.8	53.4	51.9	44.9	218.2	85.6	95.3	96.8	93.4													High	2	0.4072	0	615.821	-0.04	-3e-05	19.6398	0	0.0004919	0.67	1.94
FALSE	High	HALNDMTSI	1xOxidation [M6]; 1xTMT6plex [N-Term]	0.00247703	0	0.631	1	1	1	25911_tr_A0A0R4	0	1246.63	19.3	17.3	21.3	15.9	33.3	26.4	105.7	28.5	63.6	51.7														High	2	0.5193	0	623.819	0.12	7e-05	11.1576	0	0.0006525	0.631	2.33
FALSE	High	HGYTFANL	1xTMT6plex [N-Term]	0.00471591	0	0.533	1	1	2	31340_sw_Q9R1T2	0	1151.6	254.1	375.8	317.8	282.2	463.1	296.4		211.6	264.2	117	537													High	2	0.3971	0	576.306	0.52	0.0003	23.6701	0	0.001317	0.533	2.04
FALSE	High	KIVPFFKL	2xTMT6plex [K1; K7]; 1xTMT6plex [N-Term]	7.95868e-07	0	1.8526	1	1	5	56386_sw_Q9JHU4	0	1679.12	778.7	752.1	859.8	632	746	660.8		580.5	380	439.3	9.4	32.45	30.61	36.22	25.2	36.39	17.84		38.69	31.35	37.74			High	3	0.7074	0	560.378	-1.41	-0.00079	50.6397	0	1.0029e-07	1.8526	3.11
FALSE	High	HLVTNQEAL	1xTMT6plex [N-Term]	0.00322211	0	0.591	1	1	1	46449_tr_Q8BMN7	0	1253.71	65.7	74.9	72.7	67.1	83.5	73	361.4	96.4	177.9	155.7	91.9													High	2	0.3734	0	627.357	1.37	0.00086	15.6201	0	0.000872	0.591	2.33
FALSE	High	HQMQLVDSI	1xOxidation [M3]; 1xTMT6plex [N-Term]	0.00045336	0	0.889	1	1	1	55835_tr_Q7M739	0	1315.69	32.5	30	28.4	29.1	37.1	31.4	144.9	32.9	91.4	71.9	37.5													High	2	0.4625	0	658.347	-0.06	-4e-05	16.5291	0	0.000102	0.889	2.4
FALSE	High	HQQQNLDTF	1xTMT6plex [N-Term]	0.000219731	0	0.999	1	1	1	56424_sw_E9Q555	0	1359.69	13.1	16.3	9.2	13.1	16.2	15.3	74.1	25.9	26.1	34.9	12.6													High	2	0.5066	0	680.347	0.38	0.00026	11.635	0	4.635e-05	0.999	2.29
FALSE	High	HQYQFNNL	1xTMT6plex [N-Term]	0.00493754	0	0.526	1	1	1	51417_tr_A0A0R4	0	1292.66	95.2	123.9	97.5	90.6	133.3	96		80	90.8	49.5	131.9													High	2	0.4758	0	646.834	1.32	0.00085	16.6421	0	0.001381	0.526	2.48
FALSE	High	HSIQNSQDM	1xOxidation [M9]; 1xTMT6plex [N-Term]	0.00113953	0	0.749	1	1	1	19858_sw_Q91YN9	0	1304.61																							NoQuanValues	High	2	0.563	0	652.81	1.16	0.00076	4.942	0	0.0002804	0.749	2.54
FALSE	High	HSPTNTVHM	1xTMT6plex [N-Term]	0.00108822	0	0.756	1	1	1	51835_sw_Q80U87	0	1252.63	39.9	60	45	39.4	37.8	34.9	217.3	59	106.4	86.8	36.4													High	3	0.6551	0	418.215	-0.55	-0.00023	7.459	0	0.0002662	0.756	3.45
FALSE	High	HSVQNTEYF	1xTMT6plex [N-Term]	0.00190397	0	0.671	1	1	1	54059_sw_O88700	0	1353.66	49.3	79.5	52.7	56.6	78.5	65	312.2	90.6	162.3	124.1	87.2													High	2	0.5566	0	677.336	0.25	0.00017	13.1552	0	0.0004883	0.671	2.12
FALSE	High	VGYLFENL	1xTMT6plex [N-Term]	0.00238119	0	0.637	1	1	7	39905_tr_D3YVI9	0	1183.66	562	467.8	561.9	612.6	393.9	759.4		430.3	445.1	377.2	673.5	41.77	30.74	42.86	11.66	73.31	15.11		35.37	1.81	26.11	42.11		High	2	0.3893	0	592.33	-2.77	-0.00164	70.0467	0	0.0006257	0.637	2.44
FALSE	High	VGVYNGKTF	1xTMT6plex [K7]; 1xTMT6plex [N-Term]	0.00286257	0	0.609	1	1	1	12959_sw_P62843	0	1442.84	54.6	63.5	62.3	57.2	67.7	65.9	259.8	91.7	104.1	133.8														High	2	0.4268	0	721.925	1.42	0.00102	26.6539	0	0.0007624	0.609	2.46
FALSE	High	HVYYFAHL	1xTMT6plex [N-Term]	1.57766e-05	0	1.399	1	1	2	55885_tr_L7N451	0	1278.68	68.8	73.3	77.9	70.5	113.4	52.1		45.5	65.8	23.4	145.6													High	3	0.6552	0	426.9	0.77	0.00033	26.0518	0	9.972e-06	1.213	3.77
FALSE	High	VGPFYFKL	1xTMT6plex [K7]; 1xTMT6plex [N-Term]	0.0031385	0	0.595	1	1	1	47177_tr_K3W4R9	0	1428.87	104.4	120.4	138.5	103.3	145.2	99.6		67.7	79.4	64.1	53.7													High	2	0.5668	0	714.937	0.34	0.00024	54.3246	0	0.0008433	0.595	2.47
FALSE	High	VGPANGLLWI	1xTMT6plex [N-Term]	0.00544793	0	0.511	1	1	1	47316_sw_Q91V98	0	1268.76	300.6	353.3	280.4	308.1	385.7	446.2	663.6	528.6	525.2	602.3	526.6													High	2	0.475	0	634.883	1.32	0.00084	70.0347	0	0.001541	0.511	2
FALSE	High	HIYEFPQL	1xTMT6plex [N-Term]	0.00171372	0	0.687	1	1	19	23584_sw_Q8C4B4	0	1275.69	1809.1	2200.4	2182.7	1847.4	2638.2	1768.3	722.3	1577.9	1634	534.9	4681.8	126.41	126.85	126.02	126.95	125.42	124.43	119.57	125.21	127.2	123.66	127.22		High	2	0.3067	0	638.351	0.89	0.00057	47.6789	0	0.0004355	0.687	2.38
FALSE	High	KVLVFSQM	1xTMT6plex [K1]; 1xTMT6plex [N-Term]	0.0041904	0	0.551	1	1	1	48168_sw_Q60848	0	1409.86	552.6	486.9	557.9	617.7	345.4	443.1		441.9	194.4	321.2	168.7													High	2	0.6595	0	705.434	1.29	0.00091	40.0622	0	0.001159	0.551	1.85
FALSE	High	KIYEFTLQ	1xTMT6plex [K1]; 1xTMT6plex [N-Term]	0.00441635	0	0.543	1	1	1	51815_sw_P46735	0	1499.89	154.2	131	148.8	163.1	149.1	134		114.7	86.5	86.8	88.7													High	2	0.4167	0	750.448	1.05	0.00079	37.8286	0	0.001224	0.543	2.16
FALSE	High	KIYQWINEL	1xTMT6plex [K1]; 1xTMT6plex [N-Term]	0.00261083	0	0.623	1	1	2	26912_sw_Q9JKY0	0	1664.98	950.8	1162.2	1092.7	1279.4	734.9	2166.5		943.5	811.8	1522.9	403.7													High	3	0.3427	0	555.663	-1.41	-0.00078	66.3206	0	0.0006923	0.623	1.43
FALSE	High	TSLVNFFSSLM	1xTMT6plex [N-Term]	0.00593243	0	0.498	1	1	1	7495_sw_P09813_	0	1474.78																							NoQuanValues	High	2	0.4351	0	737.895	1.06	0.00078	98.9385	0	0.001685	0.498	2.39
FALSE	High	TSLVNFFSSL	1xTMT6plex [N-Term]	0.00480966	0	0.53	1	1	3	7495_sw_P09813_	0	1343.74	37.6	44.3	39.2	29.5	56.2	52	97.4	82.7	53.9	93.6	55.5													High	2	0.5143	0	672.376	2.22	0.00149	84.177	0.001016	0.004582	0.357	2.45
FALSE	High	TSLTSKIPA	1xTMT6plex [K6]; 1xTMT6plex [N-Term]	0.00238119	0	0.637	1	1	1	51714_sw_Q80X50	0	1375.86	138.7	132.4	132.2	134.1	157.4	142.3	619.5	218.4	295.1	317.3														High	2	0.3359	0	688.432	0.29	0.0002	26.1971	0	0.0006239	0.637	2.59
FALSE	High	TSLLNLVDL	1xTMT6plex [N-Term]	0.00360291	0	0.574	1	1	1	53941_sw_Q6P9L6	0	1216.74	57.2	58.1	55.8	50.1	67.4	79	148.2	104.1	109	122.4	71													High	2	0.199	0	608.871	-0.79	-0.00048	78.3839	0	0.0009831	0.574	2.06
FALSE	High	TSIKNQTQL	1xTMT6plex [K4]; 1xTMT6plex [N-Term]	0.00189148	0	0.672	1	1	1	45034_tr_B7ZNL8	0	1490.89	39.4	33.5	49	35.6	46.9	37.6	191.5	55.7	90.8	102.9														High	2	0.5356	0	745.951	0.87	0.00065	16.0524	0	0.0004873	0.672	2.67
FALSE	High	KSYSFIARM	1xTMT6plex [K1]; 1xTMT6plex [N-Term]	0.00266285	0	0.62	1	2	1	50252_sw_Q8CGZ0	0	1560.9	127.4	142.8	122.6	152.3	95.4	113.1		99.7	70.7	78.7	62.7													High	2	0.4795	0	780.953	1.03	0.00081	26.7864	0	0.0007057	0.62	2.19
FALSE	High	KSYVNPTEL	1xTMT6plex [K1]; 1xTMT6plex [N-Term]	0.00559267	0	0.507	1	1	1	52631_tr_A2ACC7	0	1508.87	44.6	65.6	33.5	50.7	56.5	49.1	196.5	74.7	87.4	92.1	39.3													High	2	0.0855	0	754.941	0.9	0.00068	23.8326	0	0.001582	0.507	1.52
FALSE	High	KTFLFSATM	1xOxidation [M9]; 1xTMT6plex [K1]; 1xTMT6plex [N-Term]	0.00362665	0	0.573	1	1	1	37001_sw_Q9CWX9	0	1519.86	178.8	178.6	197.2	196.7	234.7	201.8		147.7	158.9	164	44.7													High	2	0.4581	0	760.435	1.66	0.00126	35.3739	0	0.0009858	0.573	2.03
FALSE	High	TSFVNFTDI	1xTMT6plex [N-Term]	0.000668569	0	0.83	1	1	1	30162_sw_Q99L45	0	1272.67	231.5	212.4	190.7	190.1	267.4	281.9	756	411.4	351.6	495	306.4													High	2	0.3109	0	636.837	-0.04	-3e-05	50.2827	0	0.0001567	0.83	2.67
FALSE	High	TQYIFNNM	1xTMT6plex [N-Term]	0.00101889	0	0.766	1	1	1	52463_sw_P27046	0	1259.63	227	191.5	238.3	199.6	164.8	164.5		148.6	112.9	79.2	231													High	2	0.352	0	630.319	0.5	0.00032	35.4323	0	0.0002483	0.766	2.5
FALSE	High	TQNVNQAKM	1xOxidation [M9]; 1xTMT6plex [K8]; 1xTMT6plex [N-Term]	0.000311494	0	0.946	1	1	2	47539_sw_Q9QYH6	0	1507.83	73.1	45.4	83.2	56.6	99.7	65	304.7	97.5	170.8	175.2														High	2	0.5943	0	754.418	-0.43	-0.00032	9.4563	0	0.0003336	0.724	2.81
FALSE	High	TQNVNQAKM	1xTMT6plex [K8]; 1xTMT6plex [N-Term]	9.64788e-05	0	1.124	1	1	2	47539_sw_Q9QYH6	0	1491.84	153.8	119.8	191.1	156.6	169.6	159.4	539.5	215.6	378.5	379.5	10.1													High	2	0.5836	0	746.422	0.25	0.00019	9.4036	0	1.887e-05	1.124	3.41
FALSE	High	TQFLYPKV	1xTMT6plex [K7]; 1xTMT6plex [N-Term]	0.000570851	0	0.854	1	1	1	30789_sw_P15066	0	1453.88	191	154.2	227.2	172.3	210	157.8		138.6	115.5	114.3	71													High	2	0.6084	0	727.445	0.82	0.0006	36.4398	0	0.0001318	0.854	2.86
FALSE	High	KTVVNKDVF	2xTMT6plex [K1; K6]; 1xTMT6plex [N-Term]	0.00108822	0	0.756	1	1	3	5719_tr_A2A4Q0_	0	1737.09	469.3	470.3	436.5	438.7	533	545.8	1999.2	915.5	1043.6	1358.3														High	3	0.4459	0	579.701	0.58	0.00034	26.1128	0	0.0002663	0.756	2.22
FALSE	High	TNYNFQYI	1xTMT6plex [N-Term]	0.00286257	0	0.609	1	1	5	37071_sw_Q8K2C8	0	1291.65	248.1	215.5	288.1	233	259.8	224.1		175.4	175.2	235.7	465	91.4	86.03	83.73	81.05	88.4	86.13		85.09	67.99				High	2	0.3407	0	646.33	0.38	0.00025	41.1124	0.001472	0.006466	0.308	1.82
FALSE	High	TNYIFDSL	1xTMT6plex [N-Term]	0.00433023	0	0.546	1	1	3	45150_sw_Q9CXF4	0	1201.63	520.9	480.6	527.4	439.8	568	481.4		444.4	349	295.1	641.9	24.96	7.88	42.64	23.75	19.46	17.59		1.59	8.06	1.91	4.83		High	2	0.2838	0	601.319	0.77	0.00047	46.8991	0	0.001201	0.546	2.29
FALSE	High	TNQDFIQRL	1xTMT6plex [N-Term]	2.00874e-06	0	1.712	1	1	3	54127_sw_Q80TM9	0	1363.75	377.3	291.9	465.3	302.9	355.5	323.8	50.8	257.8	231.8	175	266.7													High	3	0.5419	0	455.256	-0.35	-0.00016	26.4268	0	2.761e-07	1.712	4.54
FALSE	High	TNISFTNM	1xOxidation [M8]; 1xTMT6plex [N-Term]	0.00335169	0	0.585	1	1	1	7801_tr_B0QZU2_	0	1172.58	169.4	124.3	209.3	143.3	208.6	147.3		108.1	148.7	87	106.7													High	2	0.5894	0	586.794	-0.15	-9e-05	19.0866	0	0.0009069	0.585	2.46
FALSE	High	TMLELINQL	1xTMT6plex [N-Term]	0.00116993	0	0.745	1	2	2	35942_sw_P46471	0	1303.75																							NoQuanValues	High	2	0	0	652.378	-0.17	-0.00011	79.9113	0	0.0002886	0.745	2.46
FALSE	High	KVLEFERV	1xTMT6plex [K1]; 1xTMT6plex [N-Term]	0.00309752	0	0.597	1	1	1	44476_sw_Q8CEC6	0	1477.91	223.5	189.5	210.5	189.5	201.4	195.7		150.1	106.1	118.5	104.5													High	3	0.4444	0	493.31	0.48	0.00024	27.4475	0	0.0008301	0.597	2.16
FALSE	High	TIYKFQGM	1xOxidation [M8]; 1xTMT6plex [K4]; 1xTMT6plex [N-Term]	0.00471591	0	0.533	1	1	1	40225_sw_Q8R2T8	0	1461.82	67.8	53.2	106.1	74	89.3	76.8	39.1	57.9	57	56.1	24.9													High	2	0.3371	0	731.414	1.47	0.00108	21.4472	0	0.001321	0.533	1.75
FALSE	High	TLVEFRNL	1xTMT6plex [N-Term]	0.000465458	0	0.885	1	1	1	46933_sw_Q3V1G4	0	1220.72	224.6	188.2	285.9	205.1	222.5	217.1		165.6	163.7	123.1	225.3													High	2	0.2407	0	610.864	-0.12	-7e-05	35.6006	0	0.0001052	0.885	2.95
FALSE	High	KVLRFIAEV	1xTMT6plex [K1]; 1xTMT6plex [N-Term]	0.000793388	0	0.804	1	1	5	47539_sw_Q9QYH6	0	1532.99	560.9	646.6	498.9	602.3	493.8	498.6	435.5	532.9	427.4	513	167.6	10.46	21.63	1.37	7.86	18.5	28.05		13.79	27.49	32.31			High	3	0.3077	0	511.67	1.6	0.00082	42.2464	0	0.000188	0.804	2.21
FALSE	High	TSLVNFFSSLM	1xOxidation [M11]; 1xTMT6plex [N-Term]	0.000265962	0	0.97	1	1	2	7495_sw_P09813_	0	1490.78	15.3	12.6	6.3	9.8	23.5	18.8		23	21.6	33.6	15.1													High	2	0.3802	0	745.893	1.51	0.00113	75.0427	0	5.727e-05	0.97	3.13
FALSE	High	TSPINPYKDHM	1xTMT6plex [K8]; 1xTMT6plex [N-Term]	4.01875e-05	0	1.257	1	1	1	53301_tr_A0A0M3	0	1760.94	72.4	85.9	62.1	73.9	69.2	80.5	291.4	118.7	124.6	146	57.7													High	3	0.5194	0	587.652	0.15	9e-05	17.3517	0	7.281e-06	1.257	3.6
FALSE	High	TSPTNSQQL	1xTMT6plex [N-Term]	0.00544793	0	0.511	1	1	1	52761_sw_Q8BM75	0	1204.64	103.3	88.2	114.8	94.2	107.7	107.8	428	156.3	267	237.2	89.7													High	2	0.3295	0	602.821	-1.29	-0.00078	9.3215	0	0.001541	0.511	2.61
FALSE	High	KSLWYKNL	2xTMT6plex [K1; K6]; 1xTMT6plex [N-Term]	0.00017109	0	1.037	1	1	1	45601_sw_Q8K4C2	0	1739.08	661	502.4	884.8	550.1	840.9	736.8		547.2	430.1	459.2	57.7													High	3	0.1621	0	580.366	0.29	0.00017	32.1795	0	3.523e-05	1.037	2.9
FALSE	High	VALLFRQL	1xTMT6plex [N-Term]	0.00120908	0	0.74	1	1	6	55212_sw_Q6ZPE2	0	1188.77	226.8	246.5	411.2	195.6	256.4	232.4		370.5	191.1	136.9	281.7	71.9	65.78		84.17	69.7	73.37			42.29	79.93	47.79		High	2	0.2659	0	594.886	-0.78	-0.00046	65.9452	0	0.0002973	0.74	2.52
FALSE	High	VALDFEQEM	1xOxidation [M9]; 1xTMT6plex [N-Term]	0.000250659	0	0.979	1	1	1	32815_sw_P60710	0	1326.64	112	85.6	112.6	82.3	121.6	85.8		92.6	43.1	64.6	118.6													High	2	0.5934	0	663.827	1.33	0.00088	32.5325	0	5.342e-05	0.979	3.05
FALSE	High	VALDFEQEM	1xTMT6plex [N-Term]	0.000941501	0	0.778	1	1	1	32815_sw_P60710	0	1310.65	755.7	510	758.1	607.2	375.6	434.4		449	213.1	231.8	772.1													High	2	0.4843	0	655.829	0.45	0.0003	44.8242	0	0.0002268	0.778	2.54
FALSE	High	VAFYFTKL	1xTMT6plex [K7]; 1xTMT6plex [N-Term]	0.00161517	0	0.696	1	1	2	49944_sw_Q91W97	0	1446.88	40.6	112		102.8		317.8		89.6		86.6														High	2	0.4014	0	723.941	-1.57	-0.00113	67.7379	0	0.0004085	0.696	2.89
FALSE	High	VAFDFTKV	1xTMT6plex [K7]; 1xTMT6plex [N-Term]	0.000264216	0	0.971	1	1	108	43413_sw_Q7M6Y3	0	1384.82	4247	3443.8	4016.3	4294.4	1963.8	3280.2	406.1	3187.8	2300.8	2596.7	2166	122.41	122.82	123.43	120.74	136.2	120.66	128.66	122.23	122.78	123.02	123.29		High	2	0.5549	0	692.916	0.5	0.00035	54.8417	0	7.229e-05	0.937	3.46
FALSE	High	VAALFKNL	1xTMT6plex [K6]; 1xTMT6plex [N-Term]	0.00252638	0	0.628	1	1	1	49760_sw_Q5U464	0	1333.86	159.9	148.5	180.4	177.3	187.6	157.7		119.4	112.1	88.2	102.4													High	2	0.391	0	667.434	-0.1	-7e-05	50.0303	0	0.0006646	0.628	2.66
FALSE	High	KNLLNVDKI	2xTMT6plex [K1; K8]; 1xTMT6plex [N-Term]	0.0015123	0	0.706	1	1	1	55118_tr_A0A0R4	0	1744.13	54.5	54.7	55.2	57.7	59.6	66	148.2	80.9	96.8	111.6														High	3	0.4497	0	582.049	1.34	0.00078	33.5147	0	0.0003819	0.706	1.89
FALSE	High	KNIRFPLM	1xTMT6plex [K1]; 1xTMT6plex [N-Term]	0.00241272	0	0.635	1	1	3	44303_sw_Q80TF4	0	1476.91	861	1006.7	1135.2	898.2	817.7	724.6		498.1	472.7	374.9	317.5													High	3	0.2554	0	492.976	-0.07	-4e-05	36.2942	0	0.0006324	0.635	1.84
FALSE	High	KNLRYQLL	1xTMT6plex [K1]; 1xTMT6plex [N-Term]	0.00299737	0	0.602	1	1	3	48802_sw_Q8K310	0	1505.96	551.5	564.4	687.6	537.6	544.5	445.2		342.7	276.9	294.4	114.3													High	3	0.2278	0	502.657	-0.58	-0.00029	25.9596	0	0.000801	0.602	1.8
FALSE	High	KNLVNKEVM	1xOxidation [M9]; 2xTMT6plex [K1; K6]; 1xTMT6plex [N-Term]	7.61172e-05	0	1.16	1	1	1	41711_sw_P06745	0	1778.08	203.5	173.5	217.2	183.6	321.1	251.9	987.5	346.4	573.7	635.7														High	3	0.6509	0	593.365	0.33	0.00019	16.2322	0	1.46e-05	1.16	1.06
FALSE	High	KNVLFSHL	1xTMT6plex [K1]; 1xTMT6plex [N-Term]	0.00324335	0	0.59	1	1	2	1612_tr_D3Z4L4_	0	1415.88	658.5	694.8	791.9	623.4	775.8	652		473.3	435.3	413.1	209.1													High	2	0.5702	0	708.442	-0.61	-0.00043	30.2779	0	0.000878	0.59	2.28
FALSE	High	VAIINMPLTL	1xTMT6plex [N-Term]	0.00062597	0	0.84	1	1	1	52011_sw_P51829	0	1313.81	20.1	26.5	22.1	19.8	18.6	20.2		32.9	19.3	26.8	35													High	2	0.3045	0	657.408	1.05	0.00069	81.2415	0	0.0001449	0.84	2.2
FALSE	High	TVTEFKQL	1xTMT6plex [K6]; 1xTMT6plex [N-Term]	0.0041904	0	0.551	1	1	1	53914_sw_Q8BY87	0	1423.86	219.4	193.4	221.3	205.2	185.7	177.5		143.3	143.3	111.4	107.8													High	2	0.498	0	712.431	-1.26	-0.0009	29.9952	0	0.001155	0.551	2.47
FALSE	High	KQMLLFTHI	1xTMT6plex [K1]; 1xTMT6plex [N-Term]	0.00516952	0	0.519	1	1	1	56302_sw_Q7TMY8	0	1588.96	274	362.8	241.5	315.6	255.2	327.4	791.8	439.7	390.7	573.3														High	3	0.4352	0	530.327	0.08	4e-05	42.0125	0	0.001456	0.519	1.08
FALSE	High	TTLIFQKL	1xTMT6plex [K7]; 1xTMT6plex [N-Term]	0.00353259	0	0.577	1	1	1	42741_tr_A4QPD3	0	1421.91	252	192.1	273	227.8	253.6	221.4		200.1	192.9	190.6	90.1													High	2	0.5651	0	711.461	0.81	0.00057	46.7058	0	0.0009619	0.577	2.69
FALSE	High	TTFSYVNNM	1xTMT6plex [N-Term]	0.000465458	0	0.885	1	1	2	22712_tr_H3BJ49	0	1305.63	239.1	199	244.4	210.4	149.3	157.8		162.5	95.9	90.4	207.6													High	2	0.5331	0	653.321	0.31	0.0002	29.1377	0	0.0001053	0.885	2.42
FALSE	High	KSLKNFITI	2xTMT6plex [K1; K4]; 1xTMT6plex [N-Term]	0.000718783	0	0.819	1	2	5	48549_sw_Q9ER72	0	1751.14	795.5	885.1	960.4	705.8	1083.9	1094.8	1525.8	1428.8	1464.4	1816.2		12.1	7.39	26.95	6.61	19.8	7.41	96.72	11.08	38.21	16.7			High	3	0.5342	0	584.385	0.28	0.00016	43.4419	0.0007416	0.002191	0.462	1.61
FALSE	High	KSLLNKEEFL	2xTMT6plex [K1; K6]; 1xTMT6plex [N-Term]	6.44307e-06	0	1.535	1	1	5	48620_tr_Q5NCB2	0	1908.18	478.5	459.1	481.8	414.2	521.7	598.3	1614.3	768.7	878.2	1066.5	117.4	79.25	70.82	86.45	78.97	65.09	74.11	102.11	87.68	74.92	77.81			High	3	0.8086	0	636.731	0.34	0.00021	48.8937	0	9.815e-07	1.535	3.03
FALSE	High	KSLINKNEL	2xTMT6plex [K1; K6]; 1xTMT6plex [N-Term]	0.00268041	0	0.619	1	1	1	46512_sw_Q6NVF0	0	1746.11	202.6	213.2	206	200.1	241.1	209.6	833.5	326.8	406.6	525.3														High	3	0.2756	0	582.708	0.98	0.00057	26.5517	0	0.0007119	0.619	2.54
FALSE	High	TSVQFMKL	1xTMT6plex [K7]; 1xTMT6plex [N-Term]	0.00487318	0	0.528	1	1	1	55943_tr_A0A0U1	0	1411.84	350.5	387.7	335.3	439.5	236.1	264.7		248.3	171.1	190.4	134.1													High	2	0.1699	0	706.423	0.16	0.00011	39.3534	0	0.001369	0.528	2.59
FALSE	High	KSITFSKL	2xTMT6plex [K1; K7]; 1xTMT6plex [N-Term]	0.00210144	0	0.656	1	1	2	29828_sw_O35459	0	1611.04	540.1	485.4	647.2	492	522.2	515		403.5	351.3	418.3														High	3	0.4964	0	537.686	-0.23	-0.00012	29.5619	0	0.0005452	0.656	2.74
FALSE	High	TSVENHEFL	1xTMT6plex [N-Term]	0.00593243	0	0.498	1	1	1	55743_sw_Q8CJF7	0	1304.67	184.5	226.4	146.5	191.7	151.7	166.1	700.2	230.8	351.3	239.8	428.9													High	2	0.3022	0	652.837	-0.76	-0.0005	19.4436	0	0.001687	0.498	1.39
FALSE	High	KSLVNKGTL	2xTMT6plex [K1; K6]; 1xTMT6plex [N-Term]	0.00170248	0	0.688	1	1	1	20127_sw_P43275	0	1647.08	303.4	261.5	306.3	317.9	336.8	326.8	1374.7	462.5	690.3	844.3														High	3	0.0905	0	549.698	1.36	0.00075	21.5157	0	0.0004324	0.688	2.43
FALSE	High	TSPTNTSQNTL	1xTMT6plex [N-Term]	0.00379731	0	0.566	1	1	1	53453_tr_E9Q8N5	0	1392.72																							NoQuanValues	High	2	0.4743	0	696.862	0.03	2e-05	10.1631	0	0.001038	0.566	2.72
FALSE	High	TTPQNQVDM	1xOxidation [M9]; 1xTMT6plex [N-Term]	0.00408178	0	0.555	1	1	1	18680_sw_Q99LU0	0	1278.62	12.9	8.1	14.9	11.4	20.8	12.9	59.1	17.5	29.5	23.6	18.7													High	2	0.6391	0	639.815	1.87	0.00119	6.9759	0	0.001123	0.555	3.02
FALSE	High	SSLPSSSMFVL	1xTMT6plex [N-Term]	0.00147301	0	0.71	1	1	1	54221_tr_E9Q3G8	0	1383.74	217.3	231.6	191.3	194.6	165.5	211.5	509.6	286.7	300.5	287.4	284.7													High	2	0.49	0	692.374	0.58	0.0004	53.1329	0	0.000369	0.71	2.51
FALSE	High	SSLLFVKL	1xTMT6plex [K7]; 1xTMT6plex [N-Term]	0.000875733	0	0.789	1	1	10	1535_tr_F6WF94_	0	1364.89	552.2	620.1	404.4	573.8	541.8	516.2		489.9	265.2	359.1	197.1	22.44	28.64	17.92	12.41	31.68	32.18		13.31	52.19	37.22	30.94		High	2	0.2993	0	682.95	0.56	0.00038	52.6514	0	0.0003236	0.729	2.94
FALSE	High	INAEFVTQL	1xTMT6plex [N-Term]	0.00377245	0	0.567	1	1	1	53997_tr_A2AQA7	0	1263.71	355.4	396.3	389.9	329.2	314.1	349.5		236.1	236.9	170.1	409.8													High	2	0.3137	0	632.362	1.66	0.00105	47.9331	0	0.001034	0.567	2.04
FALSE	High	NTYDYAKV	1xTMT6plex [K7]; 1xTMT6plex [N-Term]	0.000638456	0	0.837	1	1	2	50512_tr_A0A0A0	0	1431.79	338.6	301.2	365.6	315.1	330.8	256.6		192.3	274.4	184	135.5													High	2	0.4533	0	716.398	0.75	0.00054	16.4706	0	0.0001488	0.837	3
FALSE	High	SAPRNFVENF	1xTMT6plex [N-Term]	0.00132579	0	0.726	1	1	4	46834_sw_Q91WG4	0	1409.74	329	350.8	354.5	306.1	407.7	418.7	1157.4	513.4	688.1	618.8	578.9													High	2	0.4758	0	705.373	0.95	0.00067	25.6649	0	0.0003305	0.726	2.69
FALSE	High	NTYIYSGM	1xOxidation [M8]; 1xTMT6plex [N-Term]	0.00054874	0	0.86	1	1	1	39803_tr_E0CZE0	0	1193.57	66.7	48.4	73.8	49.6	84.2	52.4		46.9	42	26.8	60.6													High	2	0.2557	0	597.289	0.08	5e-05	13.7092	0	0.000126	0.86	2.62
FALSE	High	SAPENAVRM	1xTMT6plex [N-Term]	0.00566646	0	0.505	1	1	14	10759_sw_O35127	0	1203.64	313.3	316.2	281.4	310.5	241.4	242.6	1136.5	395.5	590.2	521.6	530.2													High	3	0.3478	0	401.884	1.01	0.00041	11.1733	0.0007416	0.003795	0.384	3.68
FALSE	High	NVWRFPYL	1xTMT6plex [N-Term]	0.00187908	0	0.673	1	1	4	43713_sw_Q61327	0	1323.74	127.4	126.4	108.1	132.6	135.6	174.1	79.1	87.4	120.3	103.5	112.1	43.47	28.51	86.59	24.45	66.17	16.29		49.99	33.32	53.06			High	2	0.304	0	662.374	-0.16	-0.00011	49.9919	0.0007416	0.003543	0.394	2.27
FALSE	High	SAIVNFTLQHL	1xTMT6plex [N-Term]	0.000793388	0	0.804	1	1	1	49098_sw_Q58FA4	0	1471.85	19.9	28	18.4	22	22.5	21.6		15.5	32.1	27.8	33.5													High	2	0.529	0	736.427	0.21	0.00015	50.0441	0	0.0001889	0.804	2.76
FALSE	High	QAFDFEFTHV	1xTMT6plex [N-Term]	0.00172503	0	0.686	1	1	1	25768_sw_Q8C0E2	0	1469.73	115.7	97.2	127.7	97.7	106.9	114.5		105.5	66.1	91.4	91.2													High	2	0.6345	0	735.368	1.74	0.00128	43.7819	0	0.0004387	0.686	2.9
FALSE	High	SALVKEEYL	1xTMT6plex [K5]; 1xTMT6plex [N-Term]	0.000655493	0	0.833	1	2	1	56427_tr_A0A087	0	1509.89	112.5	106.4	89.7	105.8	132	135.3	423	190.1	193.5	246.2	99.5													High	2	0.5567	0	755.45	-0.4	-0.0003	30.0087	0	0.0001531	0.833	2.03
FALSE	High	QAIHFANL	1xTMT6plex [N-Term]	0.00362665	0	0.573	1	1	1	55221_tr_E9PXF8	0	1142.65	127.4	152.7	178.8	137.8	157.9	137.7	103.2	97.9	125.4	97.7	139.1													High	2	0.2694	0	571.829	-0.26	-0.00015	29.1498	0	0.0009903	0.573	2.19
FALSE	High	SALQNAESDRL	1xTMT6plex [N-Term]	1.58808e-05	0	1.398	1	1	2	55920_tr_E9QKK1	0	1432.76	39.1	37.2	42.1	37.7	43.1	41.1	179.8	53.3	94.2	79.9	59.8													High	2	0.5113	0	716.885	1.7	0.00121	14.5666	0	2.632e-06	1.398	3.99
FALSE	High	QALKYFNL	1xTMT6plex [K4]; 1xTMT6plex [N-Term]	0.00162584	0	0.695	1	1	6	47813_sw_Q9Z2G6	0	1454.88	653.8	598.4	706.2	516.6	676.8	555		394.1	388.2	429.3	224.6	32.36	29.35	38.98	43.14	30.45	42.26		58.37	14.2	7.69	80.71		High	2	0.3529	0	727.943	1.65	0.0012	43.6137	0.003487	0.01119	0.229	2.04
FALSE	High	SAIMNPASKVI	1xTMT6plex [K9]; 1xTMT6plex [N-Term]	5.77265e-05	0	1.202	1	1	4	54836_sw_Q68FD5	0	1588.95	614.5	723.2	602	708.5	429.7	590.7	2035	875.3	1003.3	1096.3	441.5													High	2	0.389	0	794.978	-0.1	-8e-05	37.222	0	1.081e-05	1.202	3.47
FALSE	High	SALIYSNL	1xTMT6plex [N-Term]	0.00200687	0	0.663	1	1	9	16671_sw_O55013	0	1109.64	353.8	311.6	379.2	328.7	315.6	304.6		251.2	194.6	146.1	441.8	23.19	40.26	6.74	33.01	10.09	16.13		1.64	69.34	2.95	36.68		High	2	0.3304	0	555.324	0.14	8e-05	45.1665	0	0.0005178	0.663	2.27
FALSE	High	SAILNQFQPA	1xTMT6plex [N-Term]	0.00113953	0	0.749	1	1	2	44439_tr_A3KFU8	0	1317.74	182.8	201.3	169.4	158.1	213.4	206.5	424.6	231.5	309.6	249.8	262													High	2	0.6246	0	659.372	-0.22	-0.00014	35.8823	0	0.0002792	0.749	2.85
FALSE	High	SAIINLFHLI	1xTMT6plex [N-Term]	0.00309752	0	0.597	1	1	6	56304_tr_E9QLK7	0	1369.84	227.3	370.1	203.3	274.2	335.9	342.3	582.8	351.7	587.3	566.9	376.7													High	2	0.4378	0	685.425	1.08	0.00074	89.2826	0	0.0008789	0.589	2.33
FALSE	High	QAYAFLQYL	1xTMT6plex [N-Term]	0.00144421	0	0.713	1	1	3	48407_tr_A0A0R4	0	1345.74	117.6	84.6	112.2	98.3	95.7	92.6		96	11.9	74.3	117.9													High	2	0.586	0	673.372	0.85	0.00057	66.3407	0	0.0003625	0.713	2.15
FALSE	High	SAILNEWTL	1xTMT6plex [N-Term]	0.00520353	0	0.518	1	1	1	51781_sw_Q7TSI1	0	1275.71	170.5	175.9	211.7	157.2	204.8	187.2	477.1	201.8	408	355.6	159.7													High	2	0.2871	0	638.362	2.03	0.0013	53.5519	0	0.00147	0.518	2.09
FALSE	High	SAIINEDNL	1xTMT6plex [N-Term]	0.00184235	0	0.676	1	1	4	48320_sw_Q8BG67	0	1217.66	307.6	353.3	280.2	283.2	342.1	326.7	1260.6	439.3	692.3	578.4	540.3													High	2	0.3832	0	609.333	0.92	0.00056	27.4592	0	0.0004733	0.676	2.74
FALSE	High	SALKYYQL	1xTMT6plex [K4]; 1xTMT6plex [N-Term]	0.0043019	0	0.547	1	1	1	43621_sw_Q6ZPU9	0	1443.86	450.1	371.3	535.4	388.7	408.1	378.2		311.7	251.7	273.2	156.1													High	2	0.437	0	722.433	-1.13	-0.00081	30.1678	0	0.001195	0.547	2.38
FALSE	High	SAIHNFYDNI	1xTMT6plex [N-Term]	0.000173358	0	1.035	1	1	1	45683_sw_Q99K90	0	1422.72	31.8	38.9	26	35.6	30.4	34.7	144.9	50	64.7	50.9	124													High	2	0.5149	0	711.865	1.19	0.00085	27.7221	0	3.59e-05	1.035	2.68
FALSE	High	SAIFNNVMTL	1xOxidation [M8]; 1xTMT6plex [N-Term]	0.000160187	0	1.047	1	1	2	7802_tr_E9Q503_	0	1354.72	247.8	236.9	268.7	204.3	372	349.9	925.1	425.6	578.8	555.2	386													High	2	0.3686	0	677.866	0.9	0.00061	41.6534	0	3.277e-05	1.047	2.93
FALSE	High	SAIFNNVMTL	1xTMT6plex [N-Term]	0.000858607	0	0.792	1	1	3	7802_tr_E9Q503_	0	1338.73	591.8	639.6	538.9	623.2	434.9	623.8	1319.7	833.9	945.4	868.9	1039.1													High	2	0.3822	0	669.869	1.4	0.00094	53.9759	0	0.0002054	0.792	2.25
FALSE	High	SAIFNFQSLL	1xTMT6plex [N-Term]	0.000119108	0	1.092	1	1	6	4149_sw_Q9CR64_	0	1368.77	107.1	118.2	87.1	90.5	132.6	137.9	313.9	179.1	186.4	209.6	182													High	2	0.4567	0	684.891	1.55	0.00106	83.3249	0	2.382e-05	1.092	2.89
FALSE	High	SAPTGSGKTL	1xTMT6plex [K8]; 1xTMT6plex [N-Term]	0.00124953	0	0.735	1	1	1	43043_sw_Q8K301	0	1376.81	42.1	34.5	47	38.3	45.5	40.6	149	65.9	83.1	100.2														High	2	0.1631	0	688.911	0.03	2e-05	12.6211	0	0.0003087	0.735	2.33
FALSE	High	SAPTNTGSTGL	1xTMT6plex [N-Term]	0.000252315	0	0.978	1	1	1	11544_tr_F6UKR5	0	1234.65	93.2	94	110.1	82.6	116.8	100.2	393	141.5	226.4	192.3	136.6													High	2	0.6105	0	617.828	1.46	0.0009	11.5068	0	5.387e-05	0.978	3.44
FALSE	High	SAVENKQQI	1xTMT6plex [K6]; 1xTMT6plex [N-Term]	0.00282517	0	0.611	1	1	2	45437_sw_P53351	0	1474.86	304.9	276.9	320.6	289.5	373.4	280.2	1536.2	458.1	777.2	773.4	75													High	2	0.3271	0	737.936	0.83	0.00061	11.5894	0	0.0007508	0.611	2.66
FALSE	High	NSMVLFDHV	1xTMT6plex [N-Term]	0.000646919	0	0.835	1	1	1	54470_sw_Q01320	0	1290.67	122.1	110.5	102.8	103.5	108.4	119.4	398.8	200.1	116.3	241.1	148.9													High	2	0.405	0	645.84	0.61	0.0004	35.4559	0	0.0001505	0.835	2.42
FALSE	High	MSFQFAHL	1xTMT6plex [N-Term]	0.00493754	0	0.526	1	1	7	56315_tr_E9QKX5	0	1209.63	949.7	982.1	819.3	1028.2	506.2	666.3		583.9	469.3	305	1304.6	99.53	98.47	99.9	98.78	100.07	95.32		100.84	108.82	91.84	103.97		High	2	0.6039	0	605.319	2.06	0.00125	43.4025	0.002118	0.00955	0.252	2.07
FALSE	High	SAYLYQSL	1xTMT6plex [N-Term]	0.00559267	0	0.507	1	1	2	44967_sw_A2A8U2	0	1173.64	200.1	191	237.5	205.7	214.4	196.9		159	118.9	106.5	241.9													High	2	0.375	0	587.322	0.62	0.00036	32.0398	0	0.001579	0.507	1.92
FALSE	High	MSPENQEYF	1xTMT6plex [N-Term]	0.00465442	0	0.535	1	1	1	46531_sw_Q91V93	0	1373.62	18.5	22.7		17.9	18.7	17.3	80.8	28.7	42.8	36.3	36													High	2	0.5611	0	687.316	0.32	0.00022	25.6973	0	0.001294	0.535	2.21
FALSE	High	SAYLNMFEHI	1xTMT6plex [N-Term]	0.000307419	0	0.948	1	1	2	40371_sw_Q99N16	0	1453.73	101.8	107	108.3	99.5	111.9	112.3	374.7	155	204	164	237.9													High	2	0.6054	0	727.372	0.73	0.00053	47.0895	0	6.685e-05	0.948	2.99
FALSE	High	SAYLFVKL	1xTMT6plex [K7]; 1xTMT6plex [N-Term]	0.000545138	0	0.861	1	1	3	52443_tr_B9EJ80	0	1398.88	307.3	416.9	131	439.8	205.2	314.5		254.2	130	279.3	96.6													High	2	0.4483	0	699.942	-0.05	-4e-05	48.1706	0	0.0001248	0.861	3.19
FALSE	High	SAYIFNSNV	1xTMT6plex [N-Term]	0.00254305	0	0.627	1	1	1	33355_sw_Q9CUS9	0	1243.65	128.1	94.7	156.1	106.7	138.8	111.4		113.6	48.5	79	129.8													High	2	0.4639	0	622.329	-1.27	-0.00079	31.4383	0	0.0006693	0.627	2.63
FALSE	High	MTFLFANL	1xOxidation [M1]; 1xTMT6plex [N-Term]	0.00570372	0	0.504	1	1	2	53321_sw_Q5SVR0	0	1201.65	140.7	117.4	137.9	135.7	187.6	150.5		131.8	78.3	97.5	139.5													High	2	0.0146	0	601.328	-0.1	-6e-05	58.1753	0	0.00162	0.504	2.06
FALSE	High	NAPQNPESKL	1xTMT6plex [K9]; 1xTMT6plex [N-Term]	0.00115463	0	0.747	1	2	2	55740_tr_E9Q507	0	1555.88	36.5	28.5	38.6	35.3	45.9	34.9	153.2	44.4	109	97														High	2	0.3851	0	778.447	1.27	0.00099	14.5791	0	0.0002831	0.747	2.96
FALSE	High	SAVSNNYIQTL	1xTMT6plex [N-Term]	8.23757e-05	0	1.148	1	1	1	49112_tr_E9Q907	0	1438.77	192.5	225.9	170.6	191.2	212.7	240.9	664.4	323	378.8	368	344.9													High	2	0.5966	0	719.889	-1.92	-0.00138	29.7139	0	1.592e-05	1.148	2.9
FALSE	High	NAYKFPNL	1xTMT6plex [K4]; 1xTMT6plex [N-Term]	0.00254305	0	0.627	1	1	1	53723_tr_G3X8P9	0	1424.83	325.3	257	370.7	256.1	350	286.9		220.6	197.5	223.5	76.8													High	2	0.358	0	712.919	0.37	0.00026	32.0548	0	0.0006732	0.627	2.43
FALSE	High	SAVISLEGKPL	1xTMT6plex [K9]; 1xTMT6plex [N-Term]	5.58569e-05	0	1.207	1	1	1	15223_sw_P18760	0	1571.98	147.2	159	156.3	149.5	172.7	164.5	632.8	242.1	291.4	319.5	153.2													High	2	0.5597	0	786.493	1.21	0.00095	40.5235	0	1.043e-05	1.207	3.18
FALSE	High	SAIFNFQSL	1xTMT6plex [N-Term]	0.000315623	0	0.944	1	1	14	4149_sw_Q9CR64_	0	1255.69	719.4	725.4	682.3	700.7	764.4	1205.5	1793.5	1246.5	1371.6	1414.2	1222.3	2.9	0.25	1.83	20.05	14.39	40.5		15.49	2.03	8.66	17.43		High	2	0.3238	0	628.346	-2.14	-0.00134	70.0885	0	0.0005245	0.661	2.81
FALSE	High	NGVINAAFM	1xOxidation [M9]; 1xTMT6plex [N-Term]	0.000858607	0	0.792	1	1	2	49711_sw_Q61548	0	1181.62	200.7	193.1	182.1	172.3	278.9	256.8	701.9	309.7	482.1	473.1	188.9													High	2	0.669	0	591.312	-0.96	-0.00057	27.6065	0	0.0002057	0.792	2.87
FALSE	High	SAVKNDYEM	1xOxidation [M9]; 1xTMT6plex [K4]; 1xTMT6plex [N-Term]	0.000655493	0	0.833	1	1	2	43827_sw_Q8VEE4	0	1530.79	268.5	213.9	298.8	238.2	420.1	319.1	1278.9	436	723.8	777.5														High	2	0.5784	0	765.898	0.39	0.0003	8.3591	0	0.0001524	0.833	2.04
FALSE	High	SAVKNDYEM	1xTMT6plex [K4]; 1xTMT6plex [N-Term]	0.00462398	0	0.536	1	1	1	43827_sw_Q8VEE4	0	1514.79	197.9	221.6	178.4	234.1	128.9	181.2	714.4	270.8	386.7	396.1	150.3													High	2	0.4439	0	757.901	0.99	0.00075	13.9048	0	0.001287	0.536	1.96
FALSE	High	NMPWNVDTL	1xTMT6plex [N-Term]	0.00136115	0	0.722	1	1	1	33084_sw_Q61081	0	1318.67	241.9	258.2	237.7	237.9	218	236.6	802.7	334.3	419.9	385.3	348.9													High	2	0.4812	0	659.838	2.05	0.00135	46.2993	0	0.0003386	0.722	2.66
FALSE	High	NMPWNVDTL	1xOxidation [M2]; 1xTMT6plex [N-Term]	0.00191654	0	0.67	1	1	2	33084_sw_Q61081	0	1334.66	98.7	93.4	106.3	77.1	172.2	142.4	403.8	174.7	269	270.1	123.3													High	2	0.5527	0	667.835	1.08	0.00072	35.3598	0	0.0004932	0.67	2.37
FALSE	High	NQFVNKFNVL	1xTMT6plex [K6]; 1xTMT6plex [N-Term]	0.00523777	0	0.517	1	1	1	29639_sw_O88545	0	1680.98	583.6	528.9	572.2	441.3	751.2	743.7		1014.1	1088.7	1390.8														High	3	0.594	0	561	1.34	0.00075	44.9604	0	0.001476	0.517	2.34
FALSE	High	NQVRNSYLDTF	1xTMT6plex [N-Term]	0.00124133	0	0.736	1	1	1	35115_tr_E9QAA8	0	1585.82	9.7	8.8	13.9	5.2	18	12.7		17.5	15.6	22.7														High	2	0.5844	0	793.413	0.77	0.00061	23.078	0	0.0003064	0.736	2.31
FALSE	High	SAVENVVKL	1xTMT6plex [K8]; 1xTMT6plex [N-Term]	0.000864278	0	0.791	1	1	1	37047_sw_Q8VI78	0	1416.88	56.7	51.9	54.4	55.7	59.4	56.8	228.1	74.7	126.3	126	39.6													High	2	0.3718	0	708.945	0.16	0.00011	30.8727	0	0.000207	0.791	3.12
FALSE	High	NSIKNGILYL	1xTMT6plex [K4]; 1xTMT6plex [N-Term]	0.0017945	0	0.68	1	1	1	39929_tr_G3UXP4	0	1592.98	139.3	132.5	154.5	113.7	185.4	179.8	444.6	223.5	318.9	357.8														High	2	0.5631	0	796.994	1.45	0.00115	43.4935	0	0.0004584	0.68	2.22
FALSE	High	SAVENLNEM	1xOxidation [M9]; 1xTMT6plex [N-Term]	0.000864278	0	0.791	1	1	2	49202_tr_G3X8Y3	0	1251.61	149.3	143.6	152	138.4	189.2	183.6	542	252.7	341.1	344.2	188.5													High	2	0.5926	0	626.307	-1.48	-0.00093	20.1269	0	0.000207	0.791	2.7
FALSE	High	NSLTNIQWL	1xTMT6plex [N-Term]	0.00379731	0	0.566	1	1	1	34325_tr_A0A0N4	0	1317.74	91.5	92.2	103	67.6	135.9	124.9	268.1	132	177.1	189.6	128.3													High	2	0.3272	0	659.371	-0.87	-0.00057	51.3559	0	0.001037	0.566	2.17
FALSE	High	SAVENILEHL	1xTMT6plex [N-Term]	0.000601724	0	0.846	1	1	5	10660_sw_P58064	0	1353.76	397	400.3	374.2	374	372.7	481.9	869.3	612	669.1	731.9	589.7													High	2	0.4821	0	677.382	-0.31	-0.00021	66.174	0	0.001351	0.529	2.51
FALSE	High	SAVKNLQQL	1xTMT6plex [K4]; 1xTMT6plex [N-Term]	0.00530691	0	0.515	1	1	3	41177_tr_A7M7S2	0	1458.9	375.1	369.2	394.2	354.2	434.2	399.6	1617	568.8	843.3	885.3														High	2	0.3063	0	729.957	0.94	0.00069	23.3499	0.0007416	0.001902	0.481	2.22
FALSE	High	SAYNYAEQTM	1xOxidation [M10]; 1xTMT6plex [N-Term]	0.000524023	0	0.867	1	1	1	31720_sw_Q8VE92	0	1422.64																							NoQuanValues	High	2	0.5	0	711.823	-0.91	-0.00064	9.3497	0	0.0001199	0.867	2.46
FALSE	High	SAIENMAEKL	1xOxidation [M6]; 1xTMT6plex [K9]; 1xTMT6plex [N-Term]	0.00427375	0	0.548	1	1	2	50402_tr_G3UYK2	0	1579.88	25.6	23.4	17.4	21.7	23.7	28		28.7	47.4	39.7	24.1													High	3	0.3277	0	527.297	0.15	8e-05	20.0192	0	0.001179	0.548	2.35
FALSE	High	SAIENMAEKL	1xTMT6plex [K9]; 1xTMT6plex [N-Term]	2.77938e-05	0	1.313	1	1	2	50402_tr_G3UYK2	0	1563.88	306.8	311.3	301.6	283.2	292.1	307.9	1028.3	422.9	529.5	531.1	296.3													High	2	0.5489	0	782.445	1.16	0.00091	38.8266	0	4.864e-06	1.313	3.68
FALSE	High	RSMQNYVQFL	1xOxidation [M3]; 1xTMT6plex [N-Term]	0.00534182	0	0.514	1	2	1	48531_sw_A3KGV1	0	1530.79	37.3	38.3	39.8	32.8	52.4	51.3	110.7	61.2	84.3	85.8	47.6													High	2	0.3964	0	765.9	-0.63	-0.00048	28.6739	0	0.001503	0.514	1.69
FALSE	High	QTVENVEHL	1xTMT6plex [N-Term]	0.00200687	0	0.663	1	1	1	17020_tr_A0A0A0	0	1297.69	344.2	372	328.4	363.2	374.1	386.3	1322.2	523.7	792.2	727.1	500.3													High	2	0.6144	0	649.352	0.88	0.00057	15.7997	0	0.0005171	0.663	2.36
FALSE	High	RSLGNDVKSYL	1xTMT6plex [K8]; 1xTMT6plex [N-Term]	4.67589e-05	0	1.234	1	1	1	33843_sw_Q9CYI0	0	1710	354.8	361.9	338.4	320.8	388.3	446.2	996.7	526	652.3	714.9	360.8													High	3	0.6043	0	570.67	0.21	0.00012	26.8873	0	8.56e-06	1.234	3.69
FALSE	High	QVFEFLIRL	1xTMT6plex [N-Term]	0.000311494	0	0.946	1	1	7	50616_tr_F6ZLN8	0	1393.84	254.4	384.3	96	338.5	204.6	246		157.4	176.2	220.6	175.2													High	2	0.402	0	697.424	0.71	0.0005	82.1276	0	6.787e-05	0.946	3.06
FALSE	High	RSLDNGGYYI	1xTMT6plex [N-Term]	0.00139746	0	0.718	1	1	2	38827_sw_P25911	0	1386.72	123.3	145.6	122.8	113.5	173.7	162.9	497.9	205.6	261.9	254	249.8													High	2	0.3421	0	693.865	1.14	0.00079	19.7838	0	0.0003502	0.718	2.66
FALSE	High	QVFIFTGL	1xTMT6plex [N-Term]	0.00129134	0	0.73	1	1	3	40261_sw_Q9D8H7	0	1153.68	300.9	270.8	262.4	287.7	271.8	303.3		262.4	105.6	169.9	361.2													High	2	0.2951	0	577.345	0.48	0.00028	67.5026	0	0.0003195	0.73	2.44
FALSE	High	QVFQFYWL	1xTMT6plex [N-Term]	0.000777872	0	0.807	1	1	2	54234_sw_P33609	0	1359.73	161.2	158.6	187.2	176.3	168.7	147.4		122.9	74.9	100.2	134.4													High	2	0.3744	0	680.369	0.56	0.00038	82.1127	0	0.0001876	0.805	2.11
FALSE	High	QVLTFNLL	1xTMT6plex [N-Term]	0.00199371	0	0.664	1	1	2	46622_sw_Q8BHL5	0	1176.72	64.2	61.4	69.1	59.8	55.3	59.9		44.7	37.2	49.2	50.5													High	2	0.1165	0	588.864	2.13	0.00125	65.2536	0	0.000515	0.664	2.49
FALSE	High	QVVQFNRL	1xTMT6plex [N-Term]	0.00108822	0	0.756	1	1	2	10516_sw_O88653	0	1232.73	167.6	152.8	185.6	154.1	160	134.6	135.7	132.2	137.3	89	195.4													High	2	0.5	0	616.869	-0.12	-7e-05	26.8596	0	0.000265	0.756	2.34
FALSE	High	QVYGFLEV	1xTMT6plex [N-Term]	0.00534182	0	0.514	1	1	3	22248_tr_F6RK81	0	1183.66	349.5	254.3	259.9	257.2	255.2	292.6		258	174.4	211.8	330.1	56.46	60.33	73.7	60.53	51.59	48.43		45.11	36.12	29.92	66.51		High	2	0.4871	0	592.333	1.76	0.00104	48.7437	0.004214	0.01752	0.164	2.32
FALSE	High	QVYTFTERM	1xTMT6plex [N-Term]	0.00101221	0	0.767	1	1	2	27111_tr_Q8C3J2	0	1403.72	19.9	18.6	19.2	23.8	14.1	15.4		10.4	11.1	7.6	16.6													High	2	0.5479	0	702.363	-0.09	-7e-05	25.0524	0	0.0002449	0.767	2.92
FALSE	High	RQYIFSKL	1xTMT6plex [K7]; 1xTMT6plex [N-Term]	0.000174503	0	1.034	1	1	5	55885_tr_L7N451	0	1512.93	176.1	188.1	160.2	220.5	140.8	168.2		101.8	115.6	128.9	122.9	32.69	26.45	72.51	16.86	84.28	38.24		71.55	24.12				High	3	0.5478	0	504.982	0.35	0.00018	39.0019	0	3.595e-05	1.034	3.56
FALSE	High	RQWANLMEKI	1xTMT6plex [K9]; 1xTMT6plex [N-Term]	3.35723e-06	0	1.634	1	1	2	28156_sw_P08226	0	1747.01	171.3	187.2	190.7	186.3	191.9	222.9	530.4	277.7	312.1	324.9	189.9													High	3	0.6353	0	583.008	0.3	0.00017	40.9977	0	4.842e-07	1.634	4.36
FALSE	High	RQILNADAM	1xOxidation [M9]; 1xTMT6plex [N-Term]	0.00510216	0	0.521	1	1	1	55111_sw_A2AIV2	0	1276.69	22.1	20.5	17.8	21.7	32.5	26.2	88.3	33.8	68.1	59	28.1													High	2	0.4265	0	638.848	0.72	0.00046	10.4436	0	0.00143	0.521	2.04
FALSE	High	RNYEYLIRL	1xTMT6plex [N-Term]	0.000985901	0	0.771	1	1	5	43111_sw_Q8R3L2	0	1468.85	456	491.1	568.1	491.5	505	484.2		336.3	305.9	221.1	550.4													High	3	0.5668	0	490.287	-0.15	-7e-05	40.7367	0	0.0002444	0.768	2.77
FALSE	High	RAIELLEKL	1xTMT6plex [K8]; 1xTMT6plex [N-Term]	5.42926e-06	0	1.561	1	1	6	18465_sw_O88952	0	1543	136.7	167.3	155.3	134.9	151	273.2	746	205	272.4	294.7	276.1	89.63	84.51	80.45	98.45	93.97	63.68		103.04	90.14	99.65			High	3	0.7038	0	515.005	0.43	0.00022	45.4074	0	1.341e-05	1.172	3.95
FALSE	High	RNPQFQKL	1xTMT6plex [K7]; 1xTMT6plex [N-Term]	0.00330793	0	0.587	1	1	1	41711_sw_P06745	0	1488.91	30.4	27.6	45.8	23.5	30.2	23.4		18.1	25	20.2	14.8													High	3	0.5492	0	496.973	0.53	0.00026	15.0279	0	0.0008915	0.587	2.64
FALSE	High	RNFIFSRL	1xTMT6plex [N-Term]	0.003201	0	0.592	1	1	4	48168_sw_Q60848	0	1281.76	297.3	325.6	386.4	316	405.2	332.3		206.3	173.4	94.8	348.2													High	3	0.6011	0	427.926	-0.45	-0.00019	39.2142	0	0.0008654	0.592	1.88
FALSE	High	RALENPDTASL	1xTMT6plex [N-Term]	0.0047782	0	0.531	1	1	1	54875_sw_Q6PB44	0	1415.77	20.4	17.2	20.8	16.5	24.2	18.4	84.9	29	35.8	29.5	37.5													High	2	0.502	0	708.389	0.98	0.00069	16.1825	0	0.001331	0.531	2.53
FALSE	High	RALFNGAQKL	1xTMT6plex [K9]; 1xTMT6plex [N-Term]	0.000642673	0	0.836	1	1	1	38103_sw_P61620	0	1575.97	28.1	29	26.4	25.8	27	22.7	98.3	35.2	34	44.4														High	3	0.4731	0	525.996	-0.45	-0.00023	24.2768	0	0.00015	0.836	2.79
FALSE	High	RMPEKVTWM	1xTMT6plex [K5]; 1xTMT6plex [N-Term]	0.00286257	0	0.609	1	1	1	18312_sw_P84099	0	1635.91	134.1	194.2	142.8	157.9	99.3	132.5	348.9	158.3	212	204.7	129.4													High	3	0.3093	0	545.975	-0.69	-0.00038	28.1919	0	0.0007635	0.609	2.36
FALSE	High	YVSQNKEFL	1xTMT6plex [K6]; 1xTMT6plex [N-Term]	0.00264539	0	0.621	1	2	1	50652_sw_Q9D4H4	0	1585.9	314.3	350.3	306.7	336	353.8	417.1	1183.2	494.6	681.3	703.4	312.1													High	2	0.4771	0	793.454	0.59	0.00047	28.9342	0	0.0007011	0.621	2.18
FALSE	High	RAIYNNMKQFI	1xTMT6plex [K8]; 1xTMT6plex [N-Term]	4.96137e-05	0	1.225	1	1	1	51019_sw_Q64518	0	1856.06	56.8	65.6	63.8	62.7	49	69.5	139.9	74.9	85.1	74.8	62.4													High	3	0.7465	0	619.358	-0.56	-0.00035	33.5427	0	9.107e-06	1.225	3.59
FALSE	High	RSPENKFPVI	1xTMT6plex [K6]; 1xTMT6plex [N-Term]	0.0041904	0	0.551	1	2	1	37355_sw_O08750	0	1644.98	21.1	21.9	24.9	25.5	18.7	28.6	67.4	33.8	46.8	46.3														High	3	0.3963	0	549	0.81	0.00044	27.8675	0	0.001153	0.551	2.7
FALSE	High	QSYEFFHL	1xTMT6plex [N-Term]	0.00177104	0	0.682	1	1	1	50458_sw_Q8BHB0	0	1299.66	287.8	280	338.8	364.6	321.8	319.5		257.8	171.1	131.9	747.2													High	2	0.3348	0	650.333	0.6	0.00039	41.6966	0	0.0004523	0.682	2.3
FALSE	High	RSVDNIQFL	1xTMT6plex [N-Term]	0.00570372	0	0.504	1	1	1	20913_sw_Q9CXK4	0	1320.75	61.3	70.2	63.6	61.2	84	72.5	275.6	112.5	122.9	108.2	121.1													High	2	0.3029	0	660.876	-1.44	-0.00095	30.452	0	0.001619	0.504	2.08
FALSE	High	RSYEFFNEL	1xTMT6plex [N-Term]	0.000917033	0	0.782	1	1	2	55741_tr_G3X922	0	1433.73	152.9	114.7	151.4	131.8	155.8	128.8		111	100.4	88.2	164													High	2	0.3237	0	717.367	0	0	37.3585	0	0.0002201	0.782	2.41
FALSE	High	QIIAFFAHL	1xTMT6plex [N-Term]	0.000284064	0	0.96	1	1	6	56127_sw_Q8CHI8	0	1288.76	415.4	583.1	328	539.1	451.9	509.2		375	358.4	365.1	441.5													High	2	0.6479	0	644.885	0.67	0.00043	72.3333	0	0.0001974	0.797	2.67
FALSE	High	SALDNGPQI	1xTMT6plex [N-Term]	0.00541233	0	0.512	1	1	1	47203_sw_Q8C863	0	1143.62	42.8	53.6	44.8	48.7	46.4	51.5	169.9	62.1	118.3	94.3	76.4													High	2	0.3793	0	572.314	0.58	0.00033	21.3723	0	0.001531	0.512	2.03
FALSE	High	QILTAFPAL	1xTMT6plex [N-Term]	0.00389839	0	0.562	1	1	1	51635_tr_Q6P6L6	0	1202.73	85.5	67.6	77	72.2	96.7	86.6		64.8	52.2	47.5	96.6													High	2	0.4585	0	601.872	1.15	0.00069	63.7546	0	0.001068	0.562	2.05
FALSE	High	QIYAFEGSYL	1xTMT6plex [N-Term]	0.003201	0	0.592	1	1	1	17832_sw_Q2VPQ9	0	1419.74																							NoQuanValues	High	2	0.3246	0	710.372	0.79	0.00056	46.6559	0	0.0008606	0.592	2.28
FALSE	High	QIYARQYYM	1xTMT6plex [N-Term]	0.00264539	0	0.621	1	1	1	33739_sw_Q9JJK5	0	1464.75																							NoQuanValues	High	2	0.099	0	732.881	2.56	0.00188	20.0981	0	0.0006996	0.621	2.02
FALSE	High	SAHQNYAEWL	1xTMT6plex [N-Term]	0.000605699	0	0.845	1	1	2	54228_tr_A2AVJ7	0	1447.72	87.1	29.3	170		163.4	39.1	180.7		279.2		1292.9													High	2	0.5206	0	724.363	1.17	0.00084	17.7602	0	0.0001403	0.845	2.67
FALSE	High	SAFDFENM	1xOxidation [M8]; 1xTMT6plex [N-Term]	0.00128287	0	0.731	1	1	7	36619_sw_P50396	0	1205.53	153.3	102.5	154.5	111.9	156	121.5		131.3	81.4	108.5	162.2													High	2	0.6182	0	603.271	-0.42	-0.00025	25.013	0	0.0003175	0.731	2.75
FALSE	High	SAFDFENM	1xTMT6plex [N-Term]	0.00548376	0	0.51	1	1	1	36619_sw_P50396	0	1189.54	625.4	383.4	649.2	474.7	325.8	360.3	295.6	427.1	125.1	242.5	719.4													High	2	0.4478	0	595.274	0.13	8e-05	39.0226	0	0.001553	0.51	2.01
FALSE	High	SAFAFMESL	1xTMT6plex [N-Term]	0.000346101	0	0.93	1	1	1	25437_tr_G5E8W9	0	1231.62	75.4	55.4	71.7	54.9	47.3	59.3		59	24.1	42.2	77.9													High	2	0.4574	0	616.316	1.15	0.00071	63.037	0	7.624e-05	0.93	2.58
FALSE	High	SAAENAEKI	1xTMT6plex [K8]; 1xTMT6plex [N-Term]	0.000723531	0	0.818	1	1	2	44001_tr_E9Q9T1	0	1390.79	52.7	53.4	53.3	56	63.1	64.9	150.7	82.9	147.3	152.1	18.4													High	2	0.1502	0	695.901	0.63	0.00044	11.7674	0	0.0001702	0.818	2.93
FALSE	High	RVYEFLDKL	1xTMT6plex [K8]; 1xTMT6plex [N-Term]	1.38299e-05	0	1.419	1	1	7	40665_sw_P14685	0	1640.98	849.8	749.5	754.4	822.8	619.9	757.4		665.8	286.1	461.7	425.1	22.02	38.48	20.21	36.96	21.21	33.15		28.45	1.88	34.94	12.95		High	3	0.7218	0	547.665	1.81	0.00099	43.8254	0	2.264e-06	1.419	3.81
FALSE	High	QIFDFALNTL	1xTMT6plex [N-Term]	0.000119895	0	1.091	1	1	1	21595_sw_Q91XQ6	0	1410.78	33.3	30.5	41.9	31.9	28.2	26.1		28.5	17.6	12.9	42.2													High	2	0.475	0	705.895	-0.11	-7e-05	81.1333	0	2.396e-05	1.091	2.8
FALSE	High	RVLIFSQM	1xTMT6plex [N-Term]	0.00468507	0	0.534	1	2	2	49453_sw_Q9CXF7	0	1222.72	223	185.2	208.2	245.2	162.7	156		162.3	69.2	91.6	222													High	2	0	0	611.863	-0.09	-5e-05	39.1173	0	0.001306	0.534	1.89
FALSE	High	QQPSNYGPM	1xOxidation [M9]; 1xTMT6plex [N-Term]	0.00112463	0	0.751	1	2	3	14019_tr_A0A0N4	0	1266.6	504.3	445.8	505.8	421.9	688.8	622.8	1948.4	848.1	1365.4	1306.2	680.1													High	2	0.691	0	633.803	0.64	0.0004	7.3801	0	0.0003447	0.72	2.88
FALSE	High	QQYLYQYL	1xTMT6plex [N-Term]	0.00574122	0	0.503	1	1	1	43218_tr_H3BJQ1	0	1347.71	49.8	33.6	54.6	45.3	44.7	49.8		31	61.3	31	45.8													High	2	0.3102	0	674.362	1.11	0.00075	42.5149	0	0.001627	0.503	2.16
FALSE	High	RVAEFTTNL	1xTMT6plex [N-Term]	0.00516952	0	0.519	1	1	1	55386_sw_Q8VDD5	0	1279.72	42.6	38.9	51.5	40.9	46.2	35.5		27.4	30.4	17.5	51.5													High	2	0.3724	0	640.365	1.23	0.00079	25.2662	0	0.001452	0.519	2.39
FALSE	High	QQYSFINQL	1xTMT6plex [N-Term]	0.00305706	0	0.599	1	1	1	47944_sw_Q66JT1	0	1369.73	150.6	120	168.2	126	128.7	128.6		116.3	72.4	92.6	166.5													High	2	0.3906	0	685.37	0.83	0.00057	40.7955	0	0.0008208	0.599	2.33
FALSE	High	QQYSFINQM	1xTMT6plex [N-Term]	0.000293571	0	0.955	1	1	1	15682_tr_D3YUV5	0	1387.69	237.7	232.4	236.4	251.6	149.5	171.6		192.6	69.8	103.8	291.6													High	2	0.4464	0	694.349	1.44	0.001	32.2796	0	6.363e-05	0.955	2.8
FALSE	High	RTYTYEKL	1xTMT6plex [K7]; 1xTMT6plex [N-Term]	1.50659e-05	0	1.406	1	1	34	43317_tr_E9Q6A9	0	1531.89	2086.2	1854.4	2427.6	2283.3	1917.3	1569	496	1286.8	1250.7	1148.4	1071	118.54	115.55	118.98	116.63	117.1	110.84		118.87	117.59	112.96	122.88		High	3	0.4159	0	511.301	0.82	0.00042	24.2584	0	1.119e-05	1.197	3.27
FALSE	High	QSIIFINL	1xTMT6plex [N-Term]	0.00480966	0	0.53	1	1	1	36001_sw_Q5NCE8	0	1176.72	235.4	305.6	210.9	268.7	228.7	245.3		169.1	181	133.8	229.6													High	2	0.0427	0	588.863	0.26	0.00015	64.1155	0	0.001346	0.53	2.11
FALSE	High	QSILFSML	1xTMT6plex [N-Term]	0.00581696	0	0.501	1	1	1	53127_sw_Q8BWJ3	0	1167.66	151.7	154.7	155.3	154.4	108.4	108		89.1	57.3	50.2	148.1													High	2	0.3174	0	584.337	1.24	0.00072	70.205	0	0.001654	0.501	2.3
FALSE	High	QSILFSML	1xOxidation [M7]; 1xTMT6plex [N-Term]	0.00288145	0	0.608	1	1	1	53127_sw_Q8BWJ3	0	1183.66	364.2	273.3	339.6	284.8	437.1	377.3		334.5	204.9	212.1	375.2													High	2	0.351	0	592.333	-0.16	-9e-05	48.1911	0	0.0007702	0.608	2.45
FALSE	High	RSYSFLNSSL	1xTMT6plex [N-Term]	0.00271589	0	0.617	1	1	1	28556_sw_Q9D7J6	0	1402.75	173.8	158.3	214.4	184.5	199.1	174.8	118.2	162.3	131.4	133.1	223.8													High	2	0.3569	0	701.879	-1	-0.0007	30.1539	0	0.0007189	0.617	2.69
FALSE	High	QSLVNLRELYL	1xTMT6plex [N-Term]	0.00147301	0	0.71	1	1	1	31994_sw_Q3UM45	0	1576.93																							NoQuanValues	High	2	0.3686	0	788.968	1.12	0.00089	49.4884	0	0.0003713	0.71	2.36
FALSE	High	QQPSNYGPM	1xTMT6plex [N-Term]	0.00217171	0	0.651	1	2	3	14019_tr_A0A0N4	0	1250.6	308.9	383.3	253.2	339.2	212.4	255.7	1129.1	429.3	570.3	454.1	647.7													High	2	0.6905	0	625.805	-0.78	-0.00049	11.9957	0	0.0005664	0.651	2.94
FALSE	High	SEIEYYAML	1xOxidation [M8]; 1xTMT6plex [N-Term]	0.00136115	0	0.722	1	1	1	9161_sw_P62889_	0	1363.67	90.7	84.5	115.3	75.2	112.2	103.1		78.5	67.2	45.3	117.9													High	2	0.5792	0	682.337	0.84	0.00057	37.6145	0	0.0003405	0.722	2.59
FALSE	High	SFIKVINV	1xTMT6plex [K4]; 1xTMT6plex [N-Term]	0.00194192	0	0.668	1	1	1	40815_tr_A0A087	0	1377.89	343.4	327.5	423.4	330.7	361.3	335.9		246.1	230.7	221.1	152.1													High	2	0.4012	0	689.447	0.19	0.00013	44.8354	0	0.0004996	0.668	1.72
FALSE	High	MGILNTDTL	1xOxidation [M1]; 1xTMT6plex [N-Term]	0.000825354	0	0.798	1	1	1	44705_sw_Q8C4V1	0	1222.66	44.9	46.2	45.2	40.7	60.3	52.3	159.9	50.8	102.1	75.3	50.5													High	2	0.2171	0	611.831	0.42	0.00025	33.9676	0	0.0001972	0.798	3.04
FALSE	High	IQVLFPLF	1xTMT6plex [N-Term]	0.00527223	0	0.516	1	1	2	56125_sw_Q9EPN1	0	1205.75	32.7	38.9	19.4	33	30.1	25.8		22.6	9.1	16.6	23.8													High	2	0.1274	0	603.378	-0.09	-6e-05	101.919	0	0.001487	0.516	2.12
FALSE	High	LQYEFTHL	1xTMT6plex [N-Term]	0.00537696	0	0.513	1	1	1	51923_tr_A2AB60	0	1279.69	221.3	195.9	183.7	175.6	167.9	185.2		135.4	149.5	139.5	168.8													High	2	0.1009	0	640.349	1.33	0.00085	46.9366	0	0.001519	0.513	2.18
FALSE	High	LQYEFTKL	1xTMT6plex [K7]; 1xTMT6plex [N-Term]	0.000154999	0	1.052	1	1	10	51324_tr_D3Z7A7	0	1499.89	1561.6	1398.5	1713.2	1553.4	1436	1415.5		1177.8	902.3	909.5	887.9	100.09	100.91	97.57	101.76	97.2	94.02		103.04	102.94	101.9	105.07		High	2	0.4272	0	750.448	0.24	0.00018	52.4556	0	3.171e-05	1.052	3.23
FALSE	High	SQLELKSLI	1xTMT6plex [K6]; 1xTMT6plex [N-Term]	0.00597143	0	0.497	1	1	8	46361_sw_Q61532	0	1488.94	384.2	424	258.2	302.8	470.4	480	603.5	661.2	742	832.8	300.7	53.48	51.57	4.74	29.47	56.46	44.25	27.4	52.03	54.83	53.86	16.31		High	2	0.5	0	744.974	0.3	0.00022	45.7432	0	0.0017	0.497	2.34
FALSE	High	ISFEFRSLL	1xTMT6plex [N-Term]	0.00493754	0	0.526	1	1	3	17913_tr_G5E8J7	0	1340.78	90	129	43.3	125.9	66.2	81.4		59.7	70.1	59	88.7													High	2	0.2321	0	670.893	1.24	0.00083	56.6454	0.006672	0.03225	0.074	2.37
FALSE	High	ISFKFDHL	1xTMT6plex [K4]; 1xTMT6plex [N-Term]	0.00114706	0	0.748	1	1	10	26021_tr_Q5RKN9	0	1464.86	1192.1	1154.9	894	1303.9	665.1	1003.9		696	644	740.4	353.6	101.49	101.22	105.67	103.37	102.21	97.34		99.4	112.23	108.58	88.99		High	2	0.4094	0	732.936	1.58	0.00116	40.0684	0	0.0002807	0.748	2.54
FALSE	High	SQFKYALV	1xTMT6plex [K4]; 1xTMT6plex [N-Term]	0.00187908	0	0.673	1	1	2	32184_sw_Q9QXB9	0	1413.85	1161.7	1047.5	1172	1058.4	1103.1	973.2		763.6	629.6	640.1	579.2													High	2	0.4128	0	707.429	0.19	0.00013	32.6648	0	0.0004843	0.673	2.18
FALSE	High	SQAVNKQQI	1xTMT6plex [K6]; 1xTMT6plex [N-Term]	0.00337379	0	0.584	1	1	1	47525_sw_P51944	0	1473.88	19.3	11.4	23.9	18.9	19.1	18.7	79.9	36.3	35.5	45.6														High	2	0.408	0	737.443	0.34	0.00025	11.3153	0	0.0009129	0.584	2.5
FALSE	High	SNYLFTKL	1xTMT6plex [K7]; 1xTMT6plex [N-Term]	0.000101697	0	1.116	1	1	21	49352_sw_P97481	0	1443.86	3482.1	3031.3	3973.9	3349.1	3844.2	3307.9		2672.3	2560.1	2255.1	1780.3	118.38	118.94	117.2	118.02	117.95	117.07		119.18	121.22	123.41	115.77		High	2	0.5917	0	722.435	0.99	0.00071	53.148	0	0.0001636	0.824	3.38
FALSE	High	ISLEFRNL	1xTMT6plex [N-Term]	0.00178273	0	0.681	1	1	21	35057_sw_P53798	0	1220.72	1086.7	1258.2	951.5	1296.9	1185.6	1033.1	1256.5	858	761.9	636.8	1281.6	115.7	115.36	115.98	117.84	113.45	110.01		114.84	119.15	120.89	117.61		High	2	0.225	0	610.864	-0.12	-7e-05	52.869	0	0.0004566	0.681	2.8
FALSE	High	SNVNYYNRL	1xTMT6plex [N-Term]	0.000291645	0	0.956	1	1	1	48173_sw_Q8C0I4	0	1371.72	13	13	15.1	10.5	20.1	11.9		8.4	12.8	7.6														High	2	0.4581	0	686.365	0.82	0.00056	15.3669	0	6.327e-05	0.956	3.1
FALSE	High	ISLKNSQEI	1xTMT6plex [K4]; 1xTMT6plex [N-Term]	0.00353259	0	0.577	1	1	1	55885_tr_L7N451	0	1489.9	72.3	62.8	78.1	77.4	59.3	66.5	254	91.1	163.4	144														High	2	0.1962	0	745.454	1.28	0.00096	27.2114	0	0.0009593	0.577	2.09
FALSE	High	SMNVNEIFM	2xOxidation [M2; M9]; 1xTMT6plex [N-Term]	0.00261083	0	0.623	1	1	7	20329_sw_Q9CQD1	0	1345.63	73.7	77.4	72.5	67.9	113.9	117.7	302.2	137.1	182.7	169.4	124.4													High	2	0.555	0	673.32	0.21	0.00014	26.2692	0	0.0006917	0.623	2.09
FALSE	High	SMLINGYAL	1xTMT6plex [N-Term]	0.00387287	0	0.563	1	1	1	41643_sw_P11983	0	1210.67	275.3	273.3	228.5	304.4	141.2	266.3	852.6	491.9	215.6	469.9	537.4													High	2	0.4192	0	605.839	0.42	0.00026	46.3886	0	0.00106	0.563	1.98
FALSE	High	ISLLNAIDAL	1xTMT6plex [N-Term]	0.00018638	0	1.024	1	1	4	48579_sw_O35177	0	1271.78	133.9	167.5	103.2	155	166.5	194.3	292.3	240.8	274.1	266.6	236.4													High	2	0.4111	0	636.393	0.71	0.00045	87.4592	0	3.867e-05	1.024	2.7
FALSE	High	LSIINFIERL	1xTMT6plex [N-Term]	0.000119108	0	1.092	1	1	2	46238_tr_Q80YS3	0	1446.89	51	64.4	32.3	60.6	45.7	63	154	69.2	91.9	108.2	49.4													High	3	0.4963	0	482.968	0.86	0.00041	95.9851	0	2.379e-05	1.092	4.07
FALSE	High	ISLLNGVSL	1xTMT6plex [N-Term]	0.00328626	0	0.588	1	1	1	40014_sw_Q8BGK6	0	1144.71	207.4	250.7	161	227.2	215.5	288.2	431.3	361.5	349.9	401.2	335.2													High	2	0.2982	0	572.862	1.83	0.00105	63.3237	0	0.000891	0.588	2.18
FALSE	High	LSILNSNEHL	1xTMT6plex [N-Term]	0.000510403	0	0.871	1	1	1	47258_sw_Q8BMK0	0	1368.77	33.4	35.6	46.4	44.6	42.8	51.1	144	67.4	79.2	69.5	106.7													High	2	0.5909	0	684.887	-0.96	-0.00065	36.9261	0	0.0001159	0.871	2.64
FALSE	High	SMGKNPTDEYL	1xOxidation [M2]; 1xTMT6plex [K4]; 1xTMT6plex [N-Term]	0.00194192	0	0.668	1	1	7	15817_tr_Q6ZWQ9	0	1728.89	721.1	680.9	684	679.1	932.5	927.9	2721.9	1298.4	1569.9	1739.3	201.5													High	3	0.5864	0	576.967	-1.27	-0.00073	18.0831	0	0.0005018	0.668	2.2
FALSE	High	SMGKNPTDEYL	1xTMT6plex [K4]; 1xTMT6plex [N-Term]	0.00441635	0	0.543	1	1	5	15817_tr_Q6ZWQ9	0	1712.89	835.8	1008.8	750.8	963.2	542.3	812.1	2448.8	1218.8	1302.1	1365.4	944.3													High	3	0.5172	0	571.637	1.23	0.0007	23.5126	0.001472	0.006807	0.301	2.61
FALSE	High	SIYQFLIAV	1xTMT6plex [N-Term]	0.00493754	0	0.526	1	1	4	33089_tr_Q91Z50	0	1282.76	450	521.3	318.3	561.8	349.2	478.6		336	274.3	285.6	415.2	69.01	61.83	76.18	66.59	50.39	70.63		70.17	80.77	76.27	61.96		High	2	0.0221	0	641.887	4.91	0.00315	83.2309	0.009411	0.0517	0.004	1.81
FALSE	High	SIWLFQANL	1xTMT6plex [N-Term]	0.000271268	0	0.967	1	1	4	19128_tr_E0CXR0	0	1320.75	729.8	818	647	736.6	723.5	663.8		464.1	513.6	376.3	662.5													High	2	0.3213	0	660.879	0.22	0.00015	74.8648	0	5.848e-05	0.967	2.77
FALSE	High	SIVQFYYM	1xOxidation [M8]; 1xTMT6plex [N-Term]	0.000497136	0	0.875	1	1	5	45068_sw_Q9R190	0	1295.65	315.3	374.5	286.8	344.5	442.8	466.4		351.4	212	294.2	398.3	70.95	58.19	74.89	64.1	59.21	44.61		42.2	73.64	16.19	76.91		High	2	0.4607	0	648.33	-0.55	-0.00036	47.5923	0	0.0001133	0.875	2.8
FALSE	High	LQVIFGHL	1xTMT6plex [N-Term]	0.00291958	0	0.606	1	1	1	55970_tr_Q4FE56	0	1155.71	136.3	180	109.7	157.3	112.4	131.1		97.3	92.2	72.6	123.3													High	2	0.2946	0	578.358	0.25	0.00014	53.1315	0	0.0007826	0.606	2.24
FALSE	High	SQLLNLTQL	1xTMT6plex [N-Term]	0.00288145	0	0.608	1	1	1	53913_sw_Q80TH2	0	1258.76	113.6	128.2	97.9	106.1	163.2	175.3	230.6	190.6	217.3	217.4	188.5													High	2	0.252	0	629.883	0.73	0.00046	52.0611	0	0.0007683	0.608	2.46
FALSE	High	SQISNTEFL	1xTMT6plex [N-Term]	0.00284381	0	0.61	1	1	1	26217_tr_D3Z4D8	0	1267.67	90.1	104.6	102	91.3	125.8	114.9	363.9	151.9	209.1	176.2	181.3													High	2	0.3628	0	634.339	-1.64	-0.00104	30.7696	0	0.0007561	0.61	2.15
FALSE	High	IQLMNTAHL	1xTMT6plex [N-Term]	0.0041904	0	0.551	1	1	1	43482_sw_Q9DC50	0	1269.72	87.5	122	70.5	97.2	68.7	95.5	254	129.6	142.2	134.1	165.4													High	2	0.3773	0	635.363	0.78	0.0005	36.3214	0	0.001157	0.551	2.2
FALSE	High	SSGKNLFYL	1xTMT6plex [K4]; 1xTMT6plex [N-Term]	0.00456369	0	0.538	1	1	1	49345_tr_E9Q704	0	1486.87	187.9	199.8	194.7	183	242.3	252.5	647	334.7	330.8	421.2	117.9													High	2	0.2827	0	743.937	0.09	6e-05	40.4946	0	0.001269	0.538	1.91
FALSE	High	INFDFPKL	1xTMT6plex [K7]; 1xTMT6plex [N-Term]	0.000143223	0	1.064	1	1	85	38447_sw_P54823	0	1451.87	2861.8	2887.6	3159.1	3019	2748	3622.8	210.7	3211.1	1822.2	3431.9	4301.1	136.97	136.77	136.64	136.71	136.38	135.53		131.78	138.16	133.37	109.34		High	2	0.454	0	726.438	1.43	0.00104	70.7169	0	0.0001543	0.832	3.15
FALSE	High	INLEFVKV	1xTMT6plex [K7]; 1xTMT6plex [N-Term]	0.000250659	0	0.979	1	1	1	56412_sw_A2AAE1	0	1419.9	180.7	175	160.4	166.2	186.1	168		139.1	79.7	89	108.5													High	2	0.4662	0	710.453	0.39	0.00028	49.5441	0	5.359e-05	0.979	3.11
FALSE	High	INLFFTEL	1xTMT6plex [N-Term]	0.00259372	0	0.624	1	1	4	53721_sw_Q7TT37	0	1225.7	197	167.2	183.1	189.5	154.6	161.9		173.3	42.6	97.3	236.8													High	2	0.3561	0	613.356	0.75	0.00046	87.4445	0	0.0006837	0.624	2.05
FALSE	High	SSFSYQFSDL	1xTMT6plex [N-Term]	1.00821e-05	0	1.467	1	1	1	14343_tr_Q3THM8	0	1409.68	124.9	101.1	133.6	110	114.8	111.1		109.4	77.5	56.3	147.8													High	2	0.5419	0	705.343	0.53	0.00037	42.427	0	1.602e-06	1.467	3.34
FALSE	High	INLSFNKL	1xTMT6plex [K7]; 1xTMT6plex [N-Term]	0.00150238	0	0.707	1	1	1	43177_tr_A0A0R4	0	1406.88	123.8	106	159.2	127.4	122.7	111.8	102.4	120	135.6	133.1	51.2													High	2	0.1609	0	703.942	-0.02	-2e-05	45.7678	0	0.0003789	0.707	2.3
FALSE	High	SSFGLGSLSSL	1xTMT6plex [N-Term]	0.000825354	0	0.798	1	1	2	44255_sw_Q9QZM0	0	1283.7	89.2	91.9	95	87.9	121.8	128	293.1	151.4	208.5	188.7	189.6													High	2	0.3217	0	642.356	-0.04	-3e-05	61.4111	0	0.0002467	0.766	2.58
FALSE	High	SSFDFRPSVM	1xTMT6plex [N-Term]	0.00537696	0	0.513	1	1	2	26835_tr_E9Q330	0	1401.7	55	64.9	82.1	70.5	45.4	57.8		42	53.1	35.3	49.7													High	2	0.5285	0	701.356	0.97	0.00068	33.8146	0.0007416	0.001805	0.489	2.46
FALSE	High	SQYVFTEM	1xOxidation [M8]; 1xTMT6plex [N-Term]	0.00305706	0	0.599	1	1	27	19670_sw_Q5SYH2	0	1249.6	773.1	610.6	779.4	665.5	783.7	714.4		695.3	377.1	457	897.1													High	2	0.3363	0	625.302	-0.48	-0.0003	31.4421	0.0007416	0.002775	0.428	2.26
FALSE	High	SQYVFTEM	1xTMT6plex [N-Term]	0.00062597	0	0.84	1	1	14	19670_sw_Q5SYH2	0	1233.6	711.3	614.4	675.8	710.8	450.2	485.7	859.7	503.2	243.3	310.9	781.3	118.98	118.36	121.43	117.59	117.85	113.49		120.82	116.42	115.63	117.09		High	2	0.5101	0	617.305	0.04	3e-05	41.7089	0	0.0001454	0.84	2.47
FALSE	High	INTWFTDL	1xTMT6plex [N-Term]	0.00484131	0	0.529	1	1	1	55660_tr_A2AGH8	0	1238.66																							NoQuanValues	High	2	0.343	0	619.834	-1.63	-0.00101	74.1342	0	0.001353	0.529	2.07
FALSE	High	ISPFNFTAI	1xTMT6plex [N-Term]	0.00593243	0	0.498	1	1	2	41857_sw_Q8CHT0	0	1238.7	104.5	120	94.8	111.6	124.1	143.5	323.9	204.1	205.7	212.1	210.5													High	2	0.1631	0	619.853	0.73	0.00045	67.3442	0.0007416	0.001917	0.48	2.33
FALSE	High	LNVEFKDL	1xTMT6plex [K6]; 1xTMT6plex [N-Term]	0.00484131	0	0.529	0	1	1		0	1435.86	525.5	398.9	541.3	457.8	463.6	451.1		344.4	336.2	323.9	286.2													High	3		0.0157	479.291	1.55	0.00074	43.186	0	0.001352	0.529	2.5
FALSE	High	SQYLFPKL	1xTMT6plex [K7]; 1xTMT6plex [N-Term]	0.00175942	0	0.683	1	1	4	36284_sw_P35396	0	1453.88	264.9	275.7	337.2	241.2	277.4	265.7		166.5	215.9	419.5	275.7	90.14	78.29	92.92	89.6	96.74	94.77		110.5	80.67				High	2	0.539	0	727.445	0.49	0.00035	45.0958	0	0.0008396	0.596	2.82
FALSE	High	SQYEFENYM	1xOxidation [M9]; 1xTMT6plex [N-Term]	3.1706e-05	0	1.293	1	1	1	36716_sw_Q7TNL3	0	1455.63	33.7	22	33.3	27.8	27.3	24.8		28.5		16.6	39.3													High	2	0.4639	0	728.319	0.48	0.00035	17.7383	0	5.598e-06	1.293	2.91
FALSE	High	SQYEFENYM	1xTMT6plex [N-Term]	0.000369656	0	0.92	1	1	1	36716_sw_Q7TNL3	0	1439.64	92.2	65.5	96.5	85.3	62	69.3	61.6	69.2	47.4	41.2	122.2													High	2	0.4435	0	720.32	-1.27	-0.00091	31.7647	0	8.158e-05	0.92	2.3
FALSE	High	SQTYNAEYI	1xTMT6plex [N-Term]	0.00328626	0	0.588	1	1	1	52516_tr_A2A7U2	0	1317.65	27	29	31.1	23.3	34.7	30.5	94.1	40.5	44.3	47	55.9													High	2	0.4734	0	659.33	0.63	0.00042	18.2056	0	0.0008862	0.588	2.07
FALSE	High	LNYTYSQL	1xTMT6plex [N-Term]	0.00447471	0	0.541	1	1	4	55224_sw_Q5SNZ0	0	1230.66	310.7	331.4	375.8	311.5	366.7	313.8		231.7	205.4	135	416.3													High	2	0.3403	0	615.831	-1.38	-0.00085	31.7631	0	0.001245	0.541	2.38
FALSE	High	IQAENAEFM	1xTMT6plex [N-Term]	0.000567105	0	0.855	1	2	17	14402_tr_H3BKP1	0	1281.63	487.9	610.4	354.8	519	321.1	451.9	1477.9	659.5	790.8	710.2	923.1													High	2	0.3307	0	641.321	-0.16	-0.0001	29.5485	0	0.0001711	0.817	2.57
FALSE	High	IQAENAEFM	1xOxidation [M9]; 1xTMT6plex [N-Term]	0.000152971	0	1.054	1	2	16	14402_tr_H3BKP1	0	1297.63	179	189.7	172.5	173.5	211.5	221.7	695.2	320.4	388.2	340.5	311.8													High	2	0.3355	0	649.318	-1.04	-0.00067	18.3191	0	3.128e-05	1.054	3.07
FALSE	High	SQPLNRWLI	1xTMT6plex [N-Term]	0.00379731	0	0.566	1	1	1	48813_sw_Q8CGT6	0	1355.8	96.6	92.9	124.2	103.9	117.7	137.6	280.6	174.7	199.8	180.4	135.2													High	2	0.1574	0	678.404	1.11	0.00075	40.3496	0	0.001043	0.566	1.97
FALSE	High	IQIALIDLL	1xTMT6plex [N-Term]	0.00169131	0	0.689	1	1	1	55943_tr_A0A0U1	0	1240.81	17.9	24.3		20.4	21.1	19.9	75.8	29.8	45.1	45.1	21.6													High	2	0.4771	0	620.908	0.98	0.00061	101.609	0	0.0004301	0.689	2.18
FALSE	High	SQLVKADEM	1xOxidation [M9]; 1xTMT6plex [K5]; 1xTMT6plex [N-Term]	0.000869987	0	0.79	1	1	3	39494_sw_Q91YW3	0	1494.82	251.7	186.8	287.9	210.3	364.3	264.3	1173.2	355.7	676.2	660	39.3													High	3	0.5728	0	498.947	1.08	0.00054	12.2667	0	0.0002087	0.79	3.09
FALSE	High	LQLLNTDYL	1xTMT6plex [N-Term]	0.000911016	0	0.783	1	1	4	55548_sw_Q9R0L6	0	1321.76	70.8	70.8	67.2	70.9	66	134.7	182.3	111.7	106	150.9	121.1	10.55	27.23	6	4.7	40.22	44.76		4.35	34.94	17.43			High	2	0.502	0	661.382	0.58	0.00038	60.2041	0	0.000281	0.748	2.49
FALSE	High	INVLFDLL	1xTMT6plex [N-Term]	0.00453383	0	0.539	1	1	5	55111_sw_A2AIV2	0	1175.72	300.6	364.9	288.6	329.5	290	266.5		197.2	243.5	199.4	256.1	31.8	31.56	30.68	44.66	12.03	54.25		45.32	51.67	49.01	35.21		High	2	0.2865	0	588.366	1.21	0.00071	105.311	0	0.001397	0.525	1.92
FALSE	High	SIVQFYYM	1xTMT6plex [N-Term]	0.00577897	0	0.502	1	1	3	45068_sw_Q9R190	0	1279.66	454	499.5	464.4	579.5	360.6	508.1		384	232.3	313.6	548.4	61.55	64.05	60.39	65.33	69.81	93.25		62.36	93.24	101.59	56.94		High	2	0.5404	0	640.334	0.43	0.00027	62.101	0.0007416	0.002591	0.438	1.98
FALSE	High	SLVIFMQL	1xOxidation [M6]; 1xTMT6plex [N-Term]	0.00374775	0	0.568	1	1	1	44422_sw_Q9R049	0	1195.7	183.6	180.6	164.9	146.2	229.7	230.2		167.4	138.5	109.2	218.4													High	2	0.0735	0	598.352	1.37	0.00082	57.8776	0	0.001025	0.568	2.45
FALSE	High	SLLYFINNM	1xTMT6plex [N-Term]	0.000175656	0	1.033	1	1	1	45219_sw_Q8VCB1	0	1343.72	24.6	21.2	16.6	21.7	18.6	18.1		19.5	9.4	10.5	18													High	2	0.4664	0	672.366	1.54	0.00104	76.769	0	3.63e-05	1.033	2.98
FALSE	High	LVLEFNLL	1xTMT6plex [N-Term]	0.00484131	0	0.529	1	1	1	20815_tr_A0A087	0	1189.74	58.9	89.6	32.1	74.6	38	43.3		33.6	40	54.6	25.6													High	2	0.1122	0	595.373	-1.29	-0.00077	91.5879	0	0.001359	0.529	1.96
FALSE	High	LVIFNQEVI	1xTMT6plex [N-Term]	0.000297463	0	0.953	1	1	3	53408_sw_Q60520	0	1303.78	84.2	102.1	74	84.5	110.5	119.5	208.2	149.2	166.8	168.9	161.1													High	2	0.4077	0	652.396	1.47	0.00096	65.9906	0	0.0001752	0.814	2.6
FALSE	High	LVLIAFSQYL	1xTMT6plex [N-Term]	0.000947719	0	0.777	1	1	3	43378_sw_P07724	0	1395.84																							NoQuanValues	High	2	0.4502	0	698.427	0.87	0.00061	100.682	0	0.0009502	0.579	2.51
FALSE	High	LVLLFREL	1xTMT6plex [N-Term]	0.00146335	0	0.711	1	1	2	38024_sw_P28658	0	1231.8	89.8	101.3	74.6	81.6	82.5	87.9		59.9	60.4	40.7	96.6													High	2	0.298	0	616.403	1.66	0.00102	73.3256	0	0.000733	0.615	2.55
FALSE	High	IVLTFEYL	1xTMT6plex [N-Term]	0.00214333	0	0.653	1	1	4	31420_sw_P05132	0	1226.72	220.8	276.7	145.3	247.8	175.4	182.4		167.4	121.2	154.5	171.6													High	2	0.1354	0	613.866	0.93	0.00057	80.2863	0	0.001096	0.559	1.92
FALSE	High	SGYDFENRL	1xTMT6plex [N-Term]	0.00116993	0	0.745	1	1	8	40306_tr_E9PV21	0	1329.66	326.6	308.2	372.7	320.3	336.8	272.2		215.8	188.1	137	356.8													High	2	0.5478	0	665.336	0.17	0.00011	19.9746	0	0.0004271	0.69	2.72
FALSE	High	SGVYYTARV	1xTMT6plex [N-Term]	0.00271589	0	0.617	1	1	1	24021_sw_P16382	0	1244.68	13.6	13.7	16.1	15.1	12.7	10	25	6.4	13.6	11	14.1													High	2	0.5109	0	622.846	0.97	0.0006	15.1583	0	0.000721	0.617	2.74
FALSE	High	SGPTYIKL	1xTMT6plex [K7]; 1xTMT6plex [N-Term]	0.00246079	0	0.632	1	1	1	43626_tr_A0A0R4	0	1336.82	462.6	404.5	554	394.2	448.4	403.2		348	288.8	266.2	235.4													High	2	0.4113	0	668.916	-0.21	-0.00014	29.5282	0	0.0006489	0.632	2.82
FALSE	High	SGPTNEDLYI	1xTMT6plex [N-Term]	0.000157054	0	1.05	1	1	14	48322_tr_F2Z470	0	1337.68	772.8	827	682.2	714.6	770.8	831.2	4197.5	1200.5	1648.9	1491	1480.7	83.44	86.99	77.11	82.73	81.41	79.45	109.75	84.32	87.64	90.4	90.59		High	2	0.428	0	669.343	-0.27	-0.00018	35.4371	0	0.0004415	0.685	2.36
FALSE	High	IVWEFEQL	1xTMT6plex [N-Term]	0.000634267	0	0.838	1	1	3	39894_sw_Q62158	0	1292.71	589.5	465.4	611.4	522.7	500.9	455.3		347.5	322.3	237.9	528													High	2	0.3077	0	646.859	0.93	0.0006	67.9399	0	0.0002408	0.77	2.73
FALSE	High	SGPINFTVFLT	1xTMT6plex [N-Term]	0.00402852	0	0.557	1	1	1	15519_sw_P97457	0	1424.8	31.5	36.8		20.8	45.5	34.9	133.2	42.4	67	49.2	60.2													High	2	0.2985	0	712.903	0.39	0.00028	72.3662	0	0.001105	0.557	2.01
FALSE	High	IVGINLTEM	1xOxidation [M9]; 1xTMT6plex [N-Term]	0.00465442	0	0.535	1	1	1	26496_sw_Q8BGF6	0	1234.69	114.1	118.6	98.5	106.2	141.2	148.1	314.7	161.6	255.4	227.7	167.6													High	2	0.3583	0	617.85	1.49	0.00092	41.7061	0	0.001294	0.535	2.54
FALSE	High	IVYIFTFV	1xTMT6plex [N-Term]	0.00597143	0	0.497	1	1	6	27854_sw_Q8BJZ3	0	1230.73	527.8	517.5	470.3	560.9	597.8	423.3		407.4	165.1	427.6	413.2	68.07	68.88	70.93	58.51	78.18	66.36		76.68	2.91	77.82	70.69		High	2	0.4294	0	615.871	0.6	0.00037	100.755	0	0.001705	0.497	1.7
FALSE	High	IVYTFMTHF	1xTMT6plex [N-Term]	0.000960279	0	0.775	1	1	1	56235_sw_Q6ZQ93	0	1387.73	459.9	530.9	422	534.3	408.1	384.7		312.2	259.3	166	594													High	2	0.3722	0	694.368	0.91	0.00063	55.3681	0	0.0002318	0.775	2.66
FALSE	High	IWLAAVKL	1xTMT6plex [K7]; 1xTMT6plex [N-Term]	0.000762659	0	0.81	1	1	1	50298_sw_Q91YR7	0	1371.91	175.3	195.3	169.4	223.1	186.1	169.4		164.3	92.8	110.4	88.7													High	2	0.6566	0	686.461	1.48	0.00101	60.9928	0	0.0001799	0.81	2.97
FALSE	High	IWIDGLSAL	1xTMT6plex [N-Term]	0.00121706	0	0.739	1	1	2	46622_sw_Q8BHL5	0	1216.71	160.1	167	171	169.1	170.3	161.6		111.4	114.3	94.8	167.6													High	2	0.3283	0	608.861	0.52	0.00032	76.15	0	0.0002995	0.739	2.65
FALSE	High	IWLFQANL	1xTMT6plex [N-Term]	0.00118544	0	0.743	1	1	2	19128_tr_E0CXR0	0	1233.72	80.2	72.6	75.4	90.9	74.2	81.3		76.5	29.5	54.6	80.7													High	2	0.291	0	617.364	1.27	0.00078	77.7551	0	0.000291	0.743	2.68
FALSE	High	IWILAELRI	1xTMT6plex [N-Term]	0.00520353	0	0.518	1	1	1	50326_tr_H3BIY9	0	1355.86																							NoQuanValues	High	2	0.1978	0	678.435	0.65	0.00044	92.9364	0	0.00147	0.518	1.82
FALSE	High	SGITNSASSTL	1xTMT6plex [N-Term]	0.000524023	0	0.867	1	1	1	48045_sw_Q6A068	0	1266.67	108.9	113.7	112.8	107.6	119.1	113.3	497.1	165.4	275.2	234.2	135.9													High	2	0.5649	0	633.842	2.7	0.00171	16.1274	0	0.0001197	0.867	2.39
FALSE	High	IWITAAKL	1xTMT6plex [K7]; 1xTMT6plex [N-Term]	0.00127445	0	0.732	1	1	1	42137_sw_Q91YR7	0	1373.89	96.1	108.7	109.3	119.5	116.5	116.3		80.5	79.2	69.7	54.8													High	2	0.4836	0	687.45	0.66	0.00046	48.7989	0	0.000316	0.732	2.44
FALSE	High	IWVEATNRL	1xTMT6plex [N-Term]	0.00150238	0	0.707	1	1	2	11147_tr_F6RP70	0	1330.77	98.9	89.9	89.5	76.5	78.3	88.4		76.9	81.4	55.3	95.9													High	2	0.4339	0	665.889	1.88	0.00125	36.7786	0	0.0003784	0.707	2.42
FALSE	High	MAPQNLSTF	1xTMT6plex [N-Term]	0.00288145	0	0.608	1	1	2	31810_sw_Q99KV1	0	1237.64	188.6	224.5	161.4	218.7	126.3	201.8	499.6	270.2	303.9	248.1	513.6													High	2	0.401	0	619.326	0.29	0.00018	32.4918	0	0.0007681	0.608	2.02
FALSE	High	MAPQNLSTF	1xOxidation [M1]; 1xTMT6plex [N-Term]	0.00288145	0	0.608	1	1	2	31810_sw_Q99KV1	0	1253.64	132.7	149.7	131.2	127.9	185.7	179.7	577	216	364.6	277.6	211.9													High	2	0.4593	0	627.323	-0.52	-0.00033	22.6545	0	0.0007714	0.608	2.09
FALSE	High	MAYLFRNI	1xTMT6plex [N-Term]	0.00291958	0	0.606	1	1	1	33411_tr_B1AT82	0	1256.7	285	271.4	297.3	306.4	212.4	214.2		167.6	116	103.1	331.2													High	2	0.4402	0	628.855	0.13	8e-05	46.3754	0	0.00078	0.606	2.34
FALSE	High	SGPLEYPQL	1xTMT6plex [N-Term]	0.00574122	0	0.503	1	1	1	25563_sw_P04441	0	1232.67	248.7	209.2	264.2	290.6	295.2	201.3	131.6	187.5	149.2	111.4	248.3													High	2	0.4174	0	616.84	0.39	0.00024	37.587	0	0.001636	0.503	2.18
FALSE	High	VIFDFMDTL	1xOxidation [M6]; 1xTMT6plex [N-Term]	6.28856e-05	0	1.189	1	1	3	37597_sw_Q61151	0	1345.69	365.5	298.5	321.4	278.6	342.4	295.2		217.1	227.3	185.5	357.9													High	2	0.5382	0	673.349	0.44	0.0003	70.0411	0	1.18e-05	1.189	3.14
FALSE	High	SGYKYVGM	1xOxidation [M8]; 1xTMT6plex [K4]; 1xTMT6plex [N-Term]	0.0023969	0	0.636	1	1	2	26488_sw_Q91XB7	0	1378.74	211.8	169.9	230.5	200.7	281.1	185.8		154.1	162.6	162.3														High	2	0.4138	0	689.876	-0.02	-1e-05	11.8481	0	0.0006288	0.636	1.45
FALSE	High	ITYYFDNV	1xTMT6plex [N-Term]	0.00118544	0	0.743	1	1	2	51754_tr_Z4YJT3	0	1263.65	159.9	159.4	116.2	166.1	124.8	159.9		141.4	91.7	92.3	226.7	58.03	21.7	83.93	37	72.45	36.07		49.79	13.28	29.75	29.46		High	2	0.51	0	632.327	0.33	0.00021	45.9522	0	0.0002911	0.743	2.51
FALSE	High	SILWFNML	1xOxidation [M7]; 1xTMT6plex [N-Term]	0.0008991	0	0.785	1	1	1	50041_tr_Q9QXJ2	0	1268.69	57.1	43.1	64.6	46.5	67.5	60.2		53.9	28.7	47	58.8													High	2	0.2391	0	634.849	0.42	0.00026	73.1309	0	0.0002162	0.785	2.76
FALSE	High	SILWFNML	1xTMT6plex [N-Term]	0.00299737	0	0.602	1	1	1	50041_tr_Q9QXJ2	0	1252.7	43.8	40.1	44.5	39.4	32.1	24.3		23.7	11.9	23.6	33.2													High	2	0.3834	0	626.853	1.92	0.0012	92.7176	0	0.0008006	0.602	2.53
FALSE	High	SLLSNLDEI	1xTMT6plex [N-Term]	0.000690943	0	0.825	1	2	1	49349_sw_Q9WU78	0	1232.69	184.6	185.7	178.8	175.5	210.8	226.4	537.9	284.3	350.1	302.7	375.9													High	2	0.4431	0	616.851	0.18	0.00011	51.9319	0	0.0001615	0.825	2.46
FALSE	High	SIINFIERL	1xTMT6plex [N-Term]	0.000672985	0	0.829	1	1	15	46238_tr_Q80YS3	0	1333.8	682.3	716.2	794.5	696.3	674.4	727.3		483.7	448.9	326.9	797.3													High	2	0.301	0	667.406	0.93	0.00062	68.9168	0	0.0001961	0.798	2.99
FALSE	High	LSVSNIIQL	1xTMT6plex [N-Term]	0.00537696	0	0.513	1	1	1	47638_sw_P12382	0	1215.75	53.4	63	36.2	47.5	55.5	69.2	102.4	80.9	106.4	95.8	78.9													High	2	0.2337	0	608.38	1.82	0.00111	62.7011	0	0.001517	0.513	1.84
FALSE	High	LSVWNQQVL	1xTMT6plex [N-Term]	0.000328342	0	0.938	1	1	2	47414_sw_A2ABV5	0	1315.76	178.1	195	191.1	194.6	194.8	233.1	497.9	282.5	322.9	336.8	318.3													High	2	0.4721	0	658.383	1.09	0.00072	48.7299	0	7.202e-05	0.938	2.69
FALSE	High	SLIILKQVM	1xOxidation [M9]; 1xTMT6plex [K6]; 1xTMT6plex [N-Term]	0.00350946	0	0.578	1	1	5	22742_sw_Q9Z2U1	0	1518.97	535.8	526.1	520.4	511.1	778.2	787.7	1148.7	1083.4	1395.4	1572.9		2.9	2.39	2.49	1.58	13.5	14.91	97.94	12.51	13.18	4.1			High	3	0.2972	0	506.995	0.72	0.00036	52.6038	0.003487	0.01222	0.216	2.49
FALSE	High	SLIILKQVM	1xTMT6plex [K6]; 1xTMT6plex [N-Term]	0.000527485	0	0.866	1	1	9	22742_sw_Q9Z2U1	0	1502.97	762.6	799.7	685.8	788.7	624.4	984.2	729.1	1236.9	1203.1	1450.4	576.7	18.28	31.37	12.24	20.89	28.24	1.03	39.88	35.93	1.88	21.82			High	2	0.5257	0	751.992	1.21	0.00091	68.8192	0	0.0007041	0.62	2.72
FALSE	High	SLILFSTRL	1xTMT6plex [N-Term]	0.000803903	0	0.802	1	1	5	54152_sw_Q9QUK4	0	1278.8	283.9	370.8	190.7	293.2	293.8	307.1		235.8	165	209.6	153.5	13.49	15.8	26.99	27.22	3.86	7		9.29	19.68	27.37	71.35		High	2	0.4103	0	639.902	-1.45	-0.00093	50.6024	0	0.0002893	0.744	3.12
FALSE	High	ISYLYNKL	1xTMT6plex [K7]; 1xTMT6plex [N-Term]	0.000841816	0	0.795	1	1	1	31034_sw_Q9JM55	0	1471.89	308.6	270	352.9	318.9	302.9	278.3		218.7	216.5	215.5	151.7													High	2	0.4419	0	736.45	-0.23	-0.00017	44.6125	0	0.0002009	0.795	3.01
FALSE	High	ISYNFIEKL	1xTMT6plex [K8]; 1xTMT6plex [N-Term]	0.000197759	0	1.015	1	2	1	16421_sw_Q05A62	0	1584.94	495.7	433.4	484.3	454.4	460.5	432.6		363.5	222.2	273.5	288													High	2	0.4753	0	792.975	1.59	0.00126	52.4547	0	4.127e-05	1.015	3.24
FALSE	High	IVFEDFARL	1xTMT6plex [N-Term]	0.00394993	0	0.56	1	1	2	34733_sw_Q91YI4	0	1338.76	354.3	297.4	341.7	304.4	320.8	313.5		249.6	213.9	132.6	382.8													High	2	0.4221	0	669.885	0.44	0.0003	54.1902	0	0.001085	0.56	2.63
FALSE	High	LSYSYQSRF	1xTMT6plex [N-Term]	0.00150238	0	0.707	1	1	2	53001_sw_Q921M3	0	1379.72	192.9	178.9	212.5	185.6	211	171.1	85.8	144.8	171.4	90.9	207.3													High	2	0.4683	0	690.362	0.4	0.00028	22.381	0	0.0003776	0.707	2.84
FALSE	High	ITFIFKSL	1xTMT6plex [K6]; 1xTMT6plex [N-Term]	0.0015836	0	0.699	1	1	3	55968_sw_Q9JLN9	0	1426.91	334.8	462.1	252.8	432	281.4	355.4	30.8	302	189	276.9	124.7													High	2	0.2519	0	713.958	0.94	0.00067	71.1572	0	0.0003994	0.699	2.58
FALSE	High	SKYDFPKL	2xTMT6plex [K2; K7]; 1xTMT6plex [N-Term]	0.000377031	0	0.917	1	1	2	34985_tr_Q62293	0	1685.02	394.3	392.5	358.9	374.5	459.9	427.6		318.9	236.3	329.7	128.7	91.03	84.99	96.82	102.99	83.79	76.02		86.69	79.49	70.88			High	3	0.6138	0	562.346	-0.59	-0.00033	40.9263	0	8.353e-05	0.917	2.9
FALSE	High	SHVTNVDFL	1xTMT6plex [N-Term]	0.00324335	0	0.59	1	1	2	48019_tr_D3Z4J9	0	1260.68	249.6	316.6	165.3	121.3	328.5	307.2	846	385.8	464.5	371	600.8													High	2	0.3816	0	630.843	-0.24	-0.00015	28.0352	0	0.0008724	0.59	2.07
FALSE	High	ITFSYVNNM	1xOxidation [M9]; 1xTMT6plex [N-Term]	0.000104412	0	1.112	1	1	1	33325_sw_Q8C172	0	1333.67	219.9	187.9	232.3	214.4	291.1	223.7		202.1	122.6	122.8	262													High	2	0.4214	0	667.337	0.17	0.00012	32.1813	0	2.058e-05	1.112	3.18
FALSE	High	ITFWPQLAL	1xTMT6plex [N-Term]	0.00288145	0	0.608	1	1	1	32752_sw_Q66JT7	0	1317.78	39.3	39	40.1	35.9	48.6	30.8		24.1	23.8	15.6	27.4													High	2	0.3209	0	659.393	0.89	0.00059	90.193	0	0.0007706	0.608	1.87
FALSE	High	SGYYFTTL	1xTMT6plex [N-Term]	0.00465442	0	0.535	1	1	23	55147_tr_E9QN70	0	1180.61	1795.2	1433.9	1969.5	1560.9	1562.9	1728.3		1723.3	557.4	1142	2396	102.99	105.39	105.35	106.74	100.6	97.66		102.75	104.18	106.17	110.69		High	2	0.4406	0	590.808	-0.26	-0.00016	46.8393	0	0.001297	0.535	2.02
FALSE	High	SGYIYHKL	1xTMT6plex [K7]; 1xTMT6plex [N-Term]	0.00180634	0	0.679	1	1	1	52229_sw_Q9EPU0	0	1438.85	58.9	88.1	60.9	77.7	59.3	55.4		46.9	38	28.3	82.5													High	2	0.4682	0	719.927	1.28	0.00092	19.1792	0	0.0004612	0.679	2.99
FALSE	High	ITQRYFNL	1xTMT6plex [N-Term]	0.00589369	0	0.499	1	1	1	55838_sw_Q80TN7	0	1283.73	42.8	46.2	51.9	42.7	54.6	48.6		32.5	61.9	39.7	50.1													High	2	0.1534	0	642.369	0.53	0.00034	33.3803	0	0.001682	0.499	1.89
FALSE	High	ITYGQFAQL	1xTMT6plex [N-Term]	0.000441575	0	0.893	1	1	1	39929_tr_G3UXP4	0	1269.7	489.7	440.1	502.3	434.8	478.3	443.7		392.4	257.4	190.1	556.2													High	2	0.3396	0	635.356	0.94	0.0006	43.7087	0	9.913e-05	0.893	2.68
FALSE	High	ITYTYDLM	1xTMT6plex [N-Term]	0.00365056	0	0.572	1	1	1	19015_tr_F7BCD5	0	1248.64	432	412.8	431.8	440.7	324.4	324.1	294.8	285.9	252.5	156.7	556.2													High	2	0.4174	0	624.823	0.3	0.00019	43.9898	0	0.0009971	0.572	2.18
FALSE	High	ITYTYDLM	1xOxidation [M8]; 1xTMT6plex [N-Term]	0.00160458	0	0.697	1	1	1	19015_tr_F7BCD5	0	1264.63	260.1	248.6	263.2	235.9	341.1	256.3		214.2	176.8	148.9	306.7													High	2	0.5859	0	632.819	-1.96	-0.00124	31.013	0	0.000406	0.697	2.56
FALSE	High	SIAAFIQRL	1xTMT6plex [N-Term]	0.000265962	0	0.97	1	1	15	52203_tr_G3UZT6	0	1247.77	358.2	301.5	304.6	286.6	305	406.3		327.7	242.6	191.5	471.8	94.19	77.84	114.66	97.55	106.75	76.89		92.44		84.41	73.89		High	3	0.3389	0	416.594	0.38	0.00016	50.9874	0.001016	0.003904	0.38	3.57
FALSE	High	VIFEMTNL	1xOxidation [M5]; 1xTMT6plex [N-Term]	0.00142533	0	0.715	1	1	1	53904_sw_Q60751	0	1211.65	329.4	318.1	370.1	316.2	474.4	406		298	209.1	202.3	410.9													High	2	0.2308	0	606.331	0.11	7e-05	43.1187	0	0.0003574	0.715	2.73
FALSE	High	TSVVFNKL	1xTMT6plex [K7]; 1xTMT6plex [N-Term]	0.00324335	0	0.59	1	1	1	10365_sw_Q791N7	0	1365.85	419.8	345.9	447.3	355.1	436.9	334.2		257.6	323.2	261	149.9													High	2	0.5878	0	683.429	0.38	0.00026	35.8022	0	0.0008727	0.59	2.79
FALSE	High	VIFGFLNM	1xTMT6plex [N-Term]	0.004218	0	0.55	1	1	1	24320_sw_O09117	0	1169.66	42.1	40.3	47.6	52.8	33	34.6		32.7	14.5	16.8	49.7													High	2	0.3256	0	585.334	0.7	0.00041	89.0458	0	0.001165	0.55	2.15
FALSE	High	VTIRLLETI	1xTMT6plex [N-Term]	0.00367462	0	0.571	1	1	2	26500_sw_Q9CRA4	0	1286.82	125.8	169.3	91.8	143.3	137.8	179	353	214	280.1	257.4	204.4													High	2	0.267	0	643.916	0.86	0.00055	52.0733	0	0.001002	0.571	2.21
FALSE	High	VTIQNSELM	1xOxidation [M9]; 1xTMT6plex [N-Term]	0.00178273	0	0.681	1	1	1	53953_tr_B2RXC6	0	1279.68	64.2	49.8	66.6	81.6	66.5	63.1	186.5	73.4	112.1	153.3	72.4													High	2	0.3775	0	640.341	-1.68	-0.00108	21.0718	0	0.0004554	0.681	2.49
FALSE	High	ATFDFSQYM	1xOxidation [M9]; 1xTMT6plex [N-Term]	0.000233146	0	0.99	1	2	1	50243_sw_P43247	0	1354.62	103.4	95.4	109.9	94.3	114.6	114.9		95.5	71.8	75.8	94.8													High	2	0.5455	0	677.814	0.83	0.00056	34.4504	0	4.941e-05	0.99	2.64
FALSE	High	VTIQNSELM	1xTMT6plex [N-Term]	0.00217171	0	0.651	1	1	1	53953_tr_B2RXC6	0	1263.68	78	93.8	89.3	91.3	72.2	75.8	291.4	111	149	118.7	160.4													High	2	0.4274	0	632.343	-1.77	-0.00112	31.5905	0	0.0005667	0.651	2.34
FALSE	High	ATIINEEVL	1xTMT6plex [N-Term]	0.00427375	0	0.548	1	1	2	39511_tr_E9PXC0	0	1230.71	419.8	488.5	384.8	425.9	449.3	526	1257.3	645.6	819.7	772.4	678													High	2	0.172	0	615.861	0.89	0.00055	40.5393	0	0.001181	0.548	1.86
FALSE	High	VTFIYQKL	1xTMT6plex [K7]; 1xTMT6plex [N-Term]	0.003201	0	0.592	1	1	1	34763_sw_Q8C963	0	1469.91	285.8	286.1	286.1	278.3	284.7	267.2		234.8	172.8	176.7	183.8													High	2	0.4618	0	735.462	2.11	0.00155	46.2978	0	0.0008602	0.592	2.62
FALSE	High	VTFDYEEL	1xTMT6plex [N-Term]	0.00324335	0	0.59	1	1	2	43513_sw_Q9D2L9	0	1244.62	795.7	544.2	760.2	491.8	675.6	423.2	577	432	332	229.4	818.2													High	2	0.1684	0	622.817	0.98	0.00061	43.4288	0	0.0008758	0.59	1.9
FALSE	High	VSYWFDQRF	1xTMT6plex [N-Term]	0.00198063	0	0.665	1	1	2	30573_sw_P54751	0	1476.75	275.6	224.3	329	273.2	297.6	274.4		220.6	161.7	167.4	257.7													High	3	0.4615	0	492.921	0.31	0.00015	45.5612	0.003579	0.01245	0.214	2.6
FALSE	High	ATQVYPKL	1xTMT6plex [K7]; 1xTMT6plex [N-Term]	0.000664182	0	0.831	1	1	10	33413_tr_D3Z7P0	0	1377.85	610.4	606.2	675.4	616.2	626.6	507.2		401.5	408	377.1	255.2													High	2	0.4345	0	689.43	1.44	0.00099	25.7958	0	0.0001552	0.831	2.9
FALSE	High	ATYTFIQQL	1xTMT6plex [N-Term]	0.00222961	0	0.647	1	1	2	33757_sw_Q9R0N0	0	1313.73	391.3	295.5	394.8	365.3	314.8	316.9		330.4	212.5	281.3	332.5	65.65	73.07	56.97	64.76	69.79	74.83		65.61		28.93	83.46		High	2	0.3374	0	657.37	1.21	0.0008	46.2174	0	0.0005816	0.647	2.46
FALSE	High	ASYEFVQRL	1xTMT6plex [N-Term]	0.000271268	0	0.967	1	1	12	56386_sw_Q9JHU4	0	1341.74	397.4	357.3	467.8	332.7	373.8	421.9		300	148.5	231.7	295.6	54.03	48.05	40.48	60.1	50.5	33.51		55.67	71.03	24.22	87.71		High	2	0.5556	0	671.371	-0.76	-0.00051	37.8135	0	5.837e-05	0.967	3.15
FALSE	High	VSYQFPKL	1xTMT6plex [K7]; 1xTMT6plex [N-Term]	0.00362665	0	0.573	1	1	1	52328_sw_Q924W7	0	1439.87	87.6	89.5	105	94.8	99	93.3		89.8	54.2	53.9	59.8													High	2	0.41	0	720.437	0.51	0.00037	41.7335	0	0.0009901	0.573	2.61
FALSE	High	AVFTWTNL	1xTMT6plex [N-Term]	0.00268041	0	0.619	1	1	3	54539_tr_B2RQ71	0	1180.66	259	236	259.8	228.7	226.5	281.9		150.9	168.9	168	225.8	29.46	39.65	39.44	35.4	41.09	26.23		52.64	14.32	17.39	45.72		High	2	0.2939	0	590.831	-1	-0.00059	65.7678	0	0.0007086	0.619	2.45
FALSE	High	VSVEYTEKM	1xOxidation [M9]; 1xTMT6plex [K8]; 1xTMT6plex [N-Term]	0.000216856	0	1.001	1	1	1	23007_sw_O35130	0	1559.84	73.2	56.4	77.2	67.3	91.1	66.7		59.5	79.2	79.5														High	2	0.5179	0	780.423	0.18	0.00014	16.1556	0	4.563e-05	1.001	2.51
FALSE	High	VSVEYTEKM	1xTMT6plex [K8]; 1xTMT6plex [N-Term]	6.20629e-05	0	1.191	1	1	1	23007_sw_O35130	0	1543.84	72.1	65.1	83.4	78.7	40	41.8		41.3	43.7	23.6	47.2													High	2	0.5642	0	772.427	1	0.00077	24.7757	0	1.163e-05	1.191	3.35
FALSE	High	AVLLYEKL	1xTMT6plex [K7]; 1xTMT6plex [N-Term]	0.000180344	0	1.029	1	1	4	43104_sw_Q8BKE9	0	1406.9	354.6	323.2	364.2	237.9	380.1	293.5		189.8	213.1	153.2	281.5	75.16	71.76	73.61	89.52	36.13	81.57		87.95	61.04	75.77			High	2	0.2899	0	703.955	0.84	0.00059	45.5479	0	0.0003535	0.716	3.07
FALSE	High	AVIQFLERI	1xTMT6plex [N-Term]	0.000998967	0	0.769	1	1	1	55774_sw_Q571H0	0	1317.81	55.8	67	71.9	65	65.8	70.2		52.6	44.5	32.4	67.8													High	2	0.4774	0	659.408	0.14	9e-05	61.1305	0	0.0002425	0.769	3.1
FALSE	High	AVLQFLTSL	1xTMT6plex [N-Term]	0.000709381	0	0.821	1	1	1	45331_sw_P98192	0	1220.75	15.6	12.4	19.8	19.4	8.9	12.9		5.5		9.3	10.8													High	2	0.2131	0	610.877	0.58	0.00035	93.0896	0	0.0001666	0.821	2.44
FALSE	High	AVLSFSTRL	1xTMT6plex [N-Term]	0.00133454	0	0.725	1	1	7	3831_tr_D6RDS9_	0	1222.74	254	360.8	221.4	376	195	248.2		223.1	251.3	194.7	229.6	79.63	82.1	23.28	69.35	83.84	81.18		68.73	13.14	70.11	45.01		High	3	0.5677	0	408.25	0.03	1e-05	39.948	0	0.001627	0.503	3.1
FALSE	High	VSSIVNSIQVL	1xTMT6plex [N-Term]	0.000350689	0	0.928	1	1	1	33126_sw_Q99PL5	0	1387.84	59.8	62	59.9	49.3	66.7	70.3	186.5	90.2	127.4	106.5	92.6													High	2	0.5646	0	694.422	0.4	0.00028	60.2141	0	7.735e-05	0.928	2.09
FALSE	High	GSIINYMVVM	1xOxidation [M10]; 1xTMT6plex [N-Term]	0.00480966	0	0.53	1	1	1	49668_sw_Q3UVK0	0	1371.72	57.4	66.6	56.8	68.5	79.4	92.3	188.2	127.1	112.6	153.1	55.9													High	2	0.5569	0	686.365	0.45	0.00031	46.2539	0	0.00134	0.53	2.46
FALSE	High	VSSINQEAL	1xTMT6plex [N-Term]	0.00335169	0	0.585	1	1	1	11028_sw_Q9JKP8	0	1189.66	140.7	144.7	152	140.7	134	146	511.2	199.4	302.8	275.4	177													High	2	0.3119	0	595.335	-0.15	-9e-05	23.1272	0	0.0009092	0.585	2.18
FALSE	High	VSVTNSMTV	1xOxidation [M7]; 1xTMT6plex [N-Term]	0.000659823	0	0.832	1	1	1	14718_sw_Q64339	0	1182.62	40.5	25.8	49.5	40.6	50.7	46.5	178.2	52.8	131.7	98.7	41.8													High	2	0.6738	0	591.816	0.47	0.00028	15.2152	0	0.0001545	0.832	2.82
FALSE	High	ASYEFTTL	1xTMT6plex [N-Term]	0.00330793	0	0.587	1	1	67	32184_sw_Q9QXB9	0	1160.6	4683.3	4383.9	4887.8	4890.6	4397.9	4282.7	227.9	3855.2	2383.4	2618.8	6104.8	127.19	127.62	127.03	127.61	127.23	125.33	135.21	128.07	126.72	128.8	128.29		High	2	0.4818	0	580.804	-1.78	-0.00103	69.3319	0	0.001482	0.516	2.2
FALSE	High	VTVDFSKL	1xTMT6plex [K7]; 1xTMT6plex [N-Term]	0.000315623	0	0.944	1	1	3	51773_sw_Q6NVF4	0	1366.83	158.6	133.1	155.1	151.9	164	89.4		105.8	112.6	78.7	135.4	16.52	36.92	34.17	45.83	1.96	80.72		43.37	4.23	31.88	42.74		High	2	0.2185	0	683.921	0.1	7e-05	42.1035	0	0.0008118	0.601	3.02
FALSE	High	VTVENTKTI	1xTMT6plex [K7]; 1xTMT6plex [N-Term]	0.00110264	0	0.754	1	1	1	54973_sw_E9Q784	0	1462.89	36	33.5	44.5	36.8	42.8	39	160.7	58.8	67.2	85.8														High	2	0.4065	0	731.948	0.75	0.00055	21.1333	0	0.00027	0.754	2.46
FALSE	High	AQYKFIYV	1xTMT6plex [K4]; 1xTMT6plex [N-Term]	0.00471591	0	0.533	1	1	5	7313_tr_G3UYY5_	0	1489.88	946.2	888	961.5	1014.5	880.6	1068.7		764.9	610.2	720.4	441.5	39.15	25.08	38.84	27.38	40.11	16.59		30.49	27.66	15.62			High	2	0.4072	0	745.445	-0.02	-1e-05	50.363	0	0.001315	0.533	2.21
FALSE	High	VVYIYKEHF	1xTMT6plex [K6]; 1xTMT6plex [N-Term]	0.000132342	0	1.076	1	1	2	56082_sw_Q5XG71	0	1655.96	643.1	693.2	788	673.9	781.1	670.7		534.4	459.4	355.1	603													High	3	0.6173	0	552.657	0.05	3e-05	32.9139	0	9.355e-05	0.901	2.77
FALSE	High	VVYEFLHYL	1xTMT6plex [N-Term]	0.00215747	0	0.652	1	1	1	53793_sw_Q8CIP5	0	1411.78	23.3	29.6		22.1	22.2	23.4		22.8	12.5	15.8	42.5													High	2	0.5318	0	706.396	1.45	0.00102	78.2716	0	0.0005596	0.652	2.2
FALSE	High	AQYSFDKL	1xTMT6plex [K7]; 1xTMT6plex [N-Term]	0.00235007	0	0.639	1	1	2	55561_sw_Q8C547	0	1429.81	964.1	825.5	993.3	802.7	873	772.6		595.2	560.4	450.9	520.5													High	3	0.1532	0	477.274	-0.19	-9e-05	29.2711	0.0007416	0.003717	0.387	2.48
FALSE	High	VVLVFGML	1xOxidation [M7]; 1xTMT6plex [N-Term]	0.0043019	0	0.547	1	1	2	23796_sw_Q99KK1	0	1122.68	107	98.7	80.3	104.1	118.4	106.6		108.8	56.7	79.2	100.2													High	2	0.2771	0	561.844	0.72	0.0004	71.452	0	0.001194	0.547	2.31
FALSE	High	VVLIFGML	1xOxidation [M7]; 1xTMT6plex [N-Term]	0.00207398	0	0.658	1	1	3	24048_sw_Q8K072	0	1136.7	156.9	176.2	104.6	181.1	189	192.7		147.2	109.5	114.6	170.8													High	2	0.3491	0	568.852	0.68	0.00039	81.6358	0	0.0009155	0.584	2.32
FALSE	High	VVLAFEQL	1xTMT6plex [N-Term]	0.00222961	0	0.647	1	1	1	54927_tr_G3X9F7	0	1147.69	37	26.9	43.9	26.2	29.7	35.6		31.6	19.3	20.2	47.9													High	2	0.3125	0	574.35	0.75	0.00043	58.1894	0	0.0005826	0.647	2.24
FALSE	High	VVFIFRVL	1xTMT6plex [N-Term]	0.000700101	0	0.823	1	1	2	24738_sw_Q02738	0	1221.79	138.7	195.5	98.9	203.6	124.6	143.5	73.3	132	131.4	156	153.9													High	2	0.2188	0	611.4	0.96	0.00059	77.9169	0	0.0001643	0.823	2.56
FALSE	High	VVFFFKTLL	1xTMT6plex [K6]; 1xTMT6plex [N-Term]	0.00362665	0	0.573	1	1	3	6535_sw_Q9JLJ1_	0	1572	29.6	41.8	21.3	45.6	24.1	29.3		25.6	11.6	21.7	11.9													High	2	0.3527	0	786.503	1.22	0.00096	99.5385	0	0.0009896	0.573	2.24
FALSE	High	ASLPFMPFVM	1xOxidation [M10]; 1xTMT6plex [N-Term]	0.00204687	0	0.66	1	1	1	55803_tr_F7AL76	0	1384.72																							NoQuanValues	High	2	0.5066	0	692.865	1.41	0.00097	74.1544	0	0.0005287	0.66	3.02
FALSE	High	VVFFFKTL	1xTMT6plex [K6]; 1xTMT6plex [N-Term]	0.00297773	0	0.603	1	1	2	6535_sw_Q9JLJ1_	0	1458.91	276.6	338.2	195.6	349.3	236.1	283.5		238.8	144.1	220.3	121.1													High	2	0.2917	0	729.96	0.62	0.00045	74.9072	0	0.0007955	0.603	2.4
FALSE	High	VVFEKGGVYL	1xTMT6plex [K5]; 1xTMT6plex [N-Term]	0.00337379	0	0.584	1	1	1	41256_tr_I6L974	0	1568.95	191.9	172	184.9	171.4	186.8	165.2		132.2	136.8	147.9	69.6													High	2	0.3444	0	784.977	1.32	0.00104	45.373	0	0.000917	0.584	2.41
FALSE	High	ASLVNADKL	1xTMT6plex [K8]; 1xTMT6plex [N-Term]	0.00141598	0	0.716	1	1	2	43634_sw_P59016	0	1388.85	289.4	300.4	272.8	253.3	325.8	286.4	1245.6	405.9	657.7	636.9	254.8													High	2	0.5119	0	694.93	0.64	0.00044	28.6183	0	0.0003967	0.7	2.95
FALSE	High	VTYLFVQL	1xTMT6plex [N-Term]	0.00346364	0	0.58	1	1	2	8745_sw_Q9CQG6-	0	1211.72	172.6	252.7	83.8	266.7	144.8	178.8		131.3	118	142.1	165.8													High	2	0.3498	0	606.367	1.77	0.00108	72.1865	0	0.0009388	0.58	2.03
FALSE	High	ASPEFTKL	1xTMT6plex [K7]; 1xTMT6plex [N-Term]	0.000793388	0	0.804	1	1	1	40008_sw_Q3TJZ6	0	1350.8	299.9	290.3	311.4	295.7	287.5	252.7		202.1	186.4	150.1	148.1													High	2	0.3214	0	675.905	-0.94	-0.00064	27.7794	0	0.0001886	0.804	2.8
FALSE	High	ASPEGQDYL	1xTMT6plex [N-Term]	0.00218604	0	0.65	1	2	2	39562_sw_Q99LF4	0	1208.6	386.4	416.5	345.8	389.4	405.2	410.1	1496.2	537.9	807.2	675.2	673.7													High	2	0.5042	0	604.803	0.01	0	16.9856	0	0.0005674	0.65	2.36
FALSE	High	VTWGFPNL	1xTMT6plex [N-Term]	0.00474695	0	0.532	1	1	2	23173_sw_Q9D8M4	0	1162.65	162.8	151.1	180.9	164	188.1	168.5		101.5	116	91.4	181.3													High	2	0.1598	0	581.827	0.51	0.0003	59.2397	0	0.001329	0.532	2.19
FALSE	High	ASTTNQQEI	1xTMT6plex [N-Term]	0.00125778	0	0.734	1	1	1	38505_sw_Q99JR8	0	1220.63	62.4	62.4	66.2	67.1	84	74.9	277.3	106.3	165.7	135	103.8													High	2	0.4698	0	610.819	-0.3	-0.00019	8.5678	0	0.0003118	0.734	2.32
FALSE	High	ASVGNAQKLPI	1xTMT6plex [K8]; 1xTMT6plex [N-Term]	8.68314e-05	0	1.14	1	1	1	29849_sw_O70400	0	1555.96	203	209.1	198.6	197	191.6	210.4	616.1	258.2	349.6	337.8	100.9													High	2	0.5375	0	778.482	-0.31	-0.00024	29.2048	0	1.686e-05	1.14	3.07
FALSE	High	VTVVFERM	1xTMT6plex [N-Term]	0.00597143	0	0.497	1	1	1	54919_sw_Q80TL7	0	1209.69	90.6	104.3	89.9	93.4	64.6	67.9	74.1	71.2	63.6	61.9	88.3													High	2	0.2775	0	605.346	-1.69	-0.00102	37.0232	0	0.001697	0.497	2.27
FALSE	High	ASVQNEAKL	1xTMT6plex [K8]; 1xTMT6plex [N-Term]	0.000634267	0	0.838	1	1	1	37972_sw_Q9WUM4	0	1417.84	53.5	49.8	59.5	51.1	61.7	62	186.5	83.6	121.4	119.2														High	2	0.4065	0	709.425	1.1	0.00078	15.5033	0	0.0001472	0.838	3.37
FALSE	High	VTVINLFQL	1xTMT6plex [N-Term]	0.00150238	0	0.707	1	1	2	52425_sw_Q5RJH6	0	1275.79	96.7	115	64.2	95.2	109.1	122.6	259.8	167.6	144.7	207.2	131.2													High	2	0.3226	0	638.398	0.77	0.00049	89.1148	0	0.000377	0.707	2.17
FALSE	High	ASVVNLLKDVL	1xTMT6plex [K8]; 1xTMT6plex [N-Term]	0.00471591	0	0.533	1	1	1	55343_sw_A8C756	0	1629.04	47.2	60.5	50.1	52.6	51	61.2	103.2	73	82.9	101.6	33.2													High	3	0.6467	0	543.684	0.8	0.00043	84.6029	0	0.001318	0.533	1.5
FALSE	High	AVYTFETL	1xTMT6plex [N-Term]	0.00324335	0	0.59	1	1	95	46994_sw_Q8R1F1	0	1172.64	2346.7	2533.4	2538.4	2506.6	2391.4	2231.8	208.2	1922.3	1610.3	1338.4	3155	127.38	126.13	127.63	126.38	128.3	124.88		124.61	127.77	125.1	127.27		High	2	0.4267	0	586.824	-0.2	-0.00012	56.4394	0.001273	0.004762	0.352	2.32
FALSE	High	AQYGNILKHVM	1xOxidation [M11]; 1xTMT6plex [K8]; 1xTMT6plex [N-Term]	8.02344e-05	0	1.152	1	1	3	29723_sw_Q8R4R6	0	1747.99	244.9	290.7	279.1	225.1	392.4	376.8	876.8	446.8	537.4	635.7	10.1													High	3	0.7603	0	583.336	-0.23	-0.00014	23.1151	0	1.538e-05	1.152	2.67
FALSE	High	AVYTFETLL	1xTMT6plex [N-Term]	0.00163657	0	0.694	1	1	4	46994_sw_Q8R1F1	0	1285.72	502.4	529.4	477.5	561.3	420.4	678		411.6	290.1	383.1	572.3	43.4	42.74	30.98	48.05	17.48	79.28		47.38	62.67	76.25	64.43		High	2	0.4227	0	643.366	0.13	8e-05	62.8432	0	0.0007145	0.618	1.94
FALSE	High	DALANAAGHL	1xTMT6plex [N-Term]	0.000284064	0	0.96	1	1	1	12533_tr_Q91VB8	0	1181.65	31.7	32.9	26.4	31.1	35.9	35.1	112.4	39.4	49.9	57.5	20.9													High	2	0.6113	0	591.327	-0.8	-0.00047	20.9407	0	6.133e-05	0.96	3.01
FALSE	High	VQYTFDLQL	1xTMT6plex [N-Term]	0.000353005	0	0.927	1	1	5	18411_tr_H3BJJ4	0	1355.74	231.5	291	114.6	286.3	185.2	203.7	35	144.4	182.7	189.1	134.4													High	2	0.5	0	678.375	1.12	0.00076	58.4313	0	0.0006667	0.628	2.64
FALSE	High	VQYLYRVF	1xTMT6plex [N-Term]	0.00136115	0	0.722	1	1	1	49366_sw_Q80Y44	0	1316.76	292.8	334.9	334.9	299.2	317.4	299.1		232.4	169.7	136.2	331.2													High	2	0.4219	0	658.882	-0.49	-0.00032	45.4177	0	0.0003394	0.722	2.56
FALSE	High	VQYKFSHL	1xTMT6plex [K4]; 1xTMT6plex [N-Term]	0.00159405	0	0.698	1	1	7	48521_tr_Q6P3Z8	0	1479.87	1220.9	1278.4	1383.5	1385.3	1357	1225.4		877	802.7	809.9	497.8													High	2	0.4648	0	740.441	1.21	0.00089	26.0657	0	0.0004037	0.698	2.56
FALSE	High	VQVWNQSPS	1xTMT6plex [N-Term]	0.000110786	0	1.103	1	1	1	41314_sw_P98078	0	1273.67	105.8	114.5	89.1	102.5	129	134.6	397.2	184.2	246.6	203.3	193.2													High	2	0.5263	0	637.341	0.72	0.00046	21.3572	0	2.201e-05	1.103	3.23
FALSE	High	FALANHLIKV	1xTMT6plex [K9]; 1xTMT6plex [N-Term]	0.00405506	0	0.556	1	2	2	40841_sw_Q9WVK4	0	1584	492.9	485.5	435.7	490.2	418.9	811.1		817.1	564.6	946.9	249.5	51.24	65.77	55.47	33.82	90.77	44.37		69.53		56.41			High	3	0.5057	0	528.673	0.27	0.00014	55.2415	0.0007416	0.003288	0.404	2.65
FALSE	High	VQVLFPLF	1xTMT6plex [N-Term]	0.00601068	0	0.496	1	1	3	56111_tr_E9Q3Y4	0	1191.73	150.9	148.7	156.7	147.6	145.2	123.3		131.3	66.7	64.3	122.5													High	2	0.0463	0	596.372	1.77	0.00106	96.0018	0.001472	0.006719	0.303	2.16
FALSE	High	FALELFQTL	1xTMT6plex [N-Term]	0.000700101	0	0.823	1	1	1	31220_tr_Z4YK03	0	1310.76	18.5	19.4		17.2	21	21.9	42.5	43.6		59	27													High	2	0.4952	0	655.882	0.77	0.0005	93.7327	0	0.0001648	0.823	2.1
FALSE	High	VQQYYRKL	1xTMT6plex [K7]; 1xTMT6plex [N-Term]	0.00286257	0	0.609	1	1	2	37351_sw_Q69ZK0	0	1555.94	128.2	100.8	154.3	150.6	98.6	101.7		88.7	91.4	77.3	32.8													High	3	0.5833	0	519.317	-0.67	-0.00035	20.3969	0	0.000766	0.609	2.52
FALSE	High	FALNNPEMV	1xTMT6plex [N-Term]	0.000992412	0	0.77	1	1	1	9801_tr_F6VLR8_	0	1263.66	348.1	412.9	293.4	390.8	224.2	341.2	956.7	453.4	520.4	466.3	687.4													High	2	0.5394	0	632.334	0.56	0.00035	41.5585	0	0.0002398	0.77	2.41
FALSE	High	FALNNPEMV	1xOxidation [M8]; 1xTMT6plex [N-Term]	0.000481036	0	0.88	1	1	1	9801_tr_F6VLR8_	0	1279.66	330.5	337.6	313.7	285.8	498.3	483.3	955	587.9	741.1	741.2	530.6													High	2	0.4545	0	640.332	0.33	0.00021	32.026	0	0.0001092	0.88	2.86
FALSE	High	FAFANSDYL	1xTMT6plex [N-Term]	0.00339603	0	0.583	1	1	1	53943_sw_Q6P5D3	0	1276.64	12.3	17.4	9.8	16.2	14.9	17.8	40	22.6	28.1	24.9	40.7													High	2	0.3559	0	638.825	0.7	0.00045	48.509	0	0.0009196	0.583	2.36
FALSE	High	FAIQLLNEL	1xTMT6plex [N-Term]	0.0023969	0	0.636	1	1	1	55702_sw_Q8BQM9	0	1289.77	27.5	32.3	26.4	31.9	31.8	41.5	55	42.4	60.4	68	40													High	2	0.4303	0	645.388	1.79	0.00116	87.7866	0	0.0006311	0.636	2.44
FALSE	High	VQPTHVIHL	1xTMT6plex [N-Term]	0.00110264	0	0.754	1	1	1	29406_sw_P23591	0	1272.76	52.5	72.7	46.4	56.3	63.7	68.5	202.3	85.3	133.9	100.7	104.2													High	3	0.3832	0	424.926	0.89	0.00038	21.4455	0	0.0002691	0.754	3.81
FALSE	High	FALTLQETL	1xTMT6plex [N-Term]	0.00402852	0	0.557	1	2	2	42089_sw_Q3TGW2	0	1264.74	33.7	36	30.2	30.1	37.5	42.5	34.1	41.1	49.4	72.9	30.3													High	2	0.3077	0	632.871	0.49	0.00031	58.0792	0.001472	0.005951	0.32	2.34
FALSE	High	VQPEHIQYL	1xTMT6plex [N-Term]	0.00566646	0	0.505	1	1	2	55473_sw_Q6P5D8	0	1355.75	99.2	120.6	84.2	112	114.8	127.5	413.8	169.4	219.6	188.4	200.4													High	2	0.3614	0	678.38	0.22	0.00015	25.3581	0	0.001609	0.505	2.02
FALSE	High	VQLLFTRL	1xTMT6plex [N-Term]	0.00284381	0	0.61	1	1	1	17423_tr_H3BLM8	0	1218.78	68.4	77	75.8	69.7	73.5	72.6		75.4	26.1	41.4	66.3													High	2	0.2727	0	609.893	0.49	0.0003	52.8226	0	0.0007579	0.61	2.64
FALSE	High	VQIKNDVFI	1xTMT6plex [K4]; 1xTMT6plex [N-Term]	0.00218604	0	0.65	1	1	5	34721_sw_Q6PAR0	0	1533.94	468.6	470.3	453.6	432	482.6	476.4	2037.3	624.3	983.1	953.8	318.4	11.73	5.58	31.32	10.98	9.07	11.72	65.81	3.71	30.5	9.49	26.65		High	2	0.2514	0	767.473	-0.56	-0.00043	52.1219	0	0.0005682	0.65	1.83
FALSE	High	FASFNTYAL	1xTMT6plex [N-Term]	0.00157321	0	0.7	1	1	1	44562_tr_E9Q6H4	0	1262.66	114.6	133.8	107.1	110.9	142.6	149	357.2	219.5	210.8	197.7	232.8													High	2	0.4104	0	631.835	0.63	0.0004	48.623	0	0.0003966	0.7	2.12
FALSE	High	FATSNQISL	1xTMT6plex [N-Term]	0.00581696	0	0.501	1	1	1	18726_sw_Q8BG94	0	1209.67	75.3	79	80.1	84.1	73.7	80.3	237.3	103.2	160	127.7	132.6													High	2	0.392	0	605.338	0.69	0.00042	36.7372	0	0.00165	0.501	1.99
FALSE	High	VQLENQMVL	1xOxidation [M7]; 1xTMT6plex [N-Term]	0.00110992	0	0.753	1	1	2	25297_sw_Q9WU84	0	1318.72	120.9	131.7	129.6	113.8	179.9	173.6	531.2	208.9	323.7	287.4	244.7													High	2	0.5243	0	659.867	2.78	0.00183	31.4211	0	0.0002719	0.753	2.67
FALSE	High	FAYEGRDYI	1xTMT6plex [N-Term]	0.000788182	0	0.805	1	1	20	29815_tr_P79568	0	1362.69	487.8	478.8	401.2	534.1	516.7	906.4	2001.7	839.7	986.6	964.7	1011.2	10.38	21.85	19.79	15.65	26.72	43.15		4.32	5.92	6.88	20.57		High	3	0.5169	0	454.901	-0.7	-0.00032	28.0253	0	0.0001865	0.805	2.67
FALSE	High	FAYRFSNL	1xTMT6plex [N-Term]	0.0047782	0	0.531	1	1	3	50003_sw_Q8BU03	0	1246.68	368	336.8	421.8	389.9	410.8	355.5		272.2	236.6	149.4	498.1													High	2	0.1111	0	623.843	0.57	0.00035	44.1892	0	0.001331	0.531	1.89
FALSE	High	FAISLIESV	1xTMT6plex [N-Term]	0.00144421	0	0.713	1	1	2	56386_sw_Q9JHU4	0	1207.71	49.8	55.2	53.3	56.6	63.7	74.8	73.3	73.6	84.8	87.3	77.9													High	2	0.4608	0	604.361	0.8	0.00048	75.4594	0	0.0003615	0.713	2.04
FALSE	High	EVYSFSGL	1xTMT6plex [N-Term]	0.00311794	0	0.596	1	1	1	26361_sw_Q9D722	0	1130.59	275.6	240.7	301.8	262.5	260.8	270.2		222	135.1	161.6	271.4													High	2	0.4644	0	565.8	0.18	0.0001	39.4649	0	0.0008368	0.596	2.39
FALSE	High	VSFAFELM	1xOxidation [M8]; 1xTMT6plex [N-Term]	0.000858607	0	0.792	1	1	2	32631_sw_Q9EPC1	0	1188.62	181.1	180.5	108.9	174.6	149.3	161.3		167.1	89.4	181.3	114.6													High	2	0.3668	0	594.812	0.33	0.00019	51.9181	0	0.0002057	0.792	2.59
FALSE	High	EVFDFRGMRL	1xTMT6plex [N-Term]	0.00372321	0	0.569	1	1	1	52333_tr_A2AS98	0	1498.8	115.9	124.2	123.2	133.1	107.2	102.4		93.7	53.1	65.8	94.4													High	2	0.316	0	749.906	1.2	0.0009	43.3883	0	0.001016	0.569	2.88
FALSE	High	VSNLNRQFL	1xTMT6plex [N-Term]	0.00220047	0	0.649	1	1	1	37324_sw_Q8C878	0	1319.76	38.2	43.2	37.2	41.4	47.3	43.1	172.4	64.1	88	77	65.6													High	2	0.3943	0	660.385	-1.07	-0.00071	28.3562	0	0.0005736	0.649	2.46
FALSE	High	VSISNLGVAKI	1xTMT6plex [K10]; 1xTMT6plex [N-Term]	5.06035e-05	0	1.222	1	1	1	55935_sw_Q07113	0	1558.99																							NoQuanValues	High	2	0.4778	0	780.003	3.26	0.00254	44.8068	0	9.307e-06	1.222	3.6
FALSE	High	EAIQNSTSI	1xTMT6plex [N-Term]	0.000814558	0	0.8	1	2	1	49643_tr_E9PXY1	0	1191.64	20.4	19	24.3	20.8	19.2	23.4		24.5	56.2	44.8														High	2	0.4208	0	596.325	0.55	0.00033	15.1632	0	0.0001938	0.8	2.59
FALSE	High	EAITFKNL	1xTMT6plex [K6]; 1xTMT6plex [N-Term]	0.00601068	0	0.496	1	1	1	46173_sw_O35350	0	1393.85	85.4	72	95.4	73.6	80.1	66.4		48	64.1	53.1	24.5													High	2	0.1527	0	697.426	-0.27	-0.00019	35.7664	0	0.00172	0.496	2.03
FALSE	High	EAPDYMYL	1xOxidation [M6]; 1xTMT6plex [N-Term]	0.00413573	0	0.553	1	1	1	29719_sw_Q8BK63	0	1246.59	198.3	174.8	202.3	143.4	210.3	198.6		165.8	122.6	114.6	180.6													High	2	0.5178	0	623.797	0.04	2e-05	26.2831	0	0.001142	0.553	1.97
FALSE	High	EAVKNLEWI	1xTMT6plex [K4]; 1xTMT6plex [N-Term]	0.00348647	0	0.579	1	1	1	50217_tr_D3Z7D5	0	1559.92	172.2	202.6	172.7	183.9	233.7	251.2	613.7	297.8	416	427	123.6													High	2	0.2825	0	780.464	0.45	0.00035	41.9445	0	0.0009453	0.579	2.69
FALSE	High	VSLNNLIYV	1xTMT6plex [N-Term]	0.00559267	0	0.507	1	1	1	43113_sw_Q8BRG6	0	1263.75	72.2	88.5	73.6	72.3	100.9	104.8	201.5	145.9	124	165.7	135.5													High	2	0.349	0	632.38	0.6	0.00038	59.8682	0	0.001584	0.507	1.49
FALSE	High	EIFDFNTL	1xTMT6plex [N-Term]	0.00462398	0	0.536	1	1	1	55349_sw_Q5SX39	0	1227.65	88.1	64.3	84.4	122.5	110.8	141.3		109	75.2	65.3	134.1													High	2	0.4365	0	614.327	1.14	0.0007	57.561	0	0.001285	0.536	1.97
FALSE	High	VSILNYQSAL	1xTMT6plex [N-Term]	0.000221182	0	0.998	1	2	2	52822_sw_Q9QZR5	0	1336.77	114.4	124.9	101.2	115.4	126.8	149.7	253.1	184.6	172.8	195.7	200.4													High	2	0	0	668.888	0.91	0.00061	48.609	0	4.682e-05	0.998	2.56
FALSE	High	EIVTFERL	1xTMT6plex [N-Term]	0.000377031	0	0.917	1	1	7	45314_sw_Q61584	0	1235.72	279.8	282.1	304	218	215.8	264.2		209	220.7	303.9	307.9	100.57	95.46	103.67	112.02	110.57	94.31		97.56	85.26		101.53		High	2	0.3597	0	618.363	-0.14	-9e-05	44.7762	0	8.372e-05	0.917	2.78
FALSE	High	EIYEFHKM	1xTMT6plex [K7]; 1xTMT6plex [N-Term]	0.00278827	0	0.613	1	1	1	32951_tr_S4R293	0	1554.84	98.2	84.8	95.8	109	66.2	61.2		53.9	47.1	33.9	57.7													High	3	0.4714	0	518.951	0.41	0.00021	24.3385	0	0.0007422	0.613	2.8
FALSE	High	EIYEFHKM	1xOxidation [M8]; 1xTMT6plex [K7]; 1xTMT6plex [N-Term]	0.000239368	0	0.986	1	1	1	32951_tr_S4R293	0	1570.83																							NoQuanValues	High	2	0.5088	0	785.92	-0.74	-0.00058	18.4193	0	5.096e-05	0.986	2.28
FALSE	High	EIYSFSESL	1xTMT6plex [N-Term]	0.000474744	0	0.882	1	1	1	46637_sw_P27641	0	1303.66	156.8	128.4	167.4	122.1	128	121.6		127.1	63.3	90.9	143.8													High	2	0.4106	0	652.336	1.78	0.00116	42.6169	0	0.0001071	0.882	2.63
FALSE	High	VSLLNPPETL	1xTMT6plex [N-Term]	0.00127445	0	0.732	1	1	23	35415_sw_P51943	0	1311.77	248.4	219	264	205.4	280	317.2	1303.9	344.2	424	408.7	431.9	58.88	75.35	53.02	73.32	57.55	50		74.51	76.28	69.73	75.32		High	2	0.7088	0	656.39	0.66	0.00043	49.691	0	0.001499	0.515	2.61
FALSE	High	ENYSFEEL	1xTMT6plex [N-Term]	0.00221499	0	0.648	1	1	2	56385_tr_F6SMY7	0	1259.6	111.1	103.8	112.6	88.7	110.8	84.3	44.1	83.6	94.2	86.8	121.8													High	2	0.3508	0	630.303	-0.41	-0.00026	30.9854	0	0.0005756	0.648	1.91
FALSE	High	ESFSDYPPL	1xTMT6plex [N-Term]	0.00490525	0	0.527	1	1	1	37349_sw_P10126	0	1283.64	381.8	387.9	411.6	362.4	417.5	398.8		354.2	313	207.2	516.9													High	2	0.6489	0	642.321	-0.5	-0.00032	37.1557	0	0.001377	0.527	2.25
FALSE	High	ESYSFEARM	1xTMT6plex [N-Term]	0.00230416	0	0.642	1	1	1	21531_sw_Q9CQG3	0	1348.64	49.2	49.5	47.4	58	38.7	40.6		39.1	18.7	18.5	51.9													High	2	0.496	0	674.824	0.24	0.00016	18.9605	0	0.0006032	0.642	2.5
FALSE	High	ESYSFEARM	1xOxidation [M9]; 1xTMT6plex [N-Term]	0.00384752	0	0.564	1	1	1	21531_sw_Q9CQG3	0	1364.64	25.7	27.7	26.6	28.5	31.3	23.8		21	22.7	23.2	16.9													High	2	0.6537	0	682.822	0.66	0.00045	10.9229	0	0.001056	0.564	2.05
FALSE	High	VSLLDIDHL	1xTMT6plex [N-Term]	0.000474744	0	0.882	1	1	13	45358_sw_Q8BQM4	0	1253.73	289.5	301.9	158.2	376.1	198.9	414.9	714.2	443	523.4	512.9	558	83.54	89.41	107.18	61.02	110.78	73.31	83.16	88.54	78.21	88.73	75.28		High	2	0.413	0	627.368	-1.17	-0.00073	63.4593	0	0.0002757	0.751	2.47
FALSE	High	VSIEHQELM	1xOxidation [M9]; 1xTMT6plex [N-Term]	0.00110992	0	0.753	1	1	1	55885_tr_L7N451	0	1330.69	27.1	35.7	23.1	36.8	28.7	32.9	95.8	37.4	46	38.3	75													High	2	0.2636	0	665.847	0.01	0	15.0568	0	0.0002725	0.753	2.2
FALSE	High	VSFTYRYL	1xTMT6plex [N-Term]	0.00112463	0	0.751	1	1	20	48703_tr_G3X8X7	0	1277.71	1455.8	1649	1511.4	1706.6	1516.3	1544.2		1190.5	884.1	755.3	1923.5	79.3	80.87	71.75	81.89	72.92	76.38		83.96	74.24	95.06	76.05		High	2	0.3225	0	639.359	1.16	0.00074	45.0506	0.003579	0.01289	0.209	2.76
FALSE	High	VSFFFQNI	1xTMT6plex [N-Term]	0.00177104	0	0.682	1	1	2	49509_sw_Q6PFE3	0	1230.67	268.2	209.3	273	246.4	225.6	265.3		254.9		176.7	283.3													High	2	0.2996	0	615.84	1.01	0.00062	71.4263	0	0.0004526	0.682	2.47
FALSE	High	VSFAFYLL	1xTMT6plex [N-Term]	0.00400215	0	0.558	1	1	2	55163_sw_Q5SSW2	0	1188.69	51.5	60.3	22.7	72.5	30.9	38.8		28.3	19.9	60.4														High	2	0.2111	0	594.847	-0.04	-2e-05	89.7322	0	0.0011	0.558	1.8
FALSE	High	VSQYYPKL	1xTMT6plex [K7]; 1xTMT6plex [N-Term]	0.00105298	0	0.761	1	1	1	26435_tr_A2AM65	0	1455.86	326.1	314.9	397.5	328.1	330.8	280.8		220.2	191.5	183.3	145.6													High	2	0.5103	0	728.433	-1.12	-0.00081	29.9836	0	0.000257	0.761	2.9
FALSE	High	FGATNWDLI	1xTMT6plex [N-Term]	0.000651192	0	0.834	1	1	3	40205_sw_Q8BK67	0	1265.67	236.2	235.4	218.7	193.5	270.3	272.8	796	342.9	463.1	412.4	463.5													High	2	0.2971	0	633.341	1.08	0.00068	58.6211	0.0007416	0.003077	0.414	2.39
FALSE	High	AQYGNILKHVM	1xTMT6plex [K8]; 1xTMT6plex [N-Term]	0.00103239	0	0.764	1	1	3	29723_sw_Q8R4R6	0	1732	406	533.7	474.1	422.9	478.7	518.1	1216.5	675.4	671.3	813.1	256.6													High	3	0.6941	0	578.005	1.62	0.00094	33.9177	0	0.0002506	0.764	3.04
FALSE	High	VVYIYRQI	1xTMT6plex [N-Term]	0.00278827	0	0.613	1	1	1	46202_tr_E9Q6A3	0	1282.77	99.8	99.4	137.7	103.5	116.8	110.7		96	77.2	48	149.9													High	2	0.3	0	641.889	-0.42	-0.00027	32.9533	0	0.0007437	0.613	2.3
FALSE	High	AAPFDTVHI	1xTMT6plex [N-Term]	0.00254305	0	0.627	1	1	1	43520_tr_E9PUQ7	0	1199.66	227.2	269.1	191.3	230.9	242.3	266.1	825.1	342.9	439.5	396.8	418.8													High	2	0.549	0	600.335	0.89	0.00053	32.478	0	0.0006735	0.627	2.04
FALSE	High	YQVLLTDYL	1xTMT6plex [N-Term]	0.000752683	0	0.812	1	1	1	53018_sw_Q80UZ0	0	1356.76	28.4	24.1	31.1	25	32.3	35.9		47.1	35.5	47.3	48.3													High	2	0.2944	0	678.885	1.11	0.00075	62.7301	0	0.0001773	0.812	2.31
FALSE	High	AAPQNFTPSMI	1xTMT6plex [N-Term]	0.000881517	0	0.788	1	1	3	52070_sw_Q9Z1T1	0	1405.73	144.9	178.3	135.9	180.2	107.7	148	633.6	269.9	226.4	286.4	187.4													High	2	0.6646	0	703.371	0.06	4e-05	38.0497	0	0.0002118	0.788	3.28
FALSE	High	AAPQNFTPSMI	1xOxidation [M10]; 1xTMT6plex [N-Term]	0.00355587	0	0.576	1	1	2	52070_sw_Q9Z1T1	0	1421.73	115.7	121.6	123.2	113.8	161.9	150.9	492.1	191.9	271.3	240.6	198.6													High	2	0.4392	0	711.367	-1.51	-0.00108	28.0959	0	0.0009667	0.576	2.96
FALSE	High	AAPSLFSMDFL	1xTMT6plex [N-Term]	0.00104608	0	0.762	1	1	1	50611_sw_Q8K4J6	0	1427.74																							NoQuanValues	High	2	0.3297	0	714.376	1.01	0.00072	84.4915	0	0.0002552	0.762	2.79
FALSE	High	YQVANGMDFL	1xOxidation [M7]; 1xTMT6plex [N-Term]	2.94907e-05	0	1.304	1	1	1	52006_sw_P05622	0	1402.69	69.2	82.9	60.7	68.5	104.6	111.2	234.8	127.1	184.7	155.5	137.7													High	2	0.4798	0	701.849	2.01	0.00141	35.6625	0	5.176e-06	1.304	3.71
FALSE	High	AAVENLPTFL	1xTMT6plex [N-Term]	0.00165825	0	0.692	1	1	1	49380_sw_P70168	0	1303.75	262	311.9	231.7	268	317.5	352.6	800.2	456.8	498	480.4	527.7													High	2	0.4328	0	652.377	1.01	0.00066	53.4081	0	0.0004206	0.692	2.01
FALSE	High	AAVGNHVAKL	1xTMT6plex [K9]; 1xTMT6plex [N-Term]	0.00541233	0	0.512	1	1	1	39803_tr_E0CZE0	0	1437.89	141	148.4	135.5	153.7	159.1	141.1	634.5	215.8	303.9	346.3														High	3	0.4444	0	479.97	0.23	0.00011	14.6951	0	0.001532	0.512	2.34
FALSE	High	AAVKFHNL	1xTMT6plex [K4]; 1xTMT6plex [N-Term]	0.000208456	0	1.007	1	1	1	46515_sw_Q64521	0	1357.84	37.3	40.6	40.3	36.2	41.1	30.1		25.6	27.5	20.5	13.7													High	2	0.6157	0	679.422	0.08	6e-05	19.0184	0	4.389e-05	1.007	2.68
FALSE	High	AAVIDQERL	1xTMT6plex [N-Term]	0.00116993	0	0.745	1	1	1	54523_sw_Q80UW5	0	1243.72	26.7	24.5	26	22	27.5	25	129.1	35.4	60.4	50.7	28.1													High	2	0.4324	0	622.365	1.07	0.00066	19.4916	0	0.0002884	0.745	3.33
FALSE	High	YQYSFPEL	1xTMT6plex [N-Term]	0.00218604	0	0.65	1	1	2	26511_sw_Q5M8N4	0	1275.65	367.8	374.8	454.1	426.8	363.9	379.7		291	250.9	245.4	500.7	80.71	68.1	67.21	60.04	82.63	79.34		67.62	78.44	19.17	79.82		High	2	0.4793	0	638.327	0.61	0.00039	45.5268	0	0.0005708	0.65	2.17
FALSE	High	AAVLNPRFL	1xTMT6plex [N-Term]	0.004218	0	0.55	1	1	1	48312_sw_Q7TPS5	0	1229.76	124.7	148.1	124.4	118.6	158.2	157.7	337.2	185.3	203.2	183.5	233.2													High	2	0.348	0	615.382	0.2	0.00012	39.1906	0	0.001166	0.55	2.5
FALSE	High	AAVSNFGYDL	1xTMT6plex [N-Term]	6.41402e-05	0	1.186	1	1	1	3318_tr_E9PZX2_	0	1285.66	105.4	113.1	118.1	93.5	114.4	121.3	379.7	136.6	207.1	155.7	191.8													High	2	0.637	0	643.335	-0.62	-0.0004	38.4521	0	1.211e-05	1.186	3.03
FALSE	High	YQSMNSQYL	1xOxidation [M4]; 1xTMT6plex [N-Term]	0.00125778	0	0.734	1	2	1	38913_tr_G3X8T3	0	1378.65	17.8	16.4	19.8	16.6	23	24.6	69.1	28.1	46.2	30	39.3													High	2	0.6635	0	689.829	0.45	0.00031	15.7613	0	0.0003121	0.734	2.08
FALSE	High	AAYEFTTL	1xTMT6plex [N-Term]	0.00382233	0	0.565	1	1	35	32364_sw_P32233	0	1144.61	2364.4	1969.1	2420.3	2286.8	2124	2025.6	529.1	2167.7	712.5	1565.7	2647.1	110.62	110.7	112.48	112.49	109.07	107.12		112.06	110.55	114.44	112.99		High	2	0.3594	0	572.807	-1.12	-0.00064	47.7671	0.001472	0.006705	0.303	1.92
FALSE	High	AAYIFGLGL	1xTMT6plex [N-Term]	0.00328626	0	0.588	1	1	2	31141_tr_A3KGR9	0	1153.68	309.6	259.2	259.1	233	188.1	246.1		243	65.3	155.3	255.5													High	2	0.2112	0	577.345	0.91	0.00052	71.0142	0	0.0008886	0.588	2.32
FALSE	High	AAYSFYNI	1xTMT6plex [N-Term]	0.00382233	0	0.565	1	1	1	40622_sw_O70311	0	1177.61	155	124.2	167	149.4	152.6	143.3	99.9	136.6	70.7	96.8	191													High	2	0.2089	0	589.308	-0.34	-0.0002	39.22	0	0.001046	0.565	2.25
FALSE	High	AAYSFYNV	1xTMT6plex [N-Term]	0.00326474	0	0.589	1	1	7	39075_sw_O70310	0	1163.59	269.4	210.5	312.9	278.6	239.2	260.5		256.9	80	151.6	297.7													High	2	0.5455	0	582.301	0.31	0.00018	39.7773	0	0.0008823	0.589	2.31
FALSE	High	YQQMNPEAL	1xOxidation [M4]; 1xTMT6plex [N-Term]	0.00339603	0	0.583	1	1	1	29563_sw_P54841	0	1338.66	20.4	17.3	17.6	20.9	21.3	18.9	89.9	28.7	41.1	38	25.2													High	2	0.53	0	669.833	1.41	0.00094	14.4725	0	0.00092	0.583	2
FALSE	High	YQPYNKDWI	1xTMT6plex [K6]; 1xTMT6plex [N-Term]	0.000215433	0	1.002	1	2	3	10438_tr_G3UW85	0	1684.91	179.9	199.3	195	230.7	235.2	273.5	828.5	330.7	439.9	468.6	306	45.82	57.11	30.03	36.55	50.58	56.99		48.58	40.92	41.47			High	3	0.6015	0	562.308	0.56	0.00032	42.6498	0	4.532e-05	1.002	2.66
FALSE	High	AFYTVAHL	1xTMT6plex [N-Term]	0.00465442	0	0.535	1	1	1	52685_sw_Q8BMJ2	0	1150.65	201.3	211.1	203.9	236.2	218.9	181.8		147.7	99.9	97.5	265.6													High	2	0.5515	0	575.826	-0.33	-0.00019	32.9126	0	0.0013	0.535	1.94
FALSE	High	AFYYIHNL	1xTMT6plex [N-Term]	0.00441635	0	0.543	1	1	1	44932_tr_F8WHZ9	0	1269.68	105.8	113.1	93.6	111.4	104.8	120.3		90.2	48.2	41.4	317.5													High	2	0.3568	0	635.345	-0.59	-0.00037	39.2322	0	0.001223	0.543	2.13
FALSE	High	AAVQNPALTAL	1xTMT6plex [N-Term]	0.00206038	0	0.659	1	1	1	51987_sw_Q3U1N2	0	1297.77	162.2	197.3	137.5	169.7	175.1	208	509.6	260.2	328.3	305.4	250.5													High	2	0.5058	0	649.387	-0.16	-0.00011	35.5751	0	0.0005322	0.659	1.72
FALSE	High	YQYTNSEVL	1xTMT6plex [N-Term]	0.000374556	0	0.918	1	1	2	50595_sw_Q9CRT8	0	1345.68	228.6	256.7	190.3	241	231.6	279.6	803.5	364.8	434.1	408	433.2													High	2	0.6128	0	673.346	0.67	0.00045	24.3848	0	8.31e-05	0.918	2.35
FALSE	High	AAITNKYQL	1xTMT6plex [K6]; 1xTMT6plex [N-Term]	0.00284381	0	0.61	1	1	2	44745_sw_B2RS91	0	1479.89	584.2	590.3	557.7	541.6	634	642.3	2228.1	907.8	1089.8	1323	57.3													High	2	0.3423	0	740.451	1.28	0.00095	26.8021	0	0.0007558	0.61	2.22
FALSE	High	YSAANYTNGSF	1xTMT6plex [N-Term]	6.70272e-06	0	1.529	1	1	1	43551_sw_Q61656	0	1423.67	10.3	14.7	10	14.3	15.1	17.7		29.6	25.5	28.5	30.6													High	2	0.6897	0	712.338	-0.61	-0.00043	20.9444	0	1.026e-06	1.529	3.48
FALSE	High	YVLVNVWTI	1xTMT6plex [N-Term]	0.00180634	0	0.679	1	1	2	26911_sw_O88822	0	1335.79	51.8	63.7	19.2	53.3	56.7	64.4	106.6	82.5	73.8	135.8	44													High	2	0.3246	0	668.398	0.65	0.00043	78.3933	0	0.0004638	0.679	2.28
FALSE	High	YVLHNSNTM	1xOxidation [M9]; 1xTMT6plex [N-Term]	0.000278507	0	0.963	1	1	1	49838_sw_Q8VDM4	0	1323.66																							NoQuanValues	High	2	0.4766	0	662.332	0.16	0.00011	9.3646	0	6.025e-05	0.963	2.56
FALSE	High	AAGVGDMVM	1xOxidation [M9]; 1xTMT6plex [N-Term]	0.000193891	0	1.018	1	1	1	12288_sw_P62830	0	1095.54	147.2	174.6	149.8	170.3	140	163.3	611.2	237.2	354.7	298.8	267.8													High	2	0.3475	0	548.273	0.17	9e-05	16.5449	0	4.037e-05	1.018	2.82
FALSE	High	AAGVGDMVM	2xOxidation [M7; M9]; 1xTMT6plex [N-Term]	6.85058e-05	0	1.176	1	1	2	12288_sw_P62830	0	1111.53	202.2	189.5	199.2	199.4	199.8	210.6	738.5	292.5	442.6	428.5	236.1													High	2	0.8039	0	556.27	-0.42	-0.00023	9.0401	0	1.3e-05	1.176	3.06
FALSE	High	AALDFKNV	1xTMT6plex [K6]; 1xTMT6plex [N-Term]	0.0058552	0	0.5	1	1	2	53455_sw_Q8CG47	0	1335.8	804.7	764.9	865	708.1	700	714.4		562.4	442.6	500.4	317.5													High	2	0.3237	0	668.405	-0.11	-7e-05	30.8611	0	0.00167	0.5	2.41
FALSE	High	AAIEAMNGQYL	1xTMT6plex [N-Term]	6.9414e-05	0	1.174	1	1	1	35502_sw_Q8QZY9	0	1409.73	56.9	75.3	45	58	45.2	57.4	177.4	70.1	96.2	83.6	114.3													High	2	0.4343	0	705.368	-0.66	-0.00047	37.4578	0	1.315e-05	1.174	2.51
FALSE	High	YTVVNFVTF	1xTMT6plex [N-Term]	0.00384752	0	0.564	1	1	1	37952_sw_Q3UGP8	0	1318.72	41.8	50.3	40.9	45.6	40.5	48.4	139.9	72.1	76.9	102.6	69.2													High	2	0.2981	0	659.867	2	0.00132	62.7326	0	0.001057	0.564	2.08
FALSE	High	AALENDKTI	1xTMT6plex [K7]; 1xTMT6plex [N-Term]	0.000567105	0	0.855	1	2	1	30309_sw_P61965	0	1432.84	134.3	147.1	140.2	141.5	150.2	142.5	638.6	181.1	343.9	367.3	72.4													High	2	0.4131	0	716.925	0.99	0.00071	19.4637	0	0.0001304	0.855	2.59
FALSE	High	YTLRNQDTF	1xTMT6plex [N-Term]	0.00608994	0	0.494	1	1	1	42207_tr_E9Q8V5	0	1386.72	50.3	66.4	35.4	54.3	62	65.2	225.6	78.9	123.1	88	121.8													High	2	0.4525	0	693.865	0.61	0.00042	17.1384	0	0.001742	0.494	2.21
FALSE	High	AALKLGQEL	1xTMT6plex [K4]; 1xTMT6plex [N-Term]	0.00427375	0	0.548	0	1	1		0	1400.89	137.6	155.7	128.7	161.3	132	158.9	527.9	198.5	293.1	307.4	73.9													High	2		0.0435	700.948	0.45	0.00032	32.723	0	0.001187	0.548	2.2
FALSE	High	YTATNQDFI	1xTMT6plex [N-Term]	0.000350689	0	0.928	1	1	2	54127_sw_Q80TM9	0	1301.66	319.6	369.5	248.5	325.2	345.2	383	976.7	474.2	617.7	571.3	578.5													High	2	0.4903	0	651.332	-0.45	-0.00029	28.27	0	7.717e-05	0.928	2.57
FALSE	High	YSSENQEAI	1xTMT6plex [N-Term]	0.000718783	0	0.819	1	2	1	31830_sw_Q8VC48	0	1269.62	22	22.7	24.9	25	22.5	23.8	88.3	34	63.8	39.7	36.4													High	2	0.2327	0	635.311	-0.59	-0.00037	11.712	0	0.0001693	0.819	2.45
FALSE	High	AALLNFDEF	1xTMT6plex [N-Term]	0.000147046	0	1.06	1	1	3	52831_sw_Q6P9Q4	0	1268.67	135.1	139.1	104.2	140.4	141.6	148.9	489.6	218	198.3	273.2	267.1													High	2	0.5162	0	634.839	-1.55	-0.00098	69.8742	0	2.985e-05	1.06	2.77
FALSE	High	AALLNQQFL	1xTMT6plex [N-Term]	0.00218604	0	0.65	1	1	1	39926_sw_P48455	0	1246.74	165.2	184.1	123	168.2	180.6	212	450.5	271.7	274.4	302.5	236.8													High	2	0.5896	0	623.872	0.36	0.00022	47.756	0	0.0005708	0.65	2.68
FALSE	High	YSITNTEEL	1xTMT6plex [N-Term]	0.00221499	0	0.648	1	1	1	51598_sw_Q52KR2	0	1298.67	161	191.5	156.1	178.2	192.3	210.7	578.7	272.4	349.9	315.6	317.9													High	2	0.4523	0	649.837	-0.44	-0.00028	28.0366	0	0.0005766	0.648	2.41
FALSE	High	AALIYGKL	1xTMT6plex [K7]; 1xTMT6plex [N-Term]	0.00322211	0	0.591	1	1	1	47885_sw_Q9DC23	0	1306.85	402.1	393.4	410.3	420.9	390.9	349.5		297.4	231.8	266.9	181.7													High	2	0.5092	0	653.929	0.95	0.00062	40.1198	0	0.0008701	0.591	2.73
FALSE	High	YSLTLVDAL	1xTMT6plex [N-Term]	0.00137014	0	0.721	1	1	1	44632_sw_Q925U4	0	1223.71	98.9	100.1	64	89	97.6	116.8	253.1	130.9	180.7	177.7	160													High	2	0.4344	0	612.359	1.26	0.00077	56.6175	0	0.0003413	0.721	2.21
FALSE	High	AALQNLEQL	1xTMT6plex [N-Term]	0.000905038	0	0.784	1	1	30	49682_sw_Q9WTK5	0	1228.71	987.2	1084.8	893.9	971.2	1047.8	1105.6	3428.9	1409.3	2025.8	1753.9	1555.8	110.92	108.14	113.14	108.75	107.03	104.79	111.86	109.62	108.06	104.55	110.4		High	2	0.3968	0	614.859	0.61	0.00038	47.398	0.0007416	0.002183	0.462	2.52
FALSE	High	AALQNLVKI	1xTMT6plex [K8]; 1xTMT6plex [N-Term]	8.5133e-05	0	1.143	1	1	4	49380_sw_P70168	0	1427.94	309.9	332.5	261.3	298.8	265.9	354	1317.2	456.8	475.3	608.4	373.1	66.81	74.7	74.25	73.18	92.44	82.39		77.93	82.37	80.14			High	2	0.5317	0	714.472	1.27	0.0009	56.2167	0	1.645e-05	1.143	3.31
FALSE	High	AALQNYNNEL	1xTMT6plex [N-Term]	1.39213e-05	0	1.418	1	1	2	9842_sw_Q9JJ94_	0	1378.72	47.4	58.7	42.7	40.6	64.4	64.8	114.1	71.6	119.5	94.1	108.9													High	2	0.5872	0	689.862	0.32	0.00022	23.6352	0	2.286e-06	1.418	3.44
FALSE	High	AALQSSWGMM	2xOxidation [M9; M10]; 1xTMT6plex [N-Term]	1.08395e-05	0	1.456	1	1	1	34898_sw_Q921F2	0	1342.63																							NoQuanValues	High	2	0.5838	0	671.82	-0.13	-9e-05	20.1297	0	1.733e-06	1.456	3.58
FALSE	High	YSLGNTYTL	1xTMT6plex [N-Term]	0.00161517	0	0.696	1	1	3	43523_sw_Q6IR34	0	1260.67	154.8	179.5	148.8	183.1	173.7	203.7	587.8	281.4	307	291.5	355.8													High	2	0.1585	0	630.838	0.35	0.00022	34.756	0	0.0004085	0.696	2.65
FALSE	High	AAIRNYGIEL	1xTMT6plex [N-Term]	0.00211531	0	0.655	1	1	2	45113_tr_F6Z4F8	0	1348.78	156.3	174.5	160.6	168	178	206.5	464.6	272.8	304.2	315.9	264.2													High	2	0.3927	0	674.892	-1.45	-0.00098	31.7494	0	0.000551	0.655	2.47
FALSE	High	YQLVNSIFQHL	1xTMT6plex [N-Term]	2.30663e-06	0	1.691	1	1	1	55885_tr_L7N451	0	1590.88	12.4	23.8	15.1	24	10.1	20.4	46.6	25.9	38.3	29.5	31.7													High	3	0.5615	0	530.967	1.18	0.00063	65.2675	0	3.21e-07	1.691	3.9
FALSE	High	AQVQNSEQL	1xTMT6plex [N-Term]	0.000836293	0	0.796	1	1	1	38804_sw_Q91WG2	0	1245.66	61	58	58.2	64.7	63.6	57.8	298.9	83.8	157.8	169.4	59.8													High	2	0.5674	0	623.335	-0.51	-0.00032	11.0623	0	0.0001995	0.796	2.82
FALSE	High	YQLLLKELL	1xTMT6plex [K6]; 1xTMT6plex [N-Term]	0.00220047	0	0.649	1	1	1	54814_sw_A2CG49	0	1591.02	89.9	113.7	91.3	94.3	116.8	125.9	308.1	178.6	167.1	208.9	87.2													High	3	0.0938	0	531.013	0.37	0.0002	79.2688	0	0.0005722	0.649	1.28
FALSE	High	AGPENSSKI	1xTMT6plex [K8]; 1xTMT6plex [N-Term]	0.0031592	0	0.594	1	1	1	42339_sw_Q80XK6	0	1360.78	12	10.5	14.5	13.3	13.9	13.5	70.8	24.8	24.7	29.5														High	2	0.3964	0	680.896	0.78	0.00053	10.8105	0	0.0008494	0.594	2.8
FALSE	High	YAFYNTEQL	1xTMT6plex [N-Term]	0.000154999	0	1.052	1	1	1	42752_sw_Q91WQ5	0	1377.69	157.2	133.6	126.3	147.7	166.5	196.8	610.3	357.3	101.3	409.2	290.9													High	2	0.4493	0	689.348	0.07	5e-05	35.1357	0	3.168e-05	1.052	2.96
FALSE	High	WSMENLEEI	1xTMT6plex [N-Term]	0.000430098	0	0.897	1	1	2	52652_sw_Q8CFI7	0	1379.67	216.2	216.3	170	221.3	159.8	150.3	811.8	271.9	226.4	282.2	372.7													High	2	0.3968	0	690.339	-0.62	-0.00043	50.4565	0	9.649e-05	0.897	2.47
FALSE	High	AMNVNEIFM	1xOxidation [M]; 1xTMT6plex [N-Term]	0.000788182	0	0.805	1	1	2	20425_sw_P35278	0	1313.64	319.1	369.9	263.2	329	370.4	401.6	1070.8	565.1	591.3	627.1	621													High	2	0.3761	0	657.326	0.56	0.00037	41.7075	0	0.0001871	0.805	2.26
FALSE	High	WSLSNFEQL	1xTMT6plex [N-Term]	0.000723531	0	0.818	1	1	1	17250_sw_Q9JIB0	0	1352.7	37.9	33.6	36.8	38.5	43.5	46.4		49.7	74.9	68.7	70.6													High	2	0.4686	0	676.856	0.52	0.00035	56.0349	0	0.00017	0.818	2.71
FALSE	High	WAILNEIHI	1xTMT6plex [N-Term]	0.00210144	0	0.656	1	2	1	34068_tr_D3Z166	0	1337.78	23	21.9	19.2	26.1	25.3	29.4		31	41.7	34.9	47.9													High	2	0.4477	0	669.393	0.91	0.00061	66.8205	0	0.0005472	0.656	2.39
FALSE	High	VWYRVLQI	1xTMT6plex [N-Term]	0.00135222	0	0.723	1	2	6	50263_sw_P17427	0	1305.79	108.6	128.8	127.7	117.5	137.3	122.7		96	103.8	63.6	178.4													High	2	0	0	653.399	1.37	0.00089	47.3426	0	0.0003372	0.723	2.14
FALSE	High	ANFSFFTSL	1xTMT6plex [N-Term]	0.00264539	0	0.621	1	1	2	31431_sw_Q91W52	0	1262.66	104.9	106.7	83.4	126	75.4	91.9		78.5	75.8	66.8	90.5													High	2	0.1791	0	631.833	-1.98	-0.00125	66.8684	0.003487	0.01179	0.222	2.68
FALSE	High	VWIYVASL	1xTMT6plex [N-Term]	0.00424579	0	0.549	1	1	3	54635_sw_Q8CFW7	0	1179.7	78.8	117.3	72.3	112.6	71.3	91.3		69.9	58.2	54.6	97.7													High	2	0.2279	0	590.353	0.87	0.00051	73.9626	0.001273	0.005257	0.338	2.15
FALSE	High	VWIQKTSEM	1xOxidation [M9]; 1xTMT6plex [K5]; 1xTMT6plex [N-Term]	0.00384752	0	0.564	1	1	1	39459_sw_Q99L48	0	1595.89	13.3	12.5	19.6	14.2	21	13.7		11.3	12.8	10.5	9.4													High	2	0.2486	0	798.448	0.94	0.00075	24.9669	0	0.001055	0.564	1.77
FALSE	High	ANYDFYQL	1xTMT6plex [N-Term]	0.00471591	0	0.533	1	1	2	50927_sw_Q8VE18	0	1262.63	253	230.8	274.8	262.8	259	238.7		202.1	158.5	142.9	270.8	41.86	48.67	45.43	46.3	46.99	40.06		32.13	17.11	26.91	57.33		High	2	0.4545	0	631.816	-1.11	-0.0007	45.7278	0.001472	0.006446	0.309	1.76
FALSE	High	YAGQFNQDYL	1xTMT6plex [N-Term]	5.44049e-05	0	1.211	1	1	1	39484_sw_P97384	0	1447.71	95	97.9	86.8	95.5	107.9	113.6	328.1	139.3	177.9	146.7	228.2													High	2	0.5929	0	724.358	2.6	0.00188	31.6784	0	1.012e-05	1.211	3.12
FALSE	High	AQFEFTETV	1xTMT6plex [N-Term]	0.00360291	0	0.574	1	1	1	43313_sw_Q8R149	0	1300.66	125.4	121.2	121.6	116.4	124.4	111.6		79.4	81.1	69.5	135.5													High	2	0.375	0	650.834	-0.54	-0.00035	38.2106	0	0.0009814	0.574	2.24
FALSE	High	AQLLNWVYL	1xTMT6plex [N-Term]	0.000911016	0	0.783	1	1	1	22763_sw_B2RVL6	0	1348.78	22.4	26.5	24.3	23.2	26.1	27.9		39.1	34	43.6	38.6													High	2	0.2639	0	674.895	0.73	0.00049	79.9162	0	0.0002198	0.783	2.16
FALSE	High	AQLQNQQSF	1xTMT6plex [N-Term]	0.000167743	0	1.04	1	1	2	13818_sw_Q9D1L0	0	1292.68	18.6	17.2	20.6	17.2	20.1	19	85.8	29.2	32.6	27.1	35													High	2	0.6667	0	646.843	-0.2	-0.00013	14.5165	0	3.443e-05	1.04	2.76
FALSE	High	AQITGTEHL	1xTMT6plex [N-Term]	0.000979432	0	0.772	1	1	1	22625_sw_Q8CI51	0	1198.66	56.1	58.1	52.5	57.1	70.1	61.8	255.6	83.8	121.2	126.3	68.1													High	2	0.4625	0	599.836	2.12	0.00127	14.3742	0	0.0002376	0.772	2.4
FALSE	High	VVYTPWSNL	1xTMT6plex [N-Term]	0.0017945	0	0.68	1	2	2	19661_sw_Q78PG9	0	1307.72	100.5	100.8	113.9	135.7	84.4	121.9		71.8	80.6	54.6	139.8	31.41	13.21	42.82	4.29	56.16	17.89		33.94	22.47	4.37	24.45		High	2	0.3574	0	654.363	-0.88	-0.00058	62.2907	0	0.0004602	0.68	3.05
FALSE	High	AQMQNPDTL	1xTMT6plex [N-Term]	0.00450417	0	0.54	1	1	1	41574_sw_Q8R317	0	1246.63	55.7	80.3	53.3	72.8	43.6	63.9	225.6	97.9	125.7	100.4	125.1													High	2	0.5177	0	623.819	1.1	0.00069	16.113	0	0.001254	0.54	2.26
FALSE	High	AQPVNVQQL	1xTMT6plex [N-Term]	0.00332974	0	0.586	1	1	1	56127_sw_Q8CHI8	0	1225.71	61	64.4	70.7	63.8	75.3	67.2	267.3	85.1	150.4	126.3	91.2													High	2	0.5231	0	613.358	-0.56	-0.00034	23.1686	0	0.0009002	0.586	2.6
FALSE	High	AQQEYQQL	1xTMT6plex [N-Term]	0.00450417	0	0.54	1	1	1	52066_sw_Q5SXA9	0	1236.64	112.8	107.4	126.7	109.1	114.8	88.5		75.8	77.7	64.1	85.4													High	2	0.4032	0	618.825	-0.13	-8e-05	12.5542	0	0.001254	0.54	1.86
FALSE	High	VVYRYLYV	1xTMT6plex [N-Term]	0.00468507	0	0.534	1	1	1	46113_sw_Q8R3L5	0	1303.76	207.4	203.3	179	213	221	189.8		163.6	127.1	84.1	304.9													High	2	0.3009	0	652.384	-0.95	-0.00062	39.3395	0	0.001306	0.534	2.16
FALSE	High	AQQMYQSL	1xOxidation [M4]; 1xTMT6plex [N-Term]	0.00186676	0	0.674	1	1	1	25808_sw_Q9DB32	0	1213.61	62.8	46.2	83.2	47.5	69.2	58.9		47.5	43.1	40.2	46.9													High	2	0.6542	0	607.308	-0.3	-0.00018	11.8899	0	0.0004776	0.674	2.14
FALSE	High	AQQSNVDEL	1xTMT6plex [N-Term]	0.00297773	0	0.603	1	1	1	54232_sw_P08121	0	1232.63	22.4	20.1	23.1	18.6	20.1	17.5	84.1	33.8	48.8	28.5	37.8													High	2	0.4831	0	616.82	0.29	0.00018	12.713	0	0.0007985	0.603	2.07
FALSE	High	AQFKFTVL	1xTMT6plex [K4]; 1xTMT6plex [N-Term]	0.00581696	0	0.501	1	1	6	30758_sw_P50580	0	1411.87	689.2	966.2	198.9	966.8	515.6	617.4		559.7	279.8	559.7	140.2	15.28	1.14		1.02	14.47	16.78		2.75	64.55	11.77			High	2	0.3786	0	706.439	-0.23	-0.00016	57.9137	0	0.00165	0.501	2.06
FALSE	High	YAGSNFPEHI	1xTMT6plex [N-Term]	0.000215433	0	1.002	1	1	2	33877_sw_P61161	0	1363.68	225.8	274.9	194.3	266	248.8	273.3	855.9	383.4	446.3	369.5	613.8													High	2	0.5543	0	682.346	-0.01	0	22.496	0	4.529e-05	1.002	2.58
FALSE	High	AMLTNLESL	1xOxidation [M2]; 1xTMT6plex [N-Term]	0.00212927	0	0.654	1	1	7	48656_sw_Q8BZQ7	0	1236.67	195.9	238.9	144.3	206.2	210.5	254.7	535.4	310.6	316.1	338.3	453.8													High	2	0.2543	0	618.839	-0.1	-6e-05	47.0756	0.003961	0.01543	0.182	2.32
FALSE	High	AMLTNLESL	1xTMT6plex [N-Term]	0.000655493	0	0.833	1	1	2	48656_sw_Q8BZQ7	0	1220.68	435.8	474	353.5	446.7	306	429	1014.1	571.5	496.5	578.6	709													High	2	0.3658	0	610.842	0.83	0.00051	48.4558	0	0.0001527	0.833	2.57
FALSE	High	YQFDKVGILTL	1xTMT6plex [K5]; 1xTMT6plex [N-Term]	0.00410867	0	0.554	1	1	2	45442_sw_Q8BKT7	0	1755.05	261.9	289.1	228.7	317.5	217.5	593.1	773.5	522.4	320.4	542.5	232	55.51	50.29	64.2	28.7	88.16	10.13		43.17	73.52	63.54	38.01		High	3	0.5432	0	585.685	-2.57	-0.0015	68.8617	0.004592	0.01889	0.153	1.62
FALSE	High	YLVVNPNYL	1xTMT6plex [N-Term]	0.00593243	0	0.498	1	1	1	48369_sw_P97311	0	1323.75	142.4	168.7	122.6	147.9	179.7	210.4	257.3	233	250	266.6	298.1													High	2	0.4163	0	662.379	-0.82	-0.00054	49.3928	0	0.00169	0.498	2.09
FALSE	High	AGQFNQDYL	1xTMT6plex [N-Term]	0.00125778	0	0.734	1	1	3	39484_sw_P97384	0	1284.64	136.7	151.6	131	134.9	145.5	165.2	518.7	216.4	284.9	239.6	292.3													High	2	0.5814	0	642.826	1.2	0.00077	26.6418	0	0.0003109	0.734	2.15
FALSE	High	AGVRNPQQHL	1xTMT6plex [N-Term]	0.000935323	0	0.779	1	1	10	44190_sw_P29341	0	1348.76	417.2	400.5	439.4	403.2	478.7	418.8	1750.2	554	1001.6	933.8	457.4													High	2	0.5226	0	674.886	0.72	0.00049	7.3171	0	0.0002262	0.779	3.1
FALSE	High	YHIGTLQEYL	1xTMT6plex [N-Term]	0.00214333	0	0.653	1	1	1	42789_tr_G5E8F4	0	1465.79	82.5	113.6	71.9	62	104.5	104.9	310.6	153	147.8	124.1	316.1													High	2	0.5403	0	733.398	-0.57	-0.00042	40.6525	0	0.0005581	0.653	2.11
FALSE	High	YGYSNRVVDLM	1xTMT6plex [N-Term]	0.00252638	0	0.628	1	1	9	31848_tr_A0A0A0	0	1545.79	393.3	458.5	378.5	399.5	354.3	439.4	864.3	524.6	616.9	514.5	857.1													High	2	0.4345	0	773.401	0.78	0.0006	40.267	0.001472	0.00568	0.327	2.67
FALSE	High	YGLLNVTKI	1xTMT6plex [K8]; 1xTMT6plex [N-Term]	0.000291645	0	0.956	1	1	1	48234_tr_B2RUJ8	0	1478.93																							NoQuanValues	High	2	0.5799	0	739.972	0.79	0.00058	45.9369	0	6.31e-05	0.956	2.88
FALSE	High	AILERFPTI	1xTMT6plex [N-Term]	0.00121706	0	0.739	1	1	1	41726_tr_Q8CBR3	0	1288.78	293.4	308.9	295.9	271.9	327.5	282.8		209.6	188.4	149.2	247.3													High	2	0.345	0	644.895	0.76	0.00049	46.0963	0	0.0003005	0.739	2.58
FALSE	High	YAPDSIYYL	1xTMT6plex [N-Term]	0.00307722	0	0.598	1	1	2	53915_sw_Q9CU65	0	1333.69	160	158.9	155.2	178.7	144.9	330.5	1026.6	235	261.1	325	308.8	74.67	87.35	60.23	56.46	101.72	1.09		87.1	77.98	57.16	91.42		High	2	0.4298	0	667.348	0.59	0.00039	52.581	0	0.0008272	0.598	2.35
FALSE	High	ALIQNADTL	1xTMT6plex [N-Term]	0.00574122	0	0.503	1	1	1	43133_sw_P55194	0	1187.68	141	155.8	138.1	141.5	172.7	167	372.2	212.2	253.1	248.1	230													High	2	0.3775	0	594.344	-1.78	-0.00106	31.5891	0	0.001633	0.503	2.04
FALSE	High	YALYNNWEHM	1xOxidation [M10]; 1xTMT6plex [N-Term]	2.32667e-05	0	1.34	1	2	2	19766_tr_Q9CXU4	0	1585.73	43.8	49.7		42.9	75.3	73	115.7	96.8	103.8	98.2	167.2													High	2	0.6868	0	793.37	1.82	0.00144	25.1268	0	6.362e-06	1.275	2.81
FALSE	High	YALYNNWEHM	1xTMT6plex [N-Term]	0.00036723	0	0.921	1	2	1	19766_tr_Q9CXU4	0	1569.74	43.9	60.7	49	50.4	64.6	65.4	208.2	92	89.9	62.4	227.4													High	2	0.6863	0	785.372	0.62	0.00049	33.364	0	8.121e-05	0.921	3.22
FALSE	High	YAIENVETNL	1xTMT6plex [N-Term]	0.000578417	0	0.852	1	1	1	50142_sw_Q6P2B1	0	1394.74	140.2	167.6	117.7	142.2	172	181.4	470.4	239.9	288.6	238.1	317.2													High	2	0.2182	0	697.871	-0.6	-0.00042	36.3075	0	0.000133	0.852	2.75
FALSE	High	AIMPNGDHI	1xTMT6plex [N-Term]	0.00144421	0	0.713	1	1	1	34722_sw_P63005	0	1196.63																							NoQuanValues	High	2	0.356	0	598.816	-4.03	-0.00241	20.3152	0	0.0003629	0.713	2.5
FALSE	High	AIMPNGDHI	1xOxidation [M3]; 1xTMT6plex [N-Term]	0.00330793	0	0.587	1	1	1	34722_sw_P63005	0	1212.62	21.1	26.2	22.5	23.2	41.6	30.8	121.6	44.2	62.1	50.9	44.7													High	2	0.4837	0	606.816	-0.09	-5e-05	13.2136	0	0.0008938	0.587	2.15
FALSE	High	AIVEFLSNL	1xTMT6plex [N-Term]	0.00503567	0	0.523	1	1	1	6701_tr_D3Z616_	0	1234.72	46.5	39.5	46.6	47.2	46.6	38.5		31.6	37.7	19.7	60.2													High	2	0.2393	0	617.866	0.16	0.0001	87.0429	0	0.00141	0.523	2.34
FALSE	High	YALENFVENL	1xTMT6plex [N-Term]	6.41402e-05	0	1.186	1	1	4	51856_sw_Q8VI75	0	1440.76	187	163.9	157.3	173.6	164.9	362	404.7	276.4	312.4	356	260.1	41.06	21.81	41.04	41.91	0.04	91.2		35.12	41.95	25.07	34.63		High	2	0.3488	0	720.879	-4.89	-0.00352	72.8956	0	4.44e-05	1.005	2.81
FALSE	High	AMADTFLEHM	1xTMT6plex [N-Term]	0.000108619	0	1.106	1	1	1	40704_sw_P52480	0	1394.66	337.4	422.8	272.8	358.2	245.7	306	1069.1	494.8	470.2	438	773.9													High	2	0.4917	0	697.837	1.59	0.00111	42.2826	0	2.153e-05	1.106	3.01
FALSE	High	AMADTFLEHM	1xOxidation [M]; 1xTMT6plex [N-Term]	0.00173642	0	0.685	1	1	4	40704_sw_P52480	0	1410.66	155.9	168.2	148.8	156	195.4	205.6	537	268.6	337.4	294.9	301.3													High	2	0.6654	0	705.835	1.98	0.0014	27.4889	0	0.0004441	0.685	2.54
FALSE	High	YAIALINAL	1xTMT6plex [N-Term]	0.00523777	0	0.517	1	1	2	46622_sw_Q8BHL5	0	1190.73	81.2	95.1	62.7	85.8	76.8	107.1	142.4	127.8	131.1	127.5	173.4													High	2	0.3351	0	595.872	1.16	0.00069	70.7422	0	0.001471	0.517	1.91
FALSE	High	AMGVNLTSM	1xTMT6plex [N-Term]	0.00159405	0	0.698	1	1	5	24398_sw_P17918	0	1152.6	184.4	261.2	148.8	231	62.5	150.8	522.9	268	229.3	213.5	422.8													High	2	0.3305	0	576.802	0.81	0.00046	44.0393	0	0.0004024	0.698	2.39
FALSE	High	AMGVNLTSM	1xOxidation [M2]; 1xTMT6plex [N-Term]	0.00174788	0	0.684	1	1	26	24398_sw_P17918	0	1168.59	248.2	296.9	226.4	273.3	243	285.3	963.4	413	511.9	459.2	399.4													High	2	0.3347	0	584.799	-0.08	-4e-05	34.817	0.002118	0.009794	0.248	2.36
FALSE	High	AMGVNLTSM	2xOxidation [M2; M9]; 1xTMT6plex [N-Term]	0.000444492	0	0.892	1	1	7	24398_sw_P17918	0	1184.59	519.8	526.8	495.5	470.5	762.4	678.4	1948.4	832.8	1307.8	1228.7	632.9													High	2	0.2744	0	592.796	-0.21	-0.00013	13.2118	0	0.0001003	0.892	2.66
FALSE	High	YQLLLKDFL	1xTMT6plex [K6]; 1xTMT6plex [N-Term]	0.00112463	0	0.751	1	2	2	43658_tr_G5E825	0	1610.99	226.9	268.9	202.3	238.5	286.9	334.7	746.9	395.5	476.4	524.5	209.4													High	3	0.65	0	537.67	2.11	0.00113	76.8951	0	0.0002763	0.751	2.4
FALSE	High	VQFDFTGI	1xTMT6plex [N-Term]	0.00581696	0	0.501	1	1	1	43827_sw_Q8VEE4	0	1155.62	247.5	248.6	207.8	264.6	190	208.5		175.5	126.8	118.7	230.3													High	2	0.2843	0	578.316	0.69	0.0004	52.9484	0	0.001653	0.501	1.97
FALSE	High	AVVSFKEL	1xTMT6plex [K6]; 1xTMT6plex [N-Term]	0.00444544	0	0.542	1	1	1	52262_sw_Q8K394	0	1350.84	133.9	125	134.9	126.8	136.1	111.5		96.4	84.8	94.6	53.7													High	2	0.3405	0	675.924	0.32	0.00021	39.4527	0	0.001237	0.542	2.32
FALSE	High	FSLYNGILL	1xTMT6plex [N-Term]	0.000869987	0	0.79	1	1	2	10089_tr_A2AC29	0	1268.75	69.2	91.6	47.6	73.2	94.2	102.8	145.7	108.6	130.2	132.3	130.8													High	2	0.2624	0	634.877	0.94	0.0006	76.7429	0	0.0002075	0.79	2.02
FALSE	High	VILEYFTRL	1xTMT6plex [N-Term]	0.00116993	0	0.745	1	2	3	20995_sw_Q9CR08	0	1382.82	170.6	214.7	210.7	201.6	186.6	210.7		137.1	105.6	109.4	191.4													High	2	0.4399	0	691.916	0.36	0.00025	69.2339	0	0.0002867	0.745	2.91
FALSE	High	GNLQLGPPM	1xOxidation [M9]; 1xTMT6plex [N-Term]	0.00291958	0	0.606	1	1	1	34029_sw_Q99J72	0	1171.63	40.3	29.6	34.5	30.2	44	39.9	157.4	63.5	69.2	73.4														High	2	0.5126	0	586.321	-0.47	-0.00027	22.9864	0	0.0007792	0.606	2.38
FALSE	High	VIYPFMQGL	1xTMT6plex [N-Term]	0.00175942	0	0.683	1	1	1	37724_sw_Q91VV4	0	1296.72	48.7	52.8	53.7	60.1	43.8	41.7		32.1	27	16.6	65.6													High	2	0.412	0	648.866	2.06	0.00134	67.6868	0	0.0004493	0.683	2.67
FALSE	High	VILHFIQL	1xTMT6plex [N-Term]	0.00520353	0	0.518	1	1	1	20229_tr_D3YXX4	0	1211.77	80.1	107.3	102	100.6	98.1	91.6		69.2	65	49.2	102.4													High	2	0.5968	0	606.39	0.46	0.00028	60.5266	0	0.00147	0.518	1.86
FALSE	High	FTFQFNNL	1xTMT6plex [N-Term]	0.0026981	0	0.618	1	1	2	50822_sw_Q8R5H1	0	1259.66	350.6	329.1	333.3	312.1	320.6	328.7		223.5	234.9	154.5	342.8													High	2	0.452	0	630.333	-2.35	-0.00148	68.0933	0.0007416	0.002617	0.436	2.5
FALSE	High	VIYPFMQGL	1xOxidation [M6]; 1xTMT6plex [N-Term]	0.00597143	0	0.497	1	1	1	37724_sw_Q91VV4	0	1312.72	104.1	105.2	122.2	101.2	134.5	123.8	91.6	101.5	101.9	87.3	147.1													High	2	0.2842	0	656.862	-0.22	-0.00015	50.3361	0	0.001705	0.497	2.85
FALSE	High	VILLFQRL	1xTMT6plex [N-Term]	0.0041904	0	0.551	1	1	1	11518_tr_A0A0G2	0	1230.81	63.5	57.3	67.6	66.8	62.7	57.6		49.3	40.9	33.6	62.7													High	2	0.2647	0	615.911	0.97	0.0006	61.3067	0	0.001155	0.551	2.38
FALSE	High	VIYDMLNAL	1xTMT6plex [N-Term]	0.000605699	0	0.845	1	1	1	56302_sw_Q7TMY8	0	1280.71	23.2	23	28.2	22.3	18	17.1		16.6	9.1	8.5	14.1													High	2	0.2278	0	640.861	1.64	0.00105	85.1408	0	0.0001405	0.845	2.59
FALSE	High	GAVYNGEPKL	1xTMT6plex [K9]; 1xTMT6plex [N-Term]	0.000357685	0	0.925	1	1	1	38634_tr_D6REF7	0	1505.87	36.7	43.2	33.5	36.6	41.9	42	109.9	53.7	71.8	75.3														High	2	0.2912	0	753.44	0.36	0.00027	21.7789	0	7.913e-05	0.925	2.85
FALSE	High	GNYNFFNLL	1xTMT6plex [N-Term]	0.00100556	0	0.768	1	1	2	45888_sw_Q8C3X8	0	1330.7	190	159	235	180.5	158.6	159		124.9	99.6	117.2	79.7													High	2	0.2845	0	665.854	1.07	0.00071	74.0865	0	0.0002438	0.768	2.39
FALSE	High	GQAQNKVYL	1xTMT6plex [K6]; 1xTMT6plex [N-Term]	0.00362665	0	0.573	1	1	1	53425_sw_A2AWP8	0	1478.87	20.1	14	21.9	23	22.5	25.1		26.1	36.9	38														High	2	0.3716	0	739.941	1.29	0.00096	18.6911	0	0.0009871	0.573	2.18
FALSE	High	FNLVNNALL	1xTMT6plex [N-Term]	0.00335169	0	0.585	1	1	1	39543_sw_O35841	0	1246.74	19.1	18.8	23.7	22.7	18.9	25		31.2	29.2	35.8	27.4													High	2	0.4123	0	623.871	-0.04	-2e-05	58.192	0	0.0009046	0.585	2.28
FALSE	High	FNLVFERL	1xTMT6plex [N-Term]	0.00332974	0	0.586	1	1	1	35136_sw_Q91ZU1	0	1266.74	269.8	255.5	273.6	226.8	307.6	239.5		191.2	174.5	126.3	266.4													High	2	0.1439	0	633.874	0.58	0.00036	52.6615	0	0.0008987	0.586	2.64
FALSE	High	VNMEKYPDL	1xTMT6plex [K5]; 1xTMT6plex [N-Term]	0.000510403	0	0.871	1	1	1	39014_tr_E9QA05	0	1566.86	482.7	444.1	521.1	449.1	264.3	320.9		266.2	245.7	181.6	313.9													High	2	0.4286	0	783.933	-1.34	-0.00105	30.3966	0	0.0001164	0.871	2.59
FALSE	High	VIWGKYAQV	1xTMT6plex [K5]; 1xTMT6plex [N-Term]	0.00490525	0	0.527	1	1	1	24273_sw_Q9CR47	0	1521.92	130.9	116.4	178.8	120.7	156.2	131.8		110.3	101.9	117.5	46.9													High	2	0.2865	0	761.463	-0.64	-0.00049	39.8239	0	0.001371	0.527	1.92
FALSE	High	VNNEFEKL	1xTMT6plex [K7]; 1xTMT6plex [N-Term]	0.000237797	0	0.987	1	1	1	29511_tr_E9Q880	0	1450.83	232.3	211.7	261	219.1	205.8	181.6	115.7	151.4	139.6	138	99.1													High	2	0.4186	0	725.919	0.01	1e-05	28.5051	0	5.039e-05	0.987	2.58
FALSE	High	FSPLNPVRVHI	1xTMT6plex [N-Term]	0.00235007	0	0.639	1	1	1	36727_sw_O35737	0	1507.89	142.7	202.8	123.6	135.1	207	184.5	542.9	257.8	297.1	248.4	318.3													High	3	0.5181	0	503.303	0.01	0	39.1023	0	0.0006175	0.639	3.32
FALSE	High	FSPLNPIRVHI	1xTMT6plex [N-Term]	0.00124953	0	0.735	1	1	1	30166_tr_D3YWT1	0	1521.91																							NoQuanValues	High	3	0.5532	0	507.976	1.43	0.00073	43.0902	0	0.000309	0.735	3.29
FALSE	High	FMVEKGPTL	1xOxidation [M2]; 1xTMT6plex [K5]; 1xTMT6plex [N-Term]	0.00291958	0	0.606	1	1	2	24220_sw_Q6P073	0	1495.86	221.2	229.2	208	217.5	324.6	307	763.5	357.9	489.2	514	165.8													High	3	0.4767	0	499.291	-1.62	-0.00081	31.7768	0	0.0007801	0.606	2.79
FALSE	High	VNNLFVQL	1xTMT6plex [N-Term]	0.00416298	0	0.552	1	1	1	54364_sw_P97393	0	1175.7	204.4	199.3	186	194.6	195.4	159.4		153.2	129.1	104.6	185.6													High	2	0.335	0	588.353	0.59	0.00035	53.8308	0	0.001147	0.552	2
FALSE	High	FMISHLDYL	1xTMT6plex [N-Term]	0.00493754	0	0.526	1	1	1	56184_sw_Q62388	0	1367.72	86.5	123	82.8	103	72.2	97.7	279.8	122	149.8	117.2	289.8													High	2	0.2755	0	684.365	-0.45	-0.00031	49.7084	0	0.001381	0.526	1.96
FALSE	High	GQLENAEQL	1xTMT6plex [N-Term]	0.000772768	0	0.808	1	1	1	19015_tr_F7BCD5	0	1230.65																							NoQuanValues	High	2	0.4622	0	615.829	-1.08	-0.00067	17.6284	0	0.0001829	0.808	2.51
FALSE	High	VNFPFLVKL	1xTMT6plex [K8]; 1xTMT6plex [N-Term]	0.000793388	0	0.804	1	1	5	31420_sw_P05132	0	1534.98	345.5	427.6	378.8	303.1	362.2	471.7		275.2	264	300.9	133.7	48.44	46.4	47.21	43.62	35.12	83.75		53.66	74.9	96.55			High	2	0.457	0	767.993	1.97	0.00152	84.8791	0	0.0001888	0.804	2.56
FALSE	High	FQVILLEHI	1xTMT6plex [N-Term]	0.000196461	0	1.016	1	1	1	43705_sw_Q9D2X5	0	1340.81	77.8	93.9	78.9	67.4	114.1	101.3	327.2	118.7	213.7	151.1	148.9													High	2	0.6142	0	670.911	0.87	0.00059	60.5402	0	4.115e-05	1.016	2.67
FALSE	High	FTWTGAEHI	1xTMT6plex [N-Term]	0.00311794	0	0.596	1	1	1	56087_sw_Q80TP3	0	1290.67	135.1	150.4	135.3	141.2	158.1	174.6	361.4	203.8	249.1	243	190.3													High	2	0.3991	0	645.838	0.1	7e-05	33.0584	0	0.0008378	0.596	2.23
FALSE	High	VIVKFAQL	1xTMT6plex [K4]; 1xTMT6plex [N-Term]	0.00183027	0	0.677	1	1	6	55199_sw_Q6NS46	0	1375.91	547.8	620.9	620.6	704.5	509	541.3		481.6	352.8	368.7	217.6	50.57	48.46	41.08	42.09	65.56	62.89		49.06	56.05	59.34	68.35		High	2	0.3793	0	688.457	-0.42	-0.00029	60.7771	0	0.0007377	0.614	2.03
FALSE	High	VITNFSARI	1xTMT6plex [N-Term]	0.00116993	0	0.745	1	1	1	42354_sw_Q3UVL4	0	1249.75	172.6	239.5	136.9	236.4	159.3	190		166	124	85.6	276.5													High	2	0.1914	0	625.377	0.42	0.00027	34.5785	0	0.000287	0.745	2.56
FALSE	High	VNLLFSGL	1xTMT6plex [N-Term]	0.00597143	0	0.497	1	1	1	11268_tr_A8Y5P1	0	1091.67	88.8	108.4	94.4	99.8	104.3	86.8		79.1	52.5	40.5	102.7													High	2	0.0784	0	546.337	1.32	0.00072	71.0441	0	0.001703	0.497	2.55
FALSE	High	VLYSFNLL	1xTMT6plex [N-Term]	0.00374775	0	0.568	1	1	1	7725_tr_Q3SXF0_	0	1197.71	36.1	38.4	43.1	39.5	31.3	34		29.4	38	22.9	36.4													High	2	0.2996	0	599.358	0.59	0.00036	75.6023	0	0.001027	0.568	2.37
FALSE	High	FQEENTENL	1xTMT6plex [N-Term]	0.00072831	0	0.817	1	1	1	35153_tr_Q3TRH2	0	1352.65	24.5	24.9	29.2	25.3	23	24.7	89.1	28.1	55.3	39.2	40													High	2	0.279	0	676.831	0.98	0.00066	19.5627	0	0.000171	0.817	2.33
FALSE	High	FSQENTEKI	1xTMT6plex [K8]; 1xTMT6plex [N-Term]	0.000299428	0	0.952	1	1	2	40611_sw_Q8CIG0	0	1553.86	88.2	84.7	94.2	87.9	115.5	92.8	411.3	135.1	209.4	210.3	23.1													High	2	0.1648	0	777.433	0.66	0.00051	19.318	0	6.492e-05	0.952	2.61
FALSE	High	VIFLFTLM	1xOxidation [M8]; 1xTMT6plex [N-Term]	0.00262806	0	0.622	1	1	2	47804_sw_Q9JLV2	0	1228.72	51.2	55.6	26	57.2	49.5	48.1		44.2	16.7	49.2	29.2													High	2	0.2361	0	614.865	1.25	0.00077	92.8878	0.006365	0.02903	0.09	2.16
FALSE	High	FQQTNEDEL	1xTMT6plex [N-Term]	0.000190098	0	1.021	1	1	1	48202_sw_Q9ES28	0	1352.65	19.7	23.7	19	24.3	19.8	20.6	99.1	25	48	36.6	29.6													High	2	0.2	0	676.832	2.79	0.00188	20.0768	0	3.948e-05	1.021	2.75
FALSE	High	VLIAFSQYL	1xTMT6plex [N-Term]	0.000617781	0	0.842	1	1	1	43378_sw_P07724	0	1282.76	46.7	54.2	30.4	48.7	39.9	43.7		25.2	47.1		103.8													High	2	0.4225	0	641.884	0.44	0.00028	82.5568	0	0.0001434	0.842	2.13
FALSE	High	FQNVNSVTL	1xTMT6plex [N-Term]	0.00510216	0	0.521	1	1	8	26200_sw_Q8CDN6	0	1250.69	375.4	447.2	327.1	364.9	397.9	434	1191.9	525.3	754.1	680.2	571.5	27.46	33.1	26	30	11.88	22.78	14.67	14.23	28.91	24.59	16.42		High	2	0.267	0	625.851	0.23	0.00014	43.4409	0.004931	0.01953	0.148	2.21
FALSE	High	FQWPNSQDI	1xTMT6plex [N-Term]	0.00295822	0	0.604	1	1	1	37952_sw_Q3UGP8	0	1363.68	61	68.3	67	63.8	86.3	86.6	201.5	96.6	159.2	133.3	120.4													High	2	0.5752	0	682.347	1.07	0.00073	43.5211	0	0.0007931	0.604	3.06
FALSE	High	FSVLNWDQV	1xTMT6plex [N-Term]	7.07988e-05	0	1.171	1	1	2	33710_sw_Q5SSF7	0	1336.71	61.6	68.1	59.1	57.2	80.8	81.6	191.5	97.3	116.6	130.4	100.9													High	2	0.4316	0	668.857	-2.82	-0.00188	69.4642	0	6.894e-05	0.944	3.29
FALSE	High	VNLAYENV	1xTMT6plex [N-Term]	0.00275184	0	0.615	1	1	1	56386_sw_Q9JHU4	0	1150.63	414.4	372.5	436.5	369.1	370.1	314.7		261.8	252.2	159.9	439.4													High	2	0.3348	0	575.819	-0.22	-0.00013	28.8783	0	0.0007311	0.615	2.27
FALSE	High	VIYEPFQLL	1xTMT6plex [N-Term]	0.00127445	0	0.732	1	1	2	52265_sw_Q6ZPJ0	0	1350.79	119.6	114.4	129.8	110.9	131.8	106.1		100.8	58.5	46.1	131.2													High	2	0.3849	0	675.898	0.89	0.0006	80.5775	0	0.0003149	0.732	2.39
FALSE	High	FQIVNPHLL	1xTMT6plex [N-Term]	0.00047788	0	0.881	1	2	226	47864_sw_P07742	0	1309.78	3358	4090.1	3194.4	3216.2	4371.2	4501.1	10220.6	5927	7147.9	6386.3	6993.6	140.14	140.08	139.99	140.07	140.05	139.86	140.73	140.1	140.29	140.3	140.14		High	2	0.2697	0	655.396	1.42	0.00093	98.0744	0	0.0005298	0.66	2.67
FALSE	High	GILTFSNL	1xTMT6plex [N-Term]	0.00355587	0	0.576	1	1	1	52965_sw_Q6GQT9	0	1093.65	589.9	496.1	531.5	480.8	573.5	543.3		497.2	254.5	374.6	287.3													High	2	0.3198	0	547.326	0.07	4e-05	52.5142	0	0.0009696	0.576	2.47
FALSE	High	VIFIFTKV	1xTMT6plex [K7]; 1xTMT6plex [N-Term]	0.000293571	0	0.955	1	1	3	34632_sw_Q8VCS3	0	1424.93	258.7	357.5	209.5	366.5	252.4	284		224.4	161.2	212.1	114.3													High	2	0.3938	0	712.969	1.13	0.0008	68.9607	0	6.351e-05	0.955	2.92
FALSE	High	FQYIFEGL	1xTMT6plex [N-Term]	0.00148274	0	0.709	1	1	2	50731_sw_O35382	0	1245.67	190.1	170.1	181.5	199.3	182.5	170.7		150.8	91.6	89.7	211.6													High	2	0.151	0	623.341	2.24	0.0014	73.5907	0	0.0003725	0.709	2.45
FALSE	High	VIYNFMIFL	1xOxidation [M6]; 1xTMT6plex [N-Term]	0.000161245	0	1.046	1	1	1	21639_tr_D3YVG4	0	1404.78	18.8	22.1		22.7	16.2	17.1		11.7	8.5	10	14.8													High	2	0.2615	0	702.894	0.59	0.00041	91.2534	0	3.303e-05	1.046	2.6
FALSE	High	VNFTYQFL	1xTMT6plex [N-Term]	0.00195474	0	0.667	1	2	4	52641_sw_Q3UMB9	0	1260.68	367.1	412.7	346.5	419	373.5	508.3		338.3	236.1	299.2	369.7	3.35	20.66	11.21	14.4	3.76	48.6		24.14	16.52	66.93	19		High	2	0.604	0	630.844	-0.91	-0.00057	66.7	0	0.0005054	0.667	2.02
FALSE	High	FSFQNFIEI	1xTMT6plex [N-Term]	0.000444492	0	0.892	1	1	3	55916_sw_P14873	0	1373.73	61.6	66.6	24.3	56	63.7	70.5	109.9	83.6	81.1	81.7	181.7													High	2	0.3958	0	687.369	-0.35	-0.00024	82.0191	0	9.996e-05	0.892	2.4
FALSE	High	FQGTNWEEL	1xTMT6plex [N-Term]	0.000267719	0	0.969	1	1	4	54995_tr_Q9JLI2	0	1352.67	328.7	341	336.6	287	416	404.6	1332.2	498.5	697.7	621	659.6													High	2	0.3965	0	676.838	0.44	0.0003	41.27	0	5.731e-05	0.969	2.85
FALSE	High	FSVENFDAL	1xTMT6plex [N-Term]	0.00143474	0	0.714	1	2	2	52606_sw_Q9QXH4	0	1270.65	151.4	170.5	133.8	187	158.3	407.6	867.6	311.2	240.4	294	299.9	73.58	66.99	77.94	38.57	87.26	34.64		37.35	83.45	56.55	73.36		High	2	0.248	0	635.83	1.13	0.00072	51.7698	0	0.0003584	0.714	2.54
FALSE	High	GMIENGPFL	1xTMT6plex [N-Term]	0.000527485	0	0.866	1	2	51	55885_tr_L7N451	0	1206.64	973.7	1101	751.4	1013	706.6	857.7	2674.2	1154.1	1337.9	1423.5	1127.2	69.95	71.13	67.66	67.44	77.64	65.79	75.01	61.64	65.24	58.92	88.06		High	2	0.1571	0	603.824	0.77	0.00046	59.2703	0	0.0003044	0.737	2.8
FALSE	High	FSVEGQENL	1xTMT6plex [N-Term]	0.0012251	0	0.738	1	1	1	48649_sw_Q9DBC3	0	1251.64	164.9	204.4	149.2	171.7	179.7	200.8	620.3	250.3	400.9	306.9	310.3													High	2	0.4505	0	626.324	-0.35	-0.00022	28.6914	0	0.0003029	0.738	2.73
FALSE	High	FSYLNPQEL	1xTMT6plex [N-Term]	0.000305401	0	0.949	1	1	2	45212_tr_D3Z584	0	1339.71	242.3	228.1	219.8	204.3	246.7	455.2	1351.4	418.3	365.2	465.5	339.7	78.58	91.79	67.55	88.07	89.4	25.34		66.09	96.5	66.65	98.78		High	2	0.4689	0	670.359	0.26	0.00018	56.0905	0	6.637e-05	0.949	2.41
FALSE	High	FSYQFSDLDSA	1xTMT6plex [N-Term]	0.00297773	0	0.603	1	1	1	14343_tr_Q3THM8	0	1508.71	232.8	229.6	201.9	224.6	234.2	246.4	913.4	340.2	397	390.5	399.4													High	2	0.7197	0	754.859	0.54	0.00041	42.3979	0	0.0007965	0.603	2.64
FALSE	High	FQFTFKHL	1xTMT6plex [K6]; 1xTMT6plex [N-Term]	0.00203345	0	0.661	1	1	3	34811_sw_Q9QYJ0	0	1525.89	422.9	461.9	412	519.3	359.8	431.6		261.3	220.7	293.9	73.5													High	3	0.5223	0	509.302	-0.87	-0.00044	53.6538	0	0.0005274	0.661	2.24
FALSE	High	GAVQNIAHL	1xTMT6plex [N-Term]	0.00382233	0	0.565	1	1	1	45214_sw_Q9DBR3	0	1151.67																							NoQuanValues	High	2	0.5602	0	576.34	-0.14	-8e-05	21.8381	0	0.001048	0.565	1.91
FALSE	High	FTFEYRYL	1xTMT6plex [N-Term]	0.00174788	0	0.684	1	1	3	47032_sw_Q8K0V4	0	1367.72	535.9	586.9	506.8	574.8	524.2	494.7		394.9	343	301.7	601.2													High	2	0.3359	0	684.365	1.93	0.00132	44.4286	0.0007416	0.003444	0.398	2.56
FALSE	High	GAVTNVKVI	1xTMT6plex [K7]; 1xTMT6plex [N-Term]	0.0043019	0	0.547	1	1	1	29803_sw_P70372	0	1358.88	179.6	183.9	180.6	187.4	205.7	211.5	710.2	278.3	405.5	442.1														High	2	0.5429	0	679.941	-1.73	-0.00118	27.7776	0	0.001188	0.547	2.8
FALSE	High	VIIDTFADL	1xTMT6plex [N-Term]	0.00332974	0	0.586	1	1	1	56027_sw_Q9Z329	0	1235.71	77.2	76.3	80.3	73.2	79.7	59.7		56.4	35.5	35.6	72.4													High	2	0.314	0	618.359	1.54	0.00095	70.6441	0	0.0009034	0.586	2.42
FALSE	High	FSLVGFTQM	1xOxidation [M9]; 1xTMT6plex [N-Term]	0.000222643	0	0.997	1	1	1	27642_sw_Q9CY27	0	1274.67	82.9	89.9	76.6	75.5	146.6	133.2	254.8	160.5	190.1	177.4	230.3													High	2	0.4469	0	637.836	-0.11	-7e-05	49.5735	0	4.693e-05	0.997	2.73
FALSE	High	VNILFEEV	1xTMT6plex [N-Term]	0.00280666	0	0.612	1	1	4	55994_sw_Q80X90	0	1191.68	377.6	392.3	420.6	353.7	344.7	303		242.5	215.1	169.4	395													High	2	0.3274	0	596.343	-2.53	-0.0015	69.4764	0	0.0007461	0.612	2.23
FALSE	High	FIYEFDSL	1xTMT6plex [N-Term]	0.00160458	0	0.697	1	1	1	55799_sw_A2AX52	0	1262.65	83	61.1	68	69.6	50.9	50.6		52	24.1	33.1	87.2													High	2	0.4542	0	631.829	0.53	0.00034	62.5561	0	0.0004067	0.697	2.4
FALSE	High	FTVSNFVDNL	1xTMT6plex [N-Term]	2.96855e-05	0	1.303	1	1	4	48635_sw_Q69ZK9	0	1384.73	145.5	160.3	133.2	145.7	154.1	173.5	298.9	244.3	265.9	266.2	239													High	2	0.3766	0	692.87	0.53	0.00037	61.2801	0	6.272e-06	1.277	3.08
FALSE	High	VNFEFPEF	1xTMT6plex [N-Term]	0.00113953	0	0.749	1	1	115	18144_sw_P62082	0	1257.64	10352	9393.4	8757	11638.8	8606.3	9967.5	89.1	7592.9	6053.9	5712	11838.8	68.54	70.41	79.95	58.03	78.15	77.67		72.56	76.69	82.47	73.2		High	2	0.431	0	629.32	-2.53	-0.00159	110.479	0	0.000703	0.621	2.39
FALSE	High	VNYDFGHMHV	1xTMT6plex [N-Term]	9.01442e-06	0	1.484	1	1	2	48958_sw_P58283	0	1447.7	55	54.9	69.7	44.6	63.6	46.5		38.5	43.7	18.3	86.1													High	3	0.7153	0	483.238	1.09	0.00053	27.3405	0	1.416e-06	1.484	4.18
FALSE	High	FSLGNLEQF	1xTMT6plex [N-Term]	0.00155264	0	0.702	1	1	1	45662_sw_Q3U182	0	1283.68	132.5	124	131.6	121.6	131.6	152.5	234.8	159.4	211.4	186.7	177													High	2	0.4375	0	642.346	0.35	0.00022	56.0209	0	0.0003929	0.702	2.56
FALSE	High	VINFDFPKL	1xTMT6plex [K8]; 1xTMT6plex [N-Term]	0.00548376	0	0.51	1	1	1	38447_sw_P54823	0	1550.93	28.4	29.9	28.4	23.8	25.1	23.5		26.8		11	16.6													High	3	0.3794	0	517.649	-0.75	-0.00039	65.6399	0	0.001553	0.51	2.53
FALSE	High	VNFEFPEFQL	1xTMT6plex [N-Term]	0.00129134	0	0.73	1	1	2	18144_sw_P62082	0	1498.78	205.8	173.5	193.2	171.3	169.5	168.2		168.7	128.2	170.8	161.5													High	2	0.4561	0	749.894	1.58	0.00119	83.8609	0	0.0003203	0.73	2.39
FALSE	High	FSITDQQTL	1xTMT6plex [N-Term]	0.00206038	0	0.659	1	1	2	55308_sw_C3VPR6	0	1281.69	312.4	375.1	288.3	335.7	357.4	400.2	1102.4	502.1	678.4	601.5	551.8													High	2	0.2539	0	641.348	-0.12	-8e-05	36.8694	0	0.0005321	0.659	2.56
FALSE	High	VNYLYGQL	1xTMT6plex [N-Term]	0.00462398	0	0.536	1	1	1	56212_tr_E9QAH1	0	1198.67	336.4	350.5	396.6	328.2	392.4	357.4		260.4	261.6	166.5	439.4													High	2	0.2935	0	599.837	-0.12	-7e-05	41.0245	0	0.001292	0.536	1.84
FALSE	High	VIMIFEMI	1xOxidation [M7]; 1xTMT6plex [N-Term]	0.00130845	0	0.728	1	1	1	22305_sw_P35762	0	1240.69	53.6	35.2	56.2	49.6	34.4	41.1		38.7	25.3	32.9	43.3													High	2	0.0975	0	620.848	0.89	0.00055	82.902	0	0.000325	0.728	2.36
FALSE	High	VILPLISKL	1xTMT6plex [K8]; 1xTMT6plex [N-Term]	0.000567105	0	0.855	1	1	2	50998_sw_Q6P4T1	0	1454.01	144.5	144.9	159.6	117.5	132	136.9		87.8	71.5	68.2	46.1													High	2	0.3527	0	727.51	0.38	0.00027	82.4124	0	0.0001303	0.855	2.24
FALSE	High	GQITNFEYL	1xTMT6plex [N-Term]	0.00318003	0	0.593	1	1	1	56297_tr_G5E8Q0	0	1313.69	333.8	372.2	262.8	319.4	381.1	422.6	867.6	546.1	595.3	751.4	288.7													High	2	0.3761	0	657.351	0.57	0.00037	42.1296	0	0.0008579	0.593	2.18
FALSE	High	VNYNFEEEYM	1xTMT6plex [N-Term]	0.000282199	0	0.961	1	1	1	22324_tr_F7CFL3	0	1566.7	60.3	43.3	64.4	39.1	34.9	33.1		31.2	23	21.2	67													High	2	0.6218	0	783.854	1.89	0.00148	37.704	0	6.107e-05	0.961	2.38
FALSE	High	VIISFNSL	1xTMT6plex [N-Term]	0.00484131	0	0.529	1	1	2	51913_sw_Q5I012	0	1121.68	245.7	304.4	251.4	295.3	263.7	273.9		186.2	187.6	158.9	261.3													High	2	0.1956	0	561.342	0.79	0.00044	56.4775	0	0.001355	0.529	2.25
FALSE	High	GQVINLDQL	1xTMT6plex [N-Term]	0.00108108	0	0.757	1	1	1	48662_sw_Q3UVG3	0	1228.71	242.7	278	230.7	237.6	289.5	316.2	671.1	378.3	505.3	527.4	223.8													High	2	0.1947	0	614.858	-1.28	-0.00078	42.2677	0	0.000263	0.757	2.62
FALSE	High	GAIQHLAGM	1xOxidation [M9]; 1xTMT6plex [N-Term]	0.00030945	0	0.947	1	1	1	30252_sw_Q99LC5	0	1142.62	32.2	28.3	30.2	23.7	37.5	34.2	115.7	38	75.5	64.1	28.5													High	2	0.5365	0	571.813	0	0	12.5697	0	6.754e-05	0.947	2.33
FALSE	High	VNYPFIDM	1xOxidation [M8]; 1xTMT6plex [N-Term]	0.00207398	0	0.658	1	1	1	41430_tr_A0A0R4	0	1243.62	144.1	127.7	138.8	134.6	182.8	142.4	95.8	95.3	126.8	85.8	165.8													High	2	0.4836	0	622.315	0.54	0.00034	37.6008	0	0.0005366	0.658	2.44
FALSE	High	FGILLTELI	1xTMT6plex [N-Term]	0.00238119	0	0.637	1	1	1	40058_sw_P14234	0	1247.78	10	8.4	8.4	14.8	4.8	7.9	35	9.5	22.4	17.8	15.9													High	2	0.3659	0	624.395	0.83	0.00052	106.071	0	0.0006261	0.637	2.05
FALSE	High	VIFGFLNMI	1xOxidation [M8]; 1xTMT6plex [N-Term]	0.004218	0	0.55	1	1	1	24320_sw_O09117	0	1298.74	11.2	15		13.1	8.4	13.2		11.3	7.7	11.9														High	2	0.2746	0	649.873	1.1	0.00072	92.5803	0	0.001169	0.55	2.95
FALSE	High	VNYQFTQI	1xTMT6plex [N-Term]	0.00335169	0	0.585	1	1	10	47472_sw_O08665	0	1241.67	366.4	405.3	491.3	370.2	378.3	393.5		274.4	260.8	198.9	387.8													High	2	0.4178	0	621.34	0.71	0.00044	44.5926	0	0.0009911	0.573	2.25
FALSE	High	VLYVWAQL	1xTMT6plex [N-Term]	0.00601068	0	0.496	1	1	2	23621_sw_Q99J56	0	1220.72	110.4	155.4	68	149.2	66.2	97.9		79.4	75.8	96	60.2													High	2	0.2965	0	610.866	0.29	0.00018	73.6028	0	0.001716	0.496	2.26
FALSE	High	VMVTNVTSL	1xOxidation [M2]; 1xTMT6plex [N-Term]	0.00247703	0	0.631	1	1	7	55852_sw_Q71LX4	0	1208.68	233.9	265.5	218.5	242	305.3	307.1	821.8	383.6	555.3	493.6	319.3													High	2	0.3522	0	604.842	0.44	0.00026	41.7392	0.003487	0.01196	0.219	2.47
FALSE	High	FSNVNLKEV	1xTMT6plex [K7]; 1xTMT6plex [N-Term]	0.00189148	0	0.672	1	1	1	52389_sw_Q3U1J4	0	1507.89	144	147.4	143.5	141.8	169.8	179.7	485.4	233.9	291.4	326.4	89.4													High	2	0.375	0	754.449	1.15	0.00087	34.506	0	0.0004871	0.672	2.4
FALSE	High	VLLRFIFL	1xTMT6plex [N-Term]	0.00474695	0	0.532	1	1	2	54845_sw_Q8CHG3	0	1249.82	14.9	25		21.5	21.1	18.4		11.3	14.8	12.2	11.2													High	2	0.4031	0	625.416	0.51	0.00032	94.2052	0	0.001325	0.532	1.91
FALSE	High	VNYYFERNM	1xTMT6plex [N-Term]	0.00353259	0	0.577	1	1	1	50304_sw_Q9D4H9	0	1464.71	54	64.1	66.2	75.8	42.3	55.1		50.2	40.3	35.3	75.3													High	2	0.5984	0	732.862	0.99	0.00072	27.8119	0	0.0009628	0.577	2.44
FALSE	High	VMLILEKL	1xTMT6plex [K7]; 1xTMT6plex [N-Term]	0.000985901	0	0.771	1	1	1	47859_sw_Q8BZ36	0	1416.93	15.3	19.9		18.6	12.4	13.2		12.4	7.7	11.9	9.7													High	2	0.4727	0	708.967	-0.33	-0.00023	81.2795	0	0.0002379	0.771	2.75
FALSE	High	VNWDFVEQV	1xTMT6plex [N-Term]	0.000311494	0	0.946	1	1	2	48120_tr_D3Z1N2	0	1364.7	148.1	140	164.5	132.1	171.5	162.4		102.3	105.9	102.9	134.7	56.51	50.69	44.14	46.34	49.95	78.43		56.53	44.3	79.74	34.23		High	2	0.2658	0	682.856	0.34	0.00023	62.6842	0	6.763e-05	0.946	2.37
FALSE	High	VNVYYTTM	1xOxidation [M8]; 1xTMT6plex [N-Term]	0.00178273	0	0.681	1	1	1	12337_sw_Q9QZV9	0	1235.62	266.9	234.2	321.4	275.4	339.7	234.7	205.7	196.5	209.7	129.9	298.8													High	2	0.3734	0	618.313	-0.08	-5e-05	19.6831	0	0.0004572	0.681	2.33
FALSE	High	VNIEFKDL	1xTMT6plex [K6]; 1xTMT6plex [N-Term]	0.00116993	0	0.745	1	1	6	45025_sw_Q64343	0	1435.86	984.3	783.9	1008.5	876.8	902.3	826.2		668	672.7	598.1	523.5	78.68	83.25	78.15	80.83	82.36	76.46		82.02	84.89	77.27	76.35		High	2	0.3555	0	718.433	1.64	0.00118	54.2565	0	0.0007204	0.617	2.56
FALSE	High	FVLVFPLM	1xOxidation [M8]; 1xTMT6plex [N-Term]	0.00271589	0	0.617	1	1	2	11827_tr_F8WGB3	0	1210.71	95.5	84.5	78.7	82.3	103.1	84.3		78.3	48.8	54.8	82.9													High	2	0.3167	0	605.859	0.22	0.00013	87.6046	0	0.0007189	0.617	2.21
FALSE	High	VNTTFLNFM	1xTMT6plex [N-Term]	0.00157321	0	0.7	1	1	1	53115_sw_P51432	0	1315.69	180.1	265	210.1	195.6	186.3	200.4		142.6	79.2	60.9	345.3													High	2	0.5327	0	658.351	1.52	0.001	63.3319	0	0.0003982	0.7	1.99
FALSE	High	FLLSLIDRL	1xTMT6plex [N-Term]	0.000973006	0	0.773	1	1	2	22569_sw_Q91UZ4	0	1318.83	18.3	28.3	11	24	21.5	26.1	49.1	30.7	35.2	43.6	29.6													High	2	0.4508	0	659.919	1.24	0.00082	98.1388	0	0.0002345	0.773	2.95
FALSE	High	VIQVFQQL	1xTMT6plex [N-Term]	0.00110264	0	0.754	1	1	26	7812_tr_B0QZX9_	0	1203.73	637.1	498.2	614.5	634.8	552.3	619.3	79.1	559.9	330.8	336.3	699.4	77.03	80.96	69.21	77.18	78.89	68.66		70.16	81.82	78.19	74.6		High	2	0.2185	0	602.368	-0.38	-0.00023	57.0753	0	0.0003377	0.723	2.38
FALSE	High	FILLLREVL	1xTMT6plex [N-Term]	0.00450417	0	0.54	1	1	3	49848_sw_Q6ZQ89	0	1344.88	9.7	12.3		8.4	14.1	11.8	30.8	11.7	24.1	24.9														High	2	0.1455	0	672.945	0.83	0.00056	99.2618	0	0.001394	0.525	2.2
FALSE	High	FILLFQRL	1xTMT6plex [N-Term]	0.00203345	0	0.661	1	1	1	49952_tr_E9Q1T9	0	1278.81	22.7	24.4	29	26.6	30.2	25.4		17.7	25.5	14.4	39.6													High	2	0.4919	0	639.911	1.22	0.00078	77.9625	0	0.0005277	0.661	2.46
FALSE	High	GQIQNKEVL	1xTMT6plex [K6]; 1xTMT6plex [N-Term]	0.00054874	0	0.86	1	1	1	55178_tr_E9QAE3	0	1486.9	203.5	197.9	212.7	191.4	240.4	212.7	918.4	308	450.6	526.2														High	2	0.5259	0	743.953	-0.09	-7e-05	19.6106	0	0.0001262	0.86	2.32
FALSE	High	GAPENSGISTL	1xTMT6plex [N-Term]	0.000570851	0	0.854	1	1	1	51553_sw_F8VPU2	0	1274.68	124.2	138.3	125.9	110.2	141.4	136.5	473.8	176.6	257.6	258.4	113.9													High	2	0.4053	0	637.842	-1.02	-0.00065	19.4039	0	0.0001318	0.854	2.64
FALSE	High	VNTTFLNFM	1xOxidation [M9]; 1xTMT6plex [N-Term]	0.000346101	0	0.93	1	1	1	53115_sw_P51432	0	1331.69	99.2	98.8	118.9	97.8	127.7	117		82.5	93.1	73.6	115													High	2	0.471	0	666.348	0.92	0.00061	46.9231	0	7.603e-05	0.93	2.59
FALSE	High	FSKVNIQVL	1xTMT6plex [K3]; 1xTMT6plex [N-Term]	0.00459373	0	0.537	1	1	3	39730_sw_Q9Z2F2	0	1505.95	495.5	700.7	328	562	493.1	564.8	2250.1	805.4	946.1	1254.8		41.16	43.05	46.68	46.09	22.96	26.92	79.48	17.85	50.39	26.4			High	2	0.3969	0	753.477	0.75	0.00057	44.8964	0	0.001283	0.537	1.94
FALSE	High	VITKFINV	1xTMT6plex [K4]; 1xTMT6plex [N-Term]	0.00450417	0	0.54	1	1	10	45658_tr_Q6NZH9	0	1391.9	774.5	810.7	902.4	801	668.9	777.5		617.8	476.6	451.6	301.8	30.37	31.33	35.11	30.03	32.1	24.47		25.9	44.91	15.14	51.01		High	2	0.3568	0	696.455	0.08	6e-05	63.1146	0	0.001255	0.54	1.85
FALSE	High	FVLLNFAEM	1xTMT6plex [N-Term]	0.000803903	0	0.802	1	1	1	47951_sw_Q9EQH3	0	1312.72																							NoQuanValues	High	2	0.2844	0	656.863	0.52	0.00034	89.1291	0	0.0001917	0.802	2.11
FALSE	High	FVIVFQNL	1xTMT6plex [N-Term]	0.00145375	0	0.712	1	1	3	51220_tr_A0A0A0	0	1208.72	308.8	373.8	298.4	354.3	316.3	341.1		217.8	236.4	168.7	324													High	2	0.4118	0	604.866	0.49	0.0003	77.7828	0	0.0003657	0.712	2.55
FALSE	High	VIQDFVKM	1xTMT6plex [K7]; 1xTMT6plex [N-Term]	0.000459369	0	0.887	1	1	1	15318_sw_Q8BHG9	0	1437.85																							NoQuanValues	High	2	0.3165	0	719.432	1.49	0.00107	45.1941	0	0.000104	0.887	2.78
FALSE	High	VNVDYSKL	1xTMT6plex [K7]; 1xTMT6plex [N-Term]	0.000450384	0	0.89	1	1	6	5236_sw_Q62425_	0	1395.82	1123	971.6	1172	1084.1	986.9	908.8		717	721.3	614.5	585.3													High	2	0.5629	0	698.416	-0.2	-0.00014	28.3448	0	0.0001018	0.89	3.18
FALSE	High	FVIFNNTYI	1xTMT6plex [N-Term]	0.000346101	0	0.93	1	1	1	39803_tr_E0CZE0	0	1359.75	30.6	33.1	24.7	25	36.8	38.9		47.1	52.5	46.8	63.8													High	2	0.4454	0	680.379	0.19	0.00013	68.7807	0	7.63e-05	0.93	2.29
FALSE	High	AAVIAHDFL	1xTMT6plex [N-Term]	0.0116233	0.000775297	0.395	1	1	4	9913_tr_S4R2N1_	0	1185.68	195.2	220.3	191.5	185.6	215.3	234.4	703.6	309.3	383.6	368	341													High	2	0.5723	0	593.345	-0.32	-0.00019	38.5909	0.0007416	0.003515	0.395	1.73
FALSE	High	QQYLFDRL	1xTMT6plex [N-Term]	0.00901554	0.000775297	0.434	1	1	1	52536_sw_Q8BHG1	0	1311.73	131.1	132.5	143.2	123.9	145	119.6		101	83.1	55.6	169.4													High	2	0.4801	0	656.367	1.32	0.00087	32.2675	0.0007416	0.00266	0.434	2.77
FALSE	High	TTPQNQVDM	1xTMT6plex [N-Term]	0.00901554	0.000775297	0.434	1	1	1	18680_sw_Q99LU0	0	1262.62	14.8	14.3	15.3	17.2	8.9	15.2	68.3	21.9	42.6	25.8	26.3													High	2	0.4532	0	631.817	0.86	0.00054	11.1454	0.0007416	0.002668	0.434	2.67
FALSE	High	SITENQEFL	1xTMT6plex [N-Term]	0.00667459	0.000775297	0.48	1	1	10	45859_tr_Q99K53	0	1309.68	190.5	236.4	186	227.8	190.9	240.9	831.8	342.2	417.9	345.4	448.7													High	2	0.313	0	655.345	-0.24	-0.00016	40.1819	0.001016	0.004631	0.356	2.46
FALSE	High	SAALNKDFL	1xTMT6plex [K6]; 1xTMT6plex [N-Term]	0.0117755	0.000775297	0.393	1	1	1	56193_tr_E9Q309	0	1436.85	88.9	84.8	92.8	79.8	118.2	100.8	198.2	134.4	116.9	160.4														High	2	0.2731	0	718.93	1.3	0.00093	33.0153	0.0007416	0.003557	0.393	2.16
FALSE	High	SALAPYLPSPV	1xTMT6plex [N-Term]	0.0120856	0.000775297	0.389	1	1	1	31632_tr_E9Q7G6	0	1343.78	39.5	41.9	38.4	36.9	42.4	46	150.7	59.7	80.6	69.2	74.6													High	2	0.6113	0	672.393	1.58	0.00106	48.954	0.0007416	0.003665	0.389	2.47
FALSE	High	SGYKFGVL	1xTMT6plex [K4]; 1xTMT6plex [N-Term]	0.00994201	0.000775297	0.419	1	1	5	26433_sw_Q9D902	0	1328.8	341.1	352.2	418.3	334	431.6	364.4		264.4	613.2	207.1	237.1	116.39	106.02	107.89	107.74	103.04	106.86		112.31		116.09	82.91		High	2	0.4167	0	664.903	0.59	0.00039	33.192	0.0007416	0.002955	0.419	2.28
FALSE	High	SIASFVTL	1xTMT6plex [N-Term]	0.00750867	0.000775297	0.462	1	1	1	30735_sw_E9Q6Z5	0	1066.63	285.7	248.9	301.4	284.6	255.3	303.4		228.4	141.9	124.8	350.7													High	2	0.2682	0	533.822	1.14	0.00061	52.9471	0.0007416	0.002177	0.462	1.79
FALSE	High	VGIGFSNL	1xTMT6plex [N-Term]	0.012566	0.000775297	0.383	1	1	2	32672_sw_Q9JJT0	0	1035.6	440.3	428.7	454.3	405.2	437.6	387.7		306.9	277.2	147.2	528													High	2	0.3982	0	518.306	0.9	0.00046	44.1257	0.0007416	0.003833	0.383	2.21
FALSE	High	VIYNFLSL	1xTMT6plex [N-Term]	0.0112514	0.000775297	0.4	1	1	1	34567_sw_Q8BG09	0	1197.71	86.5	100.2	111.4	91.1	80.2	94.9		72.7	38	52.2	99.1													High	2	0.2857	0	599.358	0.39	0.00023	80.3015	0.0007416	0.003392	0.4	2.03
FALSE	High	AQILNQVMM	2xOxidation [M8; M9]; 1xTMT6plex [N-Term]	0.010007	0.000775297	0.418	1	1	1	51637_sw_O08901	0	1308.69																							NoQuanValues	High	2	0.464	0	654.846	-0.44	-0.00029	23.8075	0.0007416	0.002991	0.418	2.22
FALSE	High	VIYWFRQI	1xTMT6plex [N-Term]	0.00822805	0.000775297	0.448	1	1	1	11140_sw_Q9CQT9	0	1353.79	113.5	142.2	128.9	137	126.1	137.3		126.2	93.4	109.4	125.4													High	2	0.2748	0	677.398	0.78	0.00053	54.0913	0.0007416	0.002416	0.448	2.22
FALSE	High	SLIALAKL	1xTMT6plex [K7]; 1xTMT6plex [N-Term]	0.00937542	0.000775297	0.428	1	1	1	52858_sw_Q9EPE9	0	1286.88	98.1	96.4	99.3	100.9	101.4	88		73	72.1	62.9	62.4													High	2	0.0583	0	643.945	0.93	0.0006	49.8946	0.0007416	0.002776	0.428	2.23
FALSE	High	TSVRFTQL	1xTMT6plex [N-Term]	0.00956065	0.000775297	0.425	1	1	2	27063_sw_Q9D6T0	0	1180.69	299.1	246.4	408.7	319.9	347.8	279.9		203.2	238.9	154.8	242.6													High	2	0.3895	0	590.848	0.13	8e-05	23.2709	0.0007416	0.00347	0.397	1.9
FALSE	High	ISVLFSFL	1xTMT6plex [N-Term]	0.00968614	0.000775297	0.423	1	1	4	49366_sw_Q80Y44	0	1154.7	72.9	111.9	21	122.6	71.2	62.9		56	20.7	64.1	44.8	71.73	70.03		69.5	84.47	97.23		73.83		62.94	114.92		High	2	0.2376	0	577.852	-4.5	-0.0026	107.752	0.0007416	0.002884	0.423	1.81
FALSE	High	ISYSFSVL	1xTMT6plex [N-Term]	0.0108205	0.000775297	0.406	1	1	1	30729_sw_Q6J9G1	0	1144.65	444.5	517.1	316.1	503.4	309.8	406.3		329.2	231.5	205.2	476.1													High	2	0.1493	0	572.826	0.47	0.00027	52.2074	0.0007416	0.003238	0.406	2.21
FALSE	High	YQVENIVDTL	1xTMT6plex [N-Term]	0.00641751	0.000775297	0.486	1	1	1	53122_sw_Q6ZQ73	0	1422.77	102.8	96.8	86.2	94.9	97.8	104.4	289.8	140.2	143.3	123.3	173.4													High	2	0.3368	0	711.889	1.44	0.00102	48.5372	0.0007416	0.001844	0.486	1.9
FALSE	High	TTFSYVNNM	1xOxidation [M9]; 1xTMT6plex [N-Term]	0.0126479	0.000775297	0.382	1	1	1	22712_tr_H3BJ49	0	1321.63	26.3	23.2	28	18.2	35.1	35		19.5	22.1	18.3	20.5													High	2	0.5	0	661.318	-0.93	-0.00061	17.6298	0.0007416	0.003858	0.382	2.36
FALSE	High	TVISLLTGL	1xTMT6plex [N-Term]	0.00919374	0.000775297	0.431	1	1	1	35529_tr_D6REF2	0	1145.73	20.9	26.7	27.8	17.1	21.8	19.5		15.7	9.9	5.6	16.6													High	2	0.0833	0	573.371	0.86	0.00049	84.5906	0.0007416	0.002727	0.431	2.52
FALSE	High	KAFTYINL	1xTMT6plex [K1]; 1xTMT6plex [N-Term]	0.0113248	0.000775297	0.399	1	1	8	40002_tr_Q8C872	0	1427.87	2246.2	2197.9	2039.7	2720.2	6447.5	1941.3	446.4	1830	983.5	1582.2	744.7	107.77	108.36	112.77	104.2		103.64		107.2	111.51	107.98	109.8		High	2	0.2979	0	714.437	0.68	0.00049	52.0741	0.0007416	0.003448	0.398	1.88
FALSE	High	YQVANGMDFL	1xTMT6plex [N-Term]	0.00641751	0.000775297	0.486	1	1	1	52006_sw_P05622	0	1386.69	91.5	96.4	103.4	100.9	90.7	97.5	280.6	131.8	163.2	144.5	193.2													High	2	0.3925	0	693.851	1.09	0.00076	47.2711	0.0007416	0.001845	0.486	2.65
FALSE	High	QQQSNYGPM	1xOxidation [M9]; 1xTMT6plex [N-Term]	0.00680694	0.000775297	0.477	1	1	1	31725_sw_Q8BG05	0	1297.6																							NoQuanValues	High	2	0.4959	0	649.304	-2.07	-0.00134	6.395	0.0007416	0.001957	0.477	2.46
FALSE	High	SILQYSNV	1xTMT6plex [N-Term]	0.0104059	0.000775297	0.412	1	1	1	33134_sw_Q9WUE4	0	1152.65	120.5	110.8	145.1	121.2	124.2	102.5		83.3	91.1	62.4	131.9													High	2	0.3869	0	576.828	2.93	0.00169	31.5169	0.0007416	0.003103	0.412	1.99
FALSE	High	VGPEHGTEI	1xTMT6plex [N-Term]	0.011548	0.000775297	0.396	1	1	1	55885_tr_L7N451	0	1167.62	63.7	74.6	50.5	75.8	75.4	74.3	311.4	92.4	171.1	163.8	78.6													High	2	0.5697	0	584.314	-0.68	-0.0004	11.9977	0.0007416	0.003478	0.396	1.65
FALSE	High	VVLLFETAL	1xTMT6plex [N-Term]	0.00828196	0.000775297	0.447	1	1	2	46448_sw_P11499	0	1233.77	53.6	65.7	25.5	65.8	36.4	46.3		43.6	28.9	51.2	40.4													High	2	0.5196	0	617.386	-0.13	-8e-05	90.0616	0.0007416	0.002426	0.447	2.04
FALSE	High	TVFSFLGL	1xTMT6plex [N-Term]	0.00707947	0.000775297	0.471	1	1	2	8021_sw_Q8BG73_	0	1112.66	47.9	38.5	56	46.1	49.8	41.1		37.8	14.5	32.9	46.5													High	2	0.2183	0	556.832	0.99	0.00055	89.7641	0.0007416	0.002045	0.471	2.29
FALSE	High	QNYTYSSL	1xTMT6plex [N-Term]	0.00741112	0.000775297	0.464	1	1	2	31030_sw_Q810S1	0	1204.6	123	116.1	150.6	129.3	137.3	112		84.2	106.4	72.9	123.6													High	2	0.4455	0	602.806	0.65	0.00039	17.2294	0.0007416	0.002145	0.464	2.11
FALSE	High	ISVQFNQL	1xTMT6plex [N-Term]	0.00889863	0.000775297	0.436	1	1	1	50777_tr_A2API3	0	1177.68	325.2	309	360.5	298	332.1	292.1		240.5	206.3	163.3	327.3													High	2	0.2664	0	589.342	-0.36	-0.00021	44.5446	0.0007416	0.002627	0.436	2.29
FALSE	High	IVGINLTEM	1xTMT6plex [N-Term]	0.0104059	0.000775297	0.412	1	1	1	26496_sw_Q8BGF6	0	1218.7	426.7	499.1	339	467.6	318.2	473.5	1158.2	615.9	691.2	641.5	838.4													High	2	0.3096	0	609.853	1.05	0.00064	53.714	0.0007416	0.003108	0.412	1.97
FALSE	High	KNYDFAQVL	1xTMT6plex [K1]; 1xTMT6plex [N-Term]	0.0104739	0.000775297	0.411	1	2	13	52635_sw_Q8BGF7	0	1555.89	2741.4	2840.1	2902.7	2702	2892.6	2664.4		2019.8	2010.8	1817.4	1123.2	37.05	40.36	44.93	38.61	41.63	25.38		28.09	62.6	44.59	7.6		High	2	0.4198	0	778.448	0.02	1e-05	37.8007	0.0007416	0.003592	0.392	1.62
FALSE	High	SLLQLEWHI	1xTMT6plex [N-Term]	0.00663105	0.000775297	0.481	1	1	1	55343_sw_A8C756	0	1367.79	59.2	113.9	14.3	80.3	66.8	97.9	135.7	86.9	181.6	162.1	94.4													High	2	0.4051	0	684.399	1.82	0.00124	55.0094	0.0007416	0.001909	0.481	1.95
FALSE	High	RIVELFRNL	1xTMT6plex [N-Term]	0.0106112	0.000775297	0.409	1	1	1	47420_sw_P42227	0	1388.86	128.3	137	189	130	172.7	131.2		96.2	120.3	66.3	235.4													High	2	0.5217	0	694.933	0.57	0.00039	43.4689	0.0007416	0.003169	0.409	2.07
FALSE	High	VVILFHFL	1xTMT6plex [N-Term]	0.0102046	0.000775297	0.415	1	1	1	24329_sw_Q9D0Z3	0	1216.77	13.8	19	6.7	15	14.6	12.3		8	9.6	12.4														High	2	0.2449	0	608.887	0.42	0.00025	87.6261	0.0007416	0.003037	0.415	1.47
FALSE	High	SGLQNFEAL	1xTMT6plex [N-Term]	0.00872609	0.000775297	0.439	1	1	4	50354_sw_Q99KD5	0	1207.65	366.2	423.7	339.4	361.2	436.1	468.1	1169	616.2	695.4	702	593.6													High	2	0.2996	0	604.329	-0.3	-0.00018	45.5643	0.001472	0.006116	0.316	2.27
FALSE	High	SGVINGPSTM	1xTMT6plex [N-Term]	0.00901554	0.000775297	0.434	1	1	1	1637_tr_G3UXZ6_	0	1191.62	18.6	24.5	18.2	18.8	18.2	19.3	83.3	24.3	39.7	35.8	24.9													High	2	0.6361	0	596.315	-1.04	-0.00062	18.477	0.0007416	0.002665	0.434	2.94
FALSE	High	SAVVDKDFL	1xTMT6plex [K6]; 1xTMT6plex [N-Term]	0.00680694	0.000775297	0.477	1	1	4	31005_sw_P55264	0	1451.85	446.3	499.7	418.5	433.7	491.2	522.2	1643.6	701.9	898.6	1003.2	368.4													High	2	0.3448	0	726.431	1.93	0.0014	34.9174	0.006365	0.02461	0.114	2.61
FALSE	High	NANTNTEVL	1xTMT6plex [N-Term]	0.00637563	0.000775297	0.487	1	2	1	21220_sw_Q9D8B3	0	1204.64	248.5	232.2	244.4	223.6	289.7	259.7	939.2	332.5	620	568.4	195.4													High	2	0.4093	0	602.823	0.74	0.00045	13.8141	0.0007416	0.001827	0.487	1.93
FALSE	High	SAVTNKAYVF	1xTMT6plex [K6]; 1xTMT6plex [N-Term]	0.00889863	0.000775297	0.436	1	1	1	38205_sw_O35114	0	1557.9	189.4	202.6	166.7	176.7	232.3	246.6	548.7	318.8	366.6	434.1	100.2													High	2		0.005	779.457	1.72	0.00134	28.9666	0.0007416	0.00262	0.436	1.98
FALSE	High	VFTEVANL	1xTMT6plex [N-Term]	0.00925391	0.000775297	0.43	1	1	63	50470_sw_Q62141	0	1121.64	1613.2	1475.3	1673.3	1436.8	1485.4	1337.3	992	1230.4	1081.3	743.9	1561.4	96.89	98.42	103.07	94.83	104.07	96.72		99.09	111.86	107.17	87.73		High	2	0.0202	0	561.324	0.69	0.00038	61.3758	0.001016	0.004716	0.353	2.48
FALSE	High	NGPQNIYNL	1xTMT6plex [N-Term]	0.00850116	0.000775297	0.443	1	1	2	6940_sw_Q8K3C0_	0	1261.67	161.9	142.2	168.2	132.3	180.1	170.7	550.4	225.7	329.7	307.8	190.3													High	2	0.341	0	631.341	0.82	0.00052	26.0039	0.0007416	0.002492	0.443	2.17
FALSE	High	VAPQYQEL	1xTMT6plex [N-Term]	0.00844583	0.000775297	0.444	1	1	1	23714_tr_A2AIH8	0	1176.65	178.7	174	228.3	177.3	163.1	148.1		120.5	110.4	89.9	151													High	2	0.3648	0	588.827	0.28	0.00016	22.9719	0.0007416	0.002484	0.444	2.33
FALSE	High	AIIEYMPLL	1xTMT6plex [N-Term]	0.0071727	0.000775297	0.469	1	1	1	44801_tr_Q3TTF6	0	1291.75	31.6	43.8	38.6	29.3	33.3	23.3		18.3	25.8	11	31													High	2	0.4444	0	646.381	1.16	0.00075	82.2603	0.0007416	0.002075	0.469	2.25
FALSE	High	NNYVYAGL	1xTMT6plex [N-Term]	0.0112514	0.000775297	0.4	1	1	8	47512_sw_Q8CIK8	0	1142.6	518.6	477.1	554.6	450.3	586.9	451.5		323.2	362.9	270.8	357.2													High	2	0.0437	0	571.805	-1.64	-0.00094	27.6186	0.0007416	0.003386	0.4	2.06
FALSE	High	AAYRYPYL	1xTMT6plex [N-Term]	0.00621079	0.000775297	0.491	1	1	1	39455_tr_G5E897	0	1245.68	85.2	108.8	105.2	84.8	109.6	81.7		70.3	55.6	45.3	102.4													High	2	0.2139	0	623.345	-0.01	-1e-05	24.699	0.0007416	0.001772	0.491	2.01
FALSE	High	VFLSLADL	1xTMT6plex [N-Term]	0.0120074	0.000775297	0.39	1	1	1	34482_sw_Q9D1Q6	0	1106.67																							NoQuanValues	High	2	0.343	0	553.838	1.93	0.00107	79.4467	0.0007416	0.00364	0.39	2.07
FALSE	High	AIFNFQSL	1xTMT6plex [N-Term]	0.0062516	0.000775297	0.49	1	1	4	4149_sw_Q9CR64_	0	1168.66	312.6	310.7	329.1	347.9	278.9	352.8		226.9	223.1	156.7	278.2	73.99	73.5	74.24	69.7	89.36	67.49		80.64	51.3	69.6	91.73		High	2	0.1896	0	584.832	0.56	0.00033	55.6376	0.0007416	0.001792	0.49	2.11
FALSE	High	NSIIMLEAL	1xTMT6plex [N-Term]	0.00913395	0.000775297	0.432	1	1	1	4554_sw_P62309_	0	1232.71	17.6	13.3	21	11	18.4	16.1		21.2	21	30	15.1													High	2	0.2452	0	616.86	0.12	8e-05	58.9338	0.0007416	0.002693	0.432	2.08
FALSE	High	YGLKNLTAL	1xTMT6plex [K4]; 1xTMT6plex [N-Term]	0.0106112	0.000775297	0.409	1	1	15	40102_sw_Q9EQ32	0	1450.9	1989.5	2176.6	1881.7	1978.6	2281.5	2663.3	6165.4	3534.1	3766.4	4713.8	973.9	116.6	116.62	114.93	117.43	112.99	113.72	120.16	116.73	117.04	114.99	108.24		High	2	0.5838	0	725.956	0.75	0.00055	51.1594	0.003487	0.01163	0.224	1.97
FALSE	High	NSMVLFDHM	1xTMT6plex [N-Term]	0.0106806	0.000775297	0.408	1	1	1	54701_sw_Q64511	0	1322.64	174.8	149.6	157.6	147.4	106.4	138.4	472.9	229.5	153.5	239.6	225.3													High	2	0.5818	0	661.825	0.03	2e-05	37.0504	0.0007416	0.0032	0.408	2.2
FALSE	High	SAYLFKQGL	1xTMT6plex [K6]; 1xTMT6plex [N-Term]	0.0108205	0.000775297	0.406	1	1	1	17931_sw_Q8C1A9	0	1484.89	47	35.8	74.4	41.7	51.5	43.7		46	61.6	73.6														High	2	0.3416	0	742.948	0.75	0.00056	38.4119	0.0007416	0.00325	0.406	1.61
FALSE	High	NSMVLFDHM	1xOxidation [M3]; 1xTMT6plex [N-Term]	0.00736282	0.000775297	0.465	1	1	1	54701_sw_Q64511	0	1338.64	54.9	48.1	49.9	48.8	64.1	60.8	241.5	99.7	68.7	134.3	68.8													High	2	0.3526	0	669.823	0.27	0.00018	26.9464	0.0007416	0.00213	0.465	1.9
FALSE	High	AGYMYTQL	1xOxidation [M4]; 1xTMT6plex [N-Term]	0.0101383	0.000775297	0.416	1	1	5	56426_sw_A2AN08	0	1191.59	695.4	694.3	707.7	664.1	704.5	681	930.9	722.1	748.8	815.5	403.3													High	2	0.6452	0	596.299	-0.82	-0.00049	20.9002	0.0007416	0.003019	0.416	1.86
FALSE	High	NSMVLFDHV	1xOxidation [M3]; 1xTMT6plex [N-Term]	0.0116992	0.000775297	0.394	1	1	1	54470_sw_Q01320	0	1306.67	37.2	21.9	41.1	22.3	51.9	46.1	144	67.2	64.4	97.3	35													High	2	0.5085	0	653.837	0.67	0.00044	25.5594	0.0007416	0.003534	0.394	1.77
FALSE	High	VILSFRSL	1xTMT6plex [N-Term]	0.00937542	0.000775297	0.428	1	1	9	52333_tr_A2AS98	0	1163.73	312.7	403.3	295.4	388.9	315	323.9		228.5	233.9	208.2	308.5	59.08	69.71	72.57	71.88	67.57	57.89		51.76	82.25	77.41	63.23		High	2	0.1111	0	582.371	-0.46	-0.00027	60.7946	0.0007416	0.002778	0.428	2.43
FALSE	High	SAPENAVRM	1xOxidation [M9]; 1xTMT6plex [N-Term]	0.00889863	0.000775297	0.436	1	1	2	10759_sw_O35127	0	1219.63	57.1	66.3	67	62.3	55	57.1	229	80.3	120	119.7	92.3													High	3	0.503	0	407.215	1.06	0.00043	6.9291	0.0007416	0.003403	0.399	3.34
FALSE	High	GAPLNIHKV	1xTMT6plex [K8]; 1xTMT6plex [N-Term]	0.00760749	0.000775297	0.46	1	1	1	48267_sw_Q80XQ2	0	1406.89	158.9	183.2	167.6	166.6	205.3	172.3	816	271	365.7	444.3														High	3	0.652	0	469.634	-0.08	-4e-05	19.6246	0.0007416	0.002213	0.46	2.73
FALSE	High	SAMVFSAM	2xOxidation [M3; M8]; 1xTMT6plex [N-Term]	0.00907455	0.000775297	0.433	1	1	2	14024_sw_P63082	0	1104.53	247.1	121.2	244.6	178.8	290.2	196.1	168.2	239	68.1	195	190.7													High	2	0.5277	0	552.768	1.3	0.00072	15.1977	0.0007416	0.002686	0.433	2.35
FALSE	High	SAILNGRNL	1xTMT6plex [N-Term]	0.0123235	0.000775297	0.386	1	1	1	55815_sw_Q8VHY0	0	1186.71	18.2	16	18.4	13.9	22.9	16.5	64.9	25	28.9	32.2	16.2													High	2	0.2291	0	593.859	-0.34	-0.0002	19.9867	0.0007416	0.003749	0.386	2.27
FALSE	High	KGFYFAKL	2xTMT6plex [K1; K7]; 1xTMT6plex [N-Term]	0.00931447	0.000775297	0.429	1	1	1	56178_sw_Q9ERU9	0	1661.04	564.4	514.1	565	544.8	548.8	517		419	260.8	361.7														High	3	0.51	0	554.351	0.13	7e-05	39.7283	0.0007416	0.002755	0.429	3
FALSE	High	VAYWRQAGL	1xTMT6plex [N-Term]	0.0120074	0.000775297	0.39	1	1	4	2252_sw_P56382_	0	1292.73	317.6	241.1	379.1	250.7	340	307.7		226.2	188.4	113.6	359.7													High	2	0.3846	0	646.869	0.17	0.00011	29.4031	0.0007416	0.003639	0.39	2.34
FALSE	High	YQGQNAWFL	1xTMT6plex [N-Term]	0.0105424	0.000775297	0.41	1	1	1	41948_sw_P10852	0	1355.69	246.5	280	224	248.9	315.1	335.5	731.1	407	473	455.1	515.4													High	2	0.3275	0	678.351	0.24	0.00016	46.7172	0.0007416	0.003157	0.41	2.29
FALSE	High	YQLENIQVL	1xTMT6plex [N-Term]	0.0071727	0.000775297	0.469	1	1	1	55537_tr_E9QL53	0	1348.77	200.9	225.7	156.3	207.8	214.6	262.1	693.6	334.7	341.9	378.3	403													High	2	0.1227	0	674.888	0.72	0.00049	46.7962	0.0007416	0.002083	0.469	1.63
FALSE	High	VDVTNTTFL	1xTMT6plex [N-Term]	0.00637563	0.000775297	0.487	1	1	29	21545_tr_D3Z315	0	1238.68	901	1033.1	681.6	894.5	897.5	969.3	2582.1	1331.3	1781.5	1567	1580.4	100.12	101.74	85.75	100.9	96.29	92.15	105.12	95.62	103.83	99.71	96.03		High	2	0.2802	0	619.844	-2.33	-0.00144	115.57	0.002861	0.0104	0.24	2.07
FALSE	High	SAIMNPASKVI	1xOxidation [M4]; 1xTMT6plex [K9]; 1xTMT6plex [N-Term]	0.00671842	0.000775297	0.479	1	1	1	54836_sw_Q68FD5	0	1604.94	130.2	136.9	133.4	125.3	201.2	191.6	457.9	219.1	331.7	342	81.1													High	3	0.6384	0	535.653	-0.06	-3e-05	28.8509	0.0007416	0.001931	0.479	1.77
FALSE	High	VFLKLLPI	1xTMT6plex [K4]; 1xTMT6plex [N-Term]	0.00796362	0.000775297	0.453	1	1	1	24366_sw_P07628	0	1400.96																							NoQuanValues	High	2	0.4481	0	700.986	0.62	0.00043	86.1062	0.0007416	0.002323	0.453	1.54
FALSE	High	AHYTYNNL	1xTMT6plex [N-Term]	0.00822805	0.000775297	0.448	1	1	1	41322_sw_Q8BLV3	0	1224.62	15.5	21.1		30.2	10	12.2		9.5	12.2		32.8													High	2	0.4493	0	612.814	0.17	0.00011	12.5575	0.0007416	0.002412	0.448	2.07
FALSE	High	VGIENIHVM	1xTMT6plex [N-Term]	0.0086129	0.000775297	0.441	1	1	2	43644_sw_Q8VE11	0	1240.69	94.1	126	53.1	113.7	71.8	101.9	283.1	132	177.1	144.5	204.4													High	2	0.4213	0	620.851	1.44	0.00089	34.1375	0.002118	0.008374	0.271	1.97
FALSE	High	AAYGFRNI	1xTMT6plex [N-Term]	0.00925391	0.000775297	0.43	1	1	1	37329_sw_Q9CYQ7	0	1140.64	49.1	49.8	65.2	63.2	55.7	53.3		40.9	28.7	25.6	54.8													High	2	0.3128	0	570.822	-0.35	-0.0002	19.9581	0.0007416	0.002742	0.43	1.95
FALSE	High	VLVILLQTL	1xTMT6plex [N-Term]	0.0108205	0.000775297	0.406	1	1	1	52708_sw_Q9Z277	0	1240.84	10.9	18.4		11.6	14.6	16.7		15.5	44.3	29.5	21.3													High	2	0.2955	0	620.926	1.17	0.00073	109.556	0.0007416	0.003241	0.406	1.76
FALSE	High	VGFIYGYV	1xTMT6plex [N-Term]	0.00878323	0.000775297	0.438	1	1	2	14730_sw_Q9D958	0	1146.64	143	141.1	127.3	149.9	143.5	139.1		137.6	114.8	125.3	180.7	32.61	20.34	53.92	21.62	37.44	17.06		13.54	25.12	54.25	22.33		High	2	0.5959	0	573.824	0.56	0.00032	51.5092	0.0007416	0.002582	0.438	1.93
FALSE	High	VAFAFELM	1xTMT6plex [N-Term]	0.0077076	0.000775297	0.458	1	1	1	32215_sw_Q9ES46	0	1156.63	26.1	28.9	21.3	30.4	15.1	19.4		20.8	9.6	15.4	14.8													High	2	0.4197	0	578.818	0.41	0.00024	74.5716	0.0007416	0.002239	0.458	1.93
FALSE	High	VAFAFKKL	2xTMT6plex [K6; K7]; 1xTMT6plex [N-Term]	0.00968614	0.000775297	0.423	1	1	1	38244_sw_Q8CFA1	0	1611.06	165.4	157.1	193.3	166.6	168.2	176.8		146.4	92.2	141.9														High	3	0.7035	0	537.692	0.64	0.00034	42.5824	0.0007416	0.002877	0.423	1.99
FALSE	High	ANYEFSQV	1xTMT6plex [N-Term]	0.0116233	0.000775297	0.395	1	1	3	27230_sw_P56528	0	1186.59	602.3	616.9	584.6	602	569.9	629.3		489.7	383	280.1	767.4													High	2	0.2353	0	593.801	0.41	0.00024	22.0556	0.0007416	0.003505	0.395	1.87
FALSE	High	SGPRNSGINYM	1xOxidation [M11]; 1xTMT6plex [N-Term]	0.00884075	0.000775297	0.437	1	1	1	48344_sw_Q9QZK2	0	1440.71	12.2	8.1	10.4	8.4	16.2	12.8		17.5	23.8	22.9														High	2	0.1257	0	720.859	0.49	0.00035	7.7923	0.0007416	0.002615	0.437	1.83
FALSE	High	SGPRNSGINYM	1xTMT6plex [N-Term]	0.00791175	0.000775297	0.454	1	1	1	48344_sw_Q9QZK2	0	1424.72	12	12.8		10.4	13.2	11.9		14.8	19.3	14.4	18.7													High	2	0.4275	0	712.861	-0.07	-5e-05	12.3502	0.0007416	0.002305	0.454	2.69
FALSE	High	VWIQKTSEM	1xTMT6plex [K5]; 1xTMT6plex [N-Term]	0.00872609	0.000775297	0.439	1	1	1	39459_sw_Q99L48	0	1579.89	58.4	66.2	76	72.9	49.8	45.5		40.7	38.3	30.2	45.1													High	2	0.2946	0	790.451	2.13	0.00168	32.3088	0.0007416	0.002576	0.439	2.24
FALSE	High	SGPINFTVFL	1xTMT6plex [N-Term]	0.0118523	0.000775297	0.392	1	1	2	15519_sw_P97457	0	1323.75	79	109.9	55.6	81.2	85.7	96.6	209	118.5	181	199.6	77.1													High	2	0.2408	0	662.38	1.12	0.00074	78.2307	0.0007416	0.003587	0.392	1.91
FALSE	High	LVYQFKEM	1xTMT6plex [K6]; 1xTMT6plex [N-Term]	0.00612996	0.000775297	0.493	1	1	4	44729_sw_Q9Z2U4	0	1515.86	313.2	282.7	360.5	320.6	191.6	237.2		243.7	127.3	163.9	139.9	23.52	43.31	15.91	37.58	41.41	33.1		3.66	75.5	22.58	65.91		High	2	0.3061	0	758.437	1.05	0.0008	41.6311	0.001472	0.005906	0.321	2.45
FALSE	High	LVYQFKEM	1xOxidation [M8]; 1xTMT6plex [K6]; 1xTMT6plex [N-Term]	0.00650209	0.000775297	0.484	1	1	2	44729_sw_Q9Z2U4	0	1531.86	534.7	488.7	642.9	489.2	760.5	628.4		443.5	444.9	360.5	311.1													High	3	0.2928	0	511.29	-2.12	-0.00108	30.608	0.0007416	0.001868	0.484	2.63
FALSE	High	ANINFPNL	1xTMT6plex [N-Term]	0.0111059	0.000775297	0.402	1	1	1	56444_sw_Q6PDK2	0	1131.64	258.1	272.2	297.7	262.6	244.7	241.4		208.9	173.9	155.5	319													High	2	0.2428	0	566.322	-0.06	-3e-05	44.2813	0.0007416	0.003351	0.402	1.73
FALSE	High	IVYTFMTHF	1xOxidation [M6]; 1xTMT6plex [N-Term]	0.0102713	0.000775297	0.414	1	1	1	56235_sw_Q6ZQ93	0	1403.72	59.2	56.2	71.3	62	86.4	76.6		66.5	50.5	52.2	87.9													High	2	0.4977	0	702.366	0.52	0.00036	43.56	0.0007416	0.003079	0.414	2.19
FALSE	High	VWIQVSRL	1xTMT6plex [N-Term]	0.00612996	0.000775297	0.493	1	1	1	54683_tr_F8VPZ3	0	1229.76	201.7	311.2	154.9	257.6	214.6	238.4		187	148.4	147	237.2													High	2	0.4444	0	615.382	0.1	6e-05	43.2711	0.0007416	0.001749	0.493	2.16
FALSE	High	SALENAENHV	1xTMT6plex [N-Term]	0.00680694	0.000775297	0.477	1	1	1	43227_sw_Q32P12	0	1312.67	12.3	11.4	10.2	10.1	6.2	12	60.8	16.6	36.3	25.8	14.1													High	2	0.5406	0	656.839	1.6	0.00105	12.295	0.0007416	0.001963	0.477	2.83
FALSE	High	VAISPGKHYL	1xTMT6plex [K7]; 1xTMT6plex [N-Term]	0.00822805	0.000775297	0.448	1	1	1	55120_sw_Q2EMV9	0	1542.94	107.5	205.6	54.8	176.7	103.6	143.6	573.7	194.8	229	172.1	294.1													High	3	0.4194	0	514.985	0.32	0.00017	24.4414	0.0007416	0.002419	0.448	2.48
FALSE	High	VWISILEL	1xTMT6plex [N-Term]	0.00801582	0.000775297	0.452	1	1	2	55013_sw_Q9EQW7	0	1201.74	36.1	29.4	45	27.5	39.7	26.1		13.5	14.2	21	27.4													High	2	0.2921	0	601.374	0.96	0.00057	98.4746	0.0007416	0.002352	0.452	1.78
FALSE	High	QIIPFKTL	1xTMT6plex [K6]; 1xTMT6plex [N-Term]	0.00658778	0.000775297	0.482	1	1	4	36888_sw_Q8BVY0	0	1417.92	530.5	605.7	416.6	491.2	614.7	418.9		343.7	430.3	226.1	370.6													High	2	0.033	0	709.464	1.1	0.00078	59.9852	0.004214	0.0161	0.176	2.12
FALSE	High	SGIRNISFM	1xTMT6plex [N-Term]	0.0122437	0.000775297	0.387	1	1	1	47002_sw_O35598	0	1253.69	226.8	290.7	206.4	233.6	214.4	256.8	582.8	329.6	410.9	343.2	399													High	2	0.4299	0	627.347	0.25	0.00016	29.4046	0.0007416	0.003711	0.387	2.14
FALSE	High	AMQQSHFPM	1xOxidation [M]; 1xTMT6plex [N-Term]	0.0102713	0.000775297	0.414	1	1	3	30156_sw_Q61990	0	1321.62	248.7	296.4	225.6	254.7	217.9	254.9	908.4	351.3	429.6	415.3	304.9													High	2	0.507	0	661.315	0.04	3e-05	11.715	0.0007416	0.003071	0.414	2.15
FALSE	High	SGLLNSQAL	1xTMT6plex [N-Term]	0.00641751	0.000775297	0.486	1	2	1	55943_tr_A0A0U1	0	1131.66	347.6	384.4	293.4	326.4	385.9	375.5	1274.8	511.8	728.4	684.4	477.9													High	2	0.2381	0	566.331	-2.44	-0.00138	30.6201	0.0007416	0.00184	0.486	2.31
FALSE	High	MAPENKVADWL	1xTMT6plex [K6]; 1xTMT6plex [N-Term]	0.012566	0.000775297	0.383	1	1	1	14321_tr_A0A0A6	0	1731.95	323.1	382.8	346.6	349	299.5	388.6	1053.3	489.5	648.6	617.1	509.7													High	3	0.5919	0	577.989	1.52	0.00088	45.2722	0.0007416	0.003828	0.383	2.23
FALSE	High	VFYTLGNI	1xTMT6plex [N-Term]	0.00806836	0.000775297	0.451	1	2	2	14433_sw_Q5SSN7	0	1155.66	54.5	55.5	53.1	64.2	62.2	55.6		43.8	33.8	37.5	66													High	2	0	0	578.335	1.21	0.0007	54.106	0.0007416	0.002358	0.451	2.21
FALSE	High	VALLNLENM	1xTMT6plex [N-Term]	0.0089569	0.000775297	0.435	1	1	1	55199_sw_Q6NS46	0	1245.71	39.9	60.7	22.7	45	41.8	40	98.3	49.5	56.5	60.7	53.7													High	2	0.3559	0	623.359	2.47	0.00154	55.8147	0.0007416	0.002649	0.435	2.22
FALSE	High	SGLLNQQSL	1xTMT6plex [N-Term]	0.0102713	0.000775297	0.414	1	2	2	15803_tr_F7B179	0	1188.68	491.8	487.3	509	504.3	514.8	500.9	731.9	541.4	570.3	525	692													High	2	0.4009	0	594.843	0.57	0.00034	27.8136	0.0007416	0.003072	0.414	2.17
FALSE	High	SGLKYVNV	1xTMT6plex [K4]; 1xTMT6plex [N-Term]	0.00913395	0.000775297	0.432	1	1	2	1344_tr_A0A087W	0	1337.82	530.7	472	611.4	544.6	529.2	459		362.8	349.9	345.1	176.3													High	2	0.1701	0	669.414	0.6	0.0004	26.331	0.0007416	0.002694	0.432	1.94
FALSE	High	MLALFEVL	1xOxidation [M1]; 1xTMT6plex [N-Term]	0.0120856	0.000775297	0.389	1	1	1	54993_sw_Q8BXR5	0	1180.68	143	138.8	130.7	174.2	109.4	186.1		175		141.9	161.5													High	2	0.0743	0	590.847	1.31	0.00077	84.1375	0.0007416	0.00366	0.389	2.02
FALSE	High	KAPVNTAEL	1xTMT6plex [K1]; 1xTMT6plex [N-Term]	0.0122437	0.000775297	0.387	1	1	1	28901_sw_Q9CWI3	0	1400.85	160	159.1	175.9	174.1	172.9	172.1	662.8	249.2	369.1	398														High	2	0.371	0	700.93	0.63	0.00044	19.2227	0.0007416	0.003709	0.387	1.86
FALSE	High	MNFLFTML	1xOxidation [M7]; 1xTMT6plex [N-Term]	0.00913395	0.000775297	0.432	1	1	1	49357_sw_Q9QZE5	0	1261.65	86.6	73.4	90.3	72	96.2	79		61.5	50.8	42.4	86.1													High	2	0.5207	0	631.331	1.39	0.00088	76.5949	0.0007416	0.002709	0.432	2.17
FALSE	High	VIVRFLTVM	1xOxidation [M9]; 1xTMT6plex [N-Term]	0.00817447	0.000775297	0.449	1	1	1	8233_tr_F8WJ41_	0	1322.81	161.4	216.4	171.2	209.4	287.1	253.3		179.1	147.5	147.2	154.6													High	2	0.3229	0	661.908	1.34	0.00089	46.6406	0.0007416	0.002401	0.449	1.92
FALSE	High	VIVRFLTVM	1xTMT6plex [N-Term]	0.0116233	0.000775297	0.395	1	1	2	8233_tr_F8WJ41_	0	1306.81	94.5	145.7	47.8	149.1	75.4	101.5		71	52.2	62.9	72.4													High	2	0.4229	0	653.91	0.92	0.0006	60.2028	0.0007416	0.00371	0.387	2.27
FALSE	High	IWLQAAEL	1xTMT6plex [N-Term]	0.00907455	0.000775297	0.433	1	1	1	49059_sw_Q8BGB2	0	1172.69	192	177.8	205.6	183.9	203.1	190		155.9	128.8	97.7	232.1													High	2	0.4975	0	586.848	0.52	0.0003	55.2639	0.0007416	0.002677	0.433	2.01
FALSE	High	AQYRFIYM	1xTMT6plex [N-Term]	0.00667459	0.000775297	0.48	1	1	3	43006_sw_P35235	0	1320.7	432.7	468.4	428.3	512.6	283.3	346		278.3	177.9	161.8	434.7													High	2	0.3651	0	660.853	0.55	0.00036	32.3228	0.0007416	0.001919	0.48	1.89
FALSE	High	KSYLFQLL	1xTMT6plex [K1]; 1xTMT6plex [N-Term]	0.00817447	0.000775297	0.449	1	1	4	31105_sw_P97377	0	1469.91	766	921.4	716.9	985	673.5	1089		596.4	554	783.4	152.5	0.3	1.71	3.11	0.64	19.68	31.28		1.3	29.92	52.53	61.83		High	2	0.543	0	735.461	1.19	0.00088	54.2423	0.003579	0.01335	0.203	1.51
FALSE	High	VGPRYTNL	1xTMT6plex [N-Term]	0.00943677	0.000775297	0.427	1	1	10	31794_sw_P63085	0	1148.66	402.9	450.1	460.2	439.8	408.3	314.4		285.4	341.8	257.4	249.5													High	2	0.2333	0	574.835	0.96	0.00055	23.8908	0.0007416	0.002805	0.427	2.1
FALSE	High	SSYPMASL	1xOxidation [M5]; 1xTMT6plex [N-Term]	0.0105424	0.000775297	0.41	1	1	1	15401_tr_V9GXG3	0	1100.55	140.8	128.4	174.3	124.4	180.8	128.1		101.7	132.2	87.3	117.5													High	2	0.4928	0	550.779	1.18	0.00065	17.1506	0.0007416	0.003166	0.41	2.07
FALSE	High	EVFPLFHAL	1xTMT6plex [N-Term]	0.00726714	0.000775297	0.467	1	1	1	41647_tr_F6UV46	0	1301.75	139.1	151	177.2	136.1	156.5	141.7		102.4	76.9	71.7	107													High	2	0.5678	0	651.377	0.29	0.00019	54.9711	0.0007416	0.002112	0.467	1.99
FALSE	High	TGPNNSNTTF	1xTMT6plex [N-Term]	0.00667459	0.000775297	0.48	1	1	2	49969_sw_Q8K019	0	1281.63	23.7	26.4	27.8	25.2	25.6	27.7	104.1	29.4	73.8	53.9	24.5													High	2	0.748	0	641.318	0.75	0.00048	10.9786	0.0007416	0.001926	0.48	2.54
FALSE	High	EVFDFRGM	1xOxidation [M8]; 1xTMT6plex [N-Term]	0.0119296	0.000775297	0.391	1	1	1	52333_tr_A2AS98	0	1245.61	194.8	147.7	175.9	156.4	181.3	170		151.9	109.2	95.1	156.1													High	2	0.6684	0	623.311	0.23	0.00015	25.342	0.0007416	0.003615	0.391	1.93
FALSE	High	RSFDFIHL	1xTMT6plex [N-Term]	0.00765739	0.000775297	0.459	1	1	1	46538_tr_A0A0R4	0	1263.7	258.4	253.7	290.2	259.7	260.7	268.7		193.2	121.2	104.6	344.2													High	3	0.4418	0	421.907	0.31	0.00013	38.95	0.0007416	0.002235	0.459	2.92
FALSE	High	VNQKFNNL	1xTMT6plex [K4]; 1xTMT6plex [N-Term]	0.00707947	0.000775297	0.471	1	1	3	43963_sw_Q8K4R9	0	1434.85	434	358.6	560.1	457.5	449.3	361.7	174.9	266.2	318.1	312.5	129.8													High	2	0.2245	0	717.927	0.38	0.00027	22.8789	0.001016	0.004274	0.367	1.96
FALSE	High	VSFLLPKL	1xTMT6plex [K7]; 1xTMT6plex [N-Term]	0.011548	0.000775297	0.396	1	1	1	44533_sw_Q8BUI3	0	1374.91	119.3	120.6	125.9	116.4	128.2	115.6		98.2	72.6		545.7													High	2	0.5027	0	687.961	1.36	0.00094	61.5714	0.0007416	0.00349	0.396	1.85
FALSE	High	ETPVYANL	1xTMT6plex [N-Term]	0.0123235	0.000775297	0.386	1	1	3	30789_sw_P15066	0	1135.62	319.7	302.3	341.5	303.8	289.3	236.3	206.5	197.6	195.5	133.3	240.8													High	2	0.3035	0	568.314	0.34	0.00019	27.3087	0.0007416	0.003728	0.386	2.01
FALSE	High	AALKNLPLI	1xTMT6plex [K4]; 1xTMT6plex [N-Term]	0.00731482	0.000775297	0.466	1	1	2	46359_sw_Q9CZW4	0	1410.94	165.9	212	145.9	191.7	172.9	219.8	471.3	264	362.6	409.2														High	2	0.5673	0	705.977	0.71	0.0005	47.6977	0.0007416	0.002126	0.466	2.08
FALSE	High	ESVEFQNL	1xTMT6plex [N-Term]	0.00817447	0.000775297	0.449	1	1	1	55332_tr_A0A0R4	0	1194.62	178	193.1	184.9	166.3	174.4	149.4		138.4	136.8	111.6	126.2													High	2	0.4105	0	597.814	0.23	0.00013	29.4391	0.0007416	0.002402	0.449	2.29
FALSE	High	VSLLFQFL	1xTMT6plex [N-Term]	0.0106806	0.000775297	0.408	1	1	1	45404_sw_Q61609	0	1195.73	15.5	21.6		18.5	20.8	18.8		10.6	10.5	19.3														High	2	0.3005	0	598.37	2.85	0.00171	104.149	0.0007416	0.00321	0.408	2.03
FALSE	High	RSLDNAESL	1xTMT6plex [N-Term]	0.0117755	0.000775297	0.393	1	1	1	52315_sw_Q7TS75	0	1233.66	13.7	13.8	8	11.3	15.8	12.3	28.3	16.4	26.4	26.6	12.3													High	2	0.3333	0	617.336	0.67	0.00042	12.2558	0.0007416	0.003571	0.393	2.28
FALSE	High	IAFNFGPVSI	1xTMT6plex [N-Term]	0.00736282	0.000775297	0.465	1	1	1	45822_sw_O35451	0	1293.74	13.8	14.4	17.4	14.8	14.1	12.9		12.2	9.4	10.7														High	2	0.2639	0	647.375	1.77	0.00114	78.6475	0.0007416	0.00213	0.465	2.69
FALSE	High	IIPMFSNL	1xTMT6plex [N-Term]	0.0100724	0.000775297	0.417	1	1	2	12715_tr_G3UWL2	0	1163.67	266.7	298.9	339	284.1	152.5	237		222.9		96.2	271.6													High	2	0.1504	0	582.339	1.38	0.0008	80.361	0.0007416	0.003008	0.417	2.46
FALSE	High	TIIIFHSL	1xTMT6plex [N-Term]	0.00775815	0.000775297	0.457	1	1	3	35023_sw_P97480	0	1172.72	303.4	314.8	380.9	247.2	422.6	294.2		230.8	280.7	120.6	432.1	14.88	11.96	6.76	10.12	10.75	10.5		11.24	28.73	15.18	27.15		High	2	0.6375	0	586.867	2.07	0.00121	46.4977	0.004931	0.02012	0.144	1.6
FALSE	High	SSMSGYDQVL	1xTMT6plex [N-Term]	0.0121644	0.000775297	0.388	1	1	2	36727_sw_O35737	0	1315.64	139.5	137.1	133.8	137.5	99.8	128.8	462.9	186.8	206.6	176.2	259.9													High	2	0.5405	0	658.325	1.62	0.00106	26.8143	0.001472	0.006061	0.317	2.59
FALSE	High	GNYNFFNL	1xTMT6plex [N-Term]	0.0127303	0.000775297	0.381	1	1	1	45888_sw_Q8C3X8	0	1217.62	299.7	259.7	349.2	273.5	282.6	294		211.8	168.3	190.8	160													High	2	0.4883	0	609.311	-0.07	-4e-05	50.1342	0.001016	0.003885	0.381	2.13
FALSE	High	VSPTNPTKL	1xTMT6plex [K8]; 1xTMT6plex [N-Term]	0.0118523	0.000775297	0.392	1	1	2	52225_tr_A2AUX5	0	1414.87																							NoQuanValues	High	2	0.337	0	707.937	0	0	20.5897	0.0007416	0.003588	0.392	2.73
FALSE	High	HQMQLVDSI	1xTMT6plex [N-Term]	0.0106112	0.000775297	0.409	1	1	1	55835_tr_Q7M739	0	1299.69	16.9	19.7	15.3	17.7	7.9	14.3	62.4	23.7	15.9	26.3	17.7													High	2	0.5167	0	650.35	0.53	0.00035	25.7761	0.0007416	0.00317	0.409	2.09
FALSE	High	DAIHNFDFL	1xTMT6plex [N-Term]	0.0116233	0.000775297	0.395	1	2	1	53017_sw_Q5XF89	0	1320.68	156.9	170.8	153.7	131.7	205.2	209.4	447.1	258	335.9	365.4	163.3													High	2	0.4167	0	660.843	0.42	0.00028	43.98	0.0007416	0.003498	0.395	2.04
FALSE	High	SLVIFMQL	1xTMT6plex [N-Term]	0.00658778	0.000775297	0.482	1	1	2	44422_sw_Q9R049	0	1179.7	170.3	224.4	90.5	208.3	99.3	116.3		81.1	97.3	108.7	109.9													High	2	0.0327	0	590.354	0.7	0.00041	81.953	0.0007416	0.0019	0.482	2.14
FALSE	High	KVITFIDL	1xTMT6plex [K1]; 1xTMT6plex [N-Term]	0.0107503	0.000775297	0.407	1	1	4	45082_sw_O08582	0	1406.9	809.7	960.8	693.1	795	724.1	740		536.9	613.9	612.4	301.9	19.39	10.43		17.69	18.53	19.52		37.14	24.14	12.95	34.8		High	2	0.4593	0	703.956	1.19	0.00083	52.4315	0.0007416	0.003216	0.407	1.35
FALSE	High	VNILFDFV	1xTMT6plex [N-Term]	0.0122437	0.000775297	0.387	1	1	1	35751_sw_P59325	0	1195.69	20.5	24		17.5	8.4	16		10.4		8.5	18.4													High	2	0.2162	0	598.35	0.1	6e-05	93.2376	0.0007416	0.003723	0.387	1.85
FALSE	High	VLFLFSRL	1xTMT6plex [N-Term]	0.00850116	0.000775297	0.443	1	1	1	37757_sw_Q9JKJ9	0	1223.77	18.3	22.5	19.8	20.9	21.1	16.3		10.8	12.2	6.6	17.7													High	2	0.2716	0	612.39	1.35	0.00083	77.0582	0.0007416	0.002495	0.443	2.32
FALSE	High	IIYNPYAAL	1xTMT6plex [N-Term]	0.0116233	0.000775297	0.395	1	1	1	20101_tr_A2ACP9	0	1266.73	250.7	244.1	257.7	255.9	278.3	236		185.3	135.9	97	277.5													High	2	0.3508	0	633.868	-0.1	-6e-05	50.0152	0.0007416	0.003508	0.395	1.91
FALSE	High	LIYKFLNV	1xTMT6plex [K4]; 1xTMT6plex [N-Term]	0.0117755	0.000775297	0.393	1	1	2	51747_sw_Q6P5F9	0	1467.93	157.4	220.4	210.5	176.9	185.7	266.8		147.7	107.2	183.5	49	44.18	42.31	53.84	50.49	29.56	76.78		50.46	52.85	95.38			High	3	0.262	0	489.983	0.35	0.00017	62.0418	0.007291	0.03507	0.062	1.87
FALSE	High	KVVKFSYM	1xOxidation [M8]; 2xTMT6plex [K1; K4]; 1xTMT6plex [N-Term]	0.00974949	0.000775297	0.422	1	1	1	17725_tr_A0A0A6	0	1705.03	292.5	261.3	340.7	308.1	379.9	287.2		238.3	219.6	236.4														High	3	0.7319	0	569.016	-0.25	-0.00014	22.0792	0.0007416	0.002895	0.422	1.38
FALSE	High	RSIDQFANL	1xTMT6plex [N-Term]	0.0118523	0.000775297	0.392	1	1	1	11581_sw_Q8VC85	0	1292.72	124.1	122	126.1	124.2	127.8	117.8		90.6	80.6	66.5	144.5													High	2	0.2459	0	646.862	1.21	0.00078	27.6801	0.0007416	0.003594	0.392	2.44
FALSE	High	SSLVNSQTL	1xTMT6plex [N-Term]	0.00925391	0.000775297	0.43	1	1	1	41539_tr_D3Z216	0	1177.66	295.9	294.1	279.8	275.3	308.4	323.6	1230.6	452.6	640.1	634	424.6													High	2	0.3722	0	589.335	0.88	0.00052	22.2313	0.0007416	0.002736	0.43	1.8
FALSE	High	KVYKYVFI	2xTMT6plex [K1; K4]; 1xTMT6plex [N-Term]	0.00855685	0.000775297	0.442	1	1	1	37775_sw_P57787	0	1747.11	142.5	170.8	153.1	139.3	165.3	140.3		105.2	101.9	131.9														High	3	0.0063	0	583.043	0.52	0.0003	40.5575	0.0007416	0.00251	0.442	1.58
FALSE	High	VSILNRQVL	1xTMT6plex [N-Term]	0.00901554	0.000775297	0.434	0	1	1		0	1270.8	82.3	108.4	68.7	83.6	91.1	106.6	214.8	134	139.6	148.4	113.9													High	2		0.0081	635.906	0.91	0.00058	36.5151	0.0007416	0.002655	0.434	2.45
FALSE	High	VNLREYPSL	1xTMT6plex [N-Term]	0.0108912	0.000775297	0.405	1	1	1	36497_sw_Q8BVK9	0	1319.75	306.3	272.7	327.6	285.2	306	259.8		232.1	180.2	117.5	353.9													High	2	0.4353	0	660.38	0.69	0.00046	29.9363	0.0007416	0.003269	0.405	2.32
FALSE	High	TIQEFLERI	1xTMT6plex [N-Term]	0.00981325	0.000775297	0.421	1	1	1	32635_sw_P57725	0	1377.79	25.9	23.8	29.4	19.4	26.5	23.6		20.1	43.7	23.6	16.9													High	2	0.3313	0	689.401	0.4	0.00027	54.3001	0.0007416	0.00292	0.421	1.63
FALSE	High	SSYRFVQNV	1xTMT6plex [N-Term]	0.00913395	0.000775297	0.432	1	1	1	46329_sw_P42128	0	1328.72	30.7	27.2	29.6	28.8	26.8	27.5		23	23.3	22.7	18.4													High	2	0.1309	0	664.861	-1.03	-0.00068	18.4926	0.0007416	0.002695	0.432	1.91
FALSE	High	SSYTFEQL	1xTMT6plex [N-Term]	0.00850116	0.000775297	0.443	1	1	5	41778_sw_Q6NZR2	0	1203.61	402	363.1	421.8	400.6	392.6	382		315	237.8	208.9	478.3													High	2	0.3853	0	602.307	-1.98	-0.00119	29.7856	0.0007416	0.002495	0.443	2.18
FALSE	High	GSPENEEYI	1xTMT6plex [N-Term]	0.010007	0.000775297	0.418	1	1	1	53741_sw_Q8K4Q0	0	1266.61	55.6	63.7	64.6	53	72	55.4	287.3	87.1	135.9	113.1	77.5													High	2	0.36	0	633.806	-0.56	-0.00036	15.0716	0.0007416	0.002983	0.418	2
FALSE	High	RIVENVNVI	1xTMT6plex [N-Term]	0.00901554	0.000775297	0.434	1	1	1	49054_sw_P58252	0	1284.78	48.8	56.5	41.5	51.4	62.7	62.9	163.2	75.6	107.5	84.6	77.5													High	2	0.2294	0	642.896	0.88	0.00057	27.7079	0.0007416	0.002661	0.434	2.18
FALSE	High	VQFIFDLM	1xTMT6plex [N-Term]	0.00680694	0.000775297	0.477	1	1	2	55660_tr_A2AGH8	0	1241.68	68	89.6		85.8	33.3	38.9		32.7	35.8	20.5	75.7													High	2	0.32	0	621.344	1.24	0.00077	94.5632	0.002118	0.008693	0.266	2
FALSE	High	VIFGFLNM	1xOxidation [M8]; 1xTMT6plex [N-Term]	0.0112514	0.000775297	0.4	1	1	1	24320_sw_O09117	0	1185.65																							NoQuanValues	High	2	0.3373	0	593.331	0.96	0.00057	65.2837	0.0007416	0.003381	0.4	2.49
FALSE	High	VQFLYREL	1xTMT6plex [N-Term]	0.0104739	0.000775297	0.411	1	1	2	48954_sw_B9EJR8	0	1296.75	202.6	180.5	206	190.8	189.5	182.6	99.9	185.3	159.7	148.2	212.7													High	2	0.1992	0	648.879	0.13	9e-05	42.5427	0.0007416	0.003134	0.411	2.41
FALSE	High	VQFVFDAV	1xTMT6plex [N-Term]	0.0106806	0.000775297	0.408	1	1	1	31552_sw_B2RSH2	0	1153.65	219.5	196.1	219.1	195.3	203.4	169.1		173.1	128.5	113.6	184.2													High	2	0.3571	0	577.327	1.13	0.00065	55.0608	0.0007416	0.003209	0.408	1.96
FALSE	High	RMIQNQNAA	1xTMT6plex [N-Term]	0.00633401	0.000775297	0.488	1	1	1	50431_sw_Q9DBR1	0	1274.68	41.5	41.5	45	54.2	36.9	31.9	219.8	74.1	88	101.2	61.3													High	2	0.3224	0	637.846	0.65	0.00041	7.3023	0.0007416	0.001815	0.488	2.14
FALSE	High	GSVANKFYV	1xTMT6plex [K6]; 1xTMT6plex [N-Term]	0.00689661	0.000775297	0.475	1	1	1	37522_sw_P97855	0	1442.84	123.3	134.6	115	127.9	140.9	154	439.6	192.3	236.4	313.4														High	2	0.3179	0	721.924	0.57	0.00041	29.6389	0.0007416	0.001996	0.475	1.95
FALSE	High	SVVKFPDM	1xTMT6plex [K4]; 1xTMT6plex [N-Term]	0.0101383	0.000775297	0.416	1	1	1	51716_sw_P42337	0	1380.8	83.7	81.6	108.1	65.9	61	56.4		51.3	53.6	33.4	56.9													High	2	0.4324	0	690.902	0.13	9e-05	35.6299	0.0007416	0.003031	0.416	2.22
FALSE	High	FAPVNVTTEV	1xTMT6plex [N-Term]	0.00974949	0.000775297	0.422	1	2	3	37349_sw_P10126	0	1305.73	172.6	204.9	172.1	185.7	174.6	215.2	250.6	258	261.9	242.5	256.6													High	2	0.5101	0	653.367	1	0.00065	48.9333	0.0007416	0.002903	0.422	2.47
FALSE	High	YVASYLLAAL	1xTMT6plex [N-Term]	0.00884075	0.000775297	0.437	1	1	13	9226_sw_P99027_	0	1312.77	552.2	672.3	351.5	595.9	569.9	648.4	1616	895.4	945.2	956.1	1108.9	24.7	27.54	19.98	29.39	32.39	41.06	40.28	22.56	12.23	32.29	4.36		High	2	0.5	0	656.889	0.19	0.00012	86.8816	0.004214	0.01715	0.167	2.06
FALSE	High	SVDTFQHL	1xTMT6plex [N-Term]	0.0112514	0.000775297	0.4	1	1	1	53670_tr_E9QA22	0	1175.63	166.7	160.7	170.4	165.7	149.5	128.4	93.3	101.9	125.1	59	257.7													High	2	0.3878	0	588.317	0.29	0.00017	21.2229	0.0007416	0.003387	0.4	1.96
FALSE	High	SVYKFFDL	1xTMT6plex [K4]; 1xTMT6plex [N-Term]	0.00937542	0.000775297	0.428	1	1	2	50033_sw_P13405	0	1476.85	217.3	210.6	244.3	241.3	194.8	322.5		200.2	160.1	263	143.1	30.23	15.92	37.89	22.45	42.15	37.75		9.28	24.64	32.35			High	2	0.4309	0	738.929	0.57	0.00042	53.0497	0.0007416	0.002771	0.428	1.88
FALSE	High	GQPSIALEYI	1xTMT6plex [N-Term]	0.011548	0.000775297	0.396	1	1	1	49202_tr_G3X8Y3	0	1319.74	107.3	136.3	103.2	109.7	147.6	142.8	406.3	194.3	222.2	248.1	115													High	2	0.4831	0	660.375	0.78	0.00052	45.708	0.0007416	0.003493	0.396	2.36
FALSE	High	STYLFRLM	1xTMT6plex [N-Term]	0.00676253	0.000775297	0.478	1	1	5	40074_sw_Q3UN04	0	1259.7	642.4	730.5	677.4	715.1	539.3	547.2	163.2	418.7	381.6	258.4	666.1													High	2	0.2302	0	630.355	0.68	0.00043	45.8102	0.002118	0.008366	0.271	2.52
FALSE	High	IGIQNFPEGL	1xTMT6plex [N-Term]	0.00676253	0.000775297	0.478	1	1	1	30822_sw_Q8BWY7	0	1316.74	82	78.2	84.6	82.3	84.7	93.9	240.6	115.8	175.9	130.6	161.5													High	2	0.379	0	658.875	1.55	0.00102	51.727	0.0007416	0.001942	0.478	2.48
FALSE	High	RQAENGMYI	1xOxidation [M7]; 1xTMT6plex [N-Term]	0.00617024	0.000775297	0.492	1	1	1	55729_sw_B2RQC6	0	1326.67	43	42.2	47	43	62.2	58.1	222.3	62.3	142.2	100.9	78.9													High	2	0.4236	0	663.838	1.15	0.00076	8.7985	0.0007416	0.001758	0.492	1.44
FALSE	High	STFIYNSM	1xTMT6plex [N-Term]	0.00721977	0.000775297	0.468	1	1	12	40450_tr_Q2V6D6	0	1191.59	265.3	231.5	286.5	290.1	196.9	163.8	117.4	183.7	93.6	103.1	305.6													High	2	0.285	0	596.299	-0.82	-0.00049	38.8135	0.0007416	0.002095	0.468	2.14
FALSE	High	TAISFNLL	1xTMT6plex [N-Term]	0.0089569	0.000775297	0.435	1	1	1	39673_tr_A0A087	0	1107.66	173.1	206.9	154.1	202.5	168.4	188.7		176.2	143	119.7	133.4													High	2	0.2183	0	554.334	0.27	0.00015	55.5395	0.0007416	0.002643	0.435	2.29
FALSE	High	FAIDDHDYL	1xTMT6plex [N-Term]	0.0124039	0.000775297	0.385	1	1	1	35370_sw_Q91XU3	0	1337.66	87.3	106.7	89.7	98	98.5	105.7	428	152.1	177.6	135.8	392.9													High	2	0.4863	0	669.333	1.29	0.00086	37.5437	0.0007416	0.003775	0.385	1.83
FALSE	High	STFVYNTM	1xTMT6plex [N-Term]	0.00968614	0.000775297	0.423	1	1	6	46449_tr_Q8BMN7	0	1191.59	751.3	581.2	742	768	417.2	427.4	385.5	507.6	255.1	263.2	791.9													High	2	0.3089	0	596.298	-2.87	-0.00171	33.5308	0.006365	0.02924	0.089	1.91
FALSE	High	VIEEFRHL	1xTMT6plex [N-Term]	0.00786022	0.000775297	0.455	1	1	1	48661_sw_P52633	0	1271.73																							NoQuanValues	High	3	0.28	0	424.582	-0.03	-1e-05	29.3122	0.0007416	0.002296	0.455	3
FALSE	High	STIEFKNM	1xTMT6plex [K6]; 1xTMT6plex [N-Term]	0.00839085	0.000775297	0.445	1	1	1	53939_tr_A0A0G2	0	1427.8	83.5	78.8	117.1	95.7	62.9	63.1		52.6	58.2	44.1	71													High	2	0.1713	0	714.403	0.99	0.0007	27.6957	0.0007416	0.002457	0.445	2.51
FALSE	High	VNTFFSFL	1xTMT6plex [N-Term]	0.00919374	0.000775297	0.431	1	1	7	30225_sw_O35685	0	1203.66	672.7	679.2	656.6	604.4	730.7	567		509.4	354.7	305.2	721.6													High	2	0.2062	0	602.336	3.39	0.00204	85.6003	0.0007416	0.002711	0.431	1.94
FALSE	High	IGYAFVHL	1xTMT6plex [N-Term]	0.0071727	0.000775297	0.469	1	1	5	53968_sw_C3VPR6	0	1148.67	194.3	223	172.5	225.3	225.2	186.9		181.2	96.5	83.2	231.3	53.76	45.5	40.21	34.87	50.26	40.38		52.06	42.18	16.85	44.05		High	2	0.2567	0	574.837	0.96	0.00055	57.5269	0.007022	0.03265	0.072	1.87
FALSE	High	RQFTNALLESL	1xTMT6plex [N-Term]	0.00685163	0.000775297	0.476	1	1	1	46227_sw_Q6P9S0	0	1520.86	169.6	197.3	163.1	185.1	200.5	261.5	411.3	349.3	308.1	354.1	304.2													High	2	0.4495	0	760.936	1.23	0.00094	45.4693	0.0007416	0.001981	0.476	2.18
FALSE	High	STIRNAQSI	1xTMT6plex [N-Term]	0.0114731	0.000775297	0.397	1	1	1	32951_tr_S4R293	0	1218.7	24.1	21	23.7	20.6	28.2	22.2	111.6	38.7	42.3	54.4	19.1													High	2	0.1504	0	609.853	-0.8	-0.00049	9.5458	0.0007416	0.003452	0.397	2.26
FALSE	High	VNYEPLGL	1xTMT6plex [N-Term]	0.00962319	0.000775297	0.424	1	1	1	38726_sw_Q8VDF3	0	1133.64	260.7	257.7	307.3	231	255.8	238.6		166.3	175.6	106.5	298.4													High	2	0.19	0	567.324	0.89	0.00051	41.4454	0.0007416	0.002868	0.424	2
FALSE	High	IGPKNYEFL	1xTMT6plex [K4]; 1xTMT6plex [N-Term]	0.00828196	0.000775297	0.447	1	2	18	50713_tr_G3UX33	0	1538.9	9422.9	9819.2	8418.1	9086.9	10476.3	11211.3	53568.7	15990.2	19593.5	22071.1	4645.8													High	2	0.246	0	769.954	1.08	0.00083	50.4258	0.0007416	0.002433	0.447	1.87
FALSE	High	STISNDVFI	1xTMT6plex [N-Term]	0.0123235	0.000775297	0.386	1	1	1	51101_sw_Q80U12	0	1224.67	422.3	478.4	346.8	392.5	456.5	499.5	1335.5	651.1	806.1	794.8	777.5													High	2	0.2083	0	612.837	-0.04	-3e-05	39.1923	0.0007416	0.003742	0.386	1.68
FALSE	High	STLTYSRM	1xOxidation [M8]; 1xTMT6plex [N-Term]	0.0121644	0.000775297	0.388	1	1	2	35837_sw_Q9WVC6	0	1203.62	296.4	203.4	342.9	225.8	381.3	209	189	166	261.6	179.1	198.6													High	2	0.4231	0	602.315	-0.93	-0.00056	8.2976	0.0007416	0.003691	0.388	1.82
FALSE	High	STLLYGQL	1xTMT6plex [N-Term]	0.00676253	0.000775297	0.478	1	1	1	47885_sw_Q9DC23	0	1123.66	406.6	384.1	410.3	334.5	363.2	337		283.7	217.3	193.8	349.6													High	2	0.1716	0	562.332	0.55	0.00031	39.8857	0.0007416	0.001944	0.478	2.04
FALSE	High	GMIENGPFL	1xOxidation [M2]; 1xTMT6plex [N-Term]	0.00791175	0.000775297	0.454	1	2	4	55885_tr_L7N451	0	1222.63	436.8	510.4	426.9	427.1	630.6	625.5	1457.1	731.8	972.1	1035.1	358.6													High	2	0.257	0	611.822	2.22	0.00136	34.2072	0.0007416	0.002317	0.454	2.14
FALSE	High	VSPLFQKL	1xTMT6plex [K7]; 1xTMT6plex [N-Term]	0.00694188	0.000775297	0.474	1	1	6	49732_sw_Q68FL6	0	1389.89	551.1	506.3	651.3	502.5	632.3	474.3		373.2	425.4	235.2	190.1	51.31	43.53	40.07	51.13	38.26	56.4		54.86	24.5	82.78	91.46		High	2	0.2066	0	695.447	-0.16	-0.00011	57.8459	0.001273	0.005228	0.338	2.42
FALSE	High	IMYNVTEL	1xTMT6plex [N-Term]	0.00633401	0.000775297	0.488	1	1	1	35148_sw_Q3TIR1	0	1211.65	334.1	336.7	313.3	387.8	163.2	233.9		227.9	134.8	113.1	382.4													High	2	0.4462	0	606.331	0.62	0.00038	45.522	0.0007416	0.001817	0.488	1.86
FALSE	High	LQYLFALL	1xTMT6plex [N-Term]	0.00817447	0.000775297	0.449	1	1	2	51429_tr_A2ALR9	0	1209.74	256.8	336.9	226	409.1	240.8	311.8		228.6	133.9	227	261.1	61.63	64.19	74.79	65.5	66.78	67.51		74.43	74.76	76.57	80.64		High	2	0.0511	0	605.376	0.78	0.00047	108.33	0.0007416	0.002395	0.449	1.76
FALSE	High	SSILLIDKV	1xTMT6plex [K8]; 1xTMT6plex [N-Term]	0.0112514	0.000775297	0.4	1	1	1	49719_sw_Q8CC35	0	1445.93	106.5	99.9	120.4	98.3	111	118.4	382.2	162.9	203.7	238.9	102													High	2	0.6926	0	723.473	3.4	0.00246	45.9352	0.0007416	0.003394	0.4	2.96
FALSE	High	LQYVYNLV	1xTMT6plex [N-Term]	0.00850116	0.000775297	0.443	1	1	1	49143_sw_P49717	0	1240.71	287.3	271.2	315.5	280	313.1	278.4	284.8	295.4	205.7	231.5	332.7													High	2	0.3026	0	620.86	-0.28	-0.00017	54.5185	0.0007416	0.002491	0.443	1.52
FALSE	High	RTYSFLNLL	1xTMT6plex [N-Term]	0.00844583	0.000775297	0.444	1	1	1	3934_tr_A8Y5J9_	0	1355.79	174.6	186.6	168.6	189.7	170.6	171.5		140.2	99.3	103.3	186.3													High	2	0.0776	0	678.399	1.03	0.00069	52.7705	0.0007416	0.002488	0.444	2.32
FALSE	High	TSIAFKNI	1xTMT6plex [K6]; 1xTMT6plex [N-Term]	0.012566	0.000775297	0.383	1	1	1	47937_sw_Q8VHJ5	0	1351.83	129.2	109.4	129.1	124.5	120.4	111.9		90.6	84.8	92.9	31.7													High	2	0.3984	0	676.423	2.93	0.00198	31.5443	0.0007416	0.003824	0.383	2.46
FALSE	High	SQGMNVTNM	2xOxidation [M4; M9]; 1xTMT6plex [N-Term]	0.00703331	0.000775297	0.472	1	1	2	11514_tr_A0A0U1	0	1242.57	12.5	13.1	14.3	14.3	22.3	18.4	79.1	19.2	44.5	40.7	9.4													High	2	0.622	0	621.786	-0.48	-0.0003	5.7691	0.0007416	0.002442	0.446	2.46
FALSE	High	SQGMNVTNM	1xOxidation [M9]; 1xTMT6plex [N-Term]	0.0100724	0.000775297	0.417	1	1	1	11514_tr_A0A0U1	0	1226.57	17.9	15.4	9.2	14.5	16.3	21.6		20.8	47.4	40.9														High	2	0.4426	0	613.789	-0.36	-0.00022	8.3402	0.0007416	0.002996	0.417	2.35
FALSE	High	AAMKNVTEL	1xTMT6plex [K4]; 1xTMT6plex [N-Term]	0.0126479	0.000775297	0.382	1	1	2	23299_sw_P61982	0	1434.84	394	461.1	376.6	470.5	295.7	345.4	1596.2	542.5	729.5	768	380.3													High	2	0.2652	0	717.924	1.18	0.00084	25.6171	0.0007416	0.003852	0.382	2.3
FALSE	High	LSFLFEYI	1xTMT6plex [N-Term]	0.0104739	0.000775297	0.411	1	1	1	53555_tr_G5E866	0	1260.71	23.1	15.8	19.6	20.4	21.1	15.2		18.1	11.3	11.2	13.7													High	2	0.0053	0	630.858	0.54	0.00034	89.3016	0.0007416	0.00314	0.411	1.9
FALSE	High	SQGMNVTNM	1xTMT6plex [N-Term]	0.00994201	0.000775297	0.419	1	1	1	11514_tr_A0A0U1	0	1210.58	42.6	55.8	44.5	53.9	26.3	35.5	131.6	53.3	79.4	76.8	70.6													High	2	0.2667	0	605.791	-0.83	-0.0005	15.9595	0.0007416	0.002972	0.419	2.1
FALSE	High	SNYLYREV	1xTMT6plex [N-Term]	0.0117755	0.000775297	0.393	1	1	1	43335_tr_F2Z436	0	1272.68	56.8	51.1	83.8	61.8	59.6	60.8		38.9	42	25.1	64.5													High	2	0.4505	0	636.843	0.53	0.00034	17.2169	0.0007416	0.003558	0.393	2.22
FALSE	High	VNDIFERI	1xTMT6plex [N-Term]	0.00726714	0.000775297	0.467	1	1	1	10721_sw_Q9D2U9	0	1234.7	125.3	113.6	145.5	111.6	115.1	116.3		86.2	91.9	67	112.5													High	2	0.0792	0	617.854	0.96	0.00059	41.5005	0.0007416	0.002114	0.467	2.4
FALSE	High	LSLENGTHTL	1xTMT6plex [N-Term]	0.0089569	0.000775297	0.435	1	1	1	54728_sw_P13864	0	1313.73	54.7	85.1	21.3	78.6	58.2	69.8	266.4	91.1	147.5	105.3	181.3													High	2	0.5247	0	657.367	-0.28	-0.00018	26.4129	0.0007416	0.002638	0.435	2.23
FALSE	High	SNLIFLGL	1xTMT6plex [N-Term]	0.0120074	0.000775297	0.39	1	1	48	29865_tr_A0A0R4	0	1105.68	209.7	189.6	270.8	207.7	245.8	184.9		176.7	167.1	127.7	197.7	78.57	85.59	58.6	79.49	72.01	84.71		70.64		55.74	88.01		High	2	0.0548	0	553.343	-2.14	-0.00119	115.576	0.003579	0.01381	0.199	2.19
FALSE	High	QSIEFSRL	1xTMT6plex [N-Term]	0.00671842	0.000775297	0.479	1	1	12	53785_sw_P23116	0	1208.68	556.8	527.4	660.9	557.3	585.9	495.4		393.5	366.3	244.5	608.8													High	3	0.2337	0	403.566	-0.07	-3e-05	26.2131	0.0007416	0.001936	0.479	2.61
FALSE	High	VMYKFLTV	1xTMT6plex [K4]; 1xTMT6plex [N-Term]	0.0120074	0.000775297	0.39	1	1	3	14755_sw_Q9WVC3	0	1458.88	221	279.6	673.7	237	151.6	270	107.4	147.9	282	192.7	252.3	111.29	96.15		109.7	103.02	64.04		107.97		64.42			High	2	0.3403	0	729.943	-0.69	-0.0005	50.4547	0.0007416	0.003631	0.39	1.91
FALSE	High	KSTVNKWTL	2xTMT6plex [K1; K6]; 1xTMT6plex [N-Term]	0.00680694	0.000775297	0.477	1	2	1	44913_sw_Q8BH57	0	1764.1	97.6	98	132.6	97.8	126.3	134.8	324.7	162.5	205.4	275.4														High	3	0.4346	0	588.705	1.04	0.00061	27.473	0.0007416	0.001957	0.477	2.14
FALSE	High	FSLQNQLRL	1xTMT6plex [N-Term]	0.00731482	0.000775297	0.466	1	1	1	53363_sw_Q9JJ28	0	1347.79	86.7	87.4	105	89.1	106.7	106.2	261.4	136.4	173.9	163.5	117.9													High	2	0.3054	0	674.402	1.27	0.00086	43.1875	0.0007416	0.002121	0.466	2.39
FALSE	High	SMLGNYDEM	1xOxidation [M9]; 1xTMT6plex [N-Term]	0.00731482	0.000775297	0.466	1	2	1	52533_sw_Q9ESC8	0	1304.57																							NoQuanValues	High	2	0.7393	0	652.789	0.08	6e-05	18.1321	0.0007416	0.002115	0.466	2.8
FALSE	High	SMGVNDIDI	1xOxidation [M2]; 1xTMT6plex [N-Term]	0.00780902	0.000775297	0.456	1	1	1	35622_sw_Q3TIV5	0	1208.6	89.7	87.4	88.1	90.5	111.9	110.5	333.1	151	172.2	194.3	105.2													High	2	0.4264	0	604.805	0.35	0.00021	24.8493	0.0007416	0.002275	0.456	1.97
FALSE	High	FSLTLIDAL	1xTMT6plex [N-Term]	0.0121644	0.000775297	0.388	1	1	2	42370_tr_Q8BJT9	0	1221.73	59.5	67.1	34.1	49.9	70.3	84.3	84.1	76.5	105.3	119.7	81.1													High	2	0.08	0	611.368	-0.73	-0.00044	86.5561	0.0007416	0.003675	0.388	2.25
FALSE	High	FSLTNGMYP	1xOxidation [M7]; 1xTMT6plex [N-Term]	0.00828196	0.000775297	0.447	1	1	2	26708_sw_P47911	0	1274.63	134.6	150.4	130.6	124.8	208.4	217.5	471.3	244.1	305.3	312.2	260.2													High	2	0.4521	0	637.818	0.66	0.00042	35.4577	0.0007416	0.002422	0.447	1.88
FALSE	High	ISLLYNLL	1xTMT6plex [N-Term]	0.00786022	0.000775297	0.455	1	1	1	55030_sw_Q6A070	0	1177.74	89.6	99.8	80.7	84.5	95.7	75.1		64.8	44.3	43.1	82.9													High	2	0.1558	0	589.374	1.08	0.00064	92.3749	0.0007416	0.00229	0.455	1.99
FALSE	High	LSLPNTDYI	1xTMT6plex [N-Term]	0.0121644	0.000775297	0.388	1	1	1	28461_sw_Q9WTX2	0	1264.7	221.7	241.7	184.7	232.4	247.8	292.9	529.6	376.5	380.8	386.1	480.8													High	2	0.3911	0	632.853	-0.27	-0.00017	47.0204	0.0007416	0.003691	0.388	2.25
FALSE	High	VTYHGFPNL	1xTMT6plex [N-Term]	0.00833623	0.000775297	0.446	1	1	1	31024_sw_O08760	0	1276.69	230.3	291.8	213.1	283.7	242.4	226.8		152.1	177.6		848.5													High	2	0.2514	0	638.848	-0.07	-5e-05	32.9031	0.0007416	0.002449	0.446	1.79
FALSE	High	SMEVNVDTL	1xTMT6plex [N-Term]	0.00707947	0.000775297	0.471	1	1	1	9918_tr_A2A5G0_	0	1236.63	183.8	211.6	137.3	199.4	118.2	166.6	613.7	287.2	206	304.4	437.2													High	2	0.2762	0	618.822	1.39	0.00086	33.8011	0.0007416	0.002045	0.471	2.1
FALSE	High	GGIQNVGHI	1xTMT6plex [N-Term]	0.00731482	0.000775297	0.466	1	1	9	39944_sw_P24547	0	1123.64	171.3	233	370.7	194.9	247.7	476.4	2639.5	217.1	621.7	572.5		105.14	91.79		99.41	73.95		55.16	109.78	66.74	79.49			High	2	0.4008	0	562.325	0.01	1e-05	24.1551	0.001016	0.004692	0.354	2.57
FALSE	High	SLYMFYEL	1xOxidation [M4]; 1xTMT6plex [N-Term]	0.00801582	0.000775297	0.452	1	1	1	26914_sw_Q8BHI7	0	1310.65	91.6	62.4	84.8	73.2	77.1	87.2		68.8	61.9	47.5	139.5													High	2	0.4525	0	655.831	-0.01	-1e-05	52.5418	0.0007416	0.00234	0.452	1.79
FALSE	High	SLVTFRTL	1xTMT6plex [N-Term]	0.0111059	0.000775297	0.402	1	1	2	56343_tr_E9Q3W4	0	1165.71	320.8	319.8	320.8	304.4	305.2	270.4		230.1	210.8	149.7	316.1													High	2	0.0855	0	583.36	-0.48	-0.00028	36.0113	0.0007416	0.003333	0.402	2.34
FALSE	High	ASLVNSPSYL	1xTMT6plex [N-Term]	0.00850116	0.000775297	0.443	1	1	4	54663_sw_Q3U3D7	0	1279.71	133	148.1	101.4	129.9	146.6	167.3	408	218.9	209.7	234.5	245.5													High	2	0.4053	0	640.359	0.18	0.00012	42.7217	0.0007416	0.002494	0.443	2.64
FALSE	High	AAPAPSLWTL	1xTMT6plex [N-Term]	0.00981325	0.000775297	0.421	1	1	1	22232_sw_Q9D7I0	0	1255.72	72.9	99.5	68.9	73.6	98.1	96.7	293.1	116.3	158	160.9	109.2													High	2	0.4613	0	628.366	-0.49	-0.00031	51.5228	0.0007416	0.002913	0.421	2.97
FALSE	High	ATFDFSQYM	1xTMT6plex [N-Term]	0.00645966	0.000775297	0.485	1	2	1	50243_sw_P43247	0	1338.62	202.5	159.7	227.2	175.2	130.6	142		122.5	72.9	83.1	199.7													High	2	0.4564	0	669.816	0.14	0.0001	50.1464	0.0007416	0.001847	0.485	1.95
FALSE	High	AFYQFVNNL	1xTMT6plex [N-Term]	0.0106806	0.000775297	0.408	1	1	1	43095_sw_Q9WTV7	0	1344.71	77.9	75.3	91.8	59.7	96	79.6		53.1	44.8	25.1	111.4													High	2	0.3676	0	672.861	0.5	0.00034	55.3837	0.0007416	0.003205	0.408	2.53
FALSE	High	TNYSFLQAV	1xTMT6plex [N-Term]	0.0107503	0.000775297	0.407	1	1	1	25401_sw_Q91ZD1	0	1271.68	314.5	248.7	361.1	324.3	308.1	321.3		269.1	130	167.9	290.5													High	2	0.0061	0	636.346	0.45	0.00028	42.975	0.0007416	0.003216	0.407	1.64
FALSE	High	VSVANVDLL	1xTMT6plex [N-Term]	0.0065448	0.000775297	0.483	1	1	4	51427_sw_Q80Y17	0	1158.69	420.8	506.2	357	451.1	426.8	555.3	995.8	683.8	801	791.2	667.9													High	2	0.2391	0	579.85	-0.41	-0.00024	48.1925	0.0007416	0.001879	0.483	2.3
FALSE	High	TNLRYLAL	1xTMT6plex [N-Term]	0.0100724	0.000775297	0.417	1	1	1	50263_sw_P17427	0	1192.73	113.5	107.1	149.6	109	140.5	100.7		90	82.3	69.2	116.8													High	2	0.1742	0	596.867	0.94	0.00056	33.3783	0.0007416	0.003001	0.417	1.78
FALSE	High	SSFSYLNL	1xTMT6plex [N-Term]	0.0120856	0.000775297	0.389	1	1	1	46389_tr_G5E837	0	1159.62	491	382.5	510.5	440.3	455.3	476.4		418.5	179.9	249.1	559.4													High	2	0.3367	0	580.314	0.33	0.00019	45.0944	0.0007416	0.003662	0.389	1.96
FALSE	High	LNFEFQIV	1xTMT6plex [N-Term]	0.011548	0.000775297	0.396	1	1	1	56178_sw_Q9ERU9	0	1238.7	284.1	335.3	163.3	335.3	177.3	234.6		167.6	162	183	192.8													High	2	0.4161	0	619.853	0.93	0.00057	68.9185	0.0007416	0.00348	0.396	1.37
FALSE	High	FQMAYSNL	1xOxidation [M3]; 1xTMT6plex [N-Term]	0.00685163	0.000775297	0.476	1	1	1	8499_sw_P16254_	0	1218.6	29.8	20.3	31.7	24.3	34.4	23.7		24.1	23	25.1	22													High	2	0.3598	0	609.805	0.37	0.00022	27.8692	0.0007416	0.001974	0.476	1.64
FALSE	High	TNVLFNHL	1xTMT6plex [N-Term]	0.00796362	0.000775297	0.453	1	1	1	44865_sw_Q9D706	0	1186.68	71.8	71	112	70.3	80.9	79.5		57.5	59.9	39.2	73.5													High	2	0.2727	0	593.844	1.93	0.00115	33.0291	0.0007416	0.002325	0.453	2.09
FALSE	High	QSPEYENL	1xTMT6plex [N-Term]	0.00741112	0.000775297	0.464	1	1	2	56473_sw_Q6ZWR6	0	1208.6	100.8	84.8	145.1	117.8	87.5	80.6		71	66.7	39.5	106.7													High	2	0.3843	0	604.803	-0.09	-6e-05	14.7478	0.0007416	0.002153	0.464	2.68
FALSE	High	AALVSRTFL	1xTMT6plex [N-Term]	0.00786022	0.000775297	0.455	1	1	1	39501_tr_A2ALN0	0	1206.74	109.9	120.4	90.3	109.4	135.1	134.6	331.4	188.8	162.9	194.7	169.4													High	2	0.2961	0	603.874	0	0	35.5868	0.0007416	0.002301	0.455	2.33
FALSE	High	VSYPHLVLL	1xTMT6plex [N-Term]	0.00943677	0.000775297	0.427	1	1	1	52024_tr_A0A0R4	0	1269.78	244	322.5	242	308.7	212.2	241.6		216.4	153.2		734.2													High	2	0.398	0	635.392	0.35	0.00022	47.7645	0.0007416	0.002795	0.427	1.96
FALSE	High	TNLIYNLL	1xTMT6plex [N-Term]	0.00801582	0.000775297	0.452	0	1	1		0	1192.71	296.7	312.9	406.2	279.9	409.8	315.5		260.9	198.6	152.6	290.2													High	2		0	596.861	0.22	0.00013	63.5691	0.0007416	0.002352	0.452	1.45
FALSE	High	VSYRNIEEL	1xTMT6plex [N-Term]	0.0127303	0.000775297	0.381	1	1	1	55835_tr_Q7M739	0	1351.74	75.3	84.3	84.2	90.2	88.1	107.1	334.7	135.7	186.1	158.4	141.7													High	2	0.1503	0	676.375	0.79	0.00054	27.0032	0.0007416	0.003878	0.381	1.73
FALSE	High	INYSYINL	1xTMT6plex [N-Term]	0.0121644	0.000775297	0.388	1	1	1	56003_sw_B1AY13	0	1228.68	319.1	328.3	357.2	332.2	357.9	358.7		283.4	180.7	192.6	384.6													High	2	0.3805	0	614.843	1.42	0.00087	45.2505	0.0007416	0.003676	0.388	2.05
FALSE	High	TNLIYQQV	1xTMT6plex [N-Term]	0.00968614	0.000775297	0.423	1	1	1	55719_sw_P97479	0	1207.69	285.4	233.5	307.3	217.9	257.4	237.2		169.6	213.9	128	231.8													High	2	0.4011	0	604.348	-0.1	-6e-05	29.2607	0.0007416	0.002885	0.423	1.77
FALSE	High	INFDFNTI	1xTMT6plex [N-Term]	0.010007	0.000775297	0.418	1	1	22	31211_sw_Q8CDD8	0	1212.65	1282.7	1138.3	1257	1458.9	658.1	1442.9	29.1	965	863.2	739.9	1547.4	4.05	6.83	8.05	1.91	58.1	22.99		7.93	26.54	32.97	8.55		High	2	0.3036	0	606.826	-1.74	-0.00106	114.725	0.001472	0.00708	0.295	2.47
FALSE	High	SSFVLPKL	1xTMT6plex [K7]; 1xTMT6plex [N-Term]	0.00907455	0.000775297	0.433	1	1	1	49752_sw_Q9D684	0	1348.86	310.6	321.2	331.7	234.9	291.2	269.9		212.2	200.9	172.1	140.6													High	2	0.3716	0	674.934	0.42	0.00028	46.2678	0.0007416	0.002678	0.433	2.61
FALSE	High	ATYIFLQTF	1xTMT6plex [N-Term]	0.00621079	0.000775297	0.491	1	1	1	21211_sw_Q8K1A5	0	1332.74	170.9	210.2	117.5	232.1	130.9	172.8		177.5	60.2	162.3	156.8													High	2	0.509	0	666.875	1.23	0.00082	64.058	0.0007416	0.001779	0.491	1.67
FALSE	High	HTFTYTGL	1xTMT6plex [N-Term]	0.00791175	0.000775297	0.454	1	1	1	55660_tr_A2AGH8	0	1168.62	96.3	102.4	112	75.5	129.2	93.4		96	89.4	49.7	143.1													High	2	0.4706	0	584.814	-0.06	-3e-05	22.002	0.0007416	0.002305	0.454	2.04
FALSE	High	ATFPFAML	1xOxidation [M7]; 1xTMT6plex [N-Term]	0.0089569	0.000775297	0.435	1	1	2	43774_sw_O35316	0	1142.61	175.6	135.2	182.8	191.1	193.9	256.7		183.2	259.6	148.1	390	93.59	104.21	89.09	68.32	109.37	67.33		74.42		51.61			High	2	0.2113	0	571.809	-1.38	-0.00079	66.398	0.003487	0.0106	0.237	1.94
FALSE	High	IMYNVTEL	1xOxidation [M2]; 1xTMT6plex [N-Term]	0.0110339	0.000775297	0.403	1	1	3	35148_sw_Q3TIR1	0	1227.65	158.1	153.5	158.7	150.3	158.4	139.8		156.5	130.5	109.4	190.5	68.98	52.32	62.76	65.09	85.56	81.82		47.41	35.85	51.64	49.56		High	2	0.2447	0	614.329	0.78	0.00048	37.5855	0.0007416	0.00332	0.403	1.88
FALSE	High	FQLRLAEVL	1xTMT6plex [N-Term]	0.00765739	0.000775297	0.459	1	1	2	52481_sw_Q8R5K4	0	1317.81	397.8	483.4	305.1	380.6	438.8	542.8	806	538.8	844.7	720.7	562.6													High	2	0.1614	0	659.409	1.62	0.00107	53.5223	0.0007416	0.002803	0.427	2.54
FALSE	High	QSIVFKSL	1xTMT6plex [K6]; 1xTMT6plex [N-Term]	0.00844583	0.000775297	0.444	1	1	1	55551_tr_A0A0G2	0	1379.87	312.5	275.6	300.8	289.3	331.8	297.6		275.2	209.7	210.3	133.4													High	2	0.556	0	690.436	-0.71	-0.00049	38.1824	0.0007416	0.002488	0.444	2.41
FALSE	High	VSYSFLEI	1xTMT6plex [N-Term]	0.00907455	0.000775297	0.433	1	1	2	24972_tr_A2A8S3	0	1186.66	205	174.6	158.2	205.7	159.6	187.2		158.7	105	128.3	194.1	77.19	70.75	95.04	79.86	86.22	75.89		80.33	28.77	70.01	82.96		High	2	0.4762	0	593.831	-0.63	-0.00038	67.3181	0.006148	0.02369	0.12	1.68
FALSE	High	QTFTFPDL	1xTMT6plex [N-Term]	0.0126479	0.000775297	0.382	1	1	1	13094_sw_O35972	0	1197.64	203.2	173.9	201.1	181.1	182.6	174.1		144.6	100.4	87.3	216.6													High	2	0.2606	0	599.321	-0.62	-0.00037	51.0567	0.0007416	0.003856	0.382	1.88
FALSE	High	INFDFHQF	1xTMT6plex [N-Term]	0.0103384	0.000775297	0.413	1	1	2	51211_tr_D3YZB3	0	1296.66	196.3	194.1	205.2	187.5	189.5	200.9		153.2	105.8	130.6	159													High	2	0.3821	0	648.832	-0.13	-8e-05	45.4011	0.0007416	0.003088	0.413	2.12
FALSE	High	SQLSLLDYF	1xTMT6plex [N-Term]	0.00884075	0.000775297	0.437	1	1	2	38501_sw_Q8BKC8	0	1314.71	109.2	81.4	97.1	101.9	118.7	111.7	343.9	212.5	94.5	243.2	166.2													High	2	0.335	0	657.858	-4.74	-0.00311	76.8846	0.001273	0.005165	0.34	1.97
FALSE	High	VTIEYYSQL	1xTMT6plex [N-Term]	0.00943677	0.000775297	0.427	1	2	1	40120_tr_Q3U367	0	1344.72	269.2	354.1	232.3	329.2	224.9	301.6		228.8	190.1	155	314.3													High	2	0.6586	0	672.867	0.86	0.00058	41.5768	0.0007416	0.002802	0.427	2.49
FALSE	High	SQITNGHQL	1xTMT6plex [N-Term]	0.0105424	0.000775297	0.41	1	1	1	31037_sw_P29533	0	1226.67	17.2	22	20.6	17.4	20.4	20.3	83.3	28.5	39.4	37	38.9													High	2	0.3901	0	613.838	0.44	0.00027	9.9513	0.0007416	0.003161	0.41	1.82
FALSE	High	ATVSYANL	1xTMT6plex [N-Term]	0.00796362	0.000775297	0.453	1	1	1	48962_sw_Q62371	0	1067.59	166.1	168.5	217.2	176.3	170.3	155.6		105	115.5	84.8	165.1													High	2	0.2166	0	534.3	0.22	0.00012	24.235	0.0007416	0.002326	0.453	2.17
FALSE	High	SQLRNADVEL	1xTMT6plex [N-Term]	0.0118523	0.000775297	0.392	1	1	1	50774_sw_P17426	0	1373.76	22.5	21.2	11	20.3	18.4	23	64.1	31.6	37.2	33.1	35													High	2	0.3538	0	687.383	0.61	0.00042	19.0049	0.0007416	0.003594	0.392	1.95
FALSE	High	AAGTNKENL	1xTMT6plex [K6]; 1xTMT6plex [N-Term]	0.0128967	0.00142185	0.379	1	1	2	55002_sw_Q8CGN4	0	1375.79	59.3	51	78.7	65.6	83	60.5	334.7	95.1	152.4	163.5														High	2	0.1948	0	688.401	0.13	9e-05	10.1273	0.001016	0.003943	0.379	2.31
FALSE	High	RSIWFQQL	1xTMT6plex [N-Term]	0.0152636	0.00142185	0.353	1	1	1	40126_sw_Q9CWP6	0	1306.75	207	189.2	233.4	185.7	246.6	181.6		154.5	141.9	75.1	281.9													High	2	0.241	0	653.877	-0.22	-0.00015	39.5381	0.001016	0.004719	0.353	1.95
FALSE	High	GMIINVLEL	1xOxidation [M2]; 1xTMT6plex [N-Term]	0.0143067	0.00142185	0.363	1	1	2	25093_sw_Q8BHL8	0	1246.73	94.8	110.6	87.5	90.5	149.3	172.5	225.6	190.4	218.5	257.6	42.5													High	2	0.1268	0	623.868	0.88	0.00055	62.1981	0.001273	0.005078	0.343	2.05
FALSE	High	VGYMYPSM	1xTMT6plex [N-Term]	0.0134959	0.00142185	0.372	1	1	1	16025_tr_E9PVF3	0	1176.56	252.4	365.6	342.5	343.7	121.8	158	117.4	133.8	102.4	76.3	347.8													High	2	0.3188	0	588.785	-0.03	-2e-05	33.3379	0.001016	0.004129	0.372	1.38
FALSE	High	YQYQNIFGPL	1xTMT6plex [N-Term]	0.0132358	0.00142185	0.375	1	1	1	52229_sw_Q9EPU0	0	1471.78	107.5	59.8	139.6	73.7	101.2	94.1	363.9	157.2	203.7	202.3	101.3													High	2	0.5484	0	736.395	2.46	0.00181	52.8913	0.001016	0.004038	0.375	2.17
FALSE	High	AAPISPWTM	1xTMT6plex [N-Term]	0.0138506	0.00142185	0.368	1	1	2	44631_tr_A0A0N4	0	1202.64	168.5	185.6	174.1	196.3	124.9	195.9	940.9	227	253.7	195.9	300.7	69.34	82.53	66.87	65.87	88.26	67.61		80.69	83.88	99.43	78.13		High	2	0.3013	0	601.826	0.71	0.00042	43.5366	0.001016	0.004232	0.368	2.39
FALSE	High	RAFEFTYV	1xTMT6plex [N-Term]	0.0140313	0.00142185	0.366	1	1	7	31630_sw_Q8VDR7	0	1261.68	376.1	323.2	335.7	397.1	338.5	373.5		332.3	112.9	218.1	400.1													High	2	0.5309	0	631.343	0.15	9e-05	32.6991	0.001016	0.004315	0.366	1.94
FALSE	High	SAIKNSVQM	1xOxidation [M9]; 1xTMT6plex [K4]; 1xTMT6plex [N-Term]	0.0130652	0.00142185	0.377	1	1	1	47009_sw_P42228	0	1451.83																							NoQuanValues	High	2	0.1722	0	726.418	0.29	0.00021	9.9722	0.001016	0.003997	0.377	2.09
FALSE	High	GGFSNNSSL	1xTMT6plex [N-Term]	0.0130652	0.00142185	0.377	1	1	1	43603_tr_Q9ER67	0	1111.56	24.3	18	36.8	27.5	24.6	23.2	73.3	27.6	49.9	51.7														High	2	0.6296	0	556.283	0.8	0.00044	14.9049	0.001016	0.003989	0.377	2.43
FALSE	High	RQLEDTVTL	1xTMT6plex [N-Term]	0.0147776	0.00142185	0.358	1	1	1	54936_sw_Q7TT50	0	1303.74	49.5	56	39.6	54	43.5	59.5	151.5	71	107.3	84.1	94.8													High	2	0.4286	0	652.375	0.35	0.00023	22.0298	0.001016	0.00456	0.358	1.96
FALSE	High	AAYRNLGQNL	1xTMT6plex [N-Term]	0.0143067	0.00142185	0.363	1	1	2	40205_sw_Q8BK67	0	1348.75	41.1	43.7	48.6	51.1	45	50.2	204.8	52.4	108.4	83.6	47.9													High	2	0.3547	0	674.881	1.27	0.00086	16.8078	0.001016	0.004388	0.363	2.65
FALSE	High	RQLINALQI	1xTMT6plex [N-Term]	0.0134087	0.00142185	0.373	1	1	5	56225_tr_E9PWQ3	0	1297.82	157.1	183.1	142.6	174.6	175.3	233.6	412.2	306.4	266.1	278.8	319													High	2	0.4306	0	649.412	0.3	0.00019	48.252	0.001016	0.004095	0.373	2.16
FALSE	High	QSIAFISRL	1xTMT6plex [N-Term]	0.0131502	0.00142185	0.376	1	1	3	23277_sw_Q9CR67	0	1263.76	239.9	230.2	261	234.7	281.3	189.6		150	141.7	145.6	142.4	7.78	8.91	0.85	6.47	1.85	24.76		21.01	14.12	24.34	63.18		High	2	0.4253	0	632.385	0.59	0.00037	50.6653	0.001016	0.004018	0.376	2.61
FALSE	High	SAFSFRTL	1xTMT6plex [N-Term]	0.0140313	0.00142185	0.366	1	1	2	52803_sw_Q8BMI0	0	1157.65	429.6	348.4	454.7	414.6	433.8	400.5		307.7	218.2	209.9	451.3													High	2	0.287	0	579.329	-1.13	-0.00065	31.1485	0.001016	0.004309	0.366	2.16
FALSE	High	YQSMNSQYL	1xTMT6plex [N-Term]	0.0150673	0.00142185	0.355	1	2	1	38913_tr_G3X8T3	0	1362.66	16.7	17.1	21.3	10.5	13.2	15.1	37.5	17.7	19.9	15.1	31.4													High	2	0.4506	0	681.832	0.49	0.00033	23.0159	0.001016	0.004638	0.355	1.62
FALSE	High	AALENTHLL	1xTMT6plex [N-Term]	0.0145874	0.00142185	0.36	1	1	1	14930_sw_Q9D187	0	1210.7	246.6	312.5	186.2	264.6	280.6	306.4	961.7	376.1	517.3	500.6	372.7													High	2	0.4317	0	605.853	-0.53	-0.00032	28.6899	0.001016	0.004488	0.36	1.83
FALSE	High	VPYLFENL	1xTMT6plex [N-Term]	0.0131502	0.00142185	0.376	1	1	2	39162_tr_E9PWL0	0	1223.69	102.5	84.3	93.6	85.2	94	86.5		68.8	57.6	44.8	127.6													High	2	0.2421	0	612.347	-0.73	-0.00045	64.7685	0.001016	0.004277	0.367	2.52
FALSE	High	KAYRFLFGF	1xTMT6plex [K1]; 1xTMT6plex [N-Term]	0.0137611	0.00142185	0.369	1	1	1	17021_sw_Q5XKN4	0	1606.95	307.4	336.3	300.8	436.9	280.8	311.6		210.9	178.2	250.1	124													High	3	0.4842	0	536.322	-0.25	-0.00013	47.0218	0.001016	0.004229	0.369	2.21
FALSE	High	EIFRFYKL	1xTMT6plex [K7]; 1xTMT6plex [N-Term]	0.0142143	0.00142185	0.364	1	1	3	41164_tr_B1AVH5	0	1573.95	189.2	164.9	248	187.7	162.3	186.5		125.2	132.6	140	78.6	32.49	7.13	45.25	10.57	33.1	4.27		10.01	22.49	43.52			High	3	0.5294	0	525.322	-0.15	-8e-05	44.552	0.004931	0.01994	0.145	2.04
FALSE	High	VSLNLRQVL	1xTMT6plex [N-Term]	0.0146822	0.00142185	0.359	1	1	1	51503_sw_Q99N32	0	1270.8	82.3	108.4	68.7	83.6	91.1	106.6	214.8	134	139.6	148.4	113.9													High	2	0.0081	0	635.906	0.91	0.00058	36.5151	0.001016	0.004534	0.359	2.47
FALSE	High	VNLQYSEV	1xTMT6plex [N-Term]	0.0140313	0.00142185	0.366	1	1	1	10163_sw_P62700	0	1180.64	30.3	35.7	32.1	33.4	27	26.7	50.8	23.9	38	24.1	86.1													High	2	0.3388	0	590.824	-0.17	-0.0001	28.0777	0.001016	0.004315	0.366	1.83
FALSE	High	VSIQFYHL	1xTMT6plex [N-Term]	0.0134959	0.00142185	0.372	1	1	1	56180_sw_Q5H8C4	0	1235.7	126.3	179.6	73.4	185.3	79.9	124.1		95.3	92.8	39	409.1													High	2	0.262	0	618.354	0.95	0.00059	42.5702	0.001016	0.00412	0.372	1.87
FALSE	High	VSPPALKDFL	1xTMT6plex [K7]; 1xTMT6plex [N-Term]	0.0132358	0.00142185	0.375	1	1	1	35580_sw_Q9JM58	0	1544.95	49	56.9	39.8	50.1	60.7	76.8	130.7	92	92.5	105.5	59.5													High	3	0.5507	0	515.653	0.35	0.00018	52.5555	0.001016	0.004047	0.375	2.07
FALSE	High	VNLKEYPAL	1xTMT6plex [K4]; 1xTMT6plex [N-Term]	0.0147776	0.00142185	0.358	1	1	1	9289_tr_Q8C9T1_	0	1504.91	150.7	141.4	163.5	144.2	140.5	136		127.3	81.1	90.9	75													High	2	0.3589	0	752.961	0.44	0.00033	37.8132	0.001016	0.004563	0.358	2.09
FALSE	High	SSLLNIQHF	1xTMT6plex [N-Term]	0.0138506	0.00142185	0.368	1	1	1	54193_sw_A2RSJ4	0	1287.73	38.8	55.2	33.5	41	56.9	51.9	185.7	69	89.7	67.5	118.9													High	2	0.1564	0	644.367	0.21	0.00013	37.8964	0.001016	0.004245	0.368	1.79
FALSE	High	SSLDFYANV	1xTMT6plex [N-Term]	0.0130652	0.00142185	0.377	1	1	1	54901_tr_G3X8X6	0	1244.64	351.1	282.2	267.9	293.3	304.8	299.2		249.4	161.7	168.7	378.5													High	2	0.3032	0	622.821	-0.29	-0.00018	39.0337	0.001016	0.003991	0.377	2.21
FALSE	High	AVIENLKYFL	1xTMT6plex [K7]; 1xTMT6plex [N-Term]	0.0132358	0.00142185	0.375	1	1	2	28858_sw_Q9JMG2	0	1668.01	80.1	102.7	73.8	90.6	104.8	115.4	244	141.5	160.9	176.5	80													High	3	0.3436	0	556.676	0.58	0.00032	69.2806	0.001016	0.004044	0.375	1.63
FALSE	High	KTWSYTYL	1xTMT6plex [K1]; 1xTMT6plex [N-Term]	0.0132358	0.00142185	0.375	1	1	1	55832_tr_F6RJC1	0	1519.86	138.9	154.2	175.9	145.7	175.4	143.1		113.9	99.9	84.1	82.9													High	2	0.2595	0	760.432	0.27	0.0002	33.1336	0.001016	0.004047	0.375	1.58
FALSE	High	AVCTFIHL	1xTMT6plex [N-Term]	0.0142143	0.00142185	0.364	1	1	1	10089_tr_A2AC29	0	1132.64	83.6	65.1	68.9	73.1	48.1	63.6		63.7	30.9	72.4	55.1													High	2	0.411	0	566.823	0.41	0.00023	58.1772	0.001016	0.004355	0.364	1.46
FALSE	High	IQIANVTTL	1xTMT6plex [N-Term]	0.0144933	0.00142185	0.361	1	1	1	53915_sw_Q9CU65	0	1201.74	182.8	204.9	154.5	196.9	172.3	219.9	527.1	269.5	362.1	312.7	298.1													High	2	0.1173	0	601.372	1.87	0.00112	46.2188	0.001016	0.004465	0.361	1.79
FALSE	High	VTLLYSQL	1xTMT6plex [N-Term]	0.0129806	0.00142185	0.378	1	1	1	29469_tr_Q8JZY1	0	1165.7	265	249.5	302	271.6	270.8	235.8		189.5	179.9	125.8	291.2													High	2	0.3266	0	583.355	-0.16	-9e-05	50.1328	0.001016	0.00397	0.378	1.99
FALSE	High	KTFMYNEL	1xTMT6plex [K1]; 1xTMT6plex [N-Term]	0.0128132	0.00142185	0.38	1	1	1	41537_tr_G3UZ63	0	1503.83	283.7	293.2	288.7	281.5	148.1	172.2		171.8	109	110.7	134.4													High	2	0.4692	0	752.419	2.36	0.00178	31.3674	0.001016	0.003892	0.38	1.3
FALSE	High	QAVENILLSPL	1xTMT6plex [N-Term]	0.0128132	0.00142185	0.38	1	1	1	35099_sw_P19324	0	1425.85	41	46.2	38	30.7	53.8	52.1	101.6	51.7	102.4	57.8	127.2													High	2	0.3894	0	713.43	0.97	0.00069	60.9906	0.001016	0.003903	0.38	2.26
FALSE	High	SQLLLSLQAVI	1xTMT6plex [N-Term]	0.0134959	0.00142185	0.372	1	1	1	50855_sw_Q6P9R4	0	1413.89	9.2	13.7		6.9	12.5	9.3		10.4	21.8	17.5														High	2	0.4696	0	707.448	0.89	0.00063	85.3204	0.001016	0.004133	0.372	2.3
FALSE	High	VNFSPANL	1xTMT6plex [N-Term]	0.0143997	0.00142185	0.362	1	1	1	25549_sw_Q8BHX1	0	1090.61	366.5	352	362.7	342.1	358.6	308.3		239	256.8	167	366.2													High	2	0.2849	0	545.808	-0.23	-0.00012	39.0487	0.001016	0.00444	0.362	1.79
FALSE	High	EIVSFQHL	1xTMT6plex [N-Term]	0.0150673	0.00142185	0.355	1	1	1	48084_sw_Q8R502	0	1201.68	191.7	244.1	176.8	206.2	227	182.2	120.7	142.6	156.3	85.3	299.9													High	2	0.5366	0	601.343	0.26	0.00015	32.1939	0.001016	0.004666	0.355	1.64
FALSE	High	SQLIILDTL	1xTMT6plex [N-Term]	0.0136721	0.00142185	0.37	1	1	1	56103_sw_Q04690	0	1244.77	147.8	132.4	130	129.9	156.7	186	413.8	281	185.6	347.8	206.2													High	2	0.3053	0	622.887	-0.03	-2e-05	63.7532	0.001016	0.004177	0.37	2.26
FALSE	High	SSPENKNWL	1xTMT6plex [K6]; 1xTMT6plex [N-Term]	0.0148735	0.00142185	0.357	1	1	2	46618_sw_Q3TLR7	0	1532.85	164.8	205.6	169.6	188.3	211.3	225.9	748.5	288.1	410.3	449.2	149.2													High	2	0.254	0	766.928	0.97	0.00074	24.3129	0.004214	0.01807	0.159	1.89
FALSE	High	FMLALKENI	1xTMT6plex [K6]; 1xTMT6plex [N-Term]	0.0147776	0.00142185	0.358	1	1	1	52614_sw_Q9Z207	0	1536.92	266.6	309.3	168.6	262.8	179.4	259.3	648.6	341.6	357.5	452.6	241.1													High	2	0.4737	0	768.967	2.71	0.00208	53.753	0.001016	0.004556	0.358	2.28
FALSE	High	SVINVSNL	1xTMT6plex [N-Term]	0.0140313	0.00142185	0.366	1	1	1	33613_tr_A0A087	0	1074.64	79.4	78.8	96.5	91.3	84	74.5		60.6	60.4	48.7	85.1													High	2	0.2523	0	537.822	1.05	0.00056	35.6609	0.001016	0.004321	0.366	2.14
FALSE	High	IAYTWFNL	1xTMT6plex [N-Term]	0.0152636	0.00142185	0.353	1	1	1	38613_sw_P97863	0	1256.69	116.4	95.2	115.3	112	104.8	98.3		89.1	34.6	70.7	122.9													High	2	0.1408	0	628.848	1.06	0.00067	73.9461	0.001016	0.004719	0.353	2.13
FALSE	High	SVIKFENL	1xTMT6plex [K4]; 1xTMT6plex [N-Term]	0.0142143	0.00142185	0.364	1	1	4	34705_sw_Q9CPV7	0	1407.86	234.8	235.5	301.8	279.7	213	269.5		195.7	419.4	211.3	370.5	102.53	100.91	94.57	83.87	113.24	89.73		92.44		74.29			High	2	0.1196	0	704.434	-0.29	-0.0002	38.2533	0.005651	0.02147	0.134	1.84
FALSE	High	IFLSLIML	1xOxidation [M7]; 1xTMT6plex [N-Term]	0.0134959	0.00142185	0.372	1	1	1	22505_sw_P41731	0	1194.74																							NoQuanValues	High	2	0.116	0	597.873	1.37	0.00082	103.794	0.001016	0.00412	0.372	1.81
FALSE	High	FGIHNGVETL	1xTMT6plex [N-Term]	0.0139406	0.00142185	0.367	1	1	1	14211_tr_A2AMD7	0	1315.72	58.4	71	61.1	63.3	69.2	76.1	256.5	86.9	141.3	143.1	91.6													High	2	0.4235	0	658.364	0.36	0.00024	29.1196	0.001016	0.004266	0.367	1.96
FALSE	High	SVENFALL	1xTMT6plex [N-Term]	0.0134087	0.00142185	0.373	1	1	66	47492_sw_Q9Z2B9	0	1121.64	3984.8	3727.3	4545.2	3451.1	3940.9	3268.4	992	3022.2	3546.4	2218.2	3335.7													High	2		0.0202	561.324	0.69	0.00038	61.3758	0.001273	0.005616	0.328	2.43
FALSE	High	SVVLMSHL	1xTMT6plex [N-Term]	0.0139406	0.00142185	0.367	1	1	1	35110_sw_P09411	0	1114.65	58.2	57.8	68.3	67.6	32.6	34.9	45	31.6	41.1	27.3	59.8													High	2	0.361	0	557.83	2.44	0.00136	31.9982	0.001016	0.004288	0.367	2.05
FALSE	High	STYMFDLL	1xOxidation [M4]; 1xTMT6plex [N-Term]	0.0134959	0.00142185	0.372	1	1	1	53914_sw_Q8BY87	0	1234.62	371.5	305	341.7	343.5	330.2	374.2		271.5	219.9	206.4	355.8													High	2	0.3476	0	617.814	-1.26	-0.00078	48.02	0.001016	0.004116	0.372	1.64
FALSE	High	IGLGNLTLI	1xTMT6plex [N-Term]	0.013322	0.00142185	0.374	1	1	2	55885_tr_L7N451	0	1142.73	268.8	326.7	255.2	282.5	331.6	389.2	555.4	525.1	428.2	555	456													High	2	0.1498	0	571.871	0.89	0.00051	71.5939	0.001016	0.004065	0.374	2.07
FALSE	High	STYGWTANM	1xOxidation [M9]; 1xTMT6plex [N-Term]	0.0131502	0.00142185	0.376	1	1	1	46643_sw_P07901	0	1275.59	31.7	32.5	39.4	36.3	38.8	36.1		25.6	40.6	23.6	38.6													High	2	0.578	0	638.298	0.09	6e-05	15.1441	0.001016	0.004008	0.376	2.18
FALSE	High	SWLYASRL	1xTMT6plex [N-Term]	0.0146822	0.00142185	0.359	1	1	1	31618_sw_Q99LC3	0	1224.69	73.4	70.9	106.1	80.3	93.6	85.5		90.2	48	49	152.8													High	2	0.4174	0	612.851	0.16	0.0001	33.0859	0.001016	0.00452	0.359	2.3
FALSE	High	STLGNKETL	1xTMT6plex [K6]; 1xTMT6plex [N-Term]	0.0149701	0.00142185	0.356	1	1	1	56473_sw_Q6ZWR6	0	1420.84	58.2	55.2	57.8	51.4	71.3	55.3	263.1	82	136.5	141.4														High	2	0.2325	0	710.924	0.31	0.00022	17.0663	0.001016	0.004609	0.356	2.28
FALSE	High	SSYTFPKMM	1xTMT6plex [K7]; 1xTMT6plex [N-Term]	0.0134087	0.00142185	0.373	1	1	1	31826_sw_Q9WUR2	0	1549.82	30.5	30	30	27	24.1	22.6		29.6	36.6	35.3	23.4													High	2	0.1919	0	775.41	-1.76	-0.00136	34.9588	0.001016	0.004096	0.373	1.72
FALSE	High	SSYTFPKM	1xOxidation [M8]; 1xTMT6plex [K7]; 1xTMT6plex [N-Term]	0.0150673	0.00142185	0.355	1	1	1	31826_sw_Q9WUR2	0	1434.77	172.7	176	196.2	183.7	197.1	182		130	125.4	120.9	76.8													High	2	0.3072	0	717.888	-0.59	-0.00043	16.9131	0.001016	0.004654	0.355	1.66
FALSE	High	EVYLFSHI	1xTMT6plex [N-Term]	0.0128132	0.00142185	0.38	1	1	5	53987_tr_F8VQ70	0	1236.68	414.3	429.7	370.2	430.3	369.6	347.6		290.6	270.2	210.4	393	22.95	21.7	13.43	33.97	17.16	20.39		18.4	33.85	25.57	36.07		High	2	0.4261	0	618.845	0.16	0.0001	52.829	0.001472	0.006538	0.307	2.3
FALSE	High	EVYLFERI	1xTMT6plex [N-Term]	0.0128967	0.00142185	0.379	1	1	1	42152_sw_P97390	0	1297.74	321.2	282.1	273.4	289.6	286.3	272.3	202.3	228.2	221.6	204.5	226.7													High	2	0.1822	0	649.371	-0.06	-4e-05	43.4159	0.001016	0.003943	0.379	2.47
FALSE	High	LAIRNDEEL	1xTMT6plex [N-Term]	0.0138506	0.00142185	0.368	1	1	2	11012_sw_Q8CGP6	0	1301.73	102	93.4	107.7	99.3	104	112.2	392.2	134.6	200.3	187.4	141.3													High	2	0.3073	0	651.367	0.56	0.00037	22.9699	0.001016	0.00425	0.368	2.18
FALSE	High	TGVGNDENM	1xOxidation [M9]; 1xTMT6plex [N-Term]	0.0144933	0.00142185	0.361	1	1	2	56080_tr_E9Q394	0	1181.53																							NoQuanValues	High	2	0.5037	0	591.269	-0.53	-0.00031	6.1417	0.001016	0.004466	0.361	2.68
FALSE	High	SQLKNADVEL	1xTMT6plex [K4]; 1xTMT6plex [N-Term]	0.0149701	0.00142185	0.356	1	1	1	50263_sw_P17427	0	1574.92	49.1	41.5	59.9	44.1	62.2	48.8	194	78.7	102.1	113.3	32.8													High	2	0.2191	0	787.962	1.43	0.00113	25.7493	0.001016	0.004606	0.356	1.78
FALSE	High	IQWAFKNL	1xTMT6plex [K6]; 1xTMT6plex [N-Term]	0.0135837	0.00142185	0.371	1	1	1	56235_sw_Q6ZQ93	0	1477.89	123.7	120.5	183.7	127.1	156.4	112.1		89.8	165.1	118.7	68.1													High	2	0.2549	0	739.45	0.23	0.00017	50.0771	0.001016	0.004168	0.371	2.04
FALSE	High	IVTSFVEL	1xTMT6plex [N-Term]	0.013322	0.00142185	0.374	1	1	1	44646_tr_Q3UAM9	0	1136.68	39.1	39.8	29.6	34.8	36.1	35.4		34.3	21.8	19.5	35.3													High	2	0.2632	0	568.842	0.75	0.00043	58.052	0.001016	0.004076	0.374	1.9
FALSE	High	IVFLFSAI	1xTMT6plex [N-Term]	0.0129806	0.00142185	0.378	1	1	4	41270_sw_Q6PHB0	0	1138.71	158.1	209.3	146.1	190.7	140.2	187.6		116.1	94.8	131	144.7	32.01	18.43		35.92	25.2	5.06		48.42	12.8	9.27	24.96		High	2	0.0359	0	569.858	0.73	0.00041	102.523	0.001016	0.003964	0.378	2.23
FALSE	High	AQIVNKHLI	1xTMT6plex [K6]; 1xTMT6plex [N-Term]	0.0151651	0.00142185	0.354	1	1	2	34236_tr_B1AUN3	0	1493.96	253.3	323.8	256.9	266.4	311.7	314.6	1094.9	387.3	588.5	649.1														High	2	0.3676	0	747.483	1.08	0.00081	26.082	0.001016	0.004697	0.354	1.85
FALSE	High	AQILNQVMM	1xOxidation [M9]; 1xTMT6plex [N-Term]	0.0147776	0.00142185	0.358	1	1	1	51637_sw_O08901	0	1292.69	43.2	43.7	44.8	40.7	56.4	51.2	98.3	51.7	99.3	61.9	83.3													High	2	0.1574	0	646.849	-0.31	-0.0002	37.1935	0.001016	0.004562	0.358	1.97
FALSE	High	IVLTFRQL	1xTMT6plex [N-Term]	0.0148735	0.00142185	0.357	1	1	1	30271_tr_Q3TMC4	0	1218.78	147.1	175	157.1	169.8	177	171.4		124.9	120	93.4	170.8													High	2	0.4185	0	609.892	-0.01	-1e-05	46.3642	0.001016	0.004594	0.357	2.27
FALSE	High	AQLKNWKEYL	2xTMT6plex [K4; K7]; 1xTMT6plex [N-Term]	0.0134959	0.00142185	0.372	1	1	1	44993_tr_E9QJV4	0	1980.19	317.5	338.6	383.6	286.1	426.1	478.3	674.4	551.6	577.7	746.1														High	3	0.6557	0	660.735	0.57	0.00038	41.721	0.001016	0.004127	0.372	1.83
FALSE	High	VAYVFQAL	1xTMT6plex [N-Term]	0.0129806	0.00142185	0.378	1	1	1	56087_sw_Q80TP3	0	1139.67	248.9	216.5	251.4	268.6	229.9	249.8		244.1	91.1	154.8	307.1													High	2	0.1295	0	570.338	1.37	0.00078	55.1589	0.001016	0.003949	0.378	1.93
FALSE	High	SGIDFKQL	1xTMT6plex [K6]; 1xTMT6plex [N-Term]	0.0129806	0.00142185	0.378	1	1	2	20634_tr_F6Q5Z1	0	1365.81	843	764.7	920.4	628.7	739.3	752.9		613.7	531.2	441.7	454.1													High	3	0.3918	0	455.943	0.35	0.00016	32.651	0.001016	0.003959	0.378	2.68
FALSE	High	VWLEAARL	1xTMT6plex [N-Term]	0.0128967	0.00142185	0.379	1	1	2	42137_sw_Q91YR7	0	1186.71	220.4	195.3	238.1	219.3	243.8	220.1	529.1	160.5	168.6	146.7	272.5	45.03	53.64	51.29	47.82	49.27	52.1		52.93	31.63		48.38		High	2	0.3929	0	593.861	-0.03	-2e-05	43.5448	0.002019	0.007665	0.284	2.24
FALSE	High	SAVENLNEM	1xTMT6plex [N-Term]	0.0141225	0.00142185	0.365	1	1	1	49202_tr_G3X8Y3	0	1235.61	75.5	78.2	79.7	82.7	62.4	74	261.4	117.4	148.1	103.3	171.2													High	2	0.4238	0	618.309	-2.55	-0.00158	20.2588	0.001016	0.00434	0.365	2.1
FALSE	High	SGPANSTTDLL	1xTMT6plex [N-Term]	0.0130652	0.00142185	0.377	1	1	1	54911_tr_A0A087	0	1304.69	22.9	22.6	21.7	22.1	24.2	26.3	89.1	33.6	45.4	37.5	61.6													High	2	0.5	0	652.849	1.1	0.00072	24.908	0.001016	0.003982	0.377	2.68
FALSE	High	YAVGNHDFI	1xTMT6plex [N-Term]	0.0150673	0.00142185	0.355	1	1	1	34136_sw_Q8BFV2	0	1264.65	142.9	173	112.8	148.5	139.5	181.8	523.7	184.4	335.9	233.3	390.7													High	2	0.3701	0	632.83	0.42	0.00026	25.4954	0.001016	0.004652	0.355	1.54
FALSE	High	MAPENKVADWL	1xOxidation [M1]; 1xTMT6plex [K6]; 1xTMT6plex [N-Term]	0.0135837	0.00142185	0.371	1	1	1	14321_tr_A0A0A6	0	1747.95	360.4	376	356.8	305.5	583	587.1	927.6	622.8	811.8	904.8	289.8													High	3	0.3931	0	583.32	-0.64	-0.00038	39.6293	0.001016	0.004148	0.371	1.73
FALSE	High	KIYVYWEV	1xTMT6plex [K1]; 1xTMT6plex [N-Term]	0.0152636	0.00142185	0.353	1	1	1	36403_sw_Q91WI7	0	1557.91	278	302.3	245	275.4	275.3	292	321.4	327	245.7	382.4	186													High	2	0.0779	0	779.46	2.59	0.00202	46.4547	0.001016	0.004716	0.353	1.54
FALSE	High	VAPHHLFL	1xTMT6plex [N-Term]	0.013322	0.00142185	0.374	1	1	1	55729_sw_B2RQC6	0	1162.69	55.5	80.2	76.8	71.4	59.8	69		53.1	45.1	28	80													High	2	0.4336	0	581.85	0.19	0.00011	25.2004	0.001016	0.004063	0.374	1.43
FALSE	High	YGYSNRVVDLM	1xOxidation [M11]; 1xTMT6plex [N-Term]	0.0147776	0.00142185	0.358	1	1	2	31848_tr_A0A0A0	0	1561.79	124.3	126	136.3	122.2	149.1	153.6	219	164	198.6	166	199													High	3	0.627	0	521.267	-1.3	-0.00068	21.0703	0.005651	0.02192	0.131	2.52
FALSE	High	TVYDFWRM	1xTMT6plex [N-Term]	0.0132358	0.00142185	0.375	1	1	1	54197_sw_P35822	0	1346.68	139.7	115.9	173.1	128.2	115.8	125		118.7	84.6	71.7	161.8													High	2	0.3031	0	673.842	0.62	0.00042	45.8265	0.001016	0.004036	0.375	2.54
FALSE	High	KIITYRNL	1xTMT6plex [K1]; 1xTMT6plex [N-Term]	0.0135837	0.00142185	0.371	1	1	4	34136_sw_Q8BFV2	0	1478.95	218.5	236.8	245	229.7	278.2	214.1		179.5	124.8	183.3	55.9													High	2	0.4497	0	739.977	-0.04	-3e-05	22.1283	0.001016	0.004157	0.371	1.49
FALSE	High	TTYKYEMI	1xOxidation [M7]; 1xTMT6plex [K4]; 1xTMT6plex [N-Term]	0.0148735	0.00142185	0.357	1	1	2	41918_sw_Q8QZY1	0	1522.82	255.8	200	317.8	211.7	304.6	257		205.2	171.9	169.2	97.7													High	3	0.4586	0	508.28	2.02	0.00102	18.8028	0.001016	0.004589	0.357	1.81
FALSE	High	SNTQYARL	1xTMT6plex [N-Term]	0.0138506	0.00142185	0.368	1	1	1	44148_tr_B1AR28	0	1181.65	54	45.9	55.4	46.1	54.3	36.1		25.2	42.8	31.4	30.6													High	2	0.3713	0	591.326	-2.46	-0.00145	10.5947	0.001016	0.004237	0.368	2.37
FALSE	High	FSIFNRSIDAF	1xTMT6plex [N-Term]	0.0147776	0.00142185	0.358	1	1	1	25217_sw_P20826	0	1545.83	121.7	109.8	135.7	98.4	139.2	135.9	239.8	165.8	219	215.2	108.9													High	2	0.2851	0	773.418	2.16	0.00167	53.6517	0.001016	0.004562	0.358	2.35
FALSE	High	VDYEYSEL	1xTMT6plex [N-Term]	0.0138506	0.00142185	0.368	1	1	1	49202_tr_G3X8Y3	0	1246.6	214.2	187.1	227.4	166.5	171.8	135.4		126.7	88.2	81.9	241.9													High	2	0.5979	0	623.806	-0.01	-1e-05	28.5036	0.001016	0.004241	0.368	1.89
FALSE	High	VVDVFTQL	1xTMT6plex [N-Term]	0.0137611	0.00142185	0.369	1	1	1	54648_sw_Q9Z1N9	0	1149.67	52.8	45.1	49.2	44.6	56.2	50.6		46.4	32.3	29.5	62.4													High	2	0.3023	0	575.339	-0.01	-1e-05	55.5549	0.001016	0.004221	0.369	2.15
FALSE	High	AQQSYERL	1xTMT6plex [N-Term]	0.0143997	0.00142185	0.362	1	1	1	41446_tr_E9PUK3	0	1223.66	90.5	83.9	89.7	87.4	84.9	62		47.1	68.4	37.3	70.6													High	2	0.5574	0	612.331	-3.52	-0.00216	9.619	0.001016	0.004443	0.362	2.44
FALSE	High	FSPFNPTSLI	1xTMT6plex [N-Term]	0.0144933	0.00142185	0.361	1	2	1	44729_sw_Q9Z2U4	0	1351.75	14.4	12.3	17	14.3	18.7	16.8		27	15.3	18.5	35.7													High	2	0.4102	0	676.377	-0.02	-1e-05	73.7607	0.001016	0.004462	0.361	2.56
FALSE	High	SIISFLSLL	1xTMT6plex [N-Term]	0.0135837	0.00142185	0.371	1	1	1	47325_sw_Q8C145	0	1221.77																							NoQuanValues	High	2	0.0588	0	611.387	0.67	0.00041	109.214	0.001016	0.004169	0.371	1.87
FALSE	High	AQYRFIYM	1xOxidation [M8]; 1xTMT6plex [N-Term]	0.0149701	0.00142185	0.356	1	1	1	43006_sw_P35235	0	1336.69	45.8	52.2	64.4	64.2	56.7	51.9		47.3	26.1	27.3	57.3													High	2	0.3197	0	668.85	0.33	0.00022	22.3313	0.001016	0.004629	0.356	1.22
FALSE	High	IAYLYDRL	1xTMT6plex [N-Term]	0.0150673	0.00142185	0.355	1	1	1	18342_sw_Q9CZ15	0	1255.72	375.6	315	362.7	373.9	393.6	323.7		289.6	206.3	167	398.3													High	2	0.2522	0	628.366	-0.49	-0.00031	41.8336	0.001016	0.004656	0.355	2.3
FALSE	High	ITALFGAGL	1xTMT6plex [N-Term]	0.0141225	0.00142185	0.365	0	1	1		0	1091.67	53.6	53.6	48.8	58.6	53.8	43		40.9	36.9	29.7	46.5													High	2		0.0107	546.338	1.54	0.00084	65.8858	0.001016	0.004324	0.365	1.85
FALSE	High	AGPTNVHLI	1xTMT6plex [N-Term]	0.0135837	0.00142185	0.371	1	1	1	46337_sw_P70178	0	1150.68	144.1	181.9	118.7	187.1	147.1	183.3	538.7	218.2	335.1	309.8	204													High	2	0.28	0	575.843	-0.13	-7e-05	23.1136	0.001016	0.004169	0.371	1.75
FALSE	High	SIANFTNV	1xTMT6plex [N-Term]	0.0143997	0.00142185	0.362	1	1	1	38836_tr_Q3TS02	0	1094.6	309.3	282	347	319.2	312	235.6	172.4	187.9	234.4	134.1	325.5													High	2	0.0927	0	547.806	0.96	0.00053	32.1086	0.001016	0.004435	0.362	2.05
FALSE	High	YDVENGEFL	1xTMT6plex [N-Term]	0.0177081	0.00203695	0.33	1	1	1	55021_sw_Q6WKZ8	0	1314.64	64.4	62.4	57	79	48.8	48.3	225.6	74.1	102.1	100.9	90.8													High	2	0.2486	0	657.824	-0.73	-0.00048	36.6248	0.001273	0.005555	0.33	1.85
FALSE	High	YNLDYTEL	1xTMT6plex [N-Term]	0.0174812	0.00203695	0.332	1	1	1	32115_tr_A0A0R4	0	1259.64	206.4	203	208.8	206.5	186.9	170		158.5	116.6	110.4	226													High	2	0.369	0	630.321	-1.09	-0.00069	36.725	0.001273	0.005468	0.332	1.87
FALSE	High	VIQDFVKM	1xOxidation [M8]; 1xTMT6plex [K7]; 1xTMT6plex [N-Term]	0.0171461	0.00203695	0.335	1	1	1	15318_sw_Q8BHG9	0	1453.85	38.8	33.6	53.9	38.8	45.9	37.3	58.3	25.6	52.2	42.4														High	2	0.2864	0	727.43	2.04	0.00148	33.0169	0.001273	0.005351	0.335	2.13
FALSE	High	SVLRLIQVI	1xTMT6plex [N-Term]	0.0179379	0.00203695	0.328	1	1	2	46606_sw_Q921L5	0	1269.85	134.7	160.6	122.4	138.9	165.5	168.6	453.8	233.5	261.6	279.1	178.4													High	2	0.3562	0	635.428	2.54	0.00161	55.4412	0.001273	0.005609	0.328	2.19
FALSE	High	RNYSYEKL	1xTMT6plex [K7]; 1xTMT6plex [N-Term]	0.0168173	0.00203695	0.338	1	1	2	46905_sw_Q02257	0	1530.87	93.1	85.5	113.6	85.9	96.6	71.2		60.1	68.9	52.4	41.1													High	3	0.2772	0	510.96	-1.3	-0.00066	13.0895	0.009046	0.04726	0.018	2.02
FALSE	High	RIYGKFLGL	1xTMT6plex [K5]; 1xTMT6plex [N-Term]	0.0163885	0.00203695	0.342	1	1	3	39103_sw_Q60996	0	1524.97	374.2	429.6	538.8	358.7	386.7	379.2		248.9	247.3	184.5	125.6	0.83	3.74	15.67	9.43	7.53	6.91		3	10.02	3.15	18.32		High	3	0.4296	0	508.994	0.44	0.00023	50.6612	0.001273	0.005102	0.342	1.42
FALSE	High	SVVGFVEL	1xTMT6plex [N-Term]	0.0161781	0.00203695	0.344	1	1	2	52839_tr_B9EJX5	0	1078.63	454.2	422.7	442.2	401.2	432.3	370.2		273.3	282.9	186.7	518.7													High	2	0.2944	0	539.821	0.44	0.00024	51.6196	0.002118	0.009038	0.26	1.97
FALSE	High	SQIGNLEAL	1xTMT6plex [N-Term]	0.0174812	0.00203695	0.332	1	1	1	46849_tr_B2RXP1	0	1173.67	88.1	97.4	85.8	78.6	102.4	106.2	287.3	125.1	198.6	173.1	118.6													High	2	0.1765	0	587.338	0.5	0.0003	33.8267	0.001273	0.005468	0.332	2.04
FALSE	High	STFVYNTM	1xOxidation [M8]; 1xTMT6plex [N-Term]	0.0173688	0.00203695	0.333	1	1	6	46449_tr_Q8BMN7	0	1207.59	324.8	264.7	346.6	328.7	298.3	222.9	87.4	217.8	180.7	164.3	294.5													High	2	0.3476	0	604.298	1.78	0.00108	18.8149	0.001273	0.005417	0.333	2.1
FALSE	High	SGIIDSDFL	1xTMT6plex [N-Term]	0.0167091	0.00203695	0.339	1	1	1	21484_sw_Q9D8P7	0	1195.64	516.2	515.8	496.6	437.5	577.5	543.4	1749.4	778	905.7	864	856.8													High	2	0.24	0	598.325	1.64	0.00098	47.3024	0.001273	0.00519	0.339	2
FALSE	High	VRYSHEKL	1xTMT6plex [K7]; 1xTMT6plex [N-Term]	0.0160739	0.00203695	0.345	1	1	2	50657_sw_Q8BGQ7	0	1489.89	45.9	45.4	58.6	64.2	29.4	32.6		31.8	29.2	23.9	27.8													High	2	0.3737	0	745.449	0.55	0.00041	8.9649	0.001273	0.004977	0.345	1.9
FALSE	High	VALKFSQI	1xTMT6plex [K4]; 1xTMT6plex [N-Term]	0.0161781	0.00203695	0.344	1	1	2	49083_sw_Q62187	0	1363.87	284	274.7	283.2	311	277	264.4		207.6	204.3	193	82.2													High	2	0.267	0	682.439	-0.6	-0.00041	41.5143	0.007318	0.03709	0.053	1.76
FALSE	High	RSFENNTYL	1xTMT6plex [N-Term]	0.0169262	0.00203695	0.337	1	1	1	43620_sw_Q9D4G9	0	1372.71	31.4	38.2	29.6	31.4	37.8	34.3	167.4	47.1	54.2	63.9	62.7													High	2	0.0798	0	686.857	0.72	0.00049	17.1066	0.001273	0.005282	0.337	1.88
FALSE	High	VTLVFEHI	1xTMT6plex [N-Term]	0.0174812	0.00203695	0.332	1	1	1	25125_tr_E9PZX7	0	1186.7	158.6	160.7	144.3	197.8	130.8	154.6		116.5	105.3	98.7	166.2													High	2	0.5556	0	593.856	0.59	0.00035	46.4999	0.001273	0.005488	0.332	1.98
FALSE	High	TGPSNQWASEL	1xTMT6plex [N-Term]	0.0170358	0.00203695	0.336	1	1	1	53450_tr_G3UYG6	0	1418.71	123.6	150.3	109.9	136.1	148.5	143.2	524.6	191	268.7	260.1	98.4													High	2	0.6169	0	709.859	-0.33	-0.00023	29.2327	0.001273	0.005325	0.336	2.61
FALSE	High	SSPQNQEQI	1xTMT6plex [N-Term]	0.0156636	0.00203695	0.349	1	1	2	45261_sw_Q07243	0	1259.64	10.7	8.4	11	7.2	7.4	8.6	34.1	14.1	30.9	22.4														High	2	0.4173	0	630.325	-0.42	-0.00026	8.2462	0.001273	0.004838	0.349	2.66
FALSE	High	TVYDFWRM	1xOxidation [M8]; 1xTMT6plex [N-Term]	0.0153626	0.00203695	0.352	1	1	1	54197_sw_P35822	0	1362.67	58.9	50.5	82.4	54	96.9	76.7		69.9	57	51.9	82.9													High	2	0.1943	0	681.84	0.85	0.00058	34.9891	0.001273	0.004748	0.352	1.75
FALSE	High	SSLKFLLL	1xTMT6plex [K4]; 1xTMT6plex [N-Term]	0.0174812	0.00203695	0.332	1	1	1	49437_sw_Q6AXC6	0	1378.91	427	479	440.6	449.1	465.5	462.2		361	245.4	292.5	118.9													High	2	0.1438	0	689.958	0.27	0.00018	55.6496	0.001273	0.00548	0.332	1.53
FALSE	High	SLFLFDEM	1xTMT6plex [N-Term]	0.0154623	0.00203695	0.351	1	2	2	24912_tr_H3BK73	0	1230.63	32.2	20.4	32.5	21.7	18.2	15.3		21.4		11.7	40.4													High	2	0	0	615.818	0.56	0.00034	69.2525	0.001273	0.004773	0.351	2.31
FALSE	High	VVWNFSSL	1xTMT6plex [N-Term]	0.0159704	0.00203695	0.346	1	1	1	50462_tr_F8VPK6	0	1180.66	36.6	33.1	43.5	33.1	44.8	42.7		39.8	38.9	31.2	67.4													High	2	0.4196	0	590.833	1.17	0.00069	57.577	0.001273	0.004959	0.346	2.24
FALSE	High	VTYLFKVF	1xTMT6plex [K6]; 1xTMT6plex [N-Term]	0.0178226	0.00203695	0.329	1	1	1	55931_sw_P11276	0	1474.91	33	41	43.5	39.5	30.4	32.1		26.3	18.4	23.4	16.9													High	2	0.2822	0	737.958	0.66	0.00049	68.7966	0.001273	0.005598	0.329	2.02
FALSE	High	RTLIYITL	1xTMT6plex [N-Term]	0.0171461	0.00203695	0.335	1	1	11	15628_tr_H7BWZ3	0	1221.78	466.7	653	79.6	630.5	320.1	390.6		303.7	336.9	395.3	305.6	84.48	80.22	14.24	87.51	67.11	77.98		77.93	88.46	88.63	73.41		High	2	0.4054	0	611.392	0.56	0.00034	58.9555	0.002118	0.009066	0.26	1.85
FALSE	High	STLIYRNM	1xTMT6plex [N-Term]	0.0163885	0.00203695	0.342	1	1	1	22184_tr_E9Q0Q9	0	1226.68	105.1	95.2	124.2	112.9	74.6	82.9		75.8	69.8	46.3	91.9													High	2	0.3861	0	613.842	0.48	0.0003	19.4935	0.001273	0.005096	0.342	2.59
FALSE	High	RAVDNQVYV	1xTMT6plex [N-Term]	0.0155627	0.00203695	0.35	1	1	1	25399_sw_Q9JHW2	0	1292.72	40.6	51	48.6	45.3	55.5	54.3	203.2	81.8	99	92.9	78.9													High	2	0.4598	0	646.862	0.26	0.00017	12.9753	0.001273	0.004809	0.35	2.24
FALSE	High	RMLENYEEI	1xTMT6plex [N-Term]	0.0156636	0.00203695	0.349	1	1	2	44562_tr_E9Q6H4	0	1425.72	60	69.5	53.5	60.1	48.3	58.5	191.5	81.4	85.1	69.7	143.1													High	2	0.3532	0	713.367	1.71	0.00122	24.4763	0.001273	0.004858	0.349	2.18
FALSE	High	QAYDFPAI	1xTMT6plex [N-Term]	0.0178226	0.00203695	0.329	1	1	1	53411_tr_G3UY93	0	1153.61	873.6	716.6	794.1	966.6	895.2	818.2		671.7	383.6	399.5	1076.6													High	2	0.2618	0	577.309	0.82	0.00047	40.2615	0.001273	0.005589	0.329	1.91
FALSE	High	IGLTFIHM	1xTMT6plex [N-Term]	0.0173688	0.00203695	0.333	1	1	1	49458_tr_Q3TMP1	0	1160.67	179.3	191.4	174.3	190.1	131.1	154.8		136.9	110.7	80.7	200.8													High	2	0.2651	0	580.837	-3.11	-0.00181	50.2965	0.001273	0.005424	0.333	1.66
FALSE	High	DALSNVDLL	1xTMT6plex [N-Term]	0.0164947	0.00203695	0.341	1	1	1	53233_sw_Q7TMB8	0	1188.67	62.3	62.3	64	58.8	67.7	68.4	104.9	82.5	85.4	90.4	75													High	2	0.4017	0	594.838	0.78	0.00046	45.84	0.001273	0.005153	0.341	2.39
FALSE	High	NQYKFILL	1xTMT6plex [K4]; 1xTMT6plex [N-Term]	0.0164947	0.00203695	0.341	1	1	1	34274_tr_A0A0A6	0	1496.92	348.4	283.3	386.8	289	330.6	297		243.6	292.3	286.4	76.8													High	2	0.0522	0	748.966	1.07	0.0008	47.6834	0.001273	0.00513	0.341	1.34
FALSE	High	ISYAWKEL	1xTMT6plex [K6]; 1xTMT6plex [N-Term]	0.0161781	0.00203695	0.344	1	1	2	48899_sw_Q9JIK5	0	1467.86	152.8	140.5	202.5	156.4	180.2	155.7		121.8	135.1	112.6	96.6													High	2	0.2788	0	734.435	0.97	0.00071	43.4796	0.001273	0.005038	0.344	2.08
FALSE	High	KSFLFSAL	1xTMT6plex [K1]; 1xTMT6plex [N-Term]	0.0167091	0.00203695	0.339	1	1	7	24827_sw_Q920L5	0	1370.84	960.4	923.7	985.4	1098.7	885.3	905.9		757.8	508.3	630.3	228.1	40.21	30.02	35.37	28.99	52.53	41.68		32	27.28	28.23	79.23		High	2	0.0556	0	685.927	1.32	0.00091	49.3239	0.001273	0.005223	0.339	1.44
FALSE	High	LVYKNFPQL	1xTMT6plex [K4]; 1xTMT6plex [N-Term]	0.0159704	0.00203695	0.346	1	1	1	21211_sw_Q8K1A5	0	1579.96	190.9	104.3	281.4	141.9	166.1	133.2	216.5	161.8	169.7	237.9														High	2	0.4884	0	790.487	3.64	0.00287	46.0285	0.001273	0.004968	0.346	2.15
FALSE	High	AIFNFQSLL	1xTMT6plex [N-Term]	0.0168173	0.00203695	0.338	1	1	1	4149_sw_Q9CR64_	0	1281.74	26	25.6	27.8	33.4	21.1	23.7		9.1	19.9	15.8	16.2													High	2	0.2839	0	641.374	0.07	4e-05	84.7908	0.001273	0.005255	0.338	2.36
FALSE	High	ATLEFTQL	1xTMT6plex [N-Term]	0.0171461	0.00203695	0.335	1	1	14	52413_sw_P29477	0	1151.65	472.2	409.6	534	520.1	519.7	393.2	362	350	231.8	239.6	549.3	8.49	10.46	21.63	3.36	4.4	4.26	34.09	11.39	22.25	11.18	4.92		High	2	0.2935	0	576.329	-0.24	-0.00014	56.8768	0.001273	0.005345	0.335	2.01
FALSE	High	RAAYNVTLL	1xTMT6plex [N-Term]	0.0177081	0.00203695	0.33	1	1	1	28919_sw_Q8BGW1	0	1249.75	112.2	120.3	73	104.8	125.8	150.4	363.9	218	148.7	234	173.4													High	2	0.0749	0	625.377	0.52	0.00033	28.948	0.001273	0.005541	0.33	1.87
FALSE	High	FGPVNHEEL	1xTMT6plex [N-Term]	0.0166016	0.00203695	0.34	1	1	1	18435_sw_P46414	0	1270.66	430.3	457.9	348	377.2	464.4	449.1	1642.8	614.4	870.2	851.9	636.9													High	2	0.4375	0	635.835	-0.79	-0.0005	22.0655	0.001273	0.005169	0.34	1.44
FALSE	High	FGPINSVAF	1xTMT6plex [N-Term]	0.0174812	0.00203695	0.332	1	1	1	29682_sw_Q9QZD9	0	1180.66	243.9	261.5	219.5	219.4	293.6	313.1	656.9	391.3	453.4	473.1	368													High	2	0.3566	0	590.832	0.86	0.00051	50.9027	0.001273	0.005457	0.332	2.44
FALSE	High	RAFEFKSL	1xTMT6plex [K6]; 1xTMT6plex [N-Term]	0.0175943	0.00203695	0.331	1	1	1	46605_tr_E9Q3R6	0	1455.87	185.7	143.9	227.2	176.6	153.8	152		105	104.4	97.5	70.6													High	3	0.358	0	485.962	0.11	5e-05	29.3429	0.001273	0.005514	0.331	2.57
FALSE	High	KVAVFRYL	1xTMT6plex [K1]; 1xTMT6plex [N-Term]	0.0157652	0.00203695	0.348	1	1	1	51062_tr_F6QY99	0	1453.93	109	102	126.1	96.4	77	78.1		52.6	42	43.9														High	3	0.2416	0	485.314	-0.68	-0.00033	36.7646	0.001273	0.004892	0.348	1.78
FALSE	High	AVIKFLEL	1xTMT6plex [K4]; 1xTMT6plex [N-Term]	0.0156636	0.00203695	0.349	1	1	4	50243_sw_P43247	0	1390.91	297.2	378.6	288.2	333.3	297.4	455.8		297.9	365.2	283.3	264.9	95.73	77.35	106.61	85.39	94.58	54.94		79.13		56.72			High	2	0.7213	0	695.954	-4.21	-0.00293	74.3424	0.001736	0.00737	0.289	1.83
FALSE	High	IMLELAQL	1xOxidation [M2]; 1xTMT6plex [N-Term]	0.0153626	0.00203695	0.352	1	1	1	53624_sw_Q0HA38	0	1175.69	55	60.9	52.1	60	79.7	62.6		52.4	50.8	53.1	51.5													High	2	0.2766	0	588.349	-0.2	-0.00012	55.8895	0.001273	0.004744	0.352	1.88
FALSE	High	FSFRNTQEVI	1xTMT6plex [N-Term]	0.0171461	0.00203695	0.335	1	1	2	55885_tr_L7N451	0	1469.79	131.4	118.9	140.8	129.7	141.9	155.9	347.2	191.9	247.1	236.7	188.9													High	2	0.2851	0	735.402	1.31	0.00096	33.2804	0.001273	0.005363	0.335	2.42
FALSE	High	QVFLFFRV	1xTMT6plex [N-Term]	0.0163885	0.00203695	0.342	1	1	1	55914_tr_H7BWZ9	0	1284.77	26.4	29.2		27.2	23.7	23.6		18.8	23.6	23.4	16.9													High	2	0.3946	0	642.887	-0.05	-3e-05	61.7658	0.001273	0.005095	0.342	1.85
FALSE	High	FVYIFQEV	1xTMT6plex [N-Term]	0.0168173	0.00203695	0.338	1	1	16	44050_sw_Q99K51	0	1273.7	1259.5	1235.6	1187.7	1232.2	1111.7	1145.1		911.1	753.3	436.5	4561.3													High	2	0.2042	0	637.356	1.39	0.00088	73.2986	0.001736	0.007408	0.289	2.4
FALSE	High	AVELYFDHL	1xTMT6plex [N-Term]	0.0164947	0.00203695	0.341	1	1	6	44203_sw_Q3UPY5	0	1335.71	240	257	92.6	367.4	90.7	221.3		73.6	174.7	146.7	72.8	54.84	51.26	45.59	57.58		31.31		14.05	45.55	33.24			High	2	0.2452	0	668.361	0.57	0.00038	57.2772	0.001273	0.005132	0.341	2.08
FALSE	High	GAVKNLTYF	1xTMT6plex [K4]; 1xTMT6plex [N-Term]	0.0156636	0.00203695	0.349	1	1	1	30304_sw_Q91Y74	0	1470.87	116.9	122.2	106.1	110.8	129.6	141.7	383.8	170.5	185.8	245.2														High	2	0.4659	0	735.941	1.44	0.00106	32.3071	0.001273	0.004847	0.349	1.76
FALSE	High	NVIMFVGL	1xTMT6plex [N-Term]	0.0177081	0.00203695	0.33	1	1	2	39511_tr_E9PXC0	0	1121.66	66	71.6	59.7	76.6	43.3	51.4		41.1	26.7	21.9	38.9													High	2	0.101	0	561.334	1.71	0.00096	67.9978	0.001273	0.005548	0.33	1.98
FALSE	High	IDYQYQLL	1xTMT6plex [N-Term]	0.016283	0.00203695	0.343	1	1	1	26409_sw_Q9D8X5	0	1284.7	530	524.6	558.7	481.5	479.7	497.6		390.9	315	245.4	663.9													High	2	0.2528	0	642.856	1.09	0.0007	45.2707	0.001273	0.005063	0.343	1.78
FALSE	High	ISFEFRSL	1xTMT6plex [N-Term]	0.0170358	0.00203695	0.336	1	1	1	17913_tr_G5E8J7	0	1227.69	389.2	437.7	319	461.5	302.2	405.7		312.8	247.7	262.3	381.3													High	2	0.3991	0	614.35	0.03	2e-05	44.5536	0.001273	0.005327	0.336	2.28
FALSE	High	QQLLNQQVL	1xTMT6plex [N-Term]	0.0159704	0.00203695	0.346	1	1	1	21915_sw_Q8VCG9	0	1312.78	12.9	9.8	20	14.6	13.2	16		22.1	29.2		82.2													High	2	0.191	0	656.893	0.09	6e-05	34.0156	0.001273	0.004945	0.346	1.99
FALSE	High	FAVVNHQGTL	1xTMT6plex [N-Term]	0.0163885	0.00203695	0.342	1	1	2	36219_sw_Q8CEG8	0	1314.74	121.1	145.2	117.9	136.1	133.2	142.8	419.6	200.3	229.5	235	175.5													High	2	0.525	0	657.872	-0.47	-0.00031	25.0251	0.001273	0.005085	0.342	2
FALSE	High	TVFIFEYL	1xTMT6plex [N-Term]	0.0196296	0.00253502	0.314	0	1	1		0	1260.71	23.1	15.8	19.6	20.4	21.1	15.2		18.1	11.3	11.2	13.7													High	2		0.0053	630.858	0.54	0.00034	89.3016	0.001472	0.006207	0.314	1.89
FALSE	High	STFTFTYV	1xTMT6plex [N-Term]	0.0190083	0.00253502	0.319	1	1	1	48921_sw_Q3UD82	0	1194.62	676.2	508.1	572.4	536.8	528.2	568.2		494.8	310.7	283.5	689.2													High	2	0.2957	0	597.816	0.74	0.00044	44.1714	0.001472	0.005995	0.319	1.86
FALSE	High	VSPDIYQQV	1xTMT6plex [N-Term]	0.0195038	0.00253502	0.315	1	1	1	45240_sw_Q8VI24	0	1277.69	191	201.2	252.8	173.4	232.8	185.7		130	140.5	110.2	199.7													High	2	0.4236	0	639.351	0.1	7e-05	29.2726	0.001472	0.006172	0.315	2.29
FALSE	High	TWYMVVNL	1xOxidation [M4]; 1xTMT6plex [N-Term]	0.0195038	0.00253502	0.315	1	1	1	22030_sw_Q60961	0	1270.67	61.6	49.1	60.3	53.1	74.7	64.6		58.8	42.8	47.5	67.4													High	2	0.2251	0	635.838	-0.56	-0.00035	50.5435	0.001472	0.006174	0.315	1.91
FALSE	High	LNYKFPGL	1xTMT6plex [K4]; 1xTMT6plex [N-Term]	0.0184062	0.00253502	0.324	1	1	1	48571_sw_Q3U5C7	0	1409.86	159.6	141.5	156.7	162.2	212	182		134	112.9	109.4	89.7													High	2	0.25	0	705.432	0.31	0.00022	45.1485	0.001472	0.005798	0.324	2.12
FALSE	High	TNVQYSNL	1xTMT6plex [N-Term]	0.0190083	0.00253502	0.319	1	1	1	56334_sw_Q45VK7	0	1167.62	63.6	50.5	72.1	61	66.8	52.6		45.5	48.8	43.4	40.4													High	2	0.2474	0	584.315	2.03	0.00119	16.777	0.001472	0.005999	0.319	1.94
FALSE	High	VNRVFDKL	1xTMT6plex [K7]; 1xTMT6plex [N-Term]	0.019131	0.00253502	0.318	1	1	3	3324_tr_G3UYK5_	0	1448.9	1050.5	921.8	1184.8	1284.3	1204.1	763.2	211.5	602.9	633.6	528.2	405.9													High	2	0.3171	0	724.952	-1.5	-0.00109	30.0365	0.001472	0.006018	0.318	1.64
FALSE	High	KVFEFYLL	1xTMT6plex [K1]; 1xTMT6plex [N-Term]	0.0195038	0.00253502	0.315	1	1	3	45318_sw_A2AJQ3	0	1516.92	2061	2549.4	1486.7	2710.1	1851.8	3183.5		2226.6	1248.2	2509.3	1211													High	2	0.561	0	758.964	1.73	0.00131	76.9752	0.001472	0.006163	0.315	1.64
FALSE	High	AAPISPWTM	1xOxidation [M9]; 1xTMT6plex [N-Term]	0.0205326	0.00253502	0.307	1	1	1	44631_tr_A0A0N4	0	1218.64	197.6	216.2	215.8	169.1	300.5	279	549.5	302.7	423.3	381.4	338.1													High	2	0.3268	0	609.822	-2.14	-0.00131	30.6064	0.001472	0.00652	0.307	2.57
FALSE	High	IIFVPVPQL	1xTMT6plex [N-Term]	0.0205326	0.00253502	0.307	1	2	2	18144_sw_P62082	0	1254.8	63.1	74.6	54.4	61.3	60.3	56.2		40.9	41.1	31.4	43.6													High	2	0.3167	0	627.906	2.22	0.00139	88.6735	0.001472	0.006537	0.307	1.8
FALSE	High	VSNVNIELL	1xTMT6plex [N-Term]	0.0214759	0.00253502	0.3	1	1	1	45445_sw_P82198	0	1229.73	242	254.1	191.5	243.4	216.3	267.8	431.3	318.6	351.3	374.6	298.4													High	2	0.3652	0	615.369	-0.39	-0.00024	48.3082	0.001472	0.006848	0.3	1.78
FALSE	High	SQLQNEFYL	1xTMT6plex [N-Term]	0.0200118	0.00253502	0.311	1	1	2	50217_tr_D3Z7D5	0	1370.72	155.8	160.4	154.9	155	183.2	200	518.7	253.4	319.2	289.3	292.3													High	2	0.0885	0	685.861	0.02	2e-05	48.6709	0.004214	0.01745	0.164	1.92
FALSE	High	VGLKFLTNM	1xTMT6plex [K4]; 1xTMT6plex [N-Term]	0.0188863	0.00253502	0.32	1	1	1	47713_sw_Q6A058	0	1480.9	147.3	134.1	152.4	145.9	111.7	106.1		91.7	121.2	94.1	53.3													High	2	0.4462	0	740.954	2.96	0.00219	49.6352	0.001472	0.005943	0.32	1.86
FALSE	High	KTVIFENL	1xTMT6plex [K1]; 1xTMT6plex [N-Term]	0.0187652	0.00253502	0.321	1	1	1	38553_sw_Q99KZ6	0	1421.88	316.6	271.9	313.1	266.7	296.4	266.3		195	194.6	184.8	134.1													High	2	0.2986	0	711.443	1.16	0.00082	40.3372	0.001472	0.005917	0.321	1.44
FALSE	High	FGFSFNAPL	1xTMT6plex [N-Term]	0.0216141	0.00253502	0.299	1	2	1	56178_sw_Q9ERU9	0	1228.66	19.2	20.1	10.6	19.8	19.4	22.2		25	36	30.2	23.8													High	2	0.3532	0	614.832	0.04	2e-05	66.8561	0.001472	0.006894	0.299	2.18
FALSE	High	AAIVDGDRI	1xTMT6plex [N-Term]	0.020798	0.00253502	0.305	1	1	1	54936_sw_Q7TT50	0	1158.67	63.5	66.4	64.4	63.5	67.4	64.9	271.4	88	132.8	146.7	90.8													High	2	0.5488	0	579.837	-0.73	-0.00042	18.4621	0.001472	0.006615	0.305	2.15
FALSE	High	TIYRFLKL	1xTMT6plex [K7]; 1xTMT6plex [N-Term]	0.0213387	0.00253502	0.301	1	1	7	43643_sw_Q8CEF1	0	1511.97	802.6	747.8	1193.4	821.2	884.2	754.6	119.1	482.8	595.1	530.8	154.3	51.53	26.95	59.87	36.87	28.69	15.57		23.93	30.63	33.08			High	3	0.6524	0	504.662	-0.11	-6e-05	57.0148	0.001472	0.006811	0.301	1.64
FALSE	High	MSYLFRNI	1xTMT6plex [N-Term]	0.019131	0.00253502	0.318	1	1	2	32464_sw_Q8R574	0	1272.7	338.2	328.9	396	395.5	273.5	277.1		230.1	212	142.3	403.7													High	2	0.2802	0	636.852	-0.1	-6e-05	44.6246	0.001472	0.006025	0.318	2.32
FALSE	High	TGPDYYSQL	1xTMT6plex [N-Term]	0.0193787	0.00253502	0.316	1	1	1	56444_sw_Q6PDK2	0	1272.63	190	189.8	205.6	156.3	222.9	185.7		127.6	124.8	95.3	182.4													High	2	0.3518	0	636.819	0.25	0.00016	22.3376	0.001472	0.006126	0.316	1.99
FALSE	High	VQLQLLTAI	1xTMT6plex [N-Term]	0.021893	0.00253502	0.297	1	1	1	50335_sw_O35643	0	1227.79	59.4	95.1	37.4	74.2	57.4	79.5	173.2	96.4	117.2	134.5	104.5													High	2	0.2303	0	614.398	0.61	0.00037	70.0427	0.001472	0.007	0.297	1.52
FALSE	High	AVLGSFPYV	1xTMT6plex [N-Term]	0.0187652	0.00253502	0.321	1	1	1	47222_sw_Q8VHE0	0	1181.68	344.4	344	379.3	357.5	358.9	308.9		269.9	201.2	174.3	342.8													High	2	0.2028	0	591.343	1.06	0.00062	53.6034	0.001472	0.005888	0.321	1.43
FALSE	High	VGYRFVTAI	1xTMT6plex [N-Term]	0.018288	0.00253502	0.325	1	1	5	54127_sw_Q80TM9	0	1254.74	160.6	177.8	211.8	203.9	151	210		130.6	137.1	120.3	159.7	89.3	93.18	68.35	84.11	95.77	64.56		85.87	66.37	62.88	83.88		High	2	0.3538	0	627.874	-0.39	-0.00025	37.1545	0.006365	0.02903	0.09	2.12
FALSE	High	QQYVFINQM	1xTMT6plex [N-Term]	0.019131	0.00253502	0.318	1	1	1	49082_sw_Q8BGR2	0	1399.72	57.9	55.7	59.7	55.9	43.8	45.6		49.3	28.1	40.9	63.8													High	2	0.2381	0	700.365	-0.94	-0.00066	37.9682	0.001472	0.006046	0.318	2.1
FALSE	High	MGILNTDTL	1xTMT6plex [N-Term]	0.0221753	0.00253502	0.295	1	1	1	44705_sw_Q8C4V1	0	1206.66	62.3	79.5	52.3	69.9	58.6	64.6	233.1	106.8	100.7	131.4	248.3													High	2	0.1927	0	603.834	1.17	0.0007	45.2588	0.001472	0.007068	0.295	1.92
FALSE	High	MALTLLDYL	1xTMT6plex [N-Term]	0.0193787	0.00253502	0.316	1	1	1	39618_sw_Q8VBU8	0	1281.73	9.7	7.7	8.2	7.3	7.9	7.1	42.5	8	7.9	20	15.1													High	2	0.0654	0	641.37	0.11	7e-05	96.9886	0.001472	0.006114	0.316	2.14
FALSE	High	VTLEFFETV	1xTMT6plex [N-Term]	0.0201408	0.00253502	0.31	1	1	1	50595_sw_Q9CRT8	0	1313.72	53.6	55	49.9	50.2	51.4	43.8		38.5	26.7	31	60.2													High	2	0.302	0	657.363	0.38	0.00025	70.0548	0.001472	0.006393	0.31	2.02
FALSE	High	VGVWNVPYI	1xTMT6plex [N-Term]	0.0197562	0.00253502	0.313	1	1	2	46537_sw_Q9R0E2	0	1275.73	120	138.8	123.3	143.3	109	329.4	380.5	195.6	187.6	266.3	272.5	42.59	35.37	31.31	13.83	75.51	49.78		55.56	45.62	22.93			High	2	0.224	0	638.366	-4.57	-0.00291	71.6258	0.001472	0.006259	0.313	1.83
FALSE	High	KVLHFFNV	1xTMT6plex [K1]; 1xTMT6plex [N-Term]	0.0196296	0.00253502	0.314	1	1	3	51376_tr_Q6NXL1	0	1461.9	1018.5	1336.2	1211.2	1141.3	1168.4	1173.7		737.5	721.3	666.1	319.3													High	3	0.3907	0	487.971	0.61	0.0003	41.2835	0.008762	0.04572	0.022	1.51
FALSE	High	NAVGNPEYL	1xTMT6plex [N-Term]	0.0188863	0.00253502	0.32	1	1	1	52943_sw_Q01279	0	1205.64	195.6	227.4	193.7	195.2	220.3	223.1	675.3	290.5	383	387.1	246.2													High	2	0.492	0	603.321	-2	-0.0012	21.3708	0.001472	0.005948	0.32	1.87
FALSE	High	IIQEFPEI	1xTMT6plex [N-Term]	0.0201408	0.00253502	0.31	1	1	1	27864_sw_B1AVZ0	0	1217.7	319.8	262.7	358.6	290.6	287.6	297.3		255.4	181	154.8	313.6													High	2	0.1369	0	609.351	-3.39	-0.00207	54.8924	0.001472	0.006383	0.31	1.68
FALSE	High	SGYKYVGM	1xTMT6plex [K4]; 1xTMT6plex [N-Term]	0.0206649	0.00253502	0.306	1	1	2	26488_sw_Q91XB7	0	1362.75	743.5	688.1	777.6	761.5	480.6	467.4	263.1	403	382.2	335.4	284.4													High	2	0.2151	0	681.879	0.46	0.00031	19.3758	0.006365	0.03022	0.084	1.72
FALSE	High	QKYIFTSL	1xTMT6plex [K2]; 1xTMT6plex [N-Term]	0.021893	0.00253502	0.297	1	1	1	50503_tr_H3BJU7	0	1457.88	504.8	457.5	550.5	430.8	478.7	420.4		365	214.5	285.9	124													High	2	0.443	0	729.442	-0.72	-0.00052	39.5365	0.001472	0.00699	0.297	1.49
FALSE	High	VNVPFHLAL	1xTMT6plex [N-Term]	0.0220337	0.00253502	0.296	1	1	2	53940_tr_E9QKE4	0	1238.75	297.4	321.8	353.1	310.4	263.6	300.2		213.3	164.3	130.6	308.2													High	2	0.4091	0	619.877	-0.07	-4e-05	52.2221	0.001472	0.007028	0.296	1.54
FALSE	High	SSFVFLNLL	1xTMT6plex [N-Term]	0.0201408	0.00253502	0.31	1	1	1	25002_sw_Q64310	0	1268.75	43.1	37.8	22.9	39.7	32.3	33.3		32.9		39	27.4													High	2	0.2277	0	634.877	1.13	0.00072	93.2018	0.001472	0.006372	0.31	2.02
FALSE	High	AALRNYEYY	1xTMT6plex [N-Term]	0.0220337	0.00253502	0.296	1	1	2	23705_tr_D3Z0E6	0	1391.72																							NoQuanValues	High	2	0.2451	0	696.361	-1.18	-0.00082	18.3645	0.001472	0.007043	0.296	2.04
FALSE	High	VNIRYIGGLL	1xTMT6plex [N-Term]	0.0187652	0.00253502	0.321	1	1	1	43885_tr_Q6NXK9	0	1346.84	18.4	33.6	13.5	14.8	22.9	17.5		15.3	27.2	20.5	9.7													High	2	0.1394	0	673.921	-0.54	-0.00036	49.2756	0.001472	0.005895	0.321	1.65
FALSE	High	FQFVGIENI	1xTMT6plex [N-Term]	0.0220337	0.00253502	0.296	1	1	1	43644_sw_Q8VE11	0	1295.72	77.4	82.6	62.7	69.4	92.4	98.2	208.2	125.6	133.1	120.2	153.2													High	2	0.3408	0	648.364	1.37	0.00089	60.9627	0.001472	0.007021	0.296	2.23
FALSE	High	AMMAKAEYL	1xTMT6plex [K5]; 1xTMT6plex [N-Term]	0.0212022	0.00253502	0.302	1	1	1	33600_sw_Q99JI4	0	1485.82	83.9	98.5	72.7	98.1	44.8	62	290.6	92.6	101	119.2	79.7													High	2	0.3518	0	743.415	0.58	0.00043	32.2932	0.001472	0.006758	0.302	1.99
FALSE	High	VWILTSTL	1xTMT6plex [N-Term]	0.0216141	0.00253502	0.299	1	1	1	53616_sw_Q9ESN9	0	1161.71	73.5	80.5	90.9	81.9	81.3	73.9		63.9	42.8	41.4	85.4													High	2	0.1826	0	581.359	1.66	0.00097	71.0296	0.001472	0.006869	0.299	2.41
FALSE	High	TSPEYQKL	1xTMT6plex [K7]; 1xTMT6plex [N-Term]	0.0193787	0.00253502	0.316	1	1	1	54794_sw_Q920R0	0	1423.82	25.9	21.1	32.5	26.2	29.9	19.5		20.1	23.3	19	14.4													High	2	0.5658	0	712.414	1.06	0.00076	16.0497	0.001472	0.006138	0.316	2.28
FALSE	High	ISTIFKSL	1xTMT6plex [K6]; 1xTMT6plex [N-Term]	0.0214759	0.00253502	0.3	1	1	1	52632_sw_Q9ES00	0	1366.87	153.6	141.8	164.3	140.7	151.2	140.8		115	81.4	85.1	68.5													High	2	0.2593	0	683.939	0.45	0.00031	52.4058	0.001472	0.006844	0.3	2.43
FALSE	High	TLLKNFPI	1xTMT6plex [K4]; 1xTMT6plex [N-Term]	0.0202706	0.00253502	0.309	1	1	1	11015_sw_Q2WG76	0	1403.9	217.6	165.2	226	194	211	163.2	108.2	137.3	169.1	150.4	88.7													High	2	0.1506	0	702.457	2.95	0.00207	46.4279	0.001472	0.006438	0.309	2.39
FALSE	High	SLPTNLIHL	1xTMT6plex [N-Term]	0.0205326	0.00253502	0.307	1	1	7	55021_sw_Q6WKZ8	0	1236.75	328.9	424	181.8	346	379.4	418.6	1113.3	513.7	671.5	584.3	767.5	93.64	89.54	34.39	93.58	78.84	86.78	89.5	84.44	96.3	88.96	90.81		High	2	0.6368	0	618.879	-0.25	-0.00016	58.6731	0.008078	0.042	0.035	1.9
FALSE	High	SMYVPGKL	1xTMT6plex [K7]; 1xTMT6plex [N-Term]	0.0214759	0.00253502	0.3	1	1	1	13943_sw_Q9WU28	0	1352.8	498.3	514	500.7	460.9	233.8	306.4		263.8	237.8	165.3	317.5													High	2	0.504	0	676.903	-2.54	-0.00172	30.0625	0.001472	0.006841	0.3	2.52
FALSE	High	FSEENHEPL	1xTMT6plex [N-Term]	0.0210666	0.00253502	0.303	1	1	2	47951_sw_Q9EQH3	0	1330.65	342.3	391.6	293	345.6	353.3	372.2	1361.4	490.6	746.2	627.1	687.7													High	2	0.2984	0	665.829	1.9	0.00127	16.7785	0.001472	0.0067	0.303	1.91
FALSE	High	IGYPFLVSV	1xTMT6plex [N-Term]	0.0195038	0.00253502	0.315	1	1	1	26611_tr_A0A0A6	0	1223.72	101.3	136.3	120.2	120.6	99.5	112.5		99.5	53.1	65.1	113.9													High	2	0.4564	0	612.366	0.96	0.00059	69.4174	0.001472	0.006175	0.315	1.95
FALSE	High	IFYTLPRL	1xTMT6plex [N-Term]	0.0214759	0.00253502	0.3	1	1	1	54614_tr_E9Q368	0	1251.77	189	211.6	218.2	226.8	222.2	202.4		149.2	129.4	119.2	266.7													High	2	0.2933	0	626.387	0.41	0.00026	52.6886	0.001472	0.006827	0.3	2.08
FALSE	High	VAYMNPIAM	1xOxidation [M4]; 1xTMT6plex [N-Term]	0.0206649	0.00253502	0.306	1	1	1	9218_sw_Q9CVI2-	0	1254.64	87.6	95.1	97.9	90.2	102.9	110.8	236.5	143.3	166.3	135.3	180.2													High	2	0.4848	0	627.825	-0.29	-0.00018	32.9413	0.001472	0.006582	0.306	1.65
FALSE	High	SIVSFRQL	1xTMT6plex [N-Term]	0.0220337	0.00253502	0.296	1	1	1	45509_sw_Q8CIW5	0	1178.71																							NoQuanValues	High	2	0.1762	0	589.858	-1.1	-0.00065	31.4755	0.001472	0.007042	0.296	1.93
FALSE	High	INFLFTGF	1xTMT6plex [N-Term]	0.0214759	0.00253502	0.3	1	1	2	52965_sw_Q6GQT9	0	1187.67	46.4	53.6	50.5	44.4	41.4	36.6		32.3	32.1	26.8	42.5													High	2	0.3349	0	594.337	1.21	0.00072	87.9387	0.003579	0.01289	0.209	2.12
FALSE	High	ISLLNSLLL	1xTMT6plex [N-Term]	0.0223178	0.00253502	0.294	1	1	1	55730_sw_Q8R4Y8	0	1214.79																							NoQuanValues	High	2	0.171	0	607.9	0.82	0.0005	96.0191	0.001736	0.007131	0.294	1.93
FALSE	High	WSMENLEEI	1xOxidation [M3]; 1xTMT6plex [N-Term]	0.0197562	0.00253502	0.313	1	1	1	52652_sw_Q8CFI7	0	1395.67	35	30.7	42.1	30.7	60.3	38.6	221.5	64.6	69.5	89.2	56.6													High	2	0.2873	0	698.337	-0.2	-0.00014	37.2455	0.001472	0.006229	0.313	1.81
FALSE	High	VMIPNVETI	1xTMT6plex [N-Term]	0.0195038	0.00253502	0.315	1	1	1	51913_sw_Q5I012	0	1244.71																							NoQuanValues	High	2	0.3362	0	622.86	-0.17	-0.00011	49.8824	0.001472	0.006177	0.315	2.32
FALSE	High	INIHYTQL	1xTMT6plex [N-Term]	0.0184062	0.00253502	0.324	1	1	1	56214_tr_V9GX23	0	1230.7	97.2	129.7	96.2	115.5	92.1	98.5	100.7	87.8	88	50.2	230													High	2	0.2848	0	615.856	0.8	0.00049	29.9099	0.001472	0.005797	0.324	1.51
FALSE	High	TGYQYPTM	1xTMT6plex [N-Term]	0.0223178	0.00253502	0.294	1	1	1	32812_sw_Q9QYF9	0	1189.58	278.9	270.1	336.2	286.9	186.8	210.5		184.8	135.9	97.5	286.9													High	2	0.5153	0	595.292	0.94	0.00056	19.5492	0.001736	0.007122	0.294	1.96
FALSE	High	VAPGNQVTL	1xTMT6plex [N-Term]	0.018288	0.00253502	0.325	1	1	1	20236_tr_D3YZE3	0	1127.66	167.4	180.8	148.2	156	166.3	168.5	699.4	239.4	333.7	307.6	248.7													High	2	0.402	0	564.334	-0.46	-0.00026	25.0116	0.001472	0.005745	0.325	1.99
FALSE	High	AMYIFLHTV	1xTMT6plex [N-Term]	0.0205326	0.00253502	0.307	1	2	2	13842_sw_Q9CQZ0	0	1323.73	136.5	133.8	137.1	159.5	114.3	107.7		110.1	65.5	88	136.2													High	2	0.5617	0	662.371	0.52	0.00034	51.9457	0.001472	0.006535	0.307	1.62
FALSE	High	AGVVNKYEV	1xTMT6plex [K6]; 1xTMT6plex [N-Term]	0.0198836	0.00253502	0.312	1	1	1	37801_sw_O88455	0	1436.85	67.9	75.6	60.5	75.1	82.8	83.9	319.7	104.1	170.8	151.1	52.3													High	2	0.5	0	718.93	0.79	0.00056	21.285	0.001472	0.006274	0.312	2.48
FALSE	High	ETIMNQEKL	1xTMT6plex [K8]; 1xTMT6plex [N-Term]	0.0188863	0.00253502	0.32	1	1	1	14763_sw_Q64152	0	1563.88	15.2	18.5		17.9	18.4	15	83.3	21.7	42.3	36.6														High	3	0.4965	0	521.966	0.45	0.00024	24.5652	0.001472	0.005965	0.32	2.88
FALSE	High	LIYLFTAGL	1xTMT6plex [N-Term]	0.0223178	0.00253502	0.294	1	1	4	55871_sw_Q8R4Y4	0	1239.76	88.7	100.8	55.2	116.9	91.4	89.9		66.8	60.2	56.1	69.6													High	2	0.5347	0	620.382	1.2	0.00075	98.1266	0.001736	0.007137	0.294	2.45
FALSE	High	IGPYYRKL	1xTMT6plex [K7]; 1xTMT6plex [N-Term]	0.0213387	0.00253502	0.301	1	1	1	45330_sw_Q8BH01	0	1467.91	64.9	53.6	63.6	48.8	67.5	47.3		41.1	30.1	35.8														High	3	0.1598	0	489.974	-0.23	-0.00011	23.7924	0.001472	0.006815	0.301	1.94
FALSE	High	VVDVFSQL	1xTMT6plex [N-Term]	0.0185251	0.00253502	0.323	1	1	1	54933_sw_Q4KUS2	0	1135.66	160.3	169.6	175.1	145.3	144.2	139.2		107.7	92.8	69.2	184.5													High	2	0.3723	0	568.332	0.44	0.00025	55.0591	0.001472	0.005829	0.323	1.88
FALSE	High	SNVVFKLL	1xTMT6plex [K6]; 1xTMT6plex [N-Term]	0.0206649	0.00253502	0.306	1	1	2	10837_sw_Q03958	0	1377.89	257.3	330.4	280.2	275.6	295.7	264.3		246.3	186.7	224.5	106.7													High	2	0.1436	0	689.447	0.37	0.00025	50.3101	0.001472	0.00654	0.306	1.95
FALSE	High	NTHENLTYL	1xTMT6plex [N-Term]	0.0205326	0.00253502	0.307	1	1	1	56343_tr_E9Q3W4	0	1333.69	14.4		106.5		283.5		131.6		715.6		946.5													High	2	0.4269	0	667.352	1.77	0.00118	17.4445	0.001472	0.006522	0.307	1.71
FALSE	High	ITAIFGQL	1xTMT6plex [N-Term]	0.0212022	0.00253502	0.302	1	1	1	22615_tr_D3Z5P8	0	1091.67	53.6	53.6	48.8	58.6	53.8	43		40.9	36.9	29.7	46.5													High	2	0.0107	0	546.338	1.54	0.00084	65.8858	0.001472	0.006764	0.302	1.87
FALSE	High	VVFGFVGL	1xTMT6plex [N-Term]	0.0216141	0.00253502	0.299	1	1	1	52811_tr_A2AEP5	0	1066.65	15.8	14	9.6	11.9	14.9	14.2		11.5		12.7	9.4													High	2	0.5566	0	533.828	-0.12	-6e-05	79.2834	0.001472	0.006874	0.299	2.12
FALSE	High	VSISFKSL	1xTMT6plex [K6]; 1xTMT6plex [N-Term]	0.0221753	0.00253502	0.295	1	1	1	39111_sw_Q3UHA3	0	1338.84	228.8	270.8	209.1	299.4	223.4	238.1		187.7	189.8	204.7	87.2													High	2	0.3571	0	669.924	0.96	0.00064	43.6935	0.001472	0.007095	0.295	1.96
FALSE	High	VSLQFAEL	1xTMT6plex [N-Term]	0.0180538	0.00253502	0.327	1	1	1	41315_sw_O09039	0	1135.66	197.3	183.3	218.7	183.7	201.7	178.9		120	145.8	107	206.5													High	2	0.224	0	568.332	0.33	0.00019	51.4833	0.001472	0.005673	0.327	1.92
FALSE	High	SAPSTLFDFL	1xTMT6plex [N-Term]	0.0202706	0.00253502	0.309	1	1	1	46745_sw_Q91W18	0	1326.71	20.3	23.2	21	20.9	27.8	20.4	48.3	21.2	38.9	40	23.8													High	2	0.399	0	663.861	0.83	0.00055	77.3297	0.001472	0.006442	0.309	1.98
FALSE	High	KSYLMNRL	1xTMT6plex [K1]; 1xTMT6plex [N-Term]	0.021893	0.00253502	0.297	1	1	1	11842_tr_D3YUH5	0	1482.89	30.5	30.5	38.6	33.3	24.4	19.7		20.1	15.6	11	12.6													High	2	0.3282	0	741.947	-0.43	-0.00032	22.5642	0.001472	0.006989	0.297	1.95
FALSE	High	STLTYSRM	1xTMT6plex [N-Term]	0.0201408	0.00253502	0.31	1	1	2	35837_sw_Q9WVC6	0	1187.63	221.4	190.4	251.4	234.5	148.1	139.7	108.2	128	115.8	74.3	197.5													High	2	0.5046	0	594.318	0.02	1e-05	13.5008	0.001472	0.006364	0.31	2.16
FALSE	High	SAPSSPAEYI	1xTMT6plex [N-Term]	0.020798	0.00253502	0.305	1	1	1	45561_sw_Q6NZQ2	0	1250.65	58.6	68.7	60.5	63.6	62.9	69.5	258.1	94.4	127.1	118.7	101.6													High	2	0.3462	0	625.827	-0.44	-0.00028	24.8769	0.001472	0.006605	0.305	2.08
FALSE	High	VVISFLSL	1xTMT6plex [N-Term]	0.0201408	0.00253502	0.31	1	1	1	48111_sw_Q91YT8	0	1106.7	13.5	17.7		13.1	18.7	12.8		11.5	8.8		31													High	2	0.1535	0	553.855	1.15	0.00064	87.1858	0.001472	0.006387	0.31	2.02
FALSE	High	SAPSADAPM	1xOxidation [M9]; 1xTMT6plex [N-Term]	0.0206649	0.00253502	0.306	1	1	1	25647_tr_S4R257	0	1091.52	148.5	106.1	200.9	126.4	249.8	178.2	737.7	236.6	425.3	391	167.2													High	2	0.6852	0	546.265	-0.29	-0.00016	7.2199	0.001472	0.006571	0.306	2.16
FALSE	High	SIIGFLFL	1xTMT6plex [N-Term]	0.018288	0.00253502	0.325	1	1	1	56027_sw_Q9Z329	0	1138.71	12.5	18.4	18.2	11.6	19.1	9.2		10.2		8	13.3													High	2	0.0904	0	569.857	0.19	0.00011	105.076	0.001472	0.005731	0.325	1.66
FALSE	High	RALELLNYL	1xTMT6plex [N-Term]	0.0221753	0.00253502	0.295	1	1	1	45922_tr_Q497W9	0	1333.8	161.5	162.9	135.9	161.9	158.2	237.1	341.4	321.9	180.5	388.5	249.8													High	2	0.45	0	667.407	1.76	0.00117	54.1359	0.001472	0.007069	0.295	2.2
FALSE	High	STVENFSQL	1xTMT6plex [N-Term]	0.0217531	0.00253502	0.298	1	1	1	55774_sw_Q571H0	0	1253.66	153.6	175.8	135.5	148.5	175.4	173.7	412.2	195.2	295.9	215.2	249.8													High	2	0.3512	0	627.332	-0.67	-0.00042	28.8768	0.001472	0.006925	0.298	2.42
FALSE	High	TTYAFFNTF	1xTMT6plex [N-Term]	0.0205326	0.00253502	0.307	1	1	1	40921_sw_P20060	0	1340.67	158.2	101	163.1	125.9	139.9	136.9		140.2	67	109.2	131.2													High	2	0.2837	0	670.84	0.36	0.00024	53.4317	0.001472	0.006509	0.307	2.15
FALSE	High	VNIQYLDL	1xTMT6plex [N-Term]	0.0195038	0.00253502	0.315	1	1	1	52508_sw_Q8R0G9	0	1206.69	159.8	159.1	153.9	166	154.1	159.8		139.5	72.4	68.5	308.9													High	2	0.2434	0	603.851	0.92	0.00055	51.9064	0.001472	0.006179	0.315	1.89
FALSE	High	IALINALFL	1xTMT6plex [N-Term]	0.0181705	0.00253502	0.326	1	2	2	46622_sw_Q8BHL5	0	1216.79	36	43.9	20.4	36.6	39.5	41.6	64.9	60.6	42.6	69.2	48.7													High	2	0.2955	0	608.897	0.61	0.00037	102.371	0.003961	0.01522	0.184	1.76
FALSE	High	LSLDFLEL	1xTMT6plex [N-Term]	0.0187652	0.00253502	0.321	1	1	1	51923_tr_A2AB60	0	1178.69	45.7	33.1	46.6	39.1	28.2	21.7		30.5	13.1	26.1	27													High	2	0.0582	0	589.845	-3.06	-0.0018	91.4647	0.001472	0.005893	0.321	1.89
FALSE	High	SSLSNLQDVYI	1xTMT6plex [N-Term]	0.0224612	0.00312002	0.293	1	1	1	47933_tr_F7A4H5	0	1467.79	142	113	169.6	103.6	166.5	160.5	353	194.8	282.6	289.6	175.9													High	2	0.5328	0	734.4	2.82	0.00207	44.2123	0.001736	0.007169	0.293	2.29
FALSE	High	SALVFTRL	1xTMT6plex [N-Term]	0.0227507	0.00312002	0.291	1	1	2	34393_sw_Q9JHJ3	0	1135.7	291	233.9	319.4	271.9	261.7	272.1		225.1	123.7	159.4	259.9													High	2	0.2591	0	568.355	-0.86	-0.00049	38.4671	0.002118	0.009399	0.254	2.2
FALSE	High	IIYTFPVL	1xTMT6plex [N-Term]	0.0233404	0.00312002	0.287	1	1	1	38607_sw_Q8VDB2	0	1194.73	24.6	26.7	24.9	29.8	25.8	22.4		21	9.9	11.7	18.4													High	2	0.2516	0	597.87	0	0	80.9653	0.001736	0.007479	0.287	1.59
FALSE	High	VADKFTEL	1xTMT6plex [K4]; 1xTMT6plex [N-Term]	0.0226055	0.00312002	0.292	1	1	11	42763_sw_Q76MZ3	0	1380.81	558.9	564.2	768.4	495.4	575.5	486.4		403.7	270.5	888.7	442.8	115.43	109.42	97.49	113.42	103.49	108.16		108.79	123.57		74.78		High	2	0.1574	0	690.911	0.36	0.00025	42.6978	0.004214	0.01706	0.168	1.97
FALSE	High	YTVANKEYV	1xTMT6plex [K6]; 1xTMT6plex [N-Term]	0.0226055	0.00312002	0.292	1	1	2	7429_tr_F6SLP4_	0	1544.87	118.4	118.3	109.5	110.6	117.2	142.9	468.8	178.2	241.7	262	93.7													High	2	0.5177	0	772.941	1.43	0.00111	20.6417	0.006365	0.02534	0.11	2.26
FALSE	High	FSNVNSIEF	1xTMT6plex [N-Term]	0.0228967	0.00312002	0.29	1	1	1	29616_sw_Q61735	0	1285.66	62.3	69.1	65.8	89.6	70.6	85.5	155.7	106.8	123.1	121.4	100.9													High	2	0.1667	0	643.335	0.81	0.00052	43.4541	0.001736	0.007339	0.29	1.68
FALSE	High	WSPTNLAYF	1xTMT6plex [N-Term]	0.0230437	0.00312002	0.289	1	1	2	44533_sw_Q8BUI3	0	1327.69	182.7	212.7	146.7	187.7	219.7	428.5	722.7	353	438.4	331.9	375.3	71.82	64.62	79.55	66.38	64.68	3.21		77.04		70.24	72.59		High	2	0.387	0	664.349	1.01	0.00067	54.7502	0.001736	0.007387	0.289	2.3
FALSE	High	SIVGFLFL	1xTMT6plex [N-Term]	0.0227507	0.00312002	0.291	1	1	1	56028_sw_P70227	0	1124.69	26.3	31.1	23.9	28.4	23.2	17.4		18.3	11.3	16.8	13.7													High	2	0.2684	0	562.85	0.76	0.00043	97.804	0.001736	0.007291	0.291	1.9
FALSE	High	KAYIFEGAL	1xTMT6plex [K1]; 1xTMT6plex [N-Term]	0.0233404	0.00312002	0.287	1	1	4	11722_tr_F2Z447	0	1469.88	851.5	651.4	785.5	728.2	639.9	609.2		594.5	371.1	535.6	279	54.95	51.05	54.37	56.72	50.41	45.75		45.05	76.61	58.61	28.09		High	2	0.2405	0	735.443	1.45	0.00107	51.3516	0.003487	0.01186	0.221	1.58
FALSE	High	ASIENTSTL	1xTMT6plex [N-Term]	0.0230437	0.00312002	0.289	1	1	1	25525_tr_Q5SS87	0	1164.63	54.7	57	77.2	53.7	58.4	56.4	273.1	73.4	149	123.1	94.8													High	2	0.3567	0	582.818	-1.61	-0.00094	18.0143	0.001736	0.007372	0.289	1.57
FALSE	High	SIDQFANL	1xTMT6plex [N-Term]	0.0227507	0.00312002	0.291	1	1	1	11581_sw_Q8VC85	0	1136.61	293.9	263.2	293	273.5	252.1	254		199.4	211.7	124.8	364													High	2		0.0061	568.811	-0.21	-0.00012	39.1779	0.001736	0.007277	0.291	1.64
FALSE	High	LSIENAEEI	1xTMT6plex [N-Term]	0.0227507	0.00312002	0.291	1	1	1	41037_sw_Q9QXN3	0	1246.67	48.2	62.2	49.5	69	46.9	56.5	197.3	71.9	83.7	69.5	116.4													High	2	0.2827	0	623.84	-0.23	-0.00014	36.6265	0.001736	0.007295	0.291	2.37
FALSE	High	IIGTFERM	1xTMT6plex [N-Term]	0.0224612	0.00312002	0.293	1	1	1	47951_sw_Q9EQH3	0	1195.67	129	133	126.9	127.9	97.3	102		84.2	93.4	62.9	127.2													High	2	0.3383	0	598.338	-0.87	-0.00052	36.161	0.001736	0.007197	0.293	2.01
FALSE	High	VNSIFQHL	1xTMT6plex [N-Term]	0.0231916	0.00312002	0.288	1	1	1	55885_tr_L7N451	0	1186.68	238.6	289.5	294.1	269.8	286.8	218.9		165.4	181.3	87	346.4													High	2	0.0833	0	593.843	0.18	0.00011	40.835	0.001736	0.007454	0.288	1.56
FALSE	High	ASYLFRGL	1xTMT6plex [N-Term]	0.0227507	0.00312002	0.291	1	1	4	41532_sw_Q7TN60	0	1155.67	142.4	136.8	189.3	163	134.2	135.2		130.7	124.8	77.4	222.8	51.01	55.11	41.27	51.39	62.86	60.18		26.23		14.57	61.83		High	2	0.3835	0	578.34	0.89	0.00051	39.8555	0.001736	0.007262	0.291	2.79
FALSE	High	IIIYFSRL	1xTMT6plex [N-Term]	0.0230437	0.00312002	0.289	1	1	1	23262_sw_Q99JT6	0	1253.78	91.4	122	104.6	115.8	105.8	116	61.6	97.1	160.9	118.5	60.9													High	2	0.1657	0	627.396	1.65	0.00104	54.9698	0.001736	0.007383	0.289	1.69
FALSE	High	YGINNIREL	1xTMT6plex [N-Term]	0.0233404	0.00312002	0.287	1	1	1	39711_sw_Q8C0C7	0	1320.75	99	108.4	94.2	101.2	121.5	128.8	314.7	147.5	192.1	184.5	178.8													High	2	0.4247	0	660.878	0.5	0.00033	28.7723	0.001736	0.007509	0.287	2.19
FALSE	High	SAMVFSAM	1xOxidation [M8]; 1xTMT6plex [N-Term]	0.0228967	0.00312002	0.29	1	1	2	14024_sw_P63082	0	1088.53	142.1	87.9	135.5	103.2	120.4	93.8		111.6	40.9	64.3	156.8													High	2	0.4673	0	544.769	-0.1	-5e-05	23.9469	0.001736	0.007348	0.29	2.14
FALSE	High	IQLMNTAHL	1xOxidation [M4]; 1xTMT6plex [N-Term]	0.0228967	0.00312002	0.29	1	1	1	43482_sw_Q9DC50	0	1285.71	25	22.4	32.1	20.3	40.9	34.4	78.3	32.9	76.9	49.7	41.1													High	2	0.4098	0	643.361	0.17	0.00011	26.2985	0.001736	0.007363	0.29	1.83
FALSE	High	GIQIFQNL	1xTMT6plex [N-Term]	0.0236408	0.00373797	0.285	1	1	1	41912_sw_Q8C0V9	0	1161.68	150.7	145.5	177.8	136.1	123.2	132.8		118.3	75.8	76.3	99.5													High	2	0.115	0	581.345	0.51	0.0003	52.1007	0.002019	0.007576	0.285	2
FALSE	High	IALRYVAL	1xTMT6plex [N-Term]	0.0237924	0.00373797	0.284	1	1	1	50463_sw_Q9JIF7	0	1147.74	328.8	360	350.7	369.1	349.3	330.5		259.6	192.1	147.5	357.2													High	2	0.3178	0	574.374	0.63	0.00036	43.4035	0.002118	0.007668	0.284	2.14
FALSE	High	SAYDYTISPM	1xOxidation [M10]; 1xTMT6plex [N-Term]	0.0295427	0.00407441	0.25	1	1	1	14822_tr_Q9CQ43	0	1392.66	28.4	14.6	30.4	23.2	27.7	25.9		23	22.7	14.9	31													High	2	0.5638	0	696.831	-0.36	-0.00025	19.9725	0.002118	0.009719	0.25	2.43
FALSE	High	ISYQFSNL	1xTMT6plex [N-Term]	0.0261822	0.00407441	0.269	1	1	1	25940_sw_Q99PQ1	0	1200.65	145.8	128	172.9	149.5	138.3	135		98.6	110.7	76.8	166.9													High	2	0.2067	0	600.827	0.68	0.00041	40.6236	0.002118	0.00848	0.269	2.08
FALSE	High	NTYKYAKI	2xTMT6plex [K4; K7]; 1xTMT6plex [N-Term]	0.0299196	0.00407441	0.248	1	1	2	51284_sw_Q7TQI7	0	1688.04	94.4	70.8	124.7	94.3	122.7	74.2		66.5	71.8	68.2														High	3	0.2989	0	563.349	-1.73	-0.00098	18.0165	0.002372	0.009853	0.248	1.74
FALSE	High	SNVKYVML	1xTMT6plex [K4]; 1xTMT6plex [N-Term]	0.0242529	0.00407441	0.281	1	1	1	53515_tr_A0A0A6	0	1411.84	185	187.2	253	218.7	147.8	138.2		128.7	95.3	90.2	74.2													High	2	0.3667	0	706.424	2.32	0.00164	31.4072	0.002118	0.007795	0.281	2.4
FALSE	High	VNIPFVRL	1xTMT6plex [N-Term]	0.0293559	0.00407441	0.251	1	1	2	51516_tr_A2A5R6	0	1186.75																							NoQuanValues	High	2	0.285	0	593.878	-1.27	-0.00075	65.0099	0.002118	0.009622	0.251	1.93
FALSE	High	VSIEHQELM	1xTMT6plex [N-Term]	0.0263495	0.00407441	0.268	1	1	1	55885_tr_L7N451	0	1314.69	63.4	83.2	52.9	85.6	38.3	50.9	111.6	53.7	76.3	35.8	203.3													High	2	0.3409	0	657.85	0.5	0.00033	23.4427	0.002118	0.008544	0.268	1.76
FALSE	High	KVYPSQKPL	2xTMT6plex [K1; K7]; 1xTMT6plex [N-Term]	0.0272015	0.00407441	0.263	0	1	1		0	1747.11	142.5	170.8	153.1	139.3	165.3	140.3		105.2	101.9	131.9														High	3		0.0063	583.043	2.82	0.00164	40.5575	0.002118	0.008847	0.263	1.57
FALSE	High	SGIENVNSV	1xTMT6plex [N-Term]	0.0256864	0.00407441	0.272	1	1	1	42335_sw_Q60674	0	1147.62	18.3	19.1	21.5	21.2	23.4	19.5	100.7	32.5	37.5	54.8														High	2	0.455	0	574.311	-0.84	-0.00048	15.2458	0.002118	0.008345	0.272	2
FALSE	High	VIFLFSAL	1xTMT6plex [N-Term]	0.028259	0.00407441	0.257	1	1	3	17928_tr_Q5GMG8	0	1138.71	158.1	209.3	146.1	190.7	140.2	187.6		116.1	94.8	131	144.7	32.01	18.43		35.92	25.2	5.06		48.42	12.8	9.27	24.96		High	2		0.0359	569.858	0.73	0.00041	102.523	0.002118	0.009218	0.257	2.15
FALSE	High	SMLINGYAL	1xOxidation [M2]; 1xTMT6plex [N-Term]	0.02808	0.00407441	0.258	1	1	1	41643_sw_P11983	0	1226.67	152.5	118	122.2	129.6	184.5	211.5	512.1	325.4	164	353.2	239													High	2	0.4143	0	613.836	-0.51	-0.00031	38.2962	0.002118	0.009173	0.258	2.1
FALSE	High	FSPMGVDHM	2xOxidation [M4; M9]; 1xTMT6plex [N-Term]	0.0240984	0.00407441	0.282	1	1	1	29803_sw_P70372	0	1281.58																							NoQuanValues	High	2	0.4886	0	641.295	1.41	0.00091	12.6038	0.002118	0.007738	0.282	1.76
FALSE	High	FGLHLIDFM	1xOxidation [M9]; 1xTMT6plex [N-Term]	0.0286202	0.00407441	0.255	1	1	1	46612_sw_Q8C156	0	1337.71	92.5	109.7	96.2	112.5	150.7	146.2	338	179.7	279.8	253	161.8													High	2	0.4864	0	669.361	1.78	0.00119	53.6374	0.002118	0.009365	0.255	2.2
FALSE	High	SFSSFHNL	1xTMT6plex [N-Term]	0.0266871	0.00407441	0.266	1	1	1	56339_tr_B1B0C7	0	1167.6	9	9.3	8.2	9.9	12.9	10.9		6.2	9.9	6.8	15.9													High	2	0.1053	0	584.304	0.69	0.0004	23.2344	0.002118	0.008645	0.266	1.9
FALSE	High	VLVKLLEVM	1xTMT6plex [K4]; 1xTMT6plex [N-Term]	0.0265178	0.00407441	0.267	1	1	1	49128_sw_Q3U487	0	1501.98																							NoQuanValues	High	2	0.6269	0	751.495	2.35	0.00177	91.2136	0.002118	0.008595	0.267	2.01
FALSE	High	VQYVLPRL	1xTMT6plex [N-Term]	0.0289858	0.00407441	0.253	1	1	2	53644_sw_Q62245	0	1216.76	326.6	323.8	361.7	311.6	360.5	309.7		258.2	156.9	152.1	320.8													High	3	0.5438	0	406.26	2.58	0.00105	43.2279	0.003579	0.01391	0.197	3.31
FALSE	High	SGLTNRDTL	1xTMT6plex [N-Term]	0.0244083	0.00407441	0.28	1	1	1	52243_sw_Q9EQJ9	0	1205.67	13.5	12.6	15.7	11.1	15.3	13.3	60.8	14.4	31.2	25.8	16.2													High	2	0.3019	0	603.338	0.32	0.00019	12.3836	0.002118	0.007869	0.28	2.12
FALSE	High	SGLKYVAV	1xTMT6plex [K4]; 1xTMT6plex [N-Term]	0.0261822	0.00407441	0.269	1	1	1	23213_tr_E9PZC3	0	1294.81	361.6	338.1	407.5	360.9	397.8	307		243.2	265	249.6	106.3													High	2	0.2534	0	647.91	-0.73	-0.00047	28.1419	0.002118	0.008482	0.269	1.46
FALSE	High	NIFVFKEL	1xTMT6plex [K6]; 1xTMT6plex [N-Term]	0.0240984	0.00407441	0.282	1	2	2	52219_tr_Q5NCJ4	0	1467.9	542.3	348.9	564.8	391.7	503.9	478.8		398.2	301.9	325.6	207.6													High	2	0	0	734.454	2.13	0.00156	53.7594	0.002118	0.007741	0.282	2.6
FALSE	High	SAVIFRTL	1xTMT6plex [N-Term]	0.0242529	0.00407441	0.281	1	1	2	40348_tr_F6Q3G7	0	1135.7	241.9	236.5	315.3	238.1	272	234.3		179.5	161.2	127.5	232.1													High	2	0.1159	0	568.355	-0.32	-0.00018	33.35	0.002118	0.007798	0.281	2.33
FALSE	High	KQIENGVYL	1xTMT6plex [K1]; 1xTMT6plex [N-Term]	0.0251997	0.00407441	0.275	1	1	1	36636_sw_Q4PJX1	0	1521.9	229.1	252.1	197.6	234.1	243.3	272.8	692.8	321	430.4	503.8	118.9													High	2	0.2147	0	761.456	0.96	0.00073	27.0626	0.002118	0.008161	0.275	1.63
FALSE	High	FHVQNIDLL	1xTMT6plex [N-Term]	0.028259	0.00407441	0.257	1	1	1	55130_tr_Z4YKQ9	0	1327.76	168.6	190.7	124.9	75.5	226.8	214.8	375.5	265.3	309	317.6	262.4													High	2	0.3807	0	664.383	1.18	0.00078	45.4939	0.002118	0.009251	0.257	1.97
FALSE	High	IVYKWVNV	1xTMT6plex [K4]; 1xTMT6plex [N-Term]	0.0288024	0.00407441	0.254	1	1	1	48608_tr_Q9JHF5	0	1478.91	409.5	406.1	453.9	413.5	452.4	429.3		340.7	281.2	284.7	189.6													High	2	0.3094	0	739.961	1.13	0.00083	45.5888	0.002118	0.009415	0.254	1.81
FALSE	High	GAVLNDPYM	1xTMT6plex [N-Term]	0.0260159	0.00407441	0.27	1	1	1	55424_sw_O88196	0	1208.62	133.2	151.3	154.9	140.4	119.6	133.4	317.2	167.1	171.9	167	169.8													High	2	0.3938	0	604.813	0.55	0.00033	29.9114	0.002118	0.008452	0.27	2.26
FALSE	High	FAHTNIESL	1xTMT6plex [N-Term]	0.0289858	0.00407441	0.253	1	1	1	39573_sw_P27773	0	1260.68	59.9		291.4		675.1	11.6	342.2		1178.1		1518.9													High	2	0.3865	0	630.843	0.73	0.00046	26.7109	0.002118	0.009517	0.253	2.07
FALSE	High	TTYKYFAL	1xTMT6plex [K4]; 1xTMT6plex [N-Term]	0.0288024	0.00407441	0.254	1	1	4	54329_sw_Q5BLK4	0	1464.85	541	486.1	531.6	423.2	586.7	489.4		432.6	222.2	334.5	308.9	72.44	63.8	87.65	76.98	79.79	80.13		63.56	109.42	78.99			High	2	0.2959	0	732.93	1.08	0.00079	48.7246	0.002118	0.009536	0.252	1.69
FALSE	High	IQPQNTEVL	1xTMT6plex [N-Term]	0.0260159	0.00407441	0.27	1	1	1	54265_sw_Q3UQ28	0	1270.72	24.6	22.3	27	27.9	30.4	27.3	113.2	29.4	59	52.4	33.5													High	2	0.4248	0	635.864	0.73	0.00046	27.2263	0.002118	0.008458	0.27	2.26
FALSE	High	NSVINVSNL	1xTMT6plex [N-Term]	0.0266871	0.00407441	0.266	1	1	1	33613_tr_A0A087	0	1188.68	119.8	118.7	116.9	103.2	140.2	123.8	453.8	175.1	258.8	227.2	139.1													High	2	0.298	0	594.843	0.47	0.00028	33.7997	0.002118	0.008694	0.266	1.98
FALSE	High	INYTNEKL	1xTMT6plex [K7]; 1xTMT6plex [N-Term]	0.0272015	0.00407441	0.263	1	1	1	55514_sw_Q6URW6	0	1452.85	23.6	22.5	22.5	18.2	24.9	13.2		13.7	11.9	11.9	9.7													High	2	0.2168	0	726.928	1.17	0.00085	23.3676	0.002118	0.008851	0.263	2.26
FALSE	High	FAHIDGDHL	1xTMT6plex [N-Term]	0.0288024	0.00407441	0.254	1	1	1	45922_tr_Q497W9	0	1253.65	142.6	31.1	243		131.3	40.3	336.4	83.1	280.6		700.7													High	3	0.4091	0	418.554	0.72	0.0003	19.6122	0.002118	0.009447	0.254	2.86
FALSE	High	VNMEKYPDL	1xOxidation [M3]; 1xTMT6plex [K5]; 1xTMT6plex [N-Term]	0.0277254	0.00407441	0.26	1	1	1	39014_tr_E9QA05	0	1582.86	330	273.1	354.8	252.7	380.1	304.9		220.9	235.8	223	133													High	2	0.366	0	791.933	1.73	0.00137	22.2601	0.002118	0.009037	0.26	1.53
FALSE	High	SKLANIDYL	1xTMT6plex [K2]; 1xTMT6plex [N-Term]	0.0240984	0.00407441	0.282	1	1	3	55903_tr_A0A0A6	0	1494.89	511.9	500.7	469.5	465.8	596.4	605.3	2403.5	841.5	999.8	1187.9	671.5	53.37	48.83	56.97	48.92	58.48	49.41	82.04	47.06	71.93	47.63			High	2	0.1716	0	747.951	1	0.00075	45.4598	0.002118	0.007782	0.282	1.34
FALSE	High	FGNYNQQPS	1xTMT6plex [N-Term]	0.0289858	0.00407441	0.253	1	1	1	14019_tr_A0A0N4	0	1283.62	42.6	43.1	39.2	43.3	39.9	40.1	234.8	72.3	112.6	99.9	66.3													High	2	0.5065	0	642.315	0.83	0.00053	12.6707	0.002118	0.00952	0.253	2.31
FALSE	High	VIIELIQL	1xTMT6plex [N-Term]	0.0297306	0.00407441	0.249	1	1	3	56184_sw_Q62388	0	1169.77	180.6	177.9	197.6	195	196.2	161.5		139.1	112.9	86.8	185.3													High	2	0.1649	0	585.39	1.25	0.00073	92.199	0.002118	0.009788	0.249	1.88
FALSE	High	VPFEFPLL	1xTMT6plex [N-Term]	0.0250395	0.00407441	0.276	1	1	1	26738_sw_O35075	0	1190.7	51.3	40.5	59.7	40.1	47.6	35.7		37.1	27.2	21.7	49													High	2	0.3366	0	595.856	1.69	0.001	94.1206	0.002118	0.008107	0.276	2.02
FALSE	High	ISILYHQL	1xTMT6plex [N-Term]	0.0268575	0.00407441	0.265	1	1	1	33363_sw_Q9D2V5	0	1215.73	84.9	123.6	62.9	129.7	75.8	88.2		61.7	58.5		370.9													High	2	0.3367	0	608.369	1.43	0.00087	42.3858	0.002118	0.008757	0.265	1.96
FALSE	High	VFRLLPQL	1xTMT6plex [N-Term]	0.0256864	0.00407441	0.272	1	1	4	29999_sw_Q9EST5	0	1214.78	273.7	299.8	337.6	295.9	308.9	269		212.2	161.2	125	293													High	2	0.2339	0	607.892	-3.9	-0.00237	71.2125	0.006365	0.02888	0.09	1.71
FALSE	High	SVYQPAQL	1xTMT6plex [N-Term]	0.0286202	0.00407441	0.255	1	1	1	22763_sw_B2RVL6	0	1134.64	230	201.7	261.8	190.4	224.2	168.7	133.2	142.4	146.7	101.6	161.5													High	2	0.0769	0	567.822	0.35	0.0002	22.7977	0.002118	0.009352	0.255	1.56
FALSE	High	KSYERINNI	1xTMT6plex [K1]; 1xTMT6plex [N-Term]	0.0247219	0.00407441	0.278	1	1	1	6841_sw_Q9Z121_	0	1594.93	224.8	167.9	282	292.8	273.7	188.8	122.4	126	181.3	128	74.2													High	3	0.203	0	532.316	0.47	0.00025	13.5022	0.002118	0.007982	0.278	1.33
FALSE	High	KTVVNISSL	1xTMT6plex [K1]; 1xTMT6plex [N-Term]	0.023945	0.00407441	0.283	1	1	1	24429_tr_Q91XH5	0	1418.9	73.9	76	75	83.8	69.4	86.3	278.9	112.5	149.8	167.4														High	2	0.6022	0	709.953	0.91	0.00065	32.4464	0.002118	0.007728	0.283	1.81
FALSE	High	IIYRFLTL	1xTMT6plex [N-Term]	0.0299196	0.00407441	0.248	1	1	1	47585_sw_Q9D4H2	0	1267.8	44	67.5	48.6	62.7	61.7	60.2		45.8	38.6	40.9	52.3													High	2	0.2386	0	634.403	0.84	0.00054	61.8868	0.002118	0.009817	0.248	1.76
FALSE	High	TQYTFSSI	1xTMT6plex [N-Term]	0.0256864	0.00407441	0.272	1	1	1	43843_tr_A2AW05	0	1175.61	564.2	567.9	575	575.6	381.3	418.1		343.8	255.6	170.1	640.1													High	2	0.0739	0	588.311	-0.23	-0.00013	29.6942	0.002118	0.008297	0.272	1.76
FALSE	High	IIIVFRAL	1xTMT6plex [N-Term]	0.0248802	0.00407441	0.277	1	1	1	52652_sw_Q8CFI7	0	1173.79	13.8	21.6	15.5	24.9	13.6	13.9	28.3	16.6	14.8	12.4	16.6													High	2	0.3377	0	587.4	0.8	0.00047	61.6316	0.002118	0.008017	0.277	2.28
FALSE	High	ALLSFTSL	1xTMT6plex [N-Term]	0.0279022	0.00407441	0.259	1	2	4	37864_sw_Q9QZI9	0	1080.65	33	26.6	44.3	37.4	34.2	30.3		29.4	9.9	20	47.2													High	2	0	0	540.829	1.32	0.00072	57.6184	0.002118	0.009109	0.259	2.07
FALSE	High	VSVTNLEEL	1xTMT6plex [N-Term]	0.0266871	0.00407441	0.266	1	1	1	56473_sw_Q6ZWR6	0	1232.69	134.8	162.3	121	135.2	156.5	179.9	304.7	198.3	258.8	231.8	305.3													High	2	0.3204	0	616.851	0.38	0.00023	43.1058	0.002118	0.00869	0.266	2.06
FALSE	High	SAFIFRVL	1xTMT6plex [N-Term]	0.0295427	0.00407441	0.25	1	1	2	40812_tr_D6RFS3	0	1181.72	112.8	137.9	92.2	126.8	108.1	127.5		86.9	99.9	56.3	206.9													High	2	0.1841	0	591.365	-0.92	-0.00054	66.7144	0.002118	0.009686	0.25	2.01
FALSE	High	AIISFSLL	1xTMT6plex [N-Term]	0.02808	0.00407441	0.258	1	1	2	15819_sw_P03985	0	1092.69	75.8	113.6	29.2	118	72.3	72.2		45.1	59.9	55.6	49													High	2	0.131	0	546.847	0.07	4e-05	78.4072	0.002118	0.00918	0.258	1.68
FALSE	High	VVFFFTRL	1xTMT6plex [N-Term]	0.0263495	0.00407441	0.268	1	1	2	12005_tr_D3Z1M9	0	1257.76	547.1	561	492.9	674.6	506.9	547.2		426.3	278.3	334.9	580.7													High	2	0.235	0	629.382	0.17	0.00011	68.5915	0.00378	0.0145	0.191	1.83
FALSE	High	QNYDVAQV	1xTMT6plex [N-Term]	0.0268575	0.00407441	0.265	1	1	1	44348_sw_Q9CS74	0	1165.61	28.3	20.7	41.1	29.6	25.8	23		28.7	26.1	19.7	28.5													High	2	0.3413	0	583.307	0.91	0.00053	15.6008	0.002118	0.008731	0.265	2.08
FALSE	High	QNYSYSSI	1xTMT6plex [N-Term]	0.028439	0.00407441	0.256	1	1	1	53914_sw_Q8BY87	0	1190.59	45.6	39.8	43.5	39.1	42.4	34.8		25.2	28.7	24.6	53.3													High	2	0.2537	0	595.798	0.17	0.0001	15.6223	0.002118	0.009327	0.256	2.01
FALSE	High	KATTNIVEM	1xOxidation [M9]; 1xTMT6plex [K1]; 1xTMT6plex [N-Term]	0.0295427	0.00407441	0.25	1	1	1	40077_sw_Q8K1H7	0	1480.84	32	20.5	31.9	26.2	44.7	30.9	154	38.7	97.9	76.5														High	2	0.515	0	740.927	1.81	0.00134	12.9875	0.002118	0.009715	0.25	2
FALSE	High	VSYQHAFL	1xTMT6plex [N-Term]	0.027029	0.00407441	0.264	1	1	1	46959_sw_Q9WV70	0	1193.65	62.6	120	65.2	111.7	60.7	87.8		53.7	60.2		309.3													High	2	0.1752	0	597.33	0.44	0.00026	27.1647	0.002118	0.008799	0.264	1.37
FALSE	High	RVYLFGSL	1xTMT6plex [N-Term]	0.0263495	0.00407441	0.268	1	1	1	36306_sw_Q06831	0	1183.7																							NoQuanValues	High	2	0.4518	0	592.356	0.62	0.00037	42.486	0.002118	0.008566	0.268	2.28
FALSE	High	SVYTHSYL	1xTMT6plex [N-Term]	0.0266871	0.00407441	0.266	1	1	1	32018_tr_A0A0U1	0	1198.63	59.7	109	37.2	86.4	49.1	68.8		40.7	46.8		270.7													High	2	0.3835	0	599.819	0.5	0.0003	16.9273	0.002118	0.00865	0.266	1.33
FALSE	High	SSPASTPLSPM	1xTMT6plex [N-Term]	0.0256864	0.00407441	0.272	1	1	1	46452_sw_Q91YK2	0	1303.68	29.2	37.6	22.3	32.5	19.8	31.1	88.3	41.3	52.5	56.3	42.2													High	2	0.4535	0	652.342	0.03	2e-05	23.6047	0.002118	0.008304	0.272	2.69
FALSE	High	VAPENFFSL	1xTMT6plex [N-Term]	0.02808	0.00407441	0.258	1	1	1	38822_tr_Q9EQC8	0	1252.68	44.3	48.9	39	45.5	46.2	54.4	154	63.5	90.5	79.2	67													High	2	0.2748	0	626.844	1.98	0.00124	57.9072	0.002118	0.009147	0.258	2.22
FALSE	High	IGLQNGVLL	1xTMT6plex [N-Term]	0.0268575	0.00407441	0.265	1	1	1	53001_sw_Q921M3	0	1155.73	178.2	206.7	169.6	183.6	207.7	246.6	383.8	305.8	338.2	327.1	297													High	2	0.3408	0	578.369	0.24	0.00014	50.148	0.002118	0.008745	0.265	1.79
FALSE	High	KGFEFTLM	1xOxidation [M8]; 1xTMT6plex [K1]; 1xTMT6plex [N-Term]	0.0244083	0.00407441	0.28	1	1	4	16344_tr_D3Z1S1	0	1446.81	114.1	129.2	114.2	82	165.1	130.7		120.6	97.2	115.1	64.2	41.96	17.32	31.71	74.39	6.27	22.55		26.21	39.04	50.27			High	2	0.2011	0	723.907	-0.26	-0.00019	46.6084	0.008762	0.04625	0.021	1.74
FALSE	High	IIYDRKFLM	1xTMT6plex [K6]; 1xTMT6plex [N-Term]	0.0250395	0.00407441	0.276	1	1	2	9511_sw_Q60876_	0	1656.99	595.2	525.1	700.7	698.2	377.5	378.1		360.3	262.5	428.2	183.5													High	3	0.426	0	553.002	-0.12	-7e-05	51.2791	0.002118	0.008101	0.276	1.69
FALSE	High	VWLAAALL	1xTMT6plex [N-Term]	0.0253609	0.00407441	0.274	1	1	3	45752_tr_Q3TBA3	0	1085.69	123	175.5	100.6	206	125.1	137.2		95.1	116.6	141.9	190.5	67.09	49.22	45.66	41.08	70.4	46.22		68.11			14.04		High	2	0.6111	0	543.352	3.96	0.00215	86.4707	0.002118	0.008224	0.274	1.8
FALSE	High	RVLLFSQM	1xOxidation [M8]; 1xTMT6plex [N-Term]	0.0250395	0.00407441	0.276	1	2	2	49453_sw_Q9CXF7	0	1238.71	39.6	27.4	52.9	39.7	64.6	43.9		36.3	42.6	25.3	50.1													High	2	0	0	619.861	1.16	0.00072	27.8413	0.002118	0.008104	0.276	1.66
FALSE	High	SSMSGYDQVL	1xOxidation [M3]; 1xTMT6plex [N-Term]	0.028439	0.00407441	0.256	1	1	1	36727_sw_O35737	0	1331.64	12.5	10.1	16.1	7	18.4	17.7	64.1	26.3	30.6	24.1	26.7													High	2	0.455	0	666.321	-0.54	-0.00036	18.1043	0.002118	0.009273	0.256	2.11
FALSE	High	RVIDFFTV	1xTMT6plex [N-Term]	0.0265178	0.00407441	0.267	1	1	1	51427_sw_Q80Y17	0	1225.71	242.7	243.4	256.5	231.3	248.3	232.5		193.9	144.7	125.8	235													High	2	0.3005	0	613.361	1.14	0.0007	47.2328	0.002118	0.008616	0.267	1.83
FALSE	High	YGNINVATL	1xTMT6plex [N-Term]	0.0268575	0.00407441	0.265	1	1	1	55320_sw_G5E8K5	0	1193.67	157.9	195.9	145.7	174.1	167	215	373.9	256.7	312.7	301.3	294.5													High	2		0.0155	597.34	-0.08	-5e-05	36.5825	0.002118	0.008758	0.265	1.91
FALSE	High	QQYRFSVI	1xTMT6plex [N-Term]	0.027029	0.00407441	0.264	1	1	1	53328_sw_Q0GNC1	0	1269.72	164.6	156.8	206.2	148.8	161.7	148		113.6	141.3	98	173.7													High	2	0.4426	0	635.361	-0.99	-0.00063	27.8833	0.002118	0.008789	0.264	1.83
FALSE	High	KGLRFIQL	1xTMT6plex [K1]; 1xTMT6plex [N-Term]	0.0273751	0.00407441	0.262	1	1	1	48235_sw_Q9R1S8	0	1432.94	118.6	130	154.1	101.2	153.8	137.9		112.1	53.9	83.1	38.6													High	3	0.4857	0	478.318	-0.31	-0.00015	36.0641	0.002118	0.008905	0.262	1.05
FALSE	High	KQTINPILL	1xTMT6plex [K1]; 1xTMT6plex [N-Term]	0.028259	0.00407441	0.257	1	1	1	46359_sw_Q9CZW4	0	1497.98	416.2	452.7	394.4	401.3	457	531.4	1010	660.4	732.6	933.5														High	2	0.3813	0	749.492	0.48	0.00036	40.4677	0.002118	0.009212	0.257	1.6
FALSE	High	ANLMHNFIL	1xTMT6plex [N-Term]	0.0247219	0.00407441	0.278	1	1	1	7719_tr_A2AVR9_	0	1301.72	138	209	159	151.4	176.3	170.7	378.8	182.2	271	146.7	304.2													High	2	0.1533	0	651.367	2.39	0.00156	46.2389	0.002118	0.008006	0.278	1.5
FALSE	High	TSVQFMKL	1xOxidation [M6]; 1xTMT6plex [K7]; 1xTMT6plex [N-Term]	0.0288024	0.00407441	0.254	1	1	1	55943_tr_A0A0U1	0	1427.83	76.9	59.8	86.4	65.3	88.5	61.5	81.6	50.2	79.4	68	28.8													High	2	0.3198	0	714.419	-1.5	-0.00107	28.098	0.002118	0.009432	0.254	1.72
FALSE	High	AALINRKEL	1xTMT6plex [K7]; 1xTMT6plex [N-Term]	0.0255232	0.00407441	0.273	1	1	1	56212_tr_E9QAH1	0	1485.95	41.9	51.2	53.9	48.2	57.7	56.3	205.7	74.9	101.9	112.9														High	3	0.1967	0	495.989	-0.1	-5e-05	21.2501	0.002118	0.008269	0.273	1.22
FALSE	High	RAPTGYDVV	1xTMT6plex [N-Term]	0.02808	0.00407441	0.258	1	1	1	17576_tr_A2ARF0	0	1206.67	64.2	73.3	46.8	64.7	64.6	66.4	254	84.9	127.7	115.8	131.2													High	2	0.5101	0	603.838	0.52	0.00031	14.0331	0.002118	0.009163	0.258	1.98
FALSE	High	AGPSHVAAM	1xOxidation [M9]; 1xTMT6plex [N-Term]	0.0268575	0.00407441	0.265	1	1	1	52229_sw_Q9EPU0	0	1085.56	49.3	38	64.4	51.7	87.8	65.7	243.1	89.3	148.4	141.4														High	2	0.789	0	543.284	-1.25	-0.00068	6.3412	0.002118	0.008746	0.265	2.18
FALSE	High	STIHFYNL	1xTMT6plex [N-Term]	0.0248802	0.00407441	0.277	1	1	3	47319_tr_F6VJC5	0	1223.66	335.2	567.3	216.4	424.7	301	345.8		290.7	223	8.5	1248.9													High	2	0.4311	0	612.334	-0.82	-0.0005	31.1471	0.002118	0.008019	0.277	1.67
FALSE	High	SVLQFLGL	1xTMT6plex [N-Term]	0.0255232	0.00407441	0.273	1	1	32	18520_tr_Q99JZ4	0	1105.68	749.2	744.6	821.5	771.4	827.5	719		624.8	313	412.6	787.2													High	2	0.1535	0	553.345	0.17	0.0001	98.3084	0.004214	0.01684	0.17	2.28
FALSE	High	SAIRGQAEV	1xTMT6plex [N-Term]	0.0251997	0.00407441	0.275	1	1	1	54421_sw_P59598	0	1159.66	22.9	20.7	32.5	22.1	33.7	28.1	111.6	29	69.5	63.1	23.1													High	2	0.233	0	580.336	0.42	0.00025	8.7277	0.002118	0.008167	0.275	1.76
FALSE	High	HTYDFEKL	1xTMT6plex [K7]; 1xTMT6plex [N-Term]	0.0293559	0.00407441	0.251	1	1	1	47864_sw_P07742	0	1510.83	85.9	79	133.6	86.5	97.6	80.2		68.5	79.4	60	33.2													High	3	0.109	0	504.282	0.28	0.00014	22.0931	0.002118	0.009602	0.251	1.56
FALSE	High	VIAELVNV	1xTMT6plex [N-Term]	0.0266871	0.00407441	0.266	1	1	3	4044_sw_Q8K2X8_	0	1085.68	360.7	347.2	368.2	357.1	317	331.5		267.1	230.1	169.9	343.5													High	2	0.4844	0	543.342	0.81	0.00044	51.5747	0.004162	0.016	0.177	1.92
FALSE	High	SVLLFMQL	1xTMT6plex [N-Term]	0.0263495	0.00407441	0.268	1	1	2	41663_sw_Q9Z0E8	0	1179.7	170.3	224.4	90.5	208.3	99.3	116.3		81.1	97.3	108.7	109.9													High	2		0.0327	590.354	0.7	0.00041	81.953	0.006365	0.02907	0.089	2.07
FALSE	High	RTYSFLNL	1xTMT6plex [N-Term]	0.0289858	0.00407441	0.253	1	1	2	3934_tr_A8Y5J9_	0	1242.7	236.3	236.1	250.1	279.4	233.7	247		188.8	122.3	115	314.3													High	2	0.2698	0	621.856	-0.09	-6e-05	38.9514	0.002118	0.009478	0.253	2.15
FALSE	High	RAIENIDTL	1xTMT6plex [N-Term]	0.0260159	0.00407441	0.27	1	1	1	31994_sw_Q3UM45	0	1273.73	209.6	232.3	193.1	227.2	222.7	242.3	779.3	328.3	431.6	406.1	355.4													High	2	0.3567	0	637.37	0.32	0.0002	22.1269	0.002118	0.008435	0.27	1.71
FALSE	High	SVVRYVQL	1xTMT6plex [N-Term]	0.0286202	0.00407441	0.255	1	1	1	11366_tr_O35901	0	1192.73	237.4	202.4	233.4	229.4	235.6	208.3		186.8	154.1	122.8	240.4													High	2	0.2771	0	596.866	0.02	1e-05	29.1182	0.002118	0.009352	0.255	1.66
FALSE	High	QGYTFLQL	1xTMT6plex [N-Term]	0.0286202	0.00407441	0.255	1	1	1	39528_sw_Q8BYI6	0	1198.67	349.6	293.8	358.6	351.7	386.9	322.2		285.6	178.8	176.5	409.8													High	2	0.3149	0	599.837	-0.32	-0.00019	48.1776	0.002118	0.009365	0.255	1.81
FALSE	High	RSIQNAQFL	1xTMT6plex [N-Term]	0.0248802	0.00407441	0.277	1	1	1	35457_sw_P24638	0	1305.75	30	33.7	27.8	33.9	30.2	34.1	131.6	37.1	70.1	50.5	46.9													High	2	0.2763	0	653.378	0.62	0.00041	20.9782	0.002118	0.008015	0.277	1.52
FALSE	High	RGYIFSLV	1xTMT6plex [N-Term]	0.0275497	0.00407441	0.261	1	1	1	55566_sw_Q8VDR9	0	1183.7	134.6	137.4	142.8	133.5	118.7	130		95.1	75.2	72.1	156.8													High	2	0.1774	0	592.356	0.72	0.00043	44.4891	0.002118	0.008986	0.261	1.86
FALSE	High	SALLLKDVL	1xTMT6plex [K6]; 1xTMT6plex [N-Term]	0.0299196	0.00407441	0.248	1	1	2	47859_sw_Q8BZ36	0	1429.94	416.5	401.7	386	347.2	471.8	518.9	1246.5	653.5	765.2	864.5	381													High	2	0.2754	0	715.474	1.33	0.00095	52.7279	0.002118	0.009804	0.248	2.36
FALSE	High	VFVKVINL	1xTMT6plex [K4]; 1xTMT6plex [N-Term]	0.0275497	0.00407441	0.261	1	1	1	54612_tr_E9PX59	0	1389.92	717.2	685.2	611	680.4	626.5	630.1		499.9	354.4	435.8	209.4													High	2	0.4339	0	695.465	0.09	7e-05	52.3524	0.002118	0.009	0.261	1.89
FALSE	High	QAYDFYYL	1xTMT6plex [N-Term]	0.0250395	0.00407441	0.276	1	1	2	37841_sw_Q8BYL4	0	1311.65	116.6	83.7	118.6	96.1	112.4	99.6		123.9		81.7	116.7	0.76	35.98	6.08	11.52	23.05	11.35		20.85		44.46	49.87		High	2	0.2549	0	656.327	1.16	0.00076	54.1816	0.002118	0.008102	0.276	1.53
FALSE	High	VTYIFNHL	1xTMT6plex [N-Term]	0.0297306	0.00407441	0.249	1	1	1	14675_tr_D6RD09	0	1235.7	123.2	149.7	134.3	154.9	142.8	145.4	117.4	137.1	143	117.2	231													High	2	0	0	618.353	0.07	4e-05	45.9851	0.002118	0.009748	0.249	1.85
FALSE	High	SQVVNVLTSVI	1xTMT6plex [N-Term]	0.0304937	0.00462156	0.245	1	1	1	50114_sw_Q3TQQ9	0	1387.84	104.9	123.6	99.5	104.4	120.8	145.4	234	157.9	210	208.9	149.2													High	2	0.1919	0	694.422	0.58	0.0004	66.6728	0.002611	0.01004	0.245	0.99
FALSE	High	KNVVYRDL	1xTMT6plex [K1]; 1xTMT6plex [N-Term]	0.0303012	0.00462156	0.246	1	1	1	36140_tr_D3Z783	0	1464.89	106.2	90	132.2	107.6	112.5	90.4		74.1	76.9	74.6	41.5													High	2	0.1	0	732.952	1.73	0.00127	16.7644	0.002372	0.009976	0.246	1.4
FALSE	High	ITPLNKDHI	1xTMT6plex [K6]; 1xTMT6plex [N-Term]	0.0304937	0.00462156	0.245	1	1	1	53958_sw_Q99P88	0	1508.92	237.4	233	259.9	240.5	271.5	234.8	930.9	302.9	493.7	541.1	112.8													High	3	0.6168	0	503.645	0.1	5e-05	23.7519	0.002611	0.01004	0.245	1.67
FALSE	High	FSGHNLEYL	1xTMT6plex [N-Term]	0.0301098	0.00462156	0.247	1	1	2	21120_sw_Q8R3J5	0	1308.68	143.2	258.7	75.8	215.5	137.6	199.8	806	266	343.3		1371.1													High	2	0.5325	0	654.842	-1.63	-0.00106	30.088	0.004214	0.01614	0.176	1.69
FALSE	High	KALINADEL	1xTMT6plex [K1]; 1xTMT6plex [N-Term]	0.0303012	0.00462156	0.246	1	1	9	55923_sw_P16546	0	1444.88	574.5	512.1	448	580.8	491.2	1012.7	2076.6	817.7	1002.6	1154	247.8	5.73	22.7	6.46	11.08	21.78	69.28		9.9	1.53	6.54	54.46		High	2	0.2	0	722.943	0.63	0.00046	39.686	0.002372	0.009956	0.246	1.25
FALSE	High	AMNVNDLFL	1xTMT6plex [N-Term]	0.0301098	0.00462156	0.247	1	1	1	20374_sw_P61021	0	1265.68	216.7	252.3	171.2	264	155.7	233	543.7	310.6	322.6	376.8	402.6													High	2	0.3034	0	633.342	0.06	4e-05	55.359	0.002372	0.009903	0.247	1.45
FALSE	High	FGLHLIDFM	1xTMT6plex [N-Term]	0.0303012	0.00462156	0.246	1	1	1	46612_sw_Q8C156	0	1321.72	60.7	91.5	44.8	57.8	79.7	74.9	185.7	79.8	150.9	112.4	115.7													High	2	0.5799	0	661.364	1.74	0.00115	71.0156	0.002372	0.009974	0.246	1.69
FALSE	High	QIIRFLLL	1xTMT6plex [N-Term]	0.0301098	0.00462156	0.247	1	1	1	51533_sw_O70228	0	1244.83	20.8	35.5	20.8	23	22.2	20.5		13.9	21.6	11.7	27.4													High	2	0.1148	0	622.919	0.94	0.00059	70.7507	0.002372	0.009869	0.247	1.83
FALSE	High	SSLEMTTTF	1xOxidation [M5]; 1xTMT6plex [N-Term]	0.0304937	0.00462156	0.245	1	1	1	21404_sw_Q91YJ3	0	1261.62	96.1	122.4	119.7	103	113.1	121.9	237.3	131.8	215.1	239.6	67.8													High	2	0.4268	0	631.313	-0.1	-6e-05	21.9424	0.002372	0.01	0.245	1.64
FALSE	High	ISGVNRYYV	1xTMT6plex [N-Term]	0.0301098	0.00462156	0.247	1	1	2	3936_sw_O35683_	0	1299.73	160.1	160.1	138.1	149.7	188.8	186.8	508.7	236.3	301.6	270.1	264.9													High	2	0.163	0	650.368	1.52	0.00099	22.2586	0.002372	0.009869	0.247	1.84
FALSE	High	TTLVNIYDL	1xTMT6plex [N-Term]	0.0308823	0.00517212	0.243	1	1	1	43126_tr_A0A0N4	0	1280.73	53.6	66.3	45.2	63.6	52.4	73.1	99.9	82	91.4	115.5	49.7													High	2	0.3785	0	640.869	0.45	0.00029	53.3129	0.002611	0.01014	0.243	1.77
FALSE	High	TMAYNITPL	1xTMT6plex [N-Term]	0.0310783	0.00517212	0.242	1	1	1	47355_tr_Q8JZN2	0	1252.68	91.4	100	82.4	105.8	61.3	95.1	281.4	155.9	85.4	110.7	397.9													High	2	0.3119	0	626.845	2.11	0.00132	41.282	0.002611	0.01022	0.242	2.02
FALSE	High	TGPFNLQLI	1xTMT6plex [N-Term]	0.0308823	0.00517212	0.243	1	1	2	55729_sw_B2RQC6	0	1231.72	199.1	216.3	203.5	166.2	296	284.7	497.9	363.5	396.7	399	303.1													High	2	0.0733	0	616.366	0.49	0.0003	62.0403	0.002611	0.01015	0.243	1.91
FALSE	High	KIYEFTLQRI	1xTMT6plex [K1]; 1xTMT6plex [N-Term]	0.0306874	0.00517212	0.244	1	1	1	51815_sw_P46735	0	1769.07	82.4	144.8	97.5	195.3	66	134.7		110.3	57.6		985.4													High	3	0.0946	0	590.363	0.51	0.0003	40.719	0.002611	0.01009	0.244	1.48
FALSE	High	ETWVFPVL	1xTMT6plex [N-Term]	0.0306874	0.00517212	0.244	1	1	1	55343_sw_A8C756	0	1219.69	106.1	93.1	112	107.1	92.8	74.7		80.3	55.6	60	78.2													High	2	0.3627	0	610.35	0.4	0.00025	77.4541	0.002611	0.01014	0.244	2.04
FALSE	High	SSFDFRPSVM	1xOxidation [M10]; 1xTMT6plex [N-Term]	0.0308823	0.00517212	0.243	1	1	2	26835_tr_E9Q330	0	1417.7	66.7	66.8	93.6	62.7	86.4	74.2		61.7	54.8	39.5	84.3													High	2	0.4669	0	709.353	0.24	0.00017	25.3436	0.002611	0.01019	0.243	2.42
FALSE	High	SEYRYTLL	1xTMT6plex [N-Term]	0.0308823	0.00517212	0.243	1	1	1	34482_sw_Q9D1Q6	0	1273.7	70.8	73.7	99.5	75.8	85.1	69		57.9	59	36.6	88.7													High	2	0.2784	0	637.354	0.9	0.00058	27.1768	0.002611	0.01015	0.243	1.76
FALSE	High	STVRNADVI	1xTMT6plex [N-Term]	0.031474	0.0057297	0.24	1	1	1	53406_sw_P06795	0	1203.69	183	168.1	201.9	172.4	198.8	179.6	757.7	252.7	427.3	407.8	219.9													High	2	0.2488	0	602.348	-0.48	-0.00029	12.5998	0.002861	0.01039	0.24	2.01
FALSE	High	IAPAFSSM	1xOxidation [M8]; 1xTMT6plex [N-Term]	0.031474	0.0057297	0.24	1	1	1	26200_sw_Q8CDN6	0	1068.56	26.7	19.9	30	19.4	37.8	17.8		22.8	15.6	12.7	26													High	2	0.5079	0	534.784	1.07	0.00057	24.5211	0.003114	0.01041	0.24	2.52
FALSE	High	INQIYEARV	1xTMT6plex [N-Term]	0.031474	0.0057297	0.24	1	1	1	41471_tr_Q8CI47	0	1334.76	9.6	11.2	14.5	7.5	13.7	12.3		17.5		9	10.8													High	2	0.342	0	667.886	1.02	0.00068	27.193	0.002861	0.0104	0.24	1.93
FALSE	High	SNYVFVFL	1xTMT6plex [N-Term]	0.031474	0.0057297	0.24	1	1	6	21446_tr_A0A0U1	0	1217.68	674.2	620	602.9	713.8	622.7	603	2347.8	679.2	301.1	431.2	1017.7	133.81	132.84	135.1	130.8	135.7	133.42		133.19	136.65	136.84	128.29		High	2		0	609.343	1.43	0.00087	79.5409	0.002861	0.01039	0.24	1.66
FALSE	High	SALNNFQVV	1xTMT6plex [N-Term]	0.0316737	0.00629799	0.239	1	1	1	25291_sw_Q9ER00	0	1220.68	160.6	172.6	130.4	157.9	186.1	203.6	556.2	312.4	237.5	338.1	258.8													High	2	0.4155	0	610.846	0.39	0.00024	36.7235	0.003487	0.01048	0.239	1.42
FALSE	High	VFIDLPTL	1xTMT6plex [N-Term]	0.0318745	0.00660082	0.238	1	1	2	23750_tr_F6W695	0	1146.7	312.1	287	343.3	290.1	286.9	288.6		206.1	194.1	126.3	371.6													High	2	0.2663	0	573.852	0.44	0.00025	78.8108	0.003487	0.01054	0.238	1.99
FALSE	High	LAPVYQRL	1xTMT6plex [N-Term]	0.0354814	0.00660082	0.221	1	1	1	45445_sw_P82198	0	1188.73	287.5	239.6	307.8	243.4	241.1	233.5		198.8	205.1	127.7	275.4													High	2	0.35	0	594.868	-1.49	-0.00088	28.5708	0.003487	0.01186	0.221	2.4
FALSE	High	LAYGFTEL	1xTMT6plex [N-Term]	0.0320766	0.00660082	0.237	1	1	1	34367_sw_Q8BXK4	0	1142.63	151.2	136.2	160.8	130.2	151.4	154.2	110.7	148.3	104.4	101.6	177.3													High	2	0.3478	0	571.818	-0.9	-0.00051	48.2046	0.003487	0.01063	0.237	2.3
FALSE	High	FQVQDKEVL	1xTMT6plex [K6]; 1xTMT6plex [N-Term]	0.0318745	0.00660082	0.238	1	1	1	53940_tr_E9QKE4	0	1563.91																							NoQuanValues	High	2	0.2408	0	782.462	1.75	0.00137	33.8738	0.003487	0.01056	0.238	2.45
FALSE	High	VVYGGFSRL	1xTMT6plex [N-Term]	0.0320766	0.00660082	0.237	1	1	1	34237_tr_Q7TPQ8	0	1226.71	117.5	102.7	123.4	113.1	121.1	111.5		96.4	88.8	64.3	140.6													High	2	0.4462	0	613.857	-1.85	-0.00114	30.7786	0.003487	0.0106	0.237	2.51
FALSE	High	SMDRKMAEL	1xTMT6plex [K5]; 1xTMT6plex [N-Term]	0.0326903	0.00660082	0.234	1	1	1	41365_sw_Q3TMW1	0	1538.84																							NoQuanValues	High	3	0.2048	0	513.619	-0.52	-0.00027	65.6038	0.003487	0.0108	0.234	1.66
FALSE	High	VAYLMQKL	1xOxidation [M5]; 1xTMT6plex [K7]; 1xTMT6plex [N-Term]	0.0320766	0.00660082	0.237	1	1	2	33216_sw_Q9DBB1	0	1439.87	42.8	32.6	56.4	43.8	47.6	46.5	45.8	46.6	75.2	61.4	15.1													High	2	0.0714	0	720.438	-0.39	-0.00028	36.2641	0.003487	0.01058	0.237	1.4
FALSE	High	SLYLFNHL	1xTMT6plex [N-Term]	0.0363849	0.00660082	0.217	0	1	1		0	1235.7	123.2	149.7	134.3	154.9	142.8	145.4	117.4	137.1	143	117.2	231													High	2		0	618.353	0.07	4e-05	45.9851	0.003487	0.01215	0.217	1.85
FALSE	High	SLYDAMPRV	1xTMT6plex [N-Term]	0.034166	0.00660082	0.227	1	1	1	56343_tr_E9Q3W4	0	1280.69	205.7	202.7	226	211.8	140	150.3		125.8	128.3	80.7	242.6													High	2	0.4737	0	640.846	-2.26	-0.00145	31.6302	0.003487	0.01139	0.227	2.28
FALSE	High	SMLSGLPYL	1xTMT6plex [N-Term]	0.0354814	0.00660082	0.221	1	1	1	36414_sw_Q61169	0	1209.68	90.9	97.4	92.8	100.6	67.2	101.7	196.5	150.6	122.6	129.2	218.1													High	2	0.2297	0	605.342	1.24	0.00075	60.9643	0.003487	0.01186	0.221	1.48
FALSE	High	VNFEKFWEL	1xTMT6plex [K5]; 1xTMT6plex [N-Term]	0.0328973	0.00660082	0.233	1	1	1	37935_sw_Q8JZL7	0	1669.94	168.3	127.5	195	153.1	172.3	157.8		132	110.7	109.4	78.2													High	3	0.5267	0	557.317	0.44	0.00024	65.5866	0.003487	0.0109	0.233	1.5
FALSE	High	SVFGGFINYF	1xTMT6plex [N-Term]	0.0366142	0.00660082	0.216	1	1	1	24233_sw_Q9ERB0	0	1379.72	12.5	15.5	15.1	17.5	20.4	18.4		20.6	23.6	30.7	22.7													High	2	0.2535	0	690.365	2.44	0.00168	78.093	0.003579	0.01229	0.216	2.13
FALSE	High	LALENYITAL	1xTMT6plex [N-Term]	0.0366142	0.00660082	0.216	1	1	1	45731_sw_P12023	0	1349.79	34.9	41.6	33.3	37.8	38.7	50.5	101.6	62.3	64.1	74.6	68.5													High	2	0.0947	0	675.399	1.98	0.00133	70.8671	0.003579	0.01229	0.216	1.9
FALSE	High	FSVINILADAL	1xTMT6plex [N-Term]	0.0335259	0.00660082	0.23	1	1	1	24717_sw_Q8BVF7	0	1404.83																							NoQuanValues	High	2	0.3396	0	702.92	2.1	0.00148	106.532	0.003487	0.01111	0.23	2.12
FALSE	High	AGIKNSTEF	1xTMT6plex [K4]; 1xTMT6plex [N-Term]	0.0328973	0.00660082	0.233	1	1	1	43452_tr_L7N1X8	0	1424.81	28.8	25.6	28.8	26.2	33.2	20.5	155.7	37.4	57.6	59.5														High	2	0.4568	0	712.911	-0.66	-0.00047	18.2428	0.003487	0.01087	0.233	1.62
FALSE	High	SIIVFNLV	1xTMT6plex [N-Term]	0.0331056	0.00660082	0.232	1	1	2	34678_sw_P42867	0	1133.71	47.9	59	50.9	62.3	54.3	52.9		42.7	25.8	26.6	50.1													High	2	0.2717	0	567.36	0.45	0.00025	75.617	0.003487	0.01094	0.232	1.84
FALSE	High	SLITNKVVM	1xOxidation [M9]; 1xTMT6plex [K6]; 1xTMT6plex [N-Term]	0.0354814	0.00660082	0.221	1	1	1	26191_tr_Q543K9	0	1478.9	130.7	128.3	145.1	131.7	175.4	164.1	381.3	195.9	309	283.7	81.8													High	2	0.3581	0	739.956	2.23	0.00165	27.3751	0.003487	0.01181	0.221	1.48
FALSE	High	SLITNKVVM	1xTMT6plex [K6]; 1xTMT6plex [N-Term]	0.0333151	0.00660082	0.231	1	1	1	26191_tr_Q543K9	0	1462.91	214.1	244.2	183.3	233.3	156.4	207.9	650.3	286.7	305.6	351.2	153.2													High	2	0.1324	0	731.957	-0.14	-0.0001	36.3693	0.003487	0.01106	0.231	2.04
FALSE	High	LGYSYVEL	1xTMT6plex [N-Term]	0.0350376	0.00660082	0.223	1	1	1	52417_tr_G3UWX1	0	1172.64	367.1	352.5	343.3	361.2	353.6	348.1		292.3	193.5	200.8	425.3													High	2	0.4146	0	586.824	0.42	0.00025	44.546	0.003487	0.0117	0.223	1.64
FALSE	High	FTPSFANL	1xTMT6plex [N-Term]	0.0324845	0.00660082	0.235	1	1	1	47922_tr_A0A0J9	0	1125.61	265.5	219.5	254.4	200.7	241.9	200.6		155.4	154.4	82.4	279.3													High	2	0.1637	0	563.311	0.11	6e-05	47.7661	0.003487	0.01076	0.235	2.26
FALSE	High	AGYMYTQL	1xTMT6plex [N-Term]	0.0343819	0.00660082	0.226	1	1	6	56426_sw_A2AN08	0	1175.6																							NoQuanValues	High	2	0.2135	0	588.302	0.14	8e-05	37.0084	0.009046	0.04692	0.019	1.92
FALSE	High	GSLKNVTTL	1xTMT6plex [K4]; 1xTMT6plex [N-Term]	0.0348178	0.00660082	0.224	1	2	1	53913_sw_Q80TH2	0	1390.87	217.8	221.2	213.3	218.2	247.9	238.5	887.6	327.6	497.1	547.2														High	2	0.2568	0	695.938	1.23	0.00086	27.3735	0.003487	0.0116	0.224	2.22
FALSE	High	SSVYFRSV	1xTMT6plex [N-Term]	0.0348178	0.00660082	0.224	1	1	1	9956_sw_Q9D6Y4_	0	1173.65	34.1	31.1	40.9	33.4	27.3	31.3		21.7	36.3	13.9	30.6													High	2	0.3674	0	587.327	0.62	0.00036	18.6024	0.003487	0.0116	0.224	2.15
FALSE	High	AGLQFVNL	1xTMT6plex [N-Term]	0.0357052	0.00660082	0.22	1	1	1	55436_sw_Q8CFT2	0	1090.65	387.4	356.5	421	338.8	390.4	365.2		294.7	219.6	154.5	430													High	2	0.3482	0	545.827	1.44	0.00079	47.461	0.003487	0.01188	0.22	2.24
FALSE	High	SGIINFIHF	1xTMT6plex [N-Term]	0.0363849	0.00660082	0.217	1	1	1	37417_sw_Q99P69	0	1276.73	47.4	72.9	50.7	60.7	78.9	75.7	173.2	98.6	118	118	102.7													High	2	0.2386	0	638.867	0.59	0.00038	54.8779	0.003487	0.01215	0.217	1.76
FALSE	High	TNLQYRSL	1xTMT6plex [N-Term]	0.0328973	0.00660082	0.233	1	1	1	55848_tr_V9GXT3	0	1223.69	65.4	63.1	73.8	69.4	79.9	61.6		61.9	60.7	58	62													High	2	0.3783	0	612.351	0.66	0.0004	16.4052	0.003487	0.01088	0.233	2.3
FALSE	High	DAVKNGDYI	1xTMT6plex [K4]; 1xTMT6plex [N-Term]	0.0354814	0.00660082	0.221	1	1	1	49060_sw_Q3TYA6	0	1452.81	331.6	336.6	315.5	338.8	331.3	368.2	1314.7	517.8	699.4	826.5														High	2	0.3278	0	726.91	2.18	0.00159	17.4153	0.003487	0.0118	0.221	1.8
FALSE	High	VAFAYKNV	1xTMT6plex [K6]; 1xTMT6plex [N-Term]	0.0348178	0.00660082	0.224	1	1	2	17202_sw_Q9DCF9	0	1369.82	474	439.5	487.6	502.8	494.8	436.1		364.3	252.2	325.1	157.5													High	2	0.3267	0	685.414	-2.14	-0.00147	29.7788	0.004214	0.01697	0.168	2.51
FALSE	High	SFLDVRNL	1xTMT6plex [N-Term]	0.0354814	0.00660082	0.221	1	1	3	50012_sw_Q8BRH0	0	1192.69	584.5	515.7	676.3	528.3	534.9	552.6		492.5	317.2	310.2	584.6	32.98	23.31	23.48	13.58	33.85	34.77		22.1	41.19	4.4	39.03		High	2	0.1272	0	596.848	-0.79	-0.00047	48.1694	0.004214	0.0173	0.166	2.28
FALSE	High	SAIIFETPL	1xTMT6plex [N-Term]	0.0326903	0.00660082	0.234	1	1	1	54535_tr_E9PVC6	0	1219.71	107.5	119.1	130.4	104.4	118.9	108.8	85.8	88.9	109	67	151.4													High	2	0.4803	0	610.36	-1.01	-0.00061	53.9638	0.003487	0.01079	0.234	2.29
FALSE	High	SSLINGSFL	1xTMT6plex [N-Term]	0.036157	0.00660082	0.218	1	1	1	52714_tr_F8VQH0	0	1166.66	274.6	297.9	221.5	244.5	331.8	348.9	815.1	453.4	486.6	555	418.1													High	2	0.4481	0	583.835	0.68	0.0004	46.8894	0.003487	0.01207	0.218	1.83
FALSE	High	GALLKTFPL	1xTMT6plex [K5]; 1xTMT6plex [N-Term]	0.0343819	0.00660082	0.226	1	1	5	46106_sw_Q9QUR6	0	1417.92	507.8	534	495	469.5	522.1	449.6		341.8	350.7	274.7	274.7	84.6	91.17	82.4	83.22	86.59	82.16		80.74	98.05	83.49	83.19		High	2	0.0841	0	709.463	-0.28	-0.0002	59.8003	0.004214	0.01653	0.172	2.14
FALSE	High	SSISNFQAV	1xTMT6plex [N-Term]	0.0322799	0.00660082	0.236	1	1	1	49309_tr_E9QAN9	0	1181.64	43.9	61.1	42.1	52.6	51.7	57.6	147.4	66.5	110.9	86	73.5													High	2	0.031	0	591.322	0.34	0.0002	25.3726	0.003487	0.01065	0.236	2.26
FALSE	High	NAPPSNPVAM	1xOxidation [M10]; 1xTMT6plex [N-Term]	0.0328973	0.00660082	0.233	1	1	1	55219_sw_Q80UV9	0	1242.63	9	5.2	11.9	8.1	13.2	10.6	29.1	8.2	34.3	27.8														High	2	0.2462	0	621.821	-0.83	-0.00052	9.5431	0.003487	0.01089	0.233	1.99
FALSE	High	FALKNPFYSL	1xTMT6plex [K4]; 1xTMT6plex [N-Term]	0.0345992	0.00660082	0.225	1	1	1	20731_sw_Q9ES56	0	1657.97	114.9	137.4	122.2	119.2	137.3	169	309.7	187.7	213.1	267.4	69.6													High	3	0.3956	0	553.329	-0.08	-4e-05	59.2375	0.003487	0.01148	0.225	0.91
FALSE	High	GGVVNMYHM	1xOxidation [M6]; 1xTMT6plex [N-Term]	0.0335259	0.00660082	0.23	1	2	1	25410_sw_P28063	0	1252.6	26.2	37.8	24.5	32.7	32	31.8	105.7	36.3	74.6	42.7	85.8													High	2	0.0904	0	626.805	1.39	0.00087	14.3247	0.003487	0.01114	0.23	1.77
FALSE	High	SALKSVTSA	1xTMT6plex [K4]; 1xTMT6plex [N-Term]	0.0352588	0.00660082	0.222	1	1	1	45667_sw_Q5F2E7	0	1321.81	38.8	29.7	57.2	31.7	54	36.3	173.2	61.2	83.4	96.8														High	2	0.2647	0	661.409	0.83	0.00055	16.198	0.003487	0.01179	0.222	2.04
FALSE	High	VIALFHLL	1xTMT6plex [N-Term]	0.0352588	0.00660082	0.222	1	1	1	38077_sw_Q9JLR1	0	1154.75	28.8	47.2	24.1	41.5	36.9	30.6		18.3	23.3	17.1	41.1													High	2	0.1309	0	577.879	0.57	0.00033	84.3151	0.003487	0.01178	0.222	1.91
FALSE	High	VGFRFPIL	1xTMT6plex [N-Term]	0.0343819	0.00660082	0.226	1	1	2	43379_sw_Q9QUG9	0	1177.73	103.4	105.7	96.9	130.3	98.6	144.9		101.7	91.9	77.8	134.1													High	2	0.3655	0	589.369	0.46	0.00027	54.299	0.003487	0.01144	0.226	1.45
FALSE	High	INFAVFPSL	1xTMT6plex [N-Term]	0.0345992	0.00660082	0.225	1	1	1	39551_tr_Q9CZN7	0	1236.72	68.7	66.8	89.1	71.1	94	65.8		63.5	32.1	47.3	59.1													High	2	0.3365	0	618.864	1.63	0.00101	79.5787	0.003487	0.01153	0.225	2.11
FALSE	High	YGIRNSLLI	1xTMT6plex [N-Term]	0.0318745	0.00660082	0.238	1	1	4	47864_sw_P07742	0	1277.78	227.8	256.4	195.6	235.3	253.7	304.9	972.5	367.6	255.3	312.1	377.3	73.15	81.29	73.6	73.11	84.13	78.98		85.11	107.27	98.32	89.06		High	2	0.164	0	639.393	0.76	0.00048	38.0977	0.003487	0.01056	0.238	1.89
FALSE	High	VTIRLLDVL	1xTMT6plex [N-Term]	0.0343819	0.00660082	0.226	1	1	1	38024_sw_P28658	0	1270.83	219.8	302.9	129.4	254.7	225.3	303.9	542	358.8	445.2	512.6	297													High	2	0.2286	0	635.919	0.9	0.00057	61.2786	0.003487	0.01141	0.226	1.75
FALSE	High	EGINNLTHM	1xOxidation [M9]; 1xTMT6plex [N-Term]	0.0335259	0.00660082	0.23	1	1	1	50805_sw_Q8C8U0	0	1273.64	12	13.3	14.3	12.1	17	18	40	20.6	28.1	36.8														High	2	0.2105	0	637.324	0.09	6e-05	12.4102	0.003487	0.01114	0.23	2.28
FALSE	High	AKLVNQEVL	1xTMT6plex [K2]; 1xTMT6plex [N-Term]	0.0335259	0.00660082	0.23	1	1	1	46513_sw_Q91VD9	0	1471.92	474.7	473.3	421.2	425.3	483.8	481.3	1621.1	697.5	857.5	1003														High	2	0.4189	0	736.466	0.09	7e-05	28.212	0.003487	0.01114	0.23	1.48
FALSE	High	SGVWNVTEL	1xTMT6plex [N-Term]	0.0359304	0.00660082	0.219	1	1	1	34213_sw_P70257	0	1233.67	268.4	296.3	268.5	238.4	355	342.5	1040	439.1	571.5	525.7	539.6													High	2	0.3797	0	617.337	-0.31	-0.00019	44.1187	0.003487	0.01198	0.219	1.58
FALSE	High	SQYRFIVF	1xTMT6plex [N-Term]	0.0352588	0.00660082	0.222	1	1	1	30057_sw_P21995	0	1288.73	130.7	128.4	140	166.6	121.8	137.6		121.2	123.1	99.9	148.9													High	2	0.3354	0	644.866	0.21	0.00013	42.5563	0.003487	0.01173	0.222	1.58
FALSE	High	LIFYNLPI	1xTMT6plex [N-Term]	0.0343819	0.00660082	0.226	1	1	1	27790_tr_Q62007	0	1221.74																							NoQuanValues	High	2		0.0455	611.376	0.67	0.00041	98.3265	0.003487	0.01141	0.226	1.68
FALSE	High	VNQFFKTM	1xTMT6plex [K6]; 1xTMT6plex [N-Term]	0.036157	0.00660082	0.218	1	1	1	55140_sw_Q8C3J5	0	1472.83	107.1	91.2	129.4	95.8	83.2	71.7		90.9	72.1	57.8	54.1													High	2	0.4045	0	736.921	0.14	0.00011	40.6372	0.003487	0.01206	0.218	2.2
FALSE	High	GSPMNTTQL	1xOxidation [M4]; 1xTMT6plex [N-Term]	0.034166	0.00660082	0.227	1	1	1	44011_sw_Q9EST8	0	1193.6	35.2	33.7	29.2	34.5	42.4	41.4	159.9	46.4	81.7	76.8														High	2	0.5	0	597.306	0.48	0.00029	10.2109	0.003487	0.01138	0.227	2.12
FALSE	High	RSPWFTTL	1xTMT6plex [N-Term]	0.0366142	0.00660082	0.216	1	1	4	44330_sw_P10404	0	1236.69	683	498.9	783.1	574.2	575.6	455.7	339.7	446.1	335.9	254.5	768.4													High	2	0.3884	0	618.851	0.35	0.00022	37.6606	0.003579	0.0126	0.212	2.42
FALSE	High	IILKYIGM	1xOxidation [M8]; 1xTMT6plex [K4]; 1xTMT6plex [N-Term]	0.0363849	0.00660082	0.217	1	1	1	19044_sw_Q9JKW0	0	1424.9	109.7	86.9	120.2	122.2	162.2	130.9		104.4	108.7	106.5	37.5													High	2	0.0186	0	712.952	1.68	0.0012	45.9214	0.003487	0.01217	0.217	1.61
FALSE	High	FIMANIPL	1xOxidation [M3]; 1xTMT6plex [N-Term]	0.0320766	0.00660082	0.237	1	1	2	51314_tr_A0A0G2	0	1163.67	21.7	20	29.8	25	22.9	20.6		21.7	14.8	10.7	31													High	2	0.1589	0	582.338	0.12	7e-05	80.4829	0.003487	0.01061	0.237	2.14
FALSE	High	GSPMNTTQL	1xTMT6plex [N-Term]	0.0359304	0.00660082	0.219	1	1	1	44011_sw_Q9EST8	0	1177.61																							NoQuanValues	High	2	0.3592	0	589.308	-0.31	-0.00018	17.9143	0.003487	0.01197	0.219	2.06
FALSE	High	RSPLNSYSDLI	1xTMT6plex [N-Term]	0.034166	0.00660082	0.227	1	1	1	34340_tr_E9PV48	0	1493.82	60.6	74.3	43.5	65.2	72.3	81.3	226.5	117.8	110.9	125.5	92.6													High	2	0.4247	0	747.412	0.71	0.00053	33.1319	0.003487	0.01138	0.227	1.86
FALSE	High	YAPDKSTVM	1xOxidation [M9]; 1xTMT6plex [K5]; 1xTMT6plex [N-Term]	0.0350376	0.00660082	0.223	1	1	1	53576_sw_Q8C033	0	1485.8																							NoQuanValues	High	2	0.232	0	743.405	0.79	0.00059	11.4698	0.003487	0.01166	0.223	1.94
FALSE	High	SSLFNDFGAL	1xTMT6plex [N-Term]	0.0414992	0.00684784	0.196	1	1	1	17012_tr_H3BL68	0	1299.68	37.4	37.2	32.5	37.1	49.7	49.7	79.1	66.5	49.4	72.4	61.6													High	2	0.3859	0	650.344	1.44	0.00093	57.0721	0.003579	0.01402	0.196	2.41
FALSE	High	SMNSNIWQI	1xOxidation [M2]; 1xTMT6plex [N-Term]	0.0370769	0.00684784	0.214	1	1	1	51879_sw_Q91V83	0	1337.67	93.1	93.3	123.8	88.1	174.9	150.6	465.4	166.3	288.3	243.2	170.8													High	2	0.4826	0	669.341	2.06	0.00137	35.3138	0.003579	0.0124	0.214	1.72
FALSE	High	SSAIYMNL	1xOxidation [M6]; 1xTMT6plex [N-Term]	0.040223	0.00684784	0.201	1	1	1	24503_tr_A0A0U1	0	1143.59	94.7	86	106.9	74.3	107	100.2		74.1	76	48.7	100.2													High	2	0.3269	0	572.3	0.21	0.00012	24.2627	0.003579	0.01354	0.201	2.08
FALSE	High	SSLKNYFTL	1xTMT6plex [K4]; 1xTMT6plex [N-Term]	0.0414992	0.00684784	0.196	1	2	1	50222_tr_Q91XX1	0	1530.89	233.3	237.1	248.7	201.7	309.8	325.2	673.6	399.7	429.3	485.5	139.8													High	2	0.2113	0	765.952	1.86	0.00142	44.226	0.00378	0.01408	0.196	1.94
FALSE	High	GSYQFSMV	1xOxidation [M7]; 1xTMT6plex [N-Term]	0.0387407	0.00684784	0.207	1	1	1	33505_sw_Q03347	0	1163.56	82.6	80.2	81.1	87.4	92.3	78.8		77.4	49.9	59	44.7													High	2	0.6126	0	582.284	-0.59	-0.00034	20.1124	0.003579	0.01303	0.207	1.91
FALSE	High	INFDFNLQNL	1xTMT6plex [N-Term]	0.0380191	0.00684784	0.21	1	1	1	52689_sw_Q62469	0	1466.78																							NoQuanValues	High	2	0.2775	0	733.896	0.59	0.00043	78.6418	0.003579	0.01274	0.21	2.27
FALSE	High	IAMEFNHL	1xOxidation [M3]; 1xTMT6plex [N-Term]	0.0382582	0.00684784	0.209	1	1	1	43172_sw_P22437	0	1219.63	320.4	275.6	399.7	244.3	386.8	321.5		240.1	195.8	196.7	257.4													High	2	0.5495	0	610.321	0.15	9e-05	28.8384	0.003579	0.01282	0.209	1.82
FALSE	High	SMYVPGKL	1xOxidation [M2]; 1xTMT6plex [K7]; 1xTMT6plex [N-Term]	0.0404752	0.00684784	0.2	1	1	1	13943_sw_Q9WU28	0	1368.8	326.5	257.4	393	247.1	364.3	300.7		221.7	249.4	221.6	125.8													High	2	0.2866	0	684.902	0.49	0.00034	22.0947	0.003579	0.01371	0.2	1.57
FALSE	High	IKYQYAEL	1xTMT6plex [K2]; 1xTMT6plex [N-Term]	0.0387407	0.00684784	0.207	1	1	1	55970_tr_Q4FE56	0	1485.87	223	227.6	259.5	234.1	225.1	210.7	137.4	173.3	160.3	169.2	85.4													High	2	0.2935	0	743.44	0.75	0.00056	29.6157	0.003579	0.01299	0.207	1.84
FALSE	High	VISDFITRL	1xTMT6plex [N-Term]	0.0392289	0.00684784	0.205	1	1	1	40811_sw_Q9DBG1	0	1292.78	125.7	114.4	122.2	132.3	100.7	135.4		108.3	89.7	71.7	120													High	2	0.2857	0	646.893	1.57	0.00102	54.5321	0.003579	0.01324	0.205	2.52
FALSE	High	LSFLFPLL	1xTMT6plex [N-Term]	0.0404752	0.00684784	0.2	1	1	2	49245_tr_F7CBP1	0	1178.74	189.1	222.2	194.8	196	177.6	155.8		110.8	89.3	111.3	199.5	0.18	6.15	28.33	32.02	19.02	22.28		9.71	8.17	13.78	40.55		High	2	0.0119	0	589.874	1.28	0.00076	109.738	0.003579	0.01365	0.2	1.68
FALSE	High	SSYTFPQI	1xTMT6plex [N-Term]	0.0404752	0.00684784	0.2	1	1	1	39452_sw_Q9D5D8	0	1171.62	769.1	676.9	795.1	713.1	671.6	787.6		568.8	452	363.9	868.3													High	2	0.2222	0	586.313	-0.4	-0.00023	38.4536	0.003579	0.0137	0.2	1.89
FALSE	High	VAITYKEL	1xTMT6plex [K6]; 1xTMT6plex [N-Term]	0.0392289	0.00684784	0.205	1	1	1	40010_sw_Q03963	0	1394.87	149.1	127.3	142.6	143	105	112.2		101.9	82	76.3	59.1													High	2	0.2414	0	697.938	2.52	0.00175	34.3691	0.003579	0.01323	0.205	2.32
FALSE	High	IRYFPTQAL	1xTMT6plex [N-Term]	0.0377815	0.00684784	0.211	1	1	1	26815_sw_P51881	0	1337.78	83.7	75.2	101.8	104.1	94.3	72.5		63.9	58.2	46.1	66.7													High	2	0.335	0	669.392	-0.19	-0.00013	36.3952	0.003579	0.0127	0.211	1.97
FALSE	High	SNPVLAQGL	1xTMT6plex [N-Term]	0.0368449	0.00684784	0.215	1	1	1	17414_sw_Q8CC36	0	1127.66																							NoQuanValues	High	2	0.1299	0	564.336	2.89	0.00163	72.5394	0.003579	0.01234	0.215	1.77
FALSE	High	KAFHFPSL	1xTMT6plex [K1]; 1xTMT6plex [N-Term]	0.0384987	0.00684784	0.208	1	2	2	50719_tr_Q4QQP3	0	1404.84	157	136.2	129.1	147.7	98.6	126.1		80	78.6	70.7	42.2													High	3	0	0	468.951	-0.36	-0.00017	36.9123	0.003579	0.01296	0.208	1.77
FALSE	High	IQNNIPFL	1xTMT6plex [N-Term]	0.0414992	0.00684784	0.196	1	1	4	47974_tr_Q91UZ8	0	1187.7																							NoQuanValues	High	2	0.1095	0	594.353	-0.55	-0.00033	63.7091	0.00378	0.01409	0.196	1.37
FALSE	High	TAPWNTTRAFI	1xTMT6plex [N-Term]	0.0394752	0.00684784	0.204	1	1	1	55219_sw_Q80UV9	0	1506.83	33.2	26.9	47.2	26.7	44.2	33.5	99.9	47.8	72.1	73.4	34.2													High	2	0.3096	0	753.918	1.27	0.00095	38.5499	0.003579	0.01326	0.204	1.97
FALSE	High	SSLYFKNI	1xTMT6plex [K6]; 1xTMT6plex [N-Term]	0.0382582	0.00684784	0.209	1	1	1	52828_tr_Q3LR78	0	1429.85	90.2	64.8	106.5	72.9	82.6	83.8		86.9	48.2	82.9	34.6													High	2	0.3991	0	715.428	1.7	0.00121	34.3184	0.003579	0.01285	0.209	2.23
FALSE	High	SQLVKADEM	1xTMT6plex [K5]; 1xTMT6plex [N-Term]	0.0404752	0.00684784	0.2	1	1	2	39494_sw_Q91YW3	0	1478.83	185.7	197	192.1	214.7	124.6	173	662.8	264.4	334.8	382.2	123.6													High	3	0.4244	0	493.614	-0.82	-0.00041	19.4023	0.003961	0.01521	0.185	2.05
FALSE	High	SNLLYVNV	1xTMT6plex [N-Term]	0.0375452	0.00684784	0.212	1	1	1	37149_sw_Q8C167	0	1150.67	239.2	296.6	240.3	240.5	252.6	256.1		166.5	217.3	131.4	259.9													High	2	0.3837	0	575.837	0.62	0.00035	42.034	0.003579	0.01263	0.212	1.72
FALSE	High	GTYDYTQL	1xTMT6plex [N-Term]	0.0409842	0.00684784	0.198	1	1	1	36193_sw_Q8K2A8	0	1189.59	657.6	590.3	620.6	613.9	633.8	564.8		478.9	365.7	351.5	408.7													High	2	0.3736	0	595.301	0.17	0.0001	21.7953	0.003579	0.01385	0.198	1.74
FALSE	High	SSIQNGKYTL	1xTMT6plex [K7]; 1xTMT6plex [N-Term]	0.039723	0.00684784	0.203	1	1	1	50288_sw_Q3UWM4	0	1568.9	16	11.7	14.9	12.8	7.6	12.4	39.1	22.8	20.4	25.6														High	2	0.267	0	784.956	0.16	0.00012	20.4815	0.003579	0.01339	0.203	2.21
FALSE	High	IGFLYLNI	1xTMT6plex [N-Term]	0.0384987	0.00684784	0.208	1	1	2	53001_sw_Q921M3	0	1181.71	82.4	98.7	65	90.6	78	73		57.7	46.5	55.6	67.8													High	2	0.1971	0	591.36	-0.4	-0.00023	85.0138	0.003579	0.01292	0.208	2.08
FALSE	High	SILFFIML	1xOxidation [M7]; 1xTMT6plex [N-Term]	0.0389841	0.00684784	0.206	1	1	1	43774_sw_O35316	0	1228.72	13.5	14.4	5.3	6.6	15.1	6			8.5	16.6														High	2	0.0905	0	614.865	0.96	0.00059	103.161	0.003579	0.0131	0.206	1.99
FALSE	High	SVNIFRTL	1xTMT6plex [N-Term]	0.040729	0.00684784	0.199	1	2	2	39117_tr_Q6PD28	0	1178.71	86.1	89.9	87.9	84.7	103.3	81.2		71.4	61	52.2	82.2													High	2	0	0	589.859	0.97	0.00057	40.168	0.003579	0.0138	0.199	1.78
FALSE	High	VQLTLLTAI	1xTMT6plex [N-Term]	0.0404752	0.00684784	0.2	1	1	1	50326_tr_H3BIY9	0	1200.78	35.1	54.2	17	39.4	30.6	38.8	102.4	49.7	49.7	90.9	39.3													High	2	0.3333	0	600.892	0.04	2e-05	74.8795	0.003579	0.01368	0.2	1.86
FALSE	High	AAVSNKFRDLL	1xTMT6plex [K6]; 1xTMT6plex [N-Term]	0.0414992	0.00684784	0.196	1	1	2	47735_sw_Q8R1U1	0	1692.02	256.1	243	253.8	177.1	221.9	267.6		356.2	366.2	512.4														High	3	0.2481	0	564.678	-0.55	-0.00031	47.9745	0.003579	0.01403	0.196	1.33
FALSE	High	VNIRFIGGLL	1xTMT6plex [N-Term]	0.0384987	0.00684784	0.208	1	1	1	44351_sw_P39098	0	1330.84	17.7	22.3		13.9	18.7	15.2			31.8	11.5	9.7													High	2	0.1577	0	665.924	0.68	0.00045	58.6381	0.003579	0.01297	0.208	2.22
FALSE	High	ANIDFYAQV	1xTMT6plex [N-Term]	0.040729	0.00684784	0.199	1	1	1	44579_sw_P16882	0	1269.67	149.3	184.1	137.7	164.2	132.1	158.6		88.4	136.8	60.4	329.1													High	2	0.354	0	635.338	0.66	0.00042	39.8587	0.003579	0.01378	0.199	2.26
FALSE	High	RIIENVDVI	1xTMT6plex [N-Term]	0.040729	0.00684784	0.199	1	1	1	43851_sw_Q8R2S9	0	1299.78	127.1	152.4	123.2	127	152.9	163.8	416.3	180.8	281.2	205.7	245.1													High	2	0.2557	0	650.396	1.32	0.00086	32.7108	0.003579	0.01376	0.199	1.76
FALSE	High	LVNFFSSL	1xTMT6plex [N-Term]	0.0380191	0.00684784	0.21	1	1	1	7495_sw_P09813_	0	1155.66	24	27.7	25.1	32	25.4	33.5		33.6	57.3	39.5	40													High	2	0.2775	0	578.335	1.74	0.001	80.1933	0.003579	0.01276	0.21	2.09
FALSE	High	TIITFPFL	1xTMT6plex [N-Term]	0.0382582	0.00684784	0.209	1	1	1	49002_sw_P15920	0	1180.72	48.4	45.7	38.6	54.9	43.3	42.2		42.2	18.4	20.7	60.6													High	2	0.3222	0	590.863	0.85	0.0005	93.7007	0.003579	0.01284	0.209	1.8
FALSE	High	RALINSQEL	1xTMT6plex [N-Term]	0.0399723	0.00684784	0.202	1	1	1	25699_sw_Q9ESK4	0	1272.75	7.3	3.3	13.9	8.2	8.2	9.7	27.5	10.2	26.4	11.9	16.9													High	2	0.2083	0	636.878	0.71	0.00045	20.1989	0.003579	0.0135	0.202	1.92
FALSE	High	IWIRVASL	1xTMT6plex [N-Term]	0.0375452	0.00684784	0.212	1	1	1	43113_sw_Q8BRG6	0	1186.75	132.4	242.5	93.6	243.4	136.1	173.2		106.1	135.3	100.9	146.7													High	2	0.1313	0	593.88	0.89	0.00053	47.6191	0.003579	0.01258	0.212	1.6
FALSE	High	RQFPNRDAL	1xTMT6plex [N-Term]	0.0409842	0.00684784	0.198	1	1	2	13905_tr_S4R273	0	1345.75	36.8	45.2	39.4	35.1	44.8	40.8	182.3	56.2	65.5	77.8	62													High	3	0.2849	0	449.256	0.31	0.00014	10.354	0.003579	0.01384	0.198	1.86
FALSE	High	SGFVFTRL	1xTMT6plex [N-Term]	0.0375452	0.00684784	0.212	1	1	1	51067_sw_Q6PCN7	0	1155.67	516.2	435.1	554.4	429.4	582.6	480.8		359.3	311.5	214.2	524.4													High	2	0.5325	0	578.34	-0.06	-4e-05	38.7176	0.003579	0.0126	0.212	2.31
FALSE	High	VTYVYQLI	1xTMT6plex [N-Term]	0.040729	0.00684784	0.199	1	1	2	16920_sw_Q9QZ88	0	1227.72	274.2	281.2	254.4	304.7	325.9	281.9		217.1	152.7	156.7	342.4													High	2	0.0909	0	614.363	0.13	8e-05	55.2531	0.003579	0.01379	0.199	1.65
FALSE	High	SFLFTMGGL	1xTMT6plex [N-Term]	0.0375452	0.00684784	0.212	1	1	2	13404_sw_Q78XF5	0	1201.65	140.7	117.4	137.9	135.7	187.6	150.5		131.8	78.3	97.5	139.5													High	2		0.0146	601.328	-0.1	-6e-05	58.1753	0.003579	0.01258	0.212	2.03
FALSE	High	AAYTFYAL	1xTMT6plex [N-Term]	0.0394752	0.00684784	0.204	1	1	2	36245_sw_Q8R0P8	0	1148.62	299.3	228	284.7	268.4	296.8	245.4		274.6	146	200	385.7	70	68.53	65.58	64.39	55.73	83.25		63.92	6.29	50.98	29.57		High	2	0.2112	0	574.813	-0.3	-0.00017	53.6191	0.003579	0.01335	0.204	1.61
FALSE	High	ASMINVEYL	1xOxidation [M3]; 1xTMT6plex [N-Term]	0.0375452	0.00684784	0.212	1	1	1	56038_tr_E9QAE4	0	1284.67	108	90	89.5	94.6	152.1	150.1	450.5	204.9	195.2	270.1	170.8													High	2	0.2484	0	642.84	1.71	0.0011	35.312	0.003579	0.01263	0.212	1.61
FALSE	High	TTYKYEMI	1xTMT6plex [K4]; 1xTMT6plex [N-Term]	0.0394752	0.00684784	0.204	1	1	2	41918_sw_Q8QZY1	0	1506.83	950.5	857.6	1051.8	860.2	599.3	646.6		547.8	402.9	385.8	426.8													High	2	0.1181	0	753.918	0.96	0.00072	27.6664	0.006365	0.02796	0.095	1.44
FALSE	High	EVFDFRGM	1xTMT6plex [N-Term]	0.0384987	0.00684784	0.208	1	1	4	52333_tr_A2AS98	0	1229.62	467	367.4	437.7	401.7	289	306		339.8	229	169.8	499.3	1.35	16.51	0.07	13.68	9.74	4.85		10.69	19.19	2.81	18.33		High	2	0.4298	0	615.313	-0.32	-0.0002	37.0218	0.003579	0.01296	0.208	2.28
FALSE	High	SALSLGPFL	1xTMT6plex [N-Term]	0.0399723	0.00684784	0.202	1	1	1	40476_sw_Q6P8H8	0	1133.68	13.3	12.5	9.4	13.1	15.8	19.3		29.6	15.3	16.6	57.7													High	2	0.127	0	567.343	1.32	0.00075	61.781	0.003579	0.01351	0.202	1.89
FALSE	High	VTWLFTSV	1xTMT6plex [N-Term]	0.0373104	0.00684784	0.213	1	1	1	39089_sw_Q924C1	0	1181.68	9.7	15.5	9.6	11	13.2	15.3		6.2	11.6	7.8	8.7													High	2	0.2883	0	591.342	0.64	0.00038	71.782	0.003579	0.01254	0.213	2.22
FALSE	High	RSIKNVTEL	1xTMT6plex [K4]; 1xTMT6plex [N-Term]	0.0404752	0.00684784	0.2	1	1	2	27621_sw_Q99K95	0	1517.94	40.7	40.3	48.6	53	42.8	41.8	217.3	59.5	104.7	83.4	12.6													High	2	0.3547	0	759.475	1.31	0.00099	18.542	0.003579	0.01371	0.2	1.72
FALSE	High	AYQHLFYL	1xTMT6plex [N-Term]	0.0380191	0.00684784	0.21	1	1	1	54803_sw_Q9JKF1	0	1283.7	100.9	107.1	91.8	133.5	57.2	84.6		63.2	55.3		360.1													High	2	0.2651	0	642.353	0.73	0.00047	42.4253	0.003579	0.01275	0.21	1.66
FALSE	High	ASVLNKWQM	1xTMT6plex [K6]; 1xTMT6plex [N-Term]	0.0375452	0.00684784	0.212	1	1	1	46799_sw_Q91VR5	0	1534.88	33.3	18.6	53.5	29.3	35.1	29.6	99.9	38.9	78.6	68.7														High	2	0.2739	0	767.943	-1.32	-0.00101	39.0071	0.003579	0.0126	0.212	1.57
FALSE	High	SALANYIHL	1xTMT6plex [N-Term]	0.0404752	0.00684784	0.2	1	1	1	36338_sw_Q8BPS4	0	1230.7	155.7	179.5	120.2	183	143.8	215.7	418	263.5	273	212.5	786.5													High	2	0.4044	0	615.856	0.3	0.00019	41.8322	0.003579	0.01366	0.2	1.83
FALSE	High	VSYEKFSNL	1xTMT6plex [K5]; 1xTMT6plex [N-Term]	0.0384987	0.00684784	0.208	1	1	1	53321_sw_Q5SVR0	0	1544.87	161.1	142.3	180.6	146.6	178.3	138.8		118.5	95.1	99.7	59.5													High	2	0.2996	0	772.941	1.91	0.00147	31.9829	0.003579	0.01295	0.208	2.37
FALSE	High	RSYLFLGGI	1xTMT6plex [N-Term]	0.0394752	0.00684784	0.204	1	1	2	19128_tr_E0CXR0	0	1254.74	166.1	147.2	182.9	188	150.7	143.2	106.6	138.2	173.4	165.3	125.4													High	2	0.3293	0	627.875	1.26	0.00079	45.2225	0.006365	0.0266	0.102	2.49
FALSE	High	VTILFADL	1xTMT6plex [N-Term]	0.0389841	0.00684784	0.206	1	1	1	41936_tr_A2A7S7	0	1120.68																							NoQuanValues	High	2	0.2876	0	560.847	4.94	0.00277	80.1214	0.003579	0.01317	0.206	2.26
FALSE	High	KTFTFDTV	1xTMT6plex [K1]; 1xTMT6plex [N-Term]	0.0389841	0.00684784	0.206	1	1	1	45703_tr_Q3TET1	0	1416.81	435.6	427.5	478.8	401.9	357.9	391.3		302	273.8	235	226.7													High	2	0.2818	0	708.912	1.29	0.00092	32.1099	0.003579	0.01316	0.206	1.1
FALSE	High	NGVINGAEL	1xTMT6plex [N-Term]	0.039723	0.00684784	0.203	1	1	1	54634_tr_F2Z4A9	0	1115.63	55.9	49.2	69.1	52.2	75.4	61.8	232.3	74.1	153.2	137.5	52.6													High	2	0.3937	0	558.317	0.74	0.00042	25.3704	0.003579	0.01342	0.203	2.21
FALSE	High	FNYRYFEV	1xTMT6plex [N-Term]	0.0387407	0.00684784	0.207	1	1	1	36412_sw_P36552	0	1366.7	38.1	37.2	34.9	33	53.1	31.1		21.2	53.1	34.1	28.5													High	2	0.1284	0	683.853	0.15	0.0001	40.8485	0.003579	0.01306	0.207	1.48
FALSE	High	AGYLYALL	1xTMT6plex [N-Term]	0.0387407	0.00684784	0.207	1	1	3	36329_tr_F6RJV6	0	1112.66	355.4	440.7	331.9	405.6	364.1	378.7		283.9	215.9	201.6	411.3													High	2	0.0608	0	556.832	0.45	0.00025	61.1184	0.003579	0.01305	0.207	1.48
FALSE	High	KSIVNQVFL	1xTMT6plex [K1]; 1xTMT6plex [N-Term]	0.0387407	0.00684784	0.207	1	1	4	33914_sw_Q9DCN7	0	1505.95	435.2	513.1	421.5	478	491.8	562.3	1699.9	726.5	851.2	1001.4	160.6	81.85	89.11	81	87.4	81.55	81.46	118.1	83.86	93.56	85.35	38.85		High	2	0.1745	0	753.477	1.16	0.00087	54.9862	0.003579	0.01302	0.207	1.49
FALSE	High	SILKFFEI	1xTMT6plex [K4]; 1xTMT6plex [N-Term]	0.0414992	0.00684784	0.196	1	1	3	51614_sw_P34152	0	1454.9	152.3	172.5	164.8	143.4	128.7	209.3		124.4	125.1	140.8	88.9	23.98	40.59	6.34	23.77	5.76	69.27		26.09	69.24	77.22	25.18		High	2	0.0809	0	727.955	0.22	0.00016	84.4772	0.00378	0.01409	0.196	1.36
FALSE	High	ADFANFDAF	1xTMT6plex [N-Term]	0.0373104	0.00684784	0.213	1	1	1	41815_sw_Q8K2K6	0	1246.59	33.4	31.3	34.7	23	30.2	21		32.5	37.5	21.9	66													High	2	0.4757	0	623.801	0.39	0.00024	49.1153	0.003579	0.01253	0.213	1.85
FALSE	High	FSLENVPEGEL	1xTMT6plex [N-Term]	0.0389841	0.00684784	0.206	1	1	1	49612_sw_Q6A037	0	1462.76	103.4	88.5	114.4	85.8	113.1	99.4	358.9	145.5	177.3	185.5	154.6													High	2	0.3585	0	731.886	1.79	0.00131	47.7268	0.003579	0.0131	0.206	2.12
FALSE	High	LAFLFYGL	1xTMT6plex [N-Term]	0.0387407	0.00684784	0.207	1	1	1	23608_sw_O09164	0	1172.69																							NoQuanValues	High	2	0.0874	0	586.85	1.46	0.00085	99.5609	0.003579	0.01303	0.207	2.06
FALSE	High	ISPSYKTL	1xTMT6plex [K6]; 1xTMT6plex [N-Term]	0.0404752	0.00684784	0.2	1	1	1	47214_tr_Q3UMK4	0	1366.83	527.9	447.6	494.9	515.9	488.3	379.2		325.4	326	283.7	197.5													High	2	0.2123	0	683.922	0.82	0.00056	26.9912	0.003579	0.01371	0.2	2.12
FALSE	High	SSVKNEEQFVF	1xTMT6plex [K4]; 1xTMT6plex [N-Term]	0.0425477	0.00724583	0.192	1	1	1	44425_sw_Q61846	0	1771.96	243.8	261.4	258.1	239.3	307.9	352.2	814.3	426.7	499.1	568.4	235.7													High	3	0.5877	0	591.326	0.3	0.00017	30.8999	0.00378	0.01448	0.192	1.14
FALSE	High	QTYKYAPL	1xTMT6plex [K4]; 1xTMT6plex [N-Term]	0.0455618	0.00724583	0.181	1	1	1	35791_sw_Q9JI99	0	1441.85	18.8	17.7	26.4	21.1	18.9	18.7		18.1	14.2	11.5	11.9													High	2	0.1405	0	721.428	1.77	0.00127	22.9392	0.004162	0.01556	0.181	1.85
FALSE	High	VFRELPSL	1xTMT6plex [N-Term]	0.0430813	0.00724583	0.19	1	1	7	3027_tr_E0CYM3_	0	1189.71	762	746.7	787.4	839.2	735.4	636.1	562.1	587.9	472.5	399.4	781.3	70.26	74.84	68.12	74.82	61.41	62.92		79.83	78.69	89.95	69.91		High	2	0.1228	0	595.361	0.25	0.00015	42.102	0.008762	0.04627	0.021	1.71
FALSE	High	IAWGYPNL	1xTMT6plex [N-Term]	0.0422833	0.00724583	0.193	1	1	1	25026_sw_P14148	0	1162.65	139.9	143	196	138.6	178	176.5		134.9	106.1	87	185.6													High	2	0.2857	0	581.827	0.51	0.0003	48.9263	0.00378	0.01439	0.193	1.75
FALSE	High	TSLAFESRL	1xTMT6plex [N-Term]	0.0420204	0.00724583	0.194	1	1	1	47829_sw_Q5SXY1	0	1252.71	86.3	67.7	90.3	80.9	84.9	79.9		69	77.7	63.4	77.9													High	2	0.3867	0	626.859	-0.08	-5e-05	29.1275	0.00378	0.01421	0.194	2.25
FALSE	High	KSPEYESL	1xTMT6plex [K1]; 1xTMT6plex [N-Term]	0.0425477	0.00724583	0.192	1	1	1	42646_tr_G3X9J6	0	1410.79	235.2	204.5	221.1	208	187.3	170.8		118.1	175.6	120.2	107													High	2	0.4971	0	705.898	1	0.0007	15.716	0.00378	0.01445	0.192	1.75
FALSE	High	LIIPMINPL	1xOxidation [M5]; 1xTMT6plex [N-Term]	0.0438936	0.00724583	0.187	1	3	6	27805_tr_Q7TRA2	0	1268.78	34.9	43.8	21.7	41.8	30.8	35.8		36.3	14.8	32.2	43.6													High	2	0	0	634.894	-3.55	-0.00225	91.8642	0.003961	0.0149	0.187	2
FALSE	High	IWIASQLL	1xTMT6plex [N-Term]	0.0420204	0.00724583	0.194	1	1	1	42311_sw_Q3UDK1	0	1172.72	37.4	38.2	31.3	34.8	30.9	31.1		25.2	23.6	18	47.2													High	2	0.1587	0	586.866	0.82	0.00048	75.6144	0.00378	0.01422	0.194	1.89
FALSE	High	TNVDFPSL	1xTMT6plex [N-Term]	0.0441676	0.00724583	0.186	1	1	1	45065_sw_Q9Z179	0	1121.6	825.8	635.2	905.1	745.1	796	699		522	511	293.2	787.6													High	2	0.1299	0	561.306	0.04	2e-05	40.9746	0.003961	0.015	0.186	1.54
FALSE	High	RAPTGSTEL	1xTMT6plex [N-Term]	0.0430813	0.00724583	0.19	1	1	1	49424_sw_A2ACJ2	0	1160.65	17.1	13.4	20.2	14.8	22.5	16.5	77.4	21.2	52.2	42.4	19.1													High	2	0.371	0	580.828	0.73	0.00043	9.1228	0.003961	0.01468	0.19	1.86
FALSE	High	SAPSADAPM	1xTMT6plex [N-Term]	0.0444432	0.00724583	0.185	1	1	1	25647_tr_S4R257	0	1075.53	83.7	92.8	103.6	104.4	57.2	78.5	293.1	123.4	190.4	156.7	138.8													High	2	0.642	0	538.268	0.43	0.00023	11.3725	0.003961	0.01512	0.185	1.76
FALSE	High	SNFVFARTM	1xOxidation [M9]; 1xTMT6plex [N-Term]	0.0438936	0.00724583	0.187	1	1	1	53904_sw_Q60751	0	1317.68																							NoQuanValues	High	2	0.4433	0	659.345	0.11	7e-05	21.2522	0.003961	0.01491	0.187	1.94
FALSE	High	IAPAFSSM	1xTMT6plex [N-Term]	0.0447204	0.00724583	0.184	1	1	1	26200_sw_Q8CDN6	0	1052.56	73.3	63.8	82.4	70.5	52.7	47.8		38.2	43.1	27.5	62.4													High	2	0.5281	0	526.786	0.31	0.00016	38.255	0.003961	0.01531	0.184	2.31
FALSE	High	YAYAYTLL	1xTMT6plex [N-Term]	0.0444432	0.00724583	0.185	1	1	1	48537_sw_A2A6Q5	0	1206.66	352	266.3	340.4	340.8	335.7	301		296.5	125.7	157.2	468.9													High	2	0.1989	0	603.834	0.62	0.00038	46.7158	0.003961	0.01515	0.185	1.81
FALSE	High	LQYIFAHV	1xTMT6plex [N-Term]	0.041759	0.00724583	0.195	1	1	1	51515_tr_B7ZC27	0	1219.7	42.4	46.6	50.1	45.5	48.8	48.5		30.7	32.1	18.3	53.3													High	2	0.4126	0	610.356	0.4	0.00024	49.0503	0.00378	0.0141	0.195	2.06
FALSE	High	LSLENIATL	1xTMT6plex [N-Term]	0.0452797	0.00724583	0.182	1	1	1	43302_tr_G3UW86	0	1202.72	260.1	305.2	204.4	272.4	293.8	355.9	616.1	414.3	537.7	500.4	483													High	2	0.1728	0	601.864	0.54	0.00032	56.3385	0.003961	0.0155	0.182	1.91
FALSE	High	SLYLFKLGI	1xTMT6plex [K6]; 1xTMT6plex [N-Term]	0.0420204	0.00724583	0.194	1	2	2	54594_sw_Q3UQ44	0	1511.96	16.3	20.7	15.5	16	18.7	15.6		17.2		17.8														High	3	0	0	504.659	0.54	0.00027	68.1578	0.00378	0.0143	0.194	1.79
FALSE	High	FTFVLRDLL	1xTMT6plex [N-Term]	0.0420204	0.00724583	0.194	1	1	1	26602_tr_F6XX07	0	1352.81	14	22.1		18	17.4	23.2	69.1	21.7	37.2	41.2														High	2	0.0864	0	676.911	0.32	0.00022	82.5691	0.00378	0.01426	0.194	1.62
FALSE	High	TSLRFVFL	1xTMT6plex [N-Term]	0.0441676	0.00724583	0.186	1	1	4	37575_sw_Q9CQV4	0	1211.73	163.3	192.5	161.7	190.9	156.5	154.7		122.6	98.9	106.9	116.3	24.97	3.32	24.93	7.53	23.35	11.85		30	20.45	4.84	41.81		High	2	0.2137	0	606.371	0.36	0.00022	50.918	0.003961	0.01508	0.186	1.31
FALSE	High	RALQLLDEV	1xTMT6plex [N-Term]	0.0422833	0.00724583	0.193	1	1	1	41449_sw_P97471	0	1285.77	109.3	113.4	87.1	110	133.8	143.9	380.5	199	178.5	230.3	192.1													High	2	0.3592	0	643.387	-0.07	-5e-05	40.4693	0.00378	0.0143	0.193	1.42
FALSE	High	FQAPNVTFL	1xTMT6plex [N-Term]	0.0441676	0.00724583	0.186	1	1	1	32865_sw_Q91WU5	0	1265.71	54.9	56.8	67.2	60.1	54.1	67.7	155.7	96.8	97.6	93.4	130.5													High	2	0.448	0	633.359	1.07	0.00068	54.4439	0.003961	0.01508	0.186	2.21
FALSE	High	RTYRYFLL	1xTMT6plex [N-Term]	0.0441676	0.00724583	0.186	1	1	1	47826_sw_P97326	0	1360.79																							NoQuanValues	High	3	0.1761	0	454.269	-0.21	-0.0001	40.7426	0.003961	0.01506	0.186	1.42
FALSE	High	VGIRNTFLL	1xTMT6plex [N-Term]	0.0444432	0.00724583	0.185	1	1	2	38464_sw_Q91YI6	0	1261.78	102.5	130.4	92	105.4	121.8	140.4	156.5	172.2	185.8	181.6	203.3													High	2	0.289	0	631.395	0.03	2e-05	43.5737	0.003961	0.01515	0.185	2.63
FALSE	High	KGPANALWM	1xOxidation [M9]; 1xTMT6plex [K1]; 1xTMT6plex [N-Term]	0.0449992	0.00724583	0.183	1	1	1	47731_tr_A0A0G2	0	1461.83	14.9	22.7	21	20.1	34.4	33.6	79.9	34	54.5	53.9														High	2	0.4104	0	731.42	2.22	0.00163	24.4885	0.003961	0.01541	0.183	1.73
FALSE	High	LIYIFNTM	1xTMT6plex [N-Term]	0.0452797	0.00724583	0.182	1	1	1	39111_sw_Q3UHA3	0	1243.7	54.3	54.9	42.5	76.8	27	39.9		40.9	16.2	21.9	49													High	2	0.4626	0	622.352	0.92	0.00057	77.7674	0.003961	0.01544	0.182	2.27
FALSE	High	IIVSFVNA	1xTMT6plex [N-Term]	0.0444432	0.00724583	0.185	1	1	1	53001_sw_Q921M3	0	1091.67	60.2	69.3	48.4	75.1	53.8	58.7		44.2	49.7	36.3	62.4													High	2	0.4372	0	546.337	0.65	0.00035	51.072	0.003961	0.01514	0.185	2.15
FALSE	High	SAFSFSML	1xTMT6plex [N-Term]	0.0458456	0.0077219	0.18	1	1	1	26504_sw_P48614	0	1118.58	54.8	59.3	52.7	60.7	42.3	42.3		35.8	19.3	40.7	57.3													High	2	0.0822	0	559.792	0.67	0.00037	53.9912	0.004162	0.01572	0.18	1.46
FALSE	High	KATTNIVEM	1xTMT6plex [K1]; 1xTMT6plex [N-Term]	0.0464182	0.0077219	0.178	1	1	1	40077_sw_Q8K1H7	0	1464.85	179.7	205.2	191.9	219.9	126.5	173.2	731.9	275.2	383.3	402.4	100.6													High	2	0.2654	0	732.928	-0.56	-0.00041	21.8722	0.004162	0.01593	0.178	1.62
FALSE	High	KGVYNKSTI	2xTMT6plex [K1; K6]; 1xTMT6plex [N-Term]	0.0464182	0.0077219	0.178	1	1	2	55473_sw_Q6P5D8	0	1697.06	55.8	46.8	57.8	53.1	56	52.7	224.8	80.3	90.5	111.6														High	3	0.4717	0	566.357	0.3	0.00017	15.2274	0.004162	0.01591	0.178	2.12
FALSE	High	IGTIYGNL	1xTMT6plex [N-Term]	0.046707	0.0077219	0.177	1	1	1	50657_sw_Q8BGQ7	0	1079.63	102.4	106.5	105.9	101.5	95.9	86.6		75.8	73.5	50.2	110.7													High	2	0.1368	0	540.319	0.32	0.00017	40.8641	0.004214	0.016	0.177	2.12
FALSE	High	AWIYSVAL	1xTMT6plex [N-Term]	0.046707	0.0077219	0.177	1	1	1	55665_sw_Q91V24	0	1151.67	27.2	32.2	23.1	23	29.4	23.8		22.8		16.8	25.2													High	2	0.1587	0	576.337	0.4	0.00023	57.8919	0.004214	0.01605	0.177	1.89
FALSE	High	TMKTNLEYL	1xTMT6plex [K3]; 1xTMT6plex [N-Term]	0.046131	0.0077219	0.179	1	2	1	29812_sw_Q924W5	0	1570.89	155.2	187.9	136.7	158.1	124.2	153.4	430.5	208.5	250.3	277.9	118.2													High	2	0.4905	0	785.951	1.81	0.00142	32.124	0.004162	0.01578	0.179	2.1
FALSE	High	IAPEDQVVL	1xTMT6plex [N-Term]	0.0458456	0.0077219	0.18	1	1	4	4322_sw_P35545_	0	1212.7	131.6	163.2	123	158.4	137.5	171	443	225.5	307	291.3	235.7													High	2	0.3371	0	606.855	-0.75	-0.00046	45.7459	0.004162	0.01565	0.18	2.64
FALSE	High	VSFAFELM	1xTMT6plex [N-Term]	0.0458456	0.0077219	0.18	1	1	1	32631_sw_Q9EPC1	0	1172.62	173.2	164.9	96.5	190.1	70.3	106.4		122.5	41.4	103.8	110.3													High	2	0.3395	0	586.816	1.62	0.00095	70.5135	0.004162	0.01567	0.18	1.62
FALSE	High	EIISFQHL	1xTMT6plex [N-Term]	0.0496895	0.00799632	0.167	1	1	1	48213_sw_Q80WG5	0	1215.69	53	67.9	64.8	69.3	61	51.6		43.6	58.2	26.3	99.8													High	2	0.3455	0	608.351	1.44	0.00087	39.1474	0.004214	0.01712	0.167	1.91
FALSE	High	STFTFADL	1xTMT6plex [N-Term]	0.0509319	0.00799632	0.163	1	1	4	56178_sw_Q9ERU9	0	1130.59	415	341.4	424.7	325.2	338.3	365.2		333.4	234.7	175.2	427.8	63.43	66.52	59.65	71.12	65.5	60.55		47.34	62.11	73.32	66.48		High	2	0.2984	0	565.8	-0.9	-0.00051	58.3024	0.004214	0.01756	0.163	1.91
FALSE	High	KTYEHFNAM	1xOxidation [M9]; 1xTMT6plex [K1]; 1xTMT6plex [N-Term]	0.0475836	0.00799632	0.174	1	1	1	45333_sw_P37040	0	1614.84	101.3	117.8	119.1	115.8	127.7	94.2		77.2	85.7	80.4	70.3													High	3	0.6041	0	538.949	-1.2	-0.00064	9.3232	0.004214	0.01639	0.174	1.97
FALSE	High	RGYLYGQL	1xTMT6plex [N-Term]	0.0496895	0.00799632	0.167	1	1	1	56369_sw_Q9QXS1	0	1198.68	273.5	263	287.1	259	254.6	231.9		184.8	156.6	111.9	335.2													High	2	0.2203	0	599.843	0.39	0.00023	21.8708	0.004214	0.01717	0.167	1.77
FALSE	High	QSPEFQSL	1xTMT6plex [N-Term]	0.051247	0.00799632	0.162	1	1	1	36015_sw_Q8K1J6	0	1164.61	82.3	81.4	81.7	79.7	75.8	69.5		66.1	55.9	47.5	81.1													High	2	0.2626	0	582.809	0.08	5e-05	22.825	0.004214	0.01777	0.162	1.98
FALSE	High	TALENLIVL	1xTMT6plex [N-Term]	0.0472897	0.00799632	0.175	1	1	2	56005_sw_Q69ZR2	0	1214.76	278.1	268.6	255.4	264.2	321.5	393.1	663.6	501.2	435.5	616.4	387.5													High	2	0.1866	0	607.882	0.73	0.00044	68.2804	0.004214	0.01626	0.175	1.34
FALSE	High	YKNVNQEVV	1xTMT6plex [K2]; 1xTMT6plex [N-Term]	0.0475836	0.00799632	0.174	1	1	1	22803_sw_Q9Z2G9	0	1550.89	19.6	20.5	20.6	18.3	24.1	19.6	88.3	32.1	33.2	39.2	19.5													High	2	0.4059	0	775.952	1.31	0.00101	16.4997	0.004214	0.01635	0.174	2.02
FALSE	High	VGIENIHVM	1xOxidation [M9]; 1xTMT6plex [N-Term]	0.0496895	0.00799632	0.167	1	1	2	43644_sw_Q8VE11	0	1256.69	32.4	37.2	41.7	30.2	50.9	44.1	75.8	52.2	87.1	61.2	69.6													High	2	0.3958	0	628.847	0.42	0.00026	24.8207	0.004214	0.01714	0.167	1.92
FALSE	High	RSYDFEFM	1xOxidation [M8]; 1xTMT6plex [N-Term]	0.0478792	0.00799632	0.173	1	1	7	29877_sw_P40336	0	1339.62	266.4	214.7	254.4	224.2	271.6	241		187.9	154.9	134.1	311.8													High	2	0.3771	0	670.314	0.59	0.0004	21.7229	0.004214	0.01648	0.173	1.75
FALSE	High	YMPQNPHII	1xOxidation [M2]; 1xTMT6plex [N-Term]	0.0503071	0.00799632	0.165	1	1	1	33450_tr_A2AFI9	0	1357.71	60.5	73.3	49.9	53	98.8	95.5	268.9	101.5	177.1	129.9	138.4													High	2	0.4744	0	679.361	0.88	0.0006	19.4794	0.004214	0.01737	0.165	2.15
FALSE	High	TGYQYPTM	1xOxidation [M8]; 1xTMT6plex [N-Term]	0.049079	0.00799632	0.169	1	1	1	32812_sw_Q9QYF9	0	1205.57	64.5	61.3	64	53.4	66.2	54.2		39.8	58.7	52.9	36													High	2	0.4422	0	603.29	0.69	0.00042	10.1967	0.004214	0.01693	0.169	1.99
FALSE	High	QSLTFVLL	1xTMT6plex [N-Term]	0.0475836	0.00799632	0.174	1	1	1	48302_tr_Q3URI3	0	1149.71	113	123.5	94	115.5	76.6	108.9		107.4	58.7	85.8	98.4													High	2	0.0599	0	575.358	0.72	0.00042	64.715	0.004214	0.0163	0.174	1.67
FALSE	High	GTYEFLYTV	1xTMT6plex [N-Term]	0.0496895	0.00799632	0.167	1	1	1	47415_tr_E9QKC6	0	1321.69	302.9	219.3	242.6	238.5	252.7	237.3	158.2	244.5	120.3	215.7	164.7													High	2	0.2229	0	661.348	1.06	0.0007	47.0546	0.004214	0.01709	0.167	1.75
FALSE	High	VIAGFNRL	1xTMT6plex [N-Term]	0.0469975	0.00799632	0.176	1	1	1	11114_tr_F8WJ30	0	1118.69	214.5	209.1	247.7	217.6	226.6	191.6		157.2	142.4	90.4	198.2													High	2	0.402	0	559.848	0.38	0.00021	32.0412	0.004214	0.01616	0.176	2.04
FALSE	High	IHYEAPLL	1xTMT6plex [N-Term]	0.0509319	0.00799632	0.163	1	1	1	51421_sw_Q80TG1	0	1184.69	48	34.9	62.1	41.2	55.2	39.5		37.1	38.9	27.5	50.5													High	2	0.2959	0	592.848	1.44	0.00085	34.5616	0.004214	0.01765	0.163	1.69
FALSE	High	TNPSFDGRL	1xTMT6plex [N-Term]	0.0506186	0.00799632	0.164	1	1	1	33551_sw_Q6PA06	0	1235.66	88.7	72	91.8	76.9	95.4	75.6		52.2	65	48	57.3													High	2	0.4821	0	618.332	-0.72	-0.00045	16.9695	0.004214	0.01755	0.164	2.24
FALSE	High	SAMELIWNL	1xTMT6plex [N-Term]	0.0478792	0.00799632	0.173	1	1	1	44758_sw_Q8R480	0	1305.71	98.4	86.7	76.6	93.8	83.8	85.8	320.6	170.7	52.8	207.2	149.6													High	2	0.0667	0	653.359	2.07	0.00135	76.7412	0.004214	0.0165	0.173	1.95
FALSE	High	YGIVNENSL	1xTMT6plex [N-Term]	0.0499974	0.00799632	0.166	1	1	1	43633_sw_P50516	0	1237.66	94.2	110.8	98.3	100.4	117.5	97.3	155.7	109.4	125.7	118.7	128													High	2	0.1435	0	619.336	1.53	0.00095	29.2983	0.004214	0.01722	0.166	2.3
FALSE	High	GALKNTDYF	1xTMT6plex [K4]; 1xTMT6plex [N-Term]	0.0506186	0.00799632	0.164	1	1	2	30121_sw_Q9D020	0	1486.83	355.6	378.6	341.9	353.1	363.6	437.8	1241.5	572.8	664.8	828.7														High	2		0	743.92	1.24	0.00092	26.4745	0.004214	0.01744	0.164	1.66
FALSE	High	TNPVYATL	1xTMT6plex [N-Term]	0.0469975	0.00799632	0.176	1	1	1	56366_tr_A0A0R4	0	1107.62	77.8	61.4	105.6	68.5	74.4	55.4		46.9	73.2	50	55.9													High	2	0.0171	0	554.316	-0.16	-9e-05	28.5311	0.004214	0.01617	0.176	1.75
FALSE	High	SQPIAQQPL	1xTMT6plex [N-Term]	0.0487764	0.00799632	0.17	1	1	1	40702_tr_F7B5B5	0	1210.7	23.8	19.6	24.5	20.8	23.9	27.4	88.3	38.7	45.4	49.2	34.6													High	2	0.1946	0	605.853	-0.94	-0.00057	18.4742	0.004214	0.01684	0.17	2.57
FALSE	High	FQWRNLNTI	1xTMT6plex [N-Term]	0.0503071	0.00799632	0.165	1	2	1	43461_sw_Q8BIR2	0	1420.79	83.3	78.2	117.7	85.5	99.7	108.2	278.1	126.5	158.3	156.7	136.2													High	2	0.1667	0	710.899	0.51	0.00036	39.96	0.004214	0.01737	0.165	1.86
FALSE	High	AMQQSHFPM	2xOxidation [M2; M9]; 1xTMT6plex [N-Term]	0.0515639	0.00799632	0.161	1	1	1	30156_sw_Q61990	0	1337.62	35.5	34	32.3	29.3	65.5	49.9	171.5	64.3	92.5	92.9	27.8													High	2	0.3636	0	669.312	-0.45	-0.0003	8.081	0.004214	0.0178	0.161	1.65
FALSE	High	IAVANAQELL	1xTMT6plex [N-Term]	0.0506186	0.00799632	0.164	1	1	1	6577_sw_P62075_	0	1270.76	57.3	59.3	53.9	60.4	57.6	57.7	147.4	85.8	86.8	104.3	65.6													High	2	0.1654	0	635.882	0.53	0.00034	46.1219	0.004214	0.01749	0.164	2.66
FALSE	High	ASFIFRQL	1xTMT6plex [N-Term]	0.0469975	0.00799632	0.176	1	1	1	53934_sw_Q8CEE6	0	1210.71	120.8	123.9	191.3	127.4	134.7	130.9		84.9	137	60	138.8													High	2	0.4541	0	605.862	0.98	0.00059	42.5842	0.004214	0.01608	0.176	1.96
FALSE	High	SQLENKTII	1xTMT6plex [K6]; 1xTMT6plex [N-Term]	0.0484756	0.00799632	0.171	1	1	1	56023_sw_A2AKX3	0	1503.91	111.5	107.7	88.9	101.3	137.3	122.5	472.9	158.1	233.8	226.7	89.4													High	2	0.3417	0	752.461	0.52	0.00039	27.5235	0.004214	0.01674	0.171	1.99
FALSE	High	AQYLFIQTF	1xTMT6plex [N-Term]	0.0481765	0.00799632	0.172	1	1	1	46452_sw_Q91YK2	0	1359.75	39.7	28	55.6	42.6	40.7	39.7		24.8	35.5	28	36													High	2	0.3815	0	680.38	0.91	0.00062	59.0721	0.004214	0.01651	0.172	1.73
FALSE	High	SGYDFSRL	1xTMT6plex [N-Term]	0.0484756	0.00799632	0.171	1	1	1	53397_sw_Q6GQT6	0	1173.61	481.8	432.3	533.8	412.6	460.3	428.7		365.7	279.8	208.4	529.1													High	2	0.0299	0	587.309	0.31	0.00018	21.9684	0.004214	0.0167	0.171	2.01
FALSE	High	IERYFPAL	1xTMT6plex [N-Term]	0.0506186	0.00799632	0.164	1	1	1	29001_sw_Q91Z49	0	1237.71	120.1	108.7	109.1	118	110.7	107.4		99.3	84.3	63.4	149.6													High	2	0.2564	0	619.361	0.14	9e-05	44.5805	0.004214	0.01751	0.164	1.95
FALSE	High	VLTWFFPI	1xTMT6plex [N-Term]	0.0515639	0.00799632	0.161	1	1	1	7303_tr_F6ZS99_	0	1251.73																							NoQuanValues	High	2	0.2034	0	626.37	-1.63	-0.00102	91.3672	0.004214	0.01784	0.161	1.77
FALSE	High	ANVVFTQL	1xTMT6plex [N-Term]	0.0518827	0.00799632	0.16	1	1	1	49867_tr_F8VQE9	0	1120.66	476	491.8	524	454.6	454.5	447.8		333.6	292.8	198.9	523.7													High	2	0.3498	0	560.832	-0.07	-4e-05	41.9761	0.004214	0.01797	0.16	2.03
FALSE	High	FIHNNLKDVYI	1xTMT6plex [K7]; 1xTMT6plex [N-Term]	0.0522033	0.00799632	0.159	1	1	1	52232_sw_O89032	0	1834.06																							NoQuanValues	High	3	0.3173	0	612.026	0.49	0.0003	48.9151	0.004214	0.01813	0.159	1.04
FALSE	High	KVYTFNSV	1xTMT6plex [K1]; 1xTMT6plex [N-Term]	0.0478792	0.00799632	0.173	1	1	2	52411_tr_Q8C048	0	1415.83	115	106.8	149	121.9	137.6	113.6		94.8	79.4	102.4	22													High	2	0.2941	0	708.419	0.61	0.00043	25.8779	0.004214	0.01644	0.173	1.36
FALSE	High	KNFKFLGTL	2xTMT6plex [K1; K4]; 1xTMT6plex [N-Term]	0.0496895	0.00799632	0.167	1	1	1	29313_tr_F6UB40	0	1755.11	180.8	179.4	201.7	191.5	196.7	182.2		135.1	122	132.8														High	3	0.5197	0	585.709	0.05	3e-05	41.9694	0.004214	0.01714	0.167	1.27
FALSE	High	VGFDYKERLA	1xTMT6plex [K6]; 1xTMT6plex [N-Term]	0.0472897	0.00799632	0.175	1	1	1	41265_sw_Q60598	0	1655.95	100.5	84.1	111.8	94.5	92.1	87.4		83.3	68.4	76.8	45.8													High	3	0.5395	0	552.656	0.48	0.00027	26.7382	0.004214	0.01627	0.175	2.28
FALSE	High	SAMVFSAM	1xTMT6plex [N-Term]	0.0484756	0.00799632	0.171	1	1	13	14024_sw_P63082	0	1072.54	1067.3	771.2	989.2	974.9	354.4	457.3	367.1	575.8	170.9	333.7	1152.5	100.46	97.29	98.97	99.07	94.07	91.39	124.85	86.47		85.99	99.22		High	2	0.61	0	536.772	0.51	0.00027	49.1971	0.004931	0.01917	0.151	2
FALSE	High	ENLTYLQL	1xTMT6plex [N-Term]	0.0496895	0.00799632	0.167	1	1	1	56120_sw_E9Q557	0	1222.69	143	151.6	149.6	125.4	127.7	130.9		118.1	123.7	92.6	126.2													High	2	0.0186	0	611.848	0.87	0.00053	44.7182	0.004214	0.01719	0.167	1.61
FALSE	High	QVIRFEKV	1xTMT6plex [K7]; 1xTMT6plex [N-Term]	0.0487764	0.00799632	0.17	1	1	1	23696_sw_P14106	0	1476.93	196.4	148.7	230.5	196.2	193.8	141.1	106.6	125.8	126.8	118.9	69.6													High	3	0.3883	0	492.982	0.8	0.00039	25.1727	0.004214	0.01681	0.17	1.88
FALSE	High	KNFAFTMV	1xOxidation [M7]; 1xTMT6plex [K1]; 1xTMT6plex [N-Term]	0.0506186	0.00799632	0.164	1	1	1	52925_sw_P98199	0	1431.81	117.4	103.3	122.4	110.8	165.1	111.1		92.2	77.7	95.3	48.7													High	2	0.465	0	716.406	-1.86	-0.00133	30.4379	0.004214	0.01746	0.164	2
FALSE	High	KNLVYGTI	1xTMT6plex [K1]; 1xTMT6plex [N-Term]	0.051247	0.00799632	0.162	1	1	1	46132_sw_Q8BZ20	0	1365.85	321.9	283.3	349	284.1	279.4	250.1		199.2	225.6	187.4	115.7													High	2	0.4729	0	683.429	0.2	0.00013	29.217	0.004214	0.01778	0.162	1.29
FALSE	High	VGYRFVTA	1xTMT6plex [N-Term]	0.0481765	0.00799632	0.172	1	1	1	54127_sw_Q80TM9	0	1141.66	49.7	47	57.6	56.6	48.1	40.4		44.4	28.1	30	42.5													High	2	0.4167	0	571.332	0.6	0.00034	21.6905	0.004214	0.01654	0.172	1.92
FALSE	High	QVVSFPAL	1xTMT6plex [N-Term]	0.0515639	0.00799632	0.161	1	1	2	51879_sw_Q91V83	0	1089.65	296.6	256.2	362.9	260.6	285	254.9		194.8	186.1	93.6	367.3													High	2	0.455	0	545.329	0.33	0.00018	47.6303	0.004214	0.01791	0.161	1.89
FALSE	High	FALAMKDTL	1xTMT6plex [K6]; 1xTMT6plex [N-Term]	0.0481765	0.00799632	0.172	1	1	1	52419_sw_Q8VHH7	0	1467.86	286.4	304.9	262.8	293.8	234.9	281.6	889.3	404.4	424.8	494.5	269.2													High	2	0.2622	0	734.438	2.5	0.00183	46.1662	0.004214	0.01661	0.172	2.25
FALSE	High	VGVVSVEFI	1xTMT6plex [N-Term]	0.0518827	0.00799632	0.16	1	1	1	50901_sw_P97432	0	1177.7	79.9	109.1	69.3	99.2	84.7	104.7	211.5	127.6	137.9	163.3	131.2													High	2	0.1273	0	589.355	0.26	0.00015	55.2898	0.004214	0.01802	0.16	1.65
FALSE	High	SITSFPRL	1xTMT6plex [N-Term]	0.0503071	0.00799632	0.165	1	1	1	44925_sw_Q99JP7	0	1149.68	91.5	71.2	72.1	72.3	75.9	59.7		62.8	49.9	40.7	66.3													High	2	0.1753	0	575.345	0.09	5e-05	35.1797	0.004214	0.01735	0.165	1.94
FALSE	High	GAFDFPKL	1xTMT6plex [K7]; 1xTMT6plex [N-Term]	0.0528501	0.00842506	0.157	1	1	1	35278_tr_Q61635	0	1352.8	187.6	170	184.5	172.7	176.1	147.5	74.1	150.8	99	171.6	121.8													High	2	0.3618	0	676.903	1.12	0.00076	46.3221	0.004398	0.01834	0.157	1.99
FALSE	High	RTFSWASV	1xTMT6plex [N-Term]	0.0525258	0.00842506	0.158	1	1	1	37522_sw_P97855	0	1182.65	208.6	184.8	259.3	169.5	219.4	208.3		150.1	126	84.6	220.9													High	2	0.2096	0	591.827	0.43	0.00026	28.9225	0.004398	0.01823	0.158	1.67
FALSE	High	VGIDYSLL	1xTMT6plex [N-Term]	0.0535044	0.00842506	0.155	1	1	1	36333_tr_A2A5K2	0	1108.65	270.9	242.1	257.7	257	270.3	242.6		196.3	174.5	120.2	320.1													High	2	0.3274	0	554.828	2.57	0.00143	49.5457	0.004398	0.0186	0.155	1.68
FALSE	High	KTYTFDMV	1xTMT6plex [K1]; 1xTMT6plex [N-Term]	0.0531763	0.00842506	0.156	1	1	1	51586_sw_Q6P9P6	0	1462.8	324	321.7	325.5	337.1	206.7	241.2		187.3	155.8	165.5	118.6													High	2	0.5068	0	731.907	2.89	0.00211	31.3798	0.004398	0.01842	0.156	1.46
FALSE	High	YTLHNIDQL	1xTMT6plex [N-Term]	0.0538343	0.00842506	0.154	0	1	1		0	1345.73	40.6	47.5	48.2	42.4	53.3	54.1	138.2	65.2	113.2	73.1	100.9													High	2		0	673.37	0.66	0.00045	29.2449	0.004398	0.01874	0.154	1.86
FALSE	High	TAPYNYSYI	1xTMT6plex [N-Term]	0.0531763	0.00842506	0.156	1	1	8	13544_tr_A2AL34	0	1320.67	297.2	331.5	276.3	285.8	355	372	975.8	525.5	533.1	571.8	506.8													High	2	0.553	0	660.837	-0.22	-0.00015	35.1375	0.004398	0.01843	0.156	2.17
FALSE	High	QALKYVEL	1xTMT6plex [K4]; 1xTMT6plex [N-Term]	0.0535044	0.00842506	0.155	1	1	1	26576_sw_P51945	0	1421.88	69.2	63.4	76.6	62.4	61.2	56.2	74.1	47.3	58.2	49	40.7													High	2	0.1667	0	711.441	-0.82	-0.00058	36.6957	0.004398	0.01855	0.155	1.32
FALSE	High	RVLIFTQM	1xTMT6plex [N-Term]	0.0535044	0.00842506	0.155	1	1	1	56213_tr_A0A087	0	1236.73	66.8	71	66.6	74.6	61.9	62.2		51.1	46.8	41.4	87.2													High	2	0.3596	0	618.872	1.96	0.00121	40.2156	0.004398	0.01866	0.155	1.78
FALSE	High	TIFSKKNFESL	2xTMT6plex [K5; K6]; 1xTMT6plex [N-Term]	0.0528501	0.00842506	0.157	1	1	2	43571_tr_A2ACG7	0	2001.2	179	135.1	215.9	153.5	188.7	205.6	587	301.1	236.4	455.4		40.46	56.6	22.66	45.55	53.87	55.41		20.41	62.92	7.12			High	3	0.5575	0	667.739	2.13	0.00142	40.0238	0.004398	0.0184	0.157	1.74
FALSE	High	SSLVNKEDVL	1xTMT6plex [K6]; 1xTMT6plex [N-Term]	0.0535044	0.00842506	0.155	1	1	1	52965_sw_Q6GQT9	0	1561.92	139.7	146.2	127.3	140.2	147.1	153.7	553.7	217.3	283.2	282.7	90.1													High	2	0.5048	0	781.465	1.37	0.00107	29.8798	0.004398	0.01861	0.155	2.08
FALSE	High	KTWVFSFL	1xTMT6plex [K1]; 1xTMT6plex [N-Term]	0.0528501	0.00842506	0.157	1	1	4	53225_tr_A0A0R4	0	1485.89	526.6	542.1	442.8	500.7	510.5	559.5	104.9	439	417.7	469.8	37.1	60.38	55.01	67.75	46.92	55.11	76.62		68.62	75.81	79.27			High	2	0.3562	0	743.448	1.08	0.0008	79.5572	0.008623	0.04533	0.024	1.6
FALSE	High	RGPSNAFFL	1xTMT6plex [N-Term]	0.0525258	0.00842506	0.158	1	1	1	33331_tr_A0A0R4	0	1237.69	117.2	124.5	106.7	116.3	119.1	153.5	344.7	195.2	211.7	197.2	192.5													High	2	0.1881	0	619.348	-0.54	-0.00034	30.9429	0.004398	0.01823	0.158	2.02
FALSE	High	ETFLFATV	1xTMT6plex [N-Term]	0.0528501	0.00842506	0.157	1	1	1	48717_tr_A2A5R4	0	1156.65	387.6	350.1	307.5	324.6	329	272.3		263.3	185.8	183	280.8													High	2	0.3073	0	578.827	1.62	0.00094	53.6257	0.004398	0.01838	0.157	1.92
FALSE	High	YGLSNLRYL	1xTMT6plex [N-Term]	0.0545	0.00885234	0.152	1	1	1	49783_sw_Q99MB1	0	1327.76	36.2	31	47.2	31	50.9	41	111.6	56.8	83.7	82.1	59.1													High	2	0.326	0	664.383	1.08	0.00072	39.3008	0.004592	0.01896	0.152	1.81
FALSE	High	KSVINTTLV	1xTMT6plex [K1]; 1xTMT6plex [N-Term]	0.0541662	0.00885234	0.153	1	1	1	38205_sw_O35114	0	1432.91	594.4	626.6	535.8	558.2	621.8	659.6	2281.4	1044	1256.7	1342.5														High	2	0.25	0	716.96	-0.65	-0.00046	30.1417	0.004592	0.01882	0.153	1.68
FALSE	High	STYLFRLM	1xOxidation [M8]; 1xTMT6plex [N-Term]	0.0545	0.00885234	0.152	1	1	1	40074_sw_Q3UN04	0	1275.7	70.7	74.9	77.9	72.9	93.6	85.8		58.6	51.1	37.5	107.4													High	2	0.2514	0	638.353	1.69	0.00108	33.5025	0.004592	0.01904	0.152	1.83
FALSE	High	KGVAYVYL	1xTMT6plex [K1]; 1xTMT6plex [N-Term]	0.0541662	0.00885234	0.153	1	1	1	51888_sw_Q8K1H1	0	1370.84	378.1	364.1	375.2	326.4	342.1	316.2		276.4	216.5	256.7	118.9													High	2	0.4228	0	685.926	-0.1	-7e-05	32.83	0.004592	0.01882	0.153	1.49
FALSE	High	RSITNDSAVL	1xTMT6plex [N-Term]	0.0548357	0.00885234	0.151	1	1	1	47330_tr_B1ATZ0	0	1304.74	49.6	52.1	55.4	50.8	48.1	53.3	199.8	69.2	128.8	84.8	103.4													High	2	0.0281	0	652.872	-0.31	-0.0002	16.3423	0.004931	0.01912	0.151	1.78
FALSE	High	KIYYFAAV	1xTMT6plex [K1]; 1xTMT6plex [N-Term]	0.0548357	0.00885234	0.151	1	1	1	54875_sw_Q6PB44	0	1432.86	619.4	634.7	552	660.1	573.2	646.7		477.3	338.5	438.5	204													High	2	0.4868	0	716.934	0.05	4e-05	41.046	0.004931	0.0191	0.151	1.52
FALSE	High	FSLVFPML	1xOxidation [M7]; 1xTMT6plex [N-Term]	0.0548357	0.00885234	0.151	1	1	1	56029_sw_E9PVA8	0	1198.67	40.9	40.2	33.3	40.3	33.5	34.9		29.4	21	25.3	30.6													High	2	0.2826	0	599.84	-1.5	-0.0009	84.7475	0.004931	0.01908	0.151	1.84
FALSE	High	ETYKYFSL	1xTMT6plex [K4]; 1xTMT6plex [N-Term]	0.0548357	0.00885234	0.151	1	1	1	42703_sw_Q9ET30	0	1508.84	259.8	244.3	293.2	238.8	283.7	245.8		199.4	189.3	172.8	103.8													High	2	0.2706	0	754.924	0.75	0.00057	38.9657	0.004808	0.01907	0.151	1.7
FALSE	High	KVFEYHNV	1xTMT6plex [K1]; 1xTMT6plex [N-Term]	0.0545	0.00885234	0.152	1	1	1	42645_sw_Q9DAX9	0	1493.85	205.7	311.1	186.4	333.4	197.8	219.6		159.6	147.3	97.7	339.2													High	3	0.5496	0	498.622	0.3	0.00015	17.4461	0.004592	0.01903	0.152	1.31
FALSE	High	QGPRNWLLL	1xTMT6plex [N-Term]	0.0541662	0.00885234	0.153	1	1	1	55002_sw_Q8CGN4	0	1325.79	128	146.4	156.9	113.4	185.2	184.7	378.8	206.1	278.3	225.7	245.5													High	2	0.305	0	663.399	0.91	0.0006	44.3499	0.004592	0.0189	0.153	2
FALSE	High	LMFPLPFL	1xOxidation [M2]; 1xTMT6plex [N-Term]	0.0545	0.00885234	0.152	1	1	4	28250_tr_Q8VF02	0	1222.71																							NoQuanValues	High	2	0.1202	0	611.857	-3.88	-0.00237	63.1326	0.004592	0.01902	0.152	2.08
FALSE	High	KVVEFSEL	1xTMT6plex [K1]; 1xTMT6plex [N-Term]	0.0545	0.00885234	0.152	1	1	1	48973_sw_Q3UFM5	0	1408.85	398	345.3	404.4	365.2	380.9	346.9		294	198.3	264.7	127.2													High	2	0.4245	0	704.927	1.09	0.00077	35.9451	0.004592	0.01899	0.152	1.39
FALSE	High	ASVSNPLFL	1xTMT6plex [N-Term]	0.0561979	0.00971198	0.147	1	1	7	42649_tr_V9GX32	0	1176.68	532	533.4	503.7	539.4	578	600.6	1405.5	783.6	1017.4	890.9	903.9	48.64	35.78	62.62	55.95	43.12	34.54	31.98	35.18	58.36	32.81	45.18		High	2	0.3019	0	588.845	-0.14	-8e-05	64.0542	0.004931	0.01967	0.147	1.59
FALSE	High	MRYRSVWPL	1xOxidation [M1]; 1xTMT6plex [N-Term]	0.0561979	0.00971198	0.147	1	1	1	38011_tr_G3X8Q8	0	1452.8																							NoQuanValues	High	2	0.2895	0	726.904	1.57	0.00114	17.6646	0.004931	0.01971	0.147	1.9
FALSE	High	AAIIDHERI	1xTMT6plex [N-Term]	0.0572401	0.00971198	0.144	1	1	1	46614_tr_F6YZJ7	0	1266.74	44.4	55.5	43.1	42.6	57.4	45.3	188.2	69	98.2	98.7	59.5													High	3	0.433	0	422.917	0.75	0.00032	16.3137	0.004931	0.02011	0.144	2.91
FALSE	High	LIFYTTTTF	1xTMT6plex [N-Term]	0.0568907	0.00971198	0.145	1	1	1	28241_tr_Q8VGL1	0	1335.74	10.4	13.2	9.6	14	13.1	12.1		7.1	10.8	7.6	11.9													High	2	0.0615	0	668.374	0.84	0.00056	76.0064	0.004931	0.01988	0.145	1.79
FALSE	High	IQWRFVNRI	1xTMT6plex [N-Term]	0.0555129	0.00971198	0.149	1	1	1	49519_sw_P46935	0	1460.87	79.3	107.7	127.7	117.5	98.3	101.5		68.5	76.3	58.7	74.2													High	2	0.1677	0	730.939	0.96	0.0007	35.6765	0.004931	0.01935	0.149	1.67
FALSE	High	ASYLLAAL	1xTMT6plex [N-Term]	0.0561979	0.00971198	0.147	1	1	6	9226_sw_P99027_	0	1050.64	1622.1	1753.5	1747.9	1685.9	1613.7	1919		1388.8	1117.3	963.2	1760.6	99.33	100.78	99.9	101.34	102.6	103.84		105.03	110.76	112.88	99.55		High	2	0.2597	0	525.824	0.73	0.00038	67.3986	0.005309	0.02073	0.139	1.54
FALSE	High	RIQEFIEL	1xTMT6plex [N-Term]	0.0561979	0.00971198	0.147	1	1	1	36555_sw_Q4VC33	0	1276.75	339.1	238.8	296.7	273.6	244.7	257.4		243.9	135.9	153.1	281.1													High	2	0.2434	0	638.877	0.2	0.00013	41.9074	0.004931	0.01965	0.147	1.52
FALSE	High	KAIVNVIGM	1xTMT6plex [K1]; 1xTMT6plex [N-Term]	0.0572401	0.00971198	0.144	1	1	1	53555_tr_G5E866	0	1402.89	194.8	254.4	171.2	225.1	163.9	224.6	560.4	307.1	309.3	384.6	135.9													High	2	0.5942	0	701.947	0.13	9e-05	41.0856	0.004931	0.02003	0.144	1.38
FALSE	High	STYTFMMV	1xOxidation [M7]; 1xTMT6plex [N-Term]	0.0575915	0.00971198	0.143	1	1	2	45318_sw_A2AJQ3	0	1224.58	274.1	219.9	296.7	281.9	276.1	261.5	92.4	260.9	146.7	164	412													High	2	0.1604	0	612.795	-0.73	-0.00045	38.1672	0.004931	0.02021	0.143	1.87
FALSE	High	MIFPLPFL	1xOxidation [M1]; 1xTMT6plex [N-Term]	0.0568907	0.00971198	0.145	1	1	2	28625_tr_Q8VGY1	0	1222.71																							NoQuanValues	High	2	0	0	611.856	-4.68	-0.00286	62.5679	0.004931	0.0199	0.145	2.26
FALSE	High	RSYDFEFM	1xTMT6plex [N-Term]	0.0565433	0.00971198	0.146	1	1	9	29877_sw_P40336	0	1323.62	275.4	205.3	305.4	245.6	200	194		168.2	144.4	80.9	347.8	10.26	16.59	3.78	24.89	3.11	29.31		32.31	28.43	51.24	20.32		High	2	0.4595	0	662.316	0.72	0.00048	41.6194	0.006365	0.02566	0.108	1.85
FALSE	High	LGYKYVGM	1xOxidation [M8]; 1xTMT6plex [K4]; 1xTMT6plex [N-Term]	0.0579449	0.00971198	0.142	1	1	1	28162_sw_Q9CX30	0	1404.8	88.6	80.8	99.7	76.9	104.6	80.9		64.3	67.8	53.6	45.8													High	2	0.1575	0	702.903	1.17	0.00082	21.6049	0.005134	0.02027	0.142	1.46
FALSE	High	LLYIFTKL	1xTMT6plex [K7]; 1xTMT6plex [N-Term]	0.0555129	0.00971198	0.149	1	3	3	23875_tr_I7HPX2	0	1468.95																							NoQuanValues	High	2	0	0	734.981	0.86	0.00063	90.7277	0.004931	0.01934	0.149	1.73
FALSE	High	KAMTMLTIEQL	1xOxidation [M5]; 1xTMT6plex [K1]; 1xTMT6plex [N-Term]	0.0579449	0.00971198	0.142	1	1	1	53124_tr_A2A484	0	1753																							NoQuanValues	High	3	0.0962	0	585.006	2.45	0.00143	86.1539	0.005134	0.02039	0.142	1.04
FALSE	High	ESIKNQMTV	1xOxidation [M7]; 1xTMT6plex [K4]; 1xTMT6plex [N-Term]	0.0572401	0.00971198	0.144	1	1	1	48369_sw_P97311	0	1523.85																							NoQuanValues	High	2	0.3916	0	762.429	-0.29	-0.00022	11.6411	0.004931	0.02007	0.144	1.66
FALSE	High	TIFNFIITV	1xTMT6plex [N-Term]	0.0555129	0.00971198	0.149	1	1	3	19670_sw_Q5SYH2	0	1296.78	128.9	205.2	61.1	159.3	112.2	107.2		61.5	132.2	96	80.4													High	2	0.24	0	648.893	1.45	0.00094	98.4673	0.004931	0.01938	0.149	2
FALSE	High	FSPVSIWLL	1xTMT6plex [N-Term]	0.0555129	0.00971198	0.149	1	1	2	40639_tr_E9PXN7	0	1290.77	16.2	19.6	17.2	11.6	27	17.4		23	33.2	35.8	24.1													High	2	0.1728	0	645.888	2.83	0.00183	97.3227	0.007318	0.03547	0.06	1.91
FALSE	High	SILGFVVNL	1xTMT6plex [N-Term]	0.0561979	0.00971198	0.147	1	1	1	33018_sw_Q9JKN1	0	1190.73																							NoQuanValues	High	2	0.3476	0	595.872	1.67	0.001	88.8763	0.004931	0.01971	0.147	2.1
FALSE	High	IQSLFNLL	1xTMT6plex [N-Term]	0.0558544	0.00971198	0.148	0	1	1		0	1176.72	235.4	305.6	210.9	268.7	228.7	245.3		169.1	181	133.8	229.6													High	2		0.0427	588.863	0.26	0.00015	64.1155	0.004931	0.0195	0.148	2.02
FALSE	High	SSFVFSTV	1xTMT6plex [N-Term]	0.0579449	0.00971198	0.142	1	1	8	48322_tr_F2Z470	0	1102.6	3815.7	2851.7	3444.9	3074.2	3007.3	2707.7		2924.3	1983.8	2158	3666													High	2	0.3027	0	551.803	0.66	0.00037	50.6158	0.005134	0.02039	0.142	1.85
FALSE	Medium	QAIAFLAYL	1xTMT6plex [N-Term]	0.0586577	0.0106096	0.14	1	1	1	48636_sw_Q04692	0	1238.73	35.5	38.5	39.4	36.3	30.2	32.3		45.5		25.3	38.6													High	2	0.3276	0	619.871	0.53	0.00033	82.1249	0.005309	0.02059	0.14	1.16
FALSE	Medium	QAIKNGQAL	1xTMT6plex [K4]; 1xTMT6plex [N-Term]	0.0583003	0.0106096	0.141	1	1	1	56432_sw_Q9QXZ0	0	1400.86	49.8	37.1	50.5	42.9	58.6	35.1	211.5	62.6	89.9	87.3														High	2	0.2787	0	700.935	0.37	0.00026	14.0351	0.005309	0.02042	0.141	1.83
FALSE	Medium	RAFAFTNV	1xTMT6plex [N-Term]	0.0590172	0.0106096	0.139	1	1	1	42051_sw_Q8CGA3	0	1154.65	140.5	110	138.3	132.5	161.2	130.2		118.3	67.5	67.3	186.3													High	2	0.3231	0	577.83	0.8	0.00046	27.6679	0.005309	0.02081	0.139	1.95
FALSE	Medium	IIAEFKAEF	1xTMT6plex [K6]; 1xTMT6plex [N-Term]	0.0601079	0.0106096	0.136	1	1	1	45276_sw_O35594	0	1525.9	146	204.3	118.3	175.9	149.8	130.7		113.9	175.4	195.5														High	2	0.2473	0	763.456	1.58	0.0012	54.2514	0.005509	0.02124	0.136	1.86
FALSE	Medium	VHYKYTVV	1xTMT6plex [K4]; 1xTMT6plex [N-Term]	0.0601079	0.0106096	0.136	1	1	1	40442_sw_O70145	0	1466.88	75.9	84.7	80.5	70.5	102.4	71.1		57.5	58.5	47.8	28.5													High	3	0.041	0	489.631	0.59	0.00029	18.6734	0.005509	0.02119	0.136	1.22
FALSE	Medium	ASITFEHM	1xOxidation [M8]; 1xTMT6plex [N-Term]	0.0586577	0.0106096	0.14	1	1	1	31488_sw_Q91WK2	0	1180.59	59.3	58.1	62.1	46.4	58.6	50		31.2	57	30.7	54.8													High	2	0.3795	0	590.798	0.92	0.00054	15.5341	0.005309	0.02064	0.14	1.66
FALSE	Medium	VNFKFGVL	1xTMT6plex [K4]; 1xTMT6plex [N-Term]	0.0601079	0.0106096	0.136	1	1	1	51003_tr_A2AHW8	0	1381.86	157.6	184	139	178.5	143	150		124.9	108.7	139.4	50.5													High	2	0.2074	0	691.435	0.79	0.00054	49.4866	0.005309	0.02111	0.136	1.88
FALSE	Medium	IAVIFKQL	1xTMT6plex [K6]; 1xTMT6plex [N-Term]	0.0583003	0.0106096	0.141	1	1	1	53874_sw_Q6PGC1	0	1389.92	31.4	32	39.4	24.6	30.6	29		29.4	27.5	29.5														High	2	0.08	0	695.467	2.11	0.00147	54.4722	0.005309	0.02054	0.141	1.75
FALSE	Medium	VIVEFRDL	1xTMT6plex [N-Term]	0.0601079	0.0106096	0.136	1	1	1	45660_sw_Q922X9	0	1219.72	268.2	278.2	308.8	281.4	275.9	277.8		194.6	197.2	147.7	298.8													High	2	0.3393	0	610.366	-0.21	-0.00013	43.5352	0.005309	0.02113	0.136	2.24
FALSE	Medium	AVLRYTKL	1xTMT6plex [K7]; 1xTMT6plex [N-Term]	0.0601079	0.0106096	0.136	1	1	1	31261_sw_Q9WUK4	0	1421.92	44.7	38.6	53.9	42	51.4	40.5		27.9	50.5	37.8														High	2	0.3446	0	711.466	0.72	0.00051	26.9741	0.005509	0.02114	0.136	1.77
FALSE	Medium	AAPINTQGL	1xTMT6plex [N-Term]	0.0597423	0.0106096	0.137	1	1	1	51618_tr_A0A0R4	0	1113.65	15.6	18.3	17.4	16.5	10.5	13.4	80.8	22.1	28.7	28.5	13													High	2	0.3686	0	557.327	0.1	6e-05	24.0928	0.005309	0.02098	0.137	2.36
FALSE	Medium	STFEFHSI	1xTMT6plex [N-Term]	0.0604756	0.0109887	0.135	1	1	1	55027_sw_O70481	0	1196.61	417.4	416.2	419.7	397.7	365.1	367.6		295.4	261	217.7	436.8													High	2	0.5061	0	598.811	-0.71	-0.00042	28.9925	0.005651	0.02138	0.135	1.64
FALSE	Medium	SNLKYILV	1xTMT6plex [K4]; 1xTMT6plex [N-Term]	0.062726	0.0109887	0.129	1	1	1	56101_tr_H7BX50	0	1407.9	423.7	436.3	489.8	369.1	521.1	431.8		355.7	252.8	269.6	153.2													High	2	0.3547	0	704.453	1.09	0.00077	42.2072	0.005651	0.02216	0.129	1.72
[truncated: 668 more rows]
